# Supplementary material for: Analysis of Stage-Specific Gene Expression Profiles in the Uterine Endometrium during Pregnancy in Pigs
Source: PLoS One. 2015 Nov 18;10(11):e0143436. doi: 10.1371/journal.pone.0143436 (PMC4651506; doi:10.1371/journal.pone.0143436)
Supplement: S1 Table — (XLSX) [file pone.0143436.s001.xlsx]

## Sheet: D15
ID	Gene Symbol	Gene Title	RefSeq ID
Ssc.18385.1.S1_at	ABAT	4-aminobutyrate aminotransferase, mitochondrial precursor	NM_000663
Ssc.12813.1.A1_at	ABCC4	Multidrug resistance-associated protein 4	NM_001105515
Ssc.7688.1.A1_at	ACAT1	Acetyl-CoA acetyltransferase, mitochondrial precursor	NM_000019
Ssc.7688.2.S1_at	ACAT1	Acetyl-CoA acetyltransferase, mitochondrial precursor	NM_000019
Ssc.12161.1.S1_at	ACSF2	Acyl-CoA synthetase family member 2	NM_025149
Ssc.12833.1.A1_at	AHCYL2	Putative adenosylhomocysteinase 3	NM_015328
Ssc.25096.1.A1_at	ALDH1B1	Aldehyde dehydrogenase 1 family, member B1	NM_000692
Ssc.11751.1.S1_at	ALDH7A1	Aldehyde dehydrogenase family 7 member A1	NM_001182
Ssc.8877.1.A1_at	ANKIB1	Ankyrin repeat and IBR domain containing protein 1 (Fragment)	NM_019004
Ssc.17843.1.A1_at	ANKRD32	Ankyrin repeat domain 32	NM_032290
Ssc.26580.1.S1_at	ARID2	AT rich interactive domain 2	NM_152641
Ssc.12991.1.A1_at	ASXL2	Additional sex combs like 2 (Drosophila)	NM_018263
Ssc.12622.1.A1_a_at	AUH	Methylglutaconyl-CoA hydratase, mitochondrial precursor	NM_001698
Ssc.12622.2.A1_a_at	AUH	Methylglutaconyl-CoA hydratase, mitochondrial precursor	NM_001698
Ssc.1302.1.A1_at	BCL9	B-cell lymphoma 9 protein (Legless homolog)	NM_004326
Ssc.21596.1.A1_at	C2orf29	Chromosome 2 open reading frame 2	NM_017546
Ssc.21817.1.S1_at	C6orf35	Chromosome 6 open reading frame 35	NM_018452
Ssc.6845.1.A1_at	CALML4	calmodulin-like 4	NM_001031733
Ssc.22137.1.S1_at	CASK	Peripheral plasma membrane protein CASK	NM_001126054
Ssc.3773.1.S1_at	CASP7	Caspase-7 precursor	NM_001227
Ssc.9957.1.A1_at	CCL8	Chemokine (C-C motif) ligand 8	NM_005623
Ssc.25056.1.S1_at	CDC5L	CDC5-like	NM_001253
Ssc.6856.1.A1_at	COBRA1	Negative elongation factor B	NM_015456
Ssc.9548.1.A1_at	COG5	Conserved oligomeric Golgi complex subunit 5	NM_006348
Ssc.16475.1.S1_at	COL4A3	Collagen alpha 3(IV) chain precursor	NM_000091
Ssc.20196.1.A1_at	COQ6	Ubiquinone biosynthesis monooxgenase (Coq6)	NM_182476
Ssc.7595.1.A1_at	CRBN	Cereblon	NM_016302
Ssc.11159.1.A1_at	CSNK1A1	Casein kinase I, alpha 1	NM_001025105
Ssc.210.9.A1_at	CTDSP2	CTD (carboxy-terminal domain, RNA polymerase II, polypeptide A) small phosphatase 2	NM_005730
Ssc.23549.1.A1_at	CXorf15	Chromosome X open reading frame 15	NM_018360
Ssc.7050.1.A1_at	CXXC1	CXXC finger 1	NM_001101654
Ssc.22734.1.A1_at	EDEM3	ER degradation enhancer, mannosidase alpha-like 3	NM_025191
Ssc.19119.2.S1_at	EMX2	Empty spiracles homolog 2 (Drosophila)	NM_004098
Ssc.2070.1.S1_at	EPB41L1	Erythrocyte membrane protein band 4.1-like 1	NM_012156
Ssc.3221.2.S1_at	ERC1	ELKS/RAB6-interacting/CAST family member 1	NM_015064
Ssc.12316.1.S1_at	FAM100B	Family with sequence similarity 100, member B	NM_182565
Ssc.2409.1.A1_at	FAM13C1	Family with sequence similarity 13, member C1	NM_001001971
Ssc.22028.1.S1_at	FANCL	Fanconi anemia, complementation group I	NM_001114636
Ssc.4435.1.S1_at	FBF1	Fas (TNFRSF6) binding factor 1	NM_001080542
Ssc.2528.1.S1_at	FBXL3	F-box and leucine-rich repeat protein 3	NM_012158
Ssc.26506.1.A1_at	FBXL3	F-box and leucine-rich repeat protein 3	NM_012158
Ssc.13250.1.A1_at	FCHSD2	FCH and double SH3 domains 2	NM_014824
Ssc.19442.1.A1_at	FHIT	Fragile histidine triad gene	NM_002012
Ssc.22055.1.A1_at	FNDC3B	Fibronectin type III domain containing 3B	NM_022763
Ssc.2101.1.S1_at	FTSJD2	FtsJ methyltransferase domain containing	NM_015050
Ssc.1190.1.S1_at	GOLGB1	Golgi autoantigen, golgin subfamily B member 1 (Giantin)	NM_004487
Ssc.6646.1.S1_at	GRB7	Growth factor receptor-bound protein 7	NM_001030002
Ssc.11260.1.A1_at	GSTA1	Glutathione S-transferase A1	NM_145740
Ssc.26122.1.A1_at	INSIG2	Insulin induced gene 2	NM_001129968
Ssc.28973.1.S1_at	INSIG2	Insulin induced gene 2	NM_016133
Ssc.6976.1.A1_at	IPCEF1	Interaction protein for cytohesin exchange factors 1	NP_056368
Ssc.19494.1.S1_at	IRF1	Interferon regulatory factor 1	NM_001097413
Ssc.1097.1.A1_at	IRF2BP2	Interferon regulatory factor 2 binding protein 2	NM_001077397
Ssc.8493.1.S1_at	IRF2BP2	Interferon regulatory factor 2 binding protein 2	NM_001077397
Ssc.20300.1.S1_at	KIAA0323	KIAA0323	NM_015299
Ssc.20300.2.S1_at	KIAA0323	KIAA0323	NM_015299
Ssc.30821.1.S1_at	KRR1	KRR1, small subunit (SSU) processome component, homolog (Yeast)	NM_007043
Ssc.11893.1.S1_at	MBLAC1	Metallo-beta-lactamase domain containing 1	NM_203397.1
Ssc.1081.2.S1_at	MBNL1	Muscleblind-like protein (Triplet-expansion RNA-binding protein)	NM_021038
Ssc.8467.1.S1_at	MED6	Mediator complex subunit 6	NM_005466
Ssc.28688.1.S1_at	MLL5	Myeloid/lymphoid or mixed-lineage leukemia 5	NM_018682
Ssc.28555.2.S1_a_at	MTHFD1L	Methylenetetrahydrofolate dehydrogenase (NADP+ dependent) 1-like	NM_015440
Ssc.1843.1.S1_at	MYBL2	v-myb myeloblastosis viral oncogene homolog (avian)-like 2	NM_002466
Ssc.27175.1.A1_at	MYO5C	Myosin VC	NM_018728
Ssc.28166.1.A1_at	NCOA7	Nuclear receptor coactivator 7	NM_001122842
Ssc.23853.1.A1_at	NEK5	NIMA (never in mitosis gene A)-related kinase 5	NM_199289
Ssc.24880.1.S1_at	NKTR	NK-tumor recognition protein	NM_005385
Ssc.11870.1.A1_at	NRIP1	Nuclear factor RIP140 (Nuclear receptor interacting protein 1)	NM_003489
Ssc.27407.1.A1_at	NRIP1	Nuclear factor RIP140 (Nuclear receptor interacting protein 1)	NM_003489
Ssc.21257.1.S1_at	NSMCE2	Non-SMC element 2, MMS21 homolog (S. cerevisiae)	NM_173685
Ssc.6070.1.A1_at	OSBPL3	Oxysterol binding protein-like 3	NM_015550
Ssc.13428.1.A1_at	OTOA	Otoancorin	NM_144672
Ssc.13428.2.S1_at	OTOA	Otoancorin	NM_144672
Ssc.11586.1.S1_at	OXSM	3-oxoacyl-ACP synthase, mitochondrial	NM_017897
Ssc.28098.1.A1_at	PAIP1	Polyadenylate-binding protein-interacting protein 1	NM_006451
Ssc.17505.1.S1_at	PARK2	Parkinson disease (autosomal recessive, juvenile) 2, PARKIN	NM_004562
Ssc.30838.1.A1_at	PHIP	Pleckstrin homology domain interacting protein	NM_017934
Ssc.12904.1.A1_at	PNPLA6	Patatin-like phospholipase domain containing 6	NM_006702
Ssc.17186.1.S1_a_at	POLR2B	Polymerase (RNA) II (DNA directed) polypeptide B, 140kDa	AF265351.1
Ssc.18172.1.A1_a_at	POLR2F	Polymerase (RNA) II (DNA directed) polypeptide F	NM_021974
Ssc.9448.1.A1_at	PRPF39	PRP39 pre-mRNA processing factor 39 homolog	NM_017922
Ssc.4521.2.S1_at	PRPS2	Phosphoribosyl pyrophosphate synthetase 2	NM_001039091
Ssc.8808.1.A1_at	PTPLAD2	Protein tyrosine phosphatase-like A domain containing 2	NM_001010915
Ssc.9329.1.A1_at	PTPLAD2	Protein tyrosine phosphatase-like A domain containing 2	NM_001010915
Ssc.12223.1.A1_at	PTPN22	Protein-tyrosine phosphatase, non-receptor type 22	NM_012411
Ssc.24915.1.S1_at	Q8IXQ9	Chromosome 12 open reading frame 72	AB076400.1
Ssc.1863.1.S1_at	RAB9A	RAB9A, member ras oncogene family	NM_004251
Ssc.8143.2.A1_at	RAPGEF2	Rap guanine nucleotide exchange factor 2	NM_014247
Ssc.14236.1.A1_at	RARS2	Arginyl-tRNA synthetase-like; arginine-tRNA ligase	NM_020320
Ssc.26319.1.S1_at	RNF168	Ring finger protein 168	NM_152617
Ssc.9860.1.A1_at	ROR1	Receptor tyrosine kinase-like orphan receptor 1	NM_001083592
Ssc.9772.1.S1_at	RSBN1L	Round spermatid basic protein 1-like	NM_198467
Ssc.23516.2.S1_at	SATB1	DNA-binding protein SATB1	NM_002971
Ssc.22683.1.S1_at	SEMA3D	Sema domain, immunoglobulin domain (Ig), short basic domain, secreted, (semaphorin) 3A	NM_152754
Ssc.27746.1.S1_at	SEMA4B	Sema domain, immunoglobulin domain (Ig), transmembrane domain (TM) and short cytoplasmic domain, (semaphorin) 4B	NM_020210
Ssc.12708.1.A1_at	SFRS2IP	Splicing factor, arginine/serine-rich 2, interacting protein	NM_004719
Ssc.18682.1.S1_at	SHROOM2	Shroom family member 2	NM_001649
Ssc.1725.1.S1_at	SLC25A12	Calcium-binding mitochondrial carrier protein Aralar1 (Mitochondrial aspartate glutamate carrier 1) (Solute carrier family 25, member 12)	NM_003705
Ssc.3833.1.S1_at	SLC25A30	Solute carrier family 25, member 30	NM_001010875
Ssc.23233.1.S1_a_at	SLC25A33	Mitochondrial carrier protein MGC4399	NM_032315
Ssc.8376.1.A1_at	SMARCAD1	SWI/SNF-related, matrix associated, actin-dependent regulator of chromatin subfamily A containing DEAD/H box 1	NM_001128429
Ssc.25667.3.S1_a_at	SMC3	Structural maintenance of chromosome 3	NM_005445
Ssc.17288.3.S1_at	SNW1	SNW domain containing 1	NM_012245
Ssc.26261.1.A1_at	SON	SON DNA binding protein	NM_032195
Ssc.7207.1.S1_at	SP100	Nuclear autoantigen Sp-100	NM_001080391
Ssc.7207.2.A1_at	SP100	Nuclear autoantigen Sp-100	NM_001080391
Ssc.24241.1.A1_at	SPAG9	Sperm associated antigen 9	NM_003971
Ssc.3975.2.A1_at	STK38L	Serine/threonine kinase 38 like	NM_015000.3
Ssc.26722.1.S1_at	SYMPK	Symplekin	NM_004819
Ssc.10929.1.A1_at	TAF15	TAF15 RNA polymerase II, TATA box binding protein (TBP)-associated factor, 68kDa	NM_003487
Ssc.16844.1.A1_at	TC2N	Tandem C2 domains, nuclear	NM_001128595
Ssc.2425.1.S1_at	TJP1	Tight junction protein 1 (zoan occludens 1)	NM_003257
Ssc.7474.1.A1_at	TMEM159	Transmembrane protein 159	NM_020422
Ssc.17874.1.A1_at	TOX3	TOX high mobility group box family member 3	NM_001080430
Ssc.17874.2.S1_at	TOX3	TOX high mobility group box family member 3	NM_001080430
Ssc.6836.1.A1_at	TOX4	TOX high mobility group box family member 4	NM_014828
Ssc.31132.1.A1_at	TRAF3IP2	Adapter protein CIKS (Connection to IKK and SAPK/JNK)	NM_147200
Ssc.6901.3.A1_a_at	USP40	Ubiquitin specific peptidase 40	NM_018218
Ssc.24741.1.A1_at	UTRN	Utrophin	NM_007124
Ssc.13712.1.S1_at	VPS4B	Vacuolar protein sorting 4B	NM_004869
Ssc.27092.1.A1_at	ZFP90	Zinc finger protein 90 homolog (Mouse)	NM_133458.2
Ssc.30750.1.A1_at	ZNF148	Zinc finger protein 148	NM_021964.2
Ssc.25339.1.S1_at	ZNF211	Zinc finger protein 211	NM_006385

## Sheet: D30
ID	Gene Symbol	Gene Title	RefSeq ID
Ssc.29809.1.A1_at	ACVR2A	Activin a receptor, type IIA	NM_001616
AFFX-Ss_IRP_3_at	AFFX-Ss_IRP_3	AFFX-Ss_IRP_3	Null
Ssc.1407.1.A1_at	AKAP2	A kinase (PRKA) anchor protein 2	NM_001004065
Ssc.8430.1.A1_at	ANKRD46	Ankyrin repeat domain 46	NM_198401
Ssc.26757.1.A1_at	ANLN	Anillin, actin binding protein (scraps homolog, Drosophila)	NM_018685
Ssc.7621.1.A1_at	ANLN	Anillin, actin binding protein (scraps homolog, Drosophila)	NM_018685
Ssc.12983.1.S1_at	ARF6	ADP-ribosylation factor 6	NM_001078677
Ssc.16963.1.S1_at	B4GALT5	UDP-Gal:betaGlcNAc beta 1,4- galactosyltransferase, polypeptide 5	NM_004776
Ssc.5848.2.S1_a_at	B4GALT5	UDP-Gal:betaGlcNAc beta 1,4- galactosyltransferase, polypeptide 5	NM_004776
Ssc.25700.1.S1_at	BANK1	B-cell scaffold protein with ankyrin repeats 1	NM_001083907
Ssc.29004.1.S1_at	BMP2	Bone morphogenetic protein 2	AY669080.1
Ssc.9707.1.A1_at	BTG2	BTG family, member 2	NM_001097505
Ssc.7586.2.S1_at	BZW1	Basic leucine zipper and W2 domains 1	NM_014670
Ssc.14780.1.S1_at	C15orf29	Chromosome 15 open reading frame 29	NM_024713
Ssc.1177.1.S1_at	C1S	Complement component 1, S subcomponent	NM_001005349
Ssc.1622.1.S1_at	CALU	Calumenin	AF257660.1
Ssc.6685.2.A1_at	CALU	Calumenin precursor	NM_001219
Ssc.16012.1.S1_at	CASP1	Caspase 1, apoptosis-related cysteine peptidase (interleukin 1, beta, convertase)	NM_214162
Ssc.22970.1.S1_at	CCDC88A	Coiled-coil domain containing 88A	NM_018084
Ssc.21802.1.S1_at	CCL19	Chemokine (C-C motif) ligand 19	NM_001170516.1
Ssc.657.1.A1_at	CCL2	Chemokine (C-C motif) ligand 2	NM_214214
Ssc.8698.1.S1_at	CDH11	Cadherin 11, type 2, OB-cadherin (osteoblast)	AF033020.1
Ssc.28910.1.S1_at	CENPF	Centromere protein F	NM_016343
Ssc.15813.1.S1_at	CPS1	Carbamoyl-phosphate synthase [ammonia], mitochondrial precursor (EC 6.3.4.16) (Carbamoyl-phosphate synthetase I) (CPSase I). [Source:Uniprot/SWISSPROT;Acc:P31327]	NM_001122633
Ssc.22002.1.S1_at	CXCL13	Small inducible cytokine B13 precursor (CXCL13)	NM_006419
Ssc.22002.2.A1_at	CXCL13	Small inducible cytokine B13 precursor (CXCL13)	NM_006419
Ssc.14484.1.A1_at	CYP19A1	Cytochrome P450 19A1	NM_214429
Ssc.12389.1.A1_s_at	DCLK2	Doublecortin and CAM kinase-like 2	NM_001040260
Ssc.6681.1.A1_at	DDX39	DEAD (Asp-Glu-Ala-Asp) box polypeptide 39	NM_005804
Ssc.21130.1.S1_at	DIXDC1	DIX domain containing 1	NM_001037954
Ssc.3153.1.S1_at	DPPA5	Developmental pluripotency associated 5	NM_001160273
Ssc.83.1.S1_at	ENPEP	Glutamyl aminopeptidase (aminopeptidase A)	NM_214017
Ssc.8161.1.A1_at	EPS15	Epidermal growth factor receptor pathway substrate 15	NM_001981
Ssc.1557.1.S1_at	ESAM	Endothelial cell adhesion molecule	NM_138961
Ssc.23336.1.S1_s_at	ESAM	Endothelial cell adhesion molecule	NM_138961
Ssc.8319.1.A1_at	EXOC5	Exocyst complex component 5	NM_006544
Ssc.22375.1.A1_at	EXOC6B	Exocyst complex component 6B	NM_015189
Ssc.6676.1.S1_at	EXPH5	Exophilin 5	NM_015065
Ssc.12117.2.A1_at	FAM148A	Family with sequence similarity 148, member A	NM_207322
Ssc.27102.1.A1_at	FAM59A	Family with sequence similarity 59, member A	NM_022751
Ssc.3015.1.S1_at	GJA5	Gap junction alpha-5 protein (Connexin 40)	NM_005266
Ssc.6613.1.A1_at	GLRB	Glycine receptor, beta	NM_000824
Ssc.841.1.S1_at	GNAI2	Guanine nucleotide binding protein (G protein), alpha inhibiting activity polypeptide 2	NM_001123116
Ssc.26312.1.S1_at	GNG2	Guanine nucleotide-binding protein G(I)/G(S)/G(O) gamma-2 subunit	NM_053064
Ssc.18403.1.A1_at	GRIN2A	Glutamate receptor, ionotropic, N-methyl D-aspartate 2A	NM_000833.3
Ssc.22615.1.A1_at	GTF2A1	Transcription initiation factor IIA alpha and beta chains (TFIIA p35 and p19 subunits) (TFIIA-42) (TFIIAL). [Source:Uniprot/SWISSPROT;Acc:P52655]	NM_015859
Ssc.2867.1.S1_at	HBE1	Hemoglobin, epsilon 1	NM_214447
Ssc.15708.1.S1_at	HBZ	Hemoglobin, zeta	NM_005332
Ssc.15661.1.S1_at	HEY1	Hairy/enhancer-of-split related with YRPW motif 1 (Hairy and enhancer of split related-1) (HESR-1) (Cardiovascular helix-loop-helix factor 2) (HES-related repressor protein 2 HERP2). [Source:Uniprot/SWISSPROT;Acc:Q9Y5J3]	NM_001040708
Ssc.115.1.S1_s_at	HMOX1	Heme oxygenase (decycling) 1	NM_001004027
Ssc.1432.1.A1_at	HSD17B1	11-beta hydroxysteroid dehydrogenase isoform 1	NM_001128472
Ssc.14073.1.S1_at	HSD17B2	Estradiol 17-beta-dehydrogenase 2	NM_002153
Ssc.14073.2.S1_at	HSD17B2	Estradiol 17-beta-dehydrogenase 2	NM_002153
Ssc.19676.1.S1_at	IER3IP1	Immediate early response 3 interacting protein 1	NM_016097
Ssc.30752.2.A1_at	IFIT1	Interferon-induced protein with tetratricopeptide repeats 1 (IFIT-1)	NM_001001887
Ssc.15800.1.S1_at	IGFBP5	Insulin-like growth factor binding protein 5	NM_214099
Ssc.16230.1.S1_at	INHBB	Inhibin, beta B	NM_001164842.1
Ssc.8909.2.S1_at	INHBB	Inhibin, beta B	NM_002193
Ssc.286.1.S1_s_at	IRG6	Inflammatory response protein 6	NM_213817
Ssc.23054.1.S1_at	JAK3	Tyrosine-protein kinase JAK3	NM_000215
Ssc.10881.1.S1_at	JUNB	Transcription factor jun-B	NM_002229
Ssc.10968.1.S1_at	KIAA1843	KIAA1843	XM_929148.1
Ssc.29821.1.A1_at	KIAA1949	KIAA1949	NM_133471
Ssc.31012.1.A1_at	LARP4	La ribonucleoprotein domain family, member 4	NM_052879
Ssc.10386.1.S1_at	LOX	Lysyl oxidase	NM_002317
Ssc.8224.1.S1_at	LOX	Lysyl oxidase	NM_002317
Ssc.11273.2.A1_at	LRRC15	Leucine rich repeat containing 15	NM_001135057.2
Ssc.30232.1.A1_at	LRRC16A	Leucine rich repeat containing 16A	NM_017640
Ssc.2720.1.S1_at	MTMR3	Myotubularin-related protein 3	NM_021090
Ssc.22959.1.S1_at	PCK1	Phosphoenolpyruvate carboxykinase 1 (soluble)	NM_001123158
Ssc.11770.1.S1_at	PDLIM7	PDZ and LIM domain 7	NM_005451
Ssc.13723.1.S1_at	PDSS1	Prenyl (decaprenyl) diphosphate synthase, subunit 1	NM_014317
Ssc.27557.1.S1_at	PID1	Phosphotyrosine interaction domain containing 1	NM_001100818
Ssc.3879.1.S1_at	PLXNC1	Plexin C1	NM_005761
Ssc.3570.1.S1_at	POU2F1	POU domain, class 2, transcription factor 1	NM_002697
Ssc.27302.1.S1_at	PPIC	Peptidylprolyl isomerase C (cyclophilin C)	NM_000943
Ssc.4740.1.S1_at	PPIP5K2	Diphosphoinositol pentakisphosphate kinase 2	NM_015216
Ssc.17540.2.A1_at	PRKAR2A	Protein kinase, cAMP-dependent, regulatory, type II, alpha	NM_004157
Ssc.27140.1.A1_at	PTPN2	Protein-tyrosine phosphatase, non-receptor type 2	NM_002828
Ssc.1494.1.S1_at	RARRES2	Retinoic acid receptor responder (tazarotene induced) 2	NM_001123186
Ssc.9676.1.S1_at	RBM18	RNA binding motif protein 18	NM_033117
Ssc.7256.1.A1_at	RPS20	Ribosomal protein S20	NM_001129954
Ssc.25537.1.S1_at	SCGN	Secretagogin	NM_001077224
Ssc.4927.1.A1_at	SECISBP2	SECIS-binding protein 2	NM_024077
Ssc.212.1.S1_at	SERPINA7	Serpin peptidase inhibitor, clade A (alpha-1 antiproteinase, antitrypsin), member 7	NM_214058
Ssc.3232.1.S1_at	SFRP2	Secreted frizzled-related protein 2	NM_003013
Ssc.13780.11.S1_x_at	SLA-1	MHC class I antigen 1	NM_001097431
Ssc.13164.1.A1_at	SLC6A17	Solute carrier family 6, member 17	NM_001010898
Ssc.1248.1.S1_at	SPINT1	Serine peptidase inhibitor, Kunitz type 1	NM_001032367
Ssc.16898.1.S1_at	SPTLC1	Serine palmitoyltransferase 1	NM_006415
Ssc.26187.1.S1_at	STK4	Serine/threonine-protein kinase 4	NM_006282
Ssc.12108.1.S1_at	SUCLG2	Succinate-CoA ligase, GDP-forming, beta subunit	L06944.1
Ssc.16858.1.S1_at	TLN2	Talin 2	NM_006289
Ssc.12963.1.S1_at	TPM4	Tropomyosin alpha 4 chain	NM_003290
Ssc.13473.1.A1_at	UGCG	Ceramide glucosyltransferase	NM_003358
Ssc.27550.1.S1_at	UGCG	Ceramide glucosyltransferase	NM_003358
Ssc.5790.1.S1_at	UQCRC1	Ubiquinol-cytochrome C reductase core protein I	NM_003365
Ssc.17599.1.S1_at	VAPB	VAMP (vesicle-associated membrane protein)-associated protein B and C	NM_001123213
Ssc.26647.1.S1_at	VCAN	Versican core protein precursor (Large fibroblast proteoglycan)	NM_001126336
Ssc.5663.1.S1_at	VCAN	Versican core protein precursor (Large fibroblast proteoglycan)	NM_001126336
Ssc.978.1.S1_at	VWF	Von Willebrand factor	AF052036.1
Ssc.27372.1.S1_at	ZAK	Sterile alpha motif and leucine zipper containing kinase AZK	NM_133646.2
Ssc.7364.1.A1_at	ZBTB2	Zinc finger and BTB domain containing 2	NM_020861
Ssc.6157.1.A1_at	ZNF521	Zinc finger protein 521	NM_015461

## Sheet: D60
ID	Gene Symbol	Gene Title	RefSeq ID
Ssc.178.1.S1_at	A	Blood group A transferase-like	NM_213799
Ssc.28703.1.S1_at	AADACL1	Arylacetamide deacetylase-like 1	NM_020792
Ssc.12420.1.A1_at	ABCA2	ATP-binding cassette, sub-family A (ABC1), member 2	NM_001606
Ssc.5055.1.S1_at	ACADSB	Acyl-coenzyme A dehydrogenase, short/branched chain	NM_001609
Ssc.15903.1.S1_at	ACAN	Aggrecan 1 (chondroitin sulfate proteoglycan 1, large aggregating proteoglycan, antigen identified by monoclonal antibody A0122)	NM_001135
Ssc.29307.1.A1_at	ACO1	Aconitase 1, soluble	NM_002197
Ssc.314.1.S1_at	ADM	Adrenomedullin	NM_214107
Ssc.4756.1.A1_at	ADORA3	Adenosine A3 receptor	NM_000677
Ssc.4756.2.S1_at	ADORA3	Adenosine A3 receptor	NM_000677
AFFX-SSC-5SrRNA_at	AFFX-SSC-5SrRNA	AFFX-SSC-5SrRNA	Null
Ssc.21126.1.S1_at	AFM	Afamin	NM_001133
Ssc.19690.1.S1_at	AGER	Advanced glycosylation end product-specific receptor	NM_001123218
Ssc.26896.1.A1_at	ANKFY1	Ankyrin repeat and fyve domain containing 1	NM_016376
Ssc.18494.2.A1_at	ANKRD2	Ankyrin repeat domain 2	NM_001129981
Ssc.20817.1.S1_at	ANKRD44	Ankyrin repeat domain 44	NM_153697
Ssc.15248.2.S1_at	APLP2	Amyloid beta (A4) precursor-like protein 2	NM_001642
Ssc.1316.1.S1_at	ARF4	ADP-ribosylation factor 4	NM_001660
Ssc.30073.1.A1_at	ARHGAP28	Rho GTPase activating protein 28	NM_001010000
Ssc.4246.1.S1_at	ARHGEF10L	Rho guanine nucleotide exchange factor (GEF) 10-like	NM_001011722
Ssc.5544.1.A1_at	ARVCF	Armadillo repeat gene deletes in velocardiofacial syndrome	NM_001670
Ssc.13163.1.A1_s_at	ASF1B	ASF1 Anti-silencing function 1 homolog B (S. Cerevisiae)	NM_018154
Ssc.25199.1.S1_at	ASPH	Aspartate beta-hydroxylase	NM_032466
Ssc.14307.1.A1_at	ATP13A4	ATPase type 13A4	NM_032279
Ssc.31160.1.A1_s_at	ATP6V1C2	ATPase, H+ transporting, lysosomal 42kDa, V1 subunit C2	NM_001039362
Ssc.7833.1.A1_at	ATP6V1C2	ATPase, H+ transporting, lysosomal 42kDa, V1 subunit C2	NM_001039362
Ssc.9344.1.A1_at	BACH2	BTB and CNC homology 1, basic leucine zipper transcription factor 2	NM_021813
Ssc.29753.1.A1_at	BBS5	Bardet-Biedl syndrome 5	NM_152384
Ssc.664.1.S1_at	BM88	BM88 antigen	NM_213866
Ssc.24837.1.S1_at	BOC	BOC homolog (Mouse)	NM_033254
Ssc.6603.1.S1_at	BSCL2	Berardinelli-Seip congenital lipodystrophy 2 (seipin)	NM_001128459
Ssc.17927.1.A1_at	BTBD9	BTB (POZ) domain containing 9	NM_001099272
Ssc.17424.1.S1_at	C10orf11	Chromosome 10 open reading frame 11	NM_032024
Ssc.8099.1.S1_at	C10orf57	Chromosome 10 open reading frame 57	NM_032333
Ssc.27015.1.A1_at	C10orf68	Chromosome 10 open reading frame 68	NM_024688
Ssc.24924.1.S1_at	C11orf48	Chromosome 11 open reading frame 48	NM_024099
Ssc.21921.1.A1_at	C12orf34	Chromosome 12 open reading frame 34	NM_032829
Ssc.1472.1.A1_at	C17orf103	Chromosome 17 open reading frame 103	NM_152914.2
Ssc.26456.1.A1_at	C17orf60	Chromosome 17 open reading frame 60	NM_001085423
Ssc.8964.1.S1_at	C19orf22	Chromosome 19 open reading frame 22	NM_138774
Ssc.18035.1.S1_at	C19orf53	Chromosome 19 open reading frame 53	NM_014047
Ssc.12715.1.S1_at	C1orf21	Chromosome 1 open reading frame 21	NM_030806
Ssc.19364.1.S1_at	C2	Complement component 2	NM_001101815
Ssc.1111.1.S1_at	C2orf28	Chromosome 2 open reading frame 28	NM_016085
Ssc.3119.1.A1_at	C2orf30	Chromosome 2 open reading frame 30	NM_001127397
Ssc.16458.1.A1_at	C6orf72	Chromosome 6 open reading frame 72	NM_138785
Ssc.14322.1.A1_at	C7orf10	Chromosome 7 open reading frame 10	NM_024728.1
Ssc.8095.1.A1_at	C7orf44	Chromosome 7 open reading frame 44	NM_018224
Ssc.19253.1.S1_at	C9orf25	Chromosome 9 open reading frame 25	NM_147202
Ssc.24903.1.S1_at	CA10	Carbonic anhydrase XIV	NM_001082533
Ssc.20944.1.S1_at	CA14	Carbonic anhydrase XIV	NM_012113
Ssc.13347.1.A1_at	CADM2	Cell adhesion molecule 2	NM_153184
Ssc.21107.2.S1_at	CANX	Calnexin	NM_001024649
Ssc.16060.1.A1_at	CBPG	Sarcolumenin precursor	AF128841.1
Ssc.9803.1.A1_at	CCL15	Chemokine (C-C motif) ligand 15	NM_004167
Ssc.1714.1.S1_at	CD151	CD151 antigen (RAPH blood group)	NM_001039490
Ssc.11991.1.A1_at	CD163	CD163 antigen	NM_004244
Ssc.16430.1.S1_at	CD164	CD164 antigen, sialomucin	NM_006016
Ssc.22306.1.A1_at	CD164	CD164 antigen, sialomucin	NM_006016
Ssc.22306.2.S1_at	CD164	CD164 antigen, sialomucin	NM_006016
Ssc.17325.1.S1_at	CD24L4	CD24 antigen-like 4	NM_013230
Ssc.18955.2.A1_at	CD300A	CD300A antigen	NM_007261
Ssc.15747.1.S1_at	CD34	CD34 molecule	NM_214086
Ssc.271.1.A1_at	CD55	CD55 molecule, decay accelerating factor for complement (Cromer blood group)	NM_213815
Ssc.15748.3.S1_a_at	CD80	CD80 molecule	NM_214087
Ssc.3348.1.S1_at	CD97	CD97 molecule	NM_213925
Ssc.13784.1.A1_at	CDC14A	CDC14 cell division cycle 14 homolog A (S. cerevisiae)	NM_003672
Ssc.21956.1.S1_at	CDC16	Cell division cycle 16 homolog (S. cerevisiae)	NM_001078645
Ssc.29019.1.S1_at	CDC73	Cell division cycle 73, PAF1/RNA polymerase II complex component, homolog (S. Cerevisiae)	NM_024529
Ssc.4957.1.S1_at	CDC73	Cell division cycle 73, PAF1/RNA polymerase II complex component, homolog (S. Cerevisiae)	NM_024529
Ssc.18466.2.S1_at	CDH11	Cadherin 11, type 2, OB-cadherin (osteoblast)	NM_001797
Ssc.29264.1.A1_at	CDH8	Cadherin 8, type 2	NM_001796
Ssc.10823.1.A1_at	CDK15	Cyclin-dependent kinase 15	NM_139158
Ssc.4227.1.S1_at	CLDN5	Claudin 5	AJ318103.1
Ssc.15262.1.S1_at	CLEC18A	C-type lectin domain family 18, member A	NM_001136214.1
Ssc.18041.1.S1_at	CLSTN2	Calsyntenin 2	NM_022131
Ssc.18795.1.A1_at	CNTN6	Contactin 6	NM_014461
Ssc.24436.1.A1_at	COL21A1	Collagen, type XXI, alpha 1	NM_030820
Ssc.14170.1.A1_at	COL25A1	Collagen, type XXV, alpha 1	NM_032518
Ssc.6991.2.S1_at	COMMD3	Comm domain containing 3	NM_012071
RPTR-Ssc-AY125353_at	CP4EPSPS	CP4EPSPS	Null
Ssc.21508.2.A1_at	CPD	Carboxypeptidase D	NM_001304
Ssc.4900.2.S1_at	CRIM1	Cysteine rich transmembrane BMP regulator 1 (chordin-like)	NM_016441
Ssc.10931.1.S1_at	CRYAB	Crystallin, alpha B	NM_001885
Ssc.19035.1.S1_at	CSGALNACT1	Chondroitin sulfate N-acetylgalactosaminyltransferase 1	NM_001130518
Ssc.11181.1.S1_at	CSN2	Casein beta	NM_214434
Ssc.19310.1.S1_at	CSRP3	Cysteine and glycine-rich protein 3 (cardiac LIM protein)	NM_001127656
Ssc.7289.1.A1_at	CTDSPL	CTD (carboxy-terminal domain, RNA polymerase II, polypeptide A) small phosphatase-like	NM_001008392
Ssc.6155.1.S1_at	CTSC	Cathepsin C	NM_001114173
Ssc.8528.1.A1_at	CTSC	Cathepsin C	NM_001114173
Ssc.1775.2.S1_at	CUX1	Cut-like 1, ccaat displacement protein (Drosophila)	NM_001913
Ssc.2804.2.A1_at	CYB561D2	Cytochrome B-561 domain containing 2	NM_007022
Ssc.16184.1.S1_s_at	CYP19A3	Cytochrome P450 19A3	NM_214431
Ssc.5327.2.A1_at	CYP2J2	Cytochrome p450, family 2, subfamily J, polypeptide 2	NM_000775
Ssc.190.1.S1_at	CYP4A21	Cytochrome P450, family 4, Subfamily A, polypeptide 21	NM_214424
Ssc.22973.1.S1_at	CYP4F22	Cytochrome p450, family 2, subfamily E, polypeptide 2 homolog	NM_173483
Ssc.21502.1.S1_at	DAB2IP	NGAP-like protein	NM_138709
Ssc.17994.1.A1_at	DCTN6	Dynactin 6	NM_006571
Ssc.5170.2.S1_at	DHX37	DEAH (Asp-Glu-Ala-His) box polypeptide 37	NM_032656
Ssc.11863.1.A1_at	DOCK3	Dedicator of cytokinesis 3	NM_004947
Ssc.8410.1.A1_at	DPP10	Dipeptidyl-peptidase 10	NM_001004360
Ssc.26182.2.S1_at	DSE	Dermatan sulfate epimerase	NM_001080976
Ssc.28517.1.S1_at	DUSP10	Dual specificity phosphatase 10	NM_007207
Ssc.8210.1.A1_at	DUSP19	Dual specificity phosphatase 19	NM_080876
Ssc.3187.1.S1_at	EAF1	ELL associated factor 1	NM_033083
Ssc.15710.1.A1_at	ECHDC1	Enoyl Coenzyme A hydratase domain containing 1	NM_001002030
Ssc.7376.1.A1_at	EDEM2	ER degradation enhancer, mannosidase alpha-like 2	NM_018217
Ssc.28034.1.A1_at	EEF1A2	Eukaryotic translation elongation factor 1 alpha 2	NM_001958
Ssc.16951.1.S1_at	EFEMP2	EGF-containing fibulin-like extracellular matrix protein 2	NM_016938
Ssc.28109.1.A1_at	EFHC1	EF-hand domain (C-terminal) containing 1	NM_018100
Ssc.5854.1.S1_at	EGLN1	EGL nine homolog 1 (C. Elegans)	NM_022051
Ssc.6432.1.A1_at	EGLN1	EGL nine homolog 1 (C. Elegans)	NM_022051
Ssc.13262.1.S1_at	EIF4EBP1	Eukaryotic translation initiation factor 4E binding protein 1	AF337389.1
Ssc.22900.1.A1_at	ELN	Elastin (supravalvular aortic stenosis, Williams-Beuren syndrome)	NM_000501
Ssc.3021.2.A1_at	ENOX2	Cytosolic ovarian carcinoma antigen 1	NM_006375
Ssc.30516.1.A1_at	ERCC5	Excision repair cross-complementing rodent repair deficiency, complementation group 5	NM_000123
Ssc.16370.1.S1_at	ESR2	Estrogen receptor 2 (ER beta)	NM_001001533
Ssc.22579.1.S1_at	ETV6	Ets variant gene 6 (tel oncogene)	NM_001987
Ssc.851.1.A1_at	ETV6	Ets variant gene 6 (tel oncogene)	NM_001987
Ssc.21598.1.S1_at	F2RL3	Coagulation factor II (thrombin) receptor-like 3	NM_003950
Ssc.19907.1.S1_at	F3	Coagulation factor III (thromboplastin, tissue factor)	NM_001993
Ssc.12498.1.S1_at	FAM148A	Family with sequence similarity 148, member A	NM_207322
Ssc.30585.1.A1_at	FAM167B	Family with sequence similarity 167, member B	NM_032648
Ssc.7597.2.S1_a_at	FAM179B	Family with sequence similarity 179, member B	NM_015091
Ssc.29899.1.A1_at	FAM190A	Family with sequence similarity 190, member A	BC051694.1
Ssc.5117.2.S1_at	FAM19A1	Family with sequence similarity 19 (chemokine (C-C motif)-like), member A1	NM_213609
Ssc.27556.1.S1_at	FAM46C	Family with sequence similarity 46, member C	NM_017709
Ssc.5364.1.S1_at	FAM78B	Family with sequence similarity 78, member B	NM_001017961
Ssc.7357.1.A1_at	FAT1	FAT tumor suppressor homolog 1 (Drosophila)	NM_005245.3
Ssc.18586.2.S1_at	FBXO6	F-box protein 6	NM_018438
Ssc.11886.1.A1_at	FHOD3	Formin homology 2 domain containing 3	NM_025135
Ssc.17896.1.A1_at	FHOD3	Formin homology 2 domain containing 3	NM_025135
Ssc.17896.2.S1_at	FHOD3	Formin homology 2 domain containing 3	NM_025135
Ssc.3872.1.S1_at	FLT1	Fms-related tyrosine kinase 1 (vascular endothelial growth factor/vascular permeability factor receptor)	XM_001925740
Ssc.5833.1.A1_at	FSHB	Follicle stimulating hormone, beta polypeptide	NM_213875
Ssc.15843.1.S1_at	FUCT1	Golgi GDP-fucose translocator-like	AJ440724.1
Ssc.1093.1.A1_at	FZD4	Frizzled homolog 4 (Drosophila)	NM_012193
Ssc.22493.1.A1_at	GABRG1	Gamma-aminobutyric acid (GABA) a receptor, gamma 1	NM_173536
Ssc.20585.1.S1_at	GADD45G	Growth arrest and DNA-damage-inducible, gamma	NM_006705
Ssc.2992.1.A1_at	GC	Group-specific component (vitamin D binding protein)	AY710291.1
Ssc.26101.1.S1_at	GFAP	Glial fibrillary acidic protein	NM_002055
Ssc.21111.1.S1_at	GGCX	Gamma-glutamyl carboxylase	NM_000821
Ssc.135.1.S1_a_at	GHRHR	Growth hormone releasing hormone receptor	NM_214035
Ssc.20926.1.S1_at	GLUD1	Glutamate dehydrogenase 1	NM_005271
Ssc.6444.3.S1_at	GNG3	Guanine nucleotide binding protein (G protein), gamma 3	NM_012202
Ssc.18850.1.S1_at	GOLM1	Golgi membrane protein 1	NM_016548
Ssc.29390.1.A1_at	GPR137B	G protein-coupled receptor 137B	NM_003272
Ssc.9069.2.S1_at	GPRC5A	G protein-coupled receptor, family C, group 5, member A	NM_003979
Ssc.25475.1.S1_at	GRIA3	Glutamate receptor, ionotrophic, AMPA 3	NM_000828
Ssc.3604.1.S1_at	HDHD1A	Haloacid dehalogenase-like hydrolase domain containing 1A	NM_012080
Ssc.6605.2.A1_at	HDLBP	High density lipoprotein binding protein (Vigilin)	NM_005336
Ssc.18352.1.S1_at	HEATR1	HEAT repeat containing 1	NM_018072
Ssc.16038.1.S1_at	HLA-DOA	Major histocompatibility complex, class II, DO alpha	NM_002119.3
Ssc.16212.1.S1_x_at	HLA-DRB4	Major histocompatibility complex, class II, DR beta 4	NM_021983.4
Ssc.6349.1.S1_at	HPCA	Hippocalcin	NM_002143
Ssc.15266.1.S1_at	HPGD	Hydroxyprostaglandin dehydrogenase 15-(NAD)	NM_000860
Ssc.10414.1.A1_at	HRASLS2	Hras-like suppressor 2	NM_017878
Ssc.9296.2.A1_at	HSD11B1L	Hydroxysteroid (11-beta) dehydrogenase 1-like	NM_198705
Ssc.16141.1.S1_at	HTR2A	5-hydroxytryptamine (serotonin) receptor 2A	NM_214217
Ssc.15884.1.S1_at	HTR2C	5-hydroxytryptamine (serotonin) receptor 2C	AF188614.1
Ssc.451.1.A1_at	IGFBP1	Insulin-like growth factor binding protein 1	AB053605.1
Ssc.17186.3.A1_at	IGFBP7	Insulin-like growth factor binding protein 7	NM_001553
Ssc.16269.1.A1_at	IGHM	Immunoglobulin heavy constant mu	NW_001838121.1
Ssc.16272.1.A1_at	IGHM	Immunoglobulin heavy constant mu	NW_001838121.1
Ssc.16280.1.A1_at	IGHM	Immunoglobulin heavy constant mu	NW_001838121.1
Ssc.23809.3.S1_at	IGSF21	Immunoglobin superfamily, member 21	NM_032880
Ssc.148.1.S1_at	IL10	Interleukin 10	NM_214041
Ssc.14398.1.A1_at	IL33	Interleukin 33	NM_033439
Ssc.19637.1.S1_at	IL34	Interleukin 34	NM_152456
Ssc.11473.1.A1_at	ILKAP	Integrin-linked kinase-associated serine/threonine phosphatase 2C	NM_030768
Ssc.1799.1.S1_at	INADL	INAD-like (Drosophila)	NM_176877
Ssc.13046.1.A1_at	INTS4	Integrator complex subunit 4	NM_033547
Ssc.5480.1.S1_at	IRF5	Interferon regulatory factor 5	NM_001098627
Ssc.6136.1.A1_at	ITFG1	Integrin alpha FG-GAP repeat containing 1	NM_030790
Ssc.17512.1.S1_at	ITGA2	Integrin, alpha 2	NM_002203
Ssc.8036.1.A1_at	ITGB1	Integrin, beta 1	NM_002211
Ssc.44.1.S1_at	ITGB3	Integrin, beta 3	NM_214002
Ssc.15964.1.A1_at	KCNA2	Potassium voltage-gated channel, shaker-related subfamily, member 2	NM_001110418
Ssc.16199.1.A1_at	KCND2	Potassium voltage-gated channel, Shal-related subfamily, member 2	NM_012281
Ssc.15995.2.A1_at	KCNE1	Potassium voltage-gated channel, Isk-related family, member 1	NM_214165
Ssc.11405.1.A1_at	KCNE3	Potassium voltage-gated channel, Isk-related family, member 3	NM_005472
Ssc.15770.1.S1_at	KCNE3	Potassium voltage-gated channel, Isk-related family, member 3	NM_214093
Ssc.17241.1.S1_at	KCNIP4	KV channel interacting protein 4	NM_001035003
Ssc.17857.1.A1_at	KCNK3	Potassium channel, subfamily K, member 3	NM_002246
Ssc.27058.1.A1_at	KCNMA1	Potassium large conductance calcium-activated channel, subfamily M, alpha member 1	NM_001014797
Ssc.23774.2.S1_at	LCP1	Lymphocyte cytosolic protein 1 (L-plastin)	NM_002298
Ssc.23774.3.S1_at	LCP1	Lymphocyte cytosolic protein 1 (L-plastin)	NM_002298
Ssc.29951.1.S1_at	LCP1	Lymphocyte cytosolic protein 1 (L-plastin)	NM_002298
Ssc.1207.1.S1_at	LGALS8	Lectin, galactoside-binding, soluble, 8	NM_006499
Ssc.5228.1.S1_at	LGALS8	Lectin, galactoside-binding, soluble, 8	NM_001142827
Ssc.16311.1.A1_a_at	LHCGR	Luteinizing hormone/choriogonadotropin receptor	NM_214449
Ssc.3630.1.S1_at	LIMS2	LIM and senescent cell antigen-like domains 2	NM_017980
Ssc.11370.1.A1_at	LMBR1	LIMB region 1 homolog (mouse)	NM_022458
Ssc.9714.2.S1_at	LMO4	LIM domain only 4	NM_001112686
Ssc.26808.1.A1_at	LOC441242	Hypothetical LOC441242	BC066990.1
Ssc.28183.1.A1_at	LOC541471	hypothetical LOC541471	NR_015395.1 RNA
Ssc.19404.1.S1_at	LOC641298	SMG1 homolog, phosphatidylinositol 3-kinase-related kinase pseudogene	NR_027154.1
Ssc.25029.2.S1_at	LPHN2	Latrophilin 2	NM_012302
Ssc.22633.1.A1_at	LPHN3	Latrophilin 3	NM_015236
Ssc.8187.1.S1_at	LPP	LIM domain containing preferred translocation partner in lipoma	NM_005578
Ssc.4274.1.S1_at	LRP1B	Low density lipoprotein-related protein 1B (deleted in tumors)	NM_018557
Ssc.30879.1.S1_at	LTBP4	Latent transforming growth factor beta binding protein 4	NM_001042544
Ssc.17353.1.S1_at	LYCAT	Lysocardiolipin acyltransferase	NM_001002257
Ssc.29253.1.A1_at	MAD1L1	MAD1 mitotic arrest deficient-like 1 (Yeast)	NM_001013836
Ssc.17326.1.A1_at	MAGT1	Magnesium transporter 1	NM_032121
Ssc.17326.2.A1_at	MAGT1	Magnesium transporter 1	NM_032121
Ssc.6888.3.A1_at	MAGT1	Magnesium transporter 1	NM_032121
Ssc.30131.1.A1_at	MAP2K4	Mitogen-activated protein kinase kinase 4	NM_003010
Ssc.13763.2.A1_at	MAT2B	Methionine adenosyltransferase II, beta	NM_001142832
Ssc.29974.1.A1_at	MBP	Myelin basic protein	NM_001025081
Ssc.7366.1.A1_at	MCFD2	Multiple coagulation factor deficiency 2	NM_139279
Ssc.30003.1.A1_at	MED13L	Mediator complex subunit 13-like	NM_015335
Ssc.21925.1.S1_at	MFRP	Membrane frizzled-related protein	NM_031433
Ssc.27527.1.S1_at	MLLT10	Myeloid/lymphoid or mixed-lineage leukemia (trithorax homolog, Drosophila); translocated to, 10	NM_001009569
Ssc.2958.1.S1_at	MORN4	MORN repeat containing 4	NM_001098831
Ssc.14041.1.S1_at	MTMR6	Myotubularin related protein 6	NM_004685
Ssc.17221.1.S1_at	MTTP	Microsomal triglyceride transfer protein	NM_214185
Ssc.25669.1.S1_at	MUC15	Mucin 15	NM_145650
Ssc.338.1.S1_at	MUC5AC	Mucin 5AC, oligomeric mucus/gel-forming	NM_017511.1
Ssc.23503.1.S1_at	MYD88	Myeloid differentiation primary response gene (88)	NM_001099923
Ssc.27665.1.S1_at	MYH8	Myosin, heavy polypeptide 8, skeletal muscle, perinatal	NM_002472
Ssc.16321.1.A1_at	MYH9	Myosin, heavy polypeptide 9, non-muscle	NM_002473
Ssc.16318.1.A1_at	MYO10	Myosin X	NM_012334
Ssc.21091.1.S1_at	MYO1F	Myosin IF	NM_012335
Ssc.26677.1.S1_at	NAA30	N(alpha)-acetyltransferase 30, NatC catalytic subunit	NM_001011713
Ssc.21954.2.A1_at	NAGLU	N-acetylglucosaminidase, alpha- (Sanfilippo disease IIIB)	NM_000263
Ssc.21954.3.S1_at	NAGLU	N-acetylglucosaminidase, alpha- (Sanfilippo disease IIIB)	NM_000263
Ssc.14238.1.S1_a_at	NAP1L1	Nucleosome assembly protein 1-like 1	NM_004537
Ssc.27034.1.A1_at	NDST4	N-deacetylase/N-sulfotransferase (heparan glucosaminyl) 4	NM_022569
Ssc.11715.1.A1_at	NENF	Neuron derived neurotrophic factor	NM_013349
Ssc.26343.1.S1_at	NGB	Neuroglobin	NM_021257
Ssc.22274.1.A1_at	NHEJ1	Nonhomologous end-joining factor 1	NM_024782
Ssc.17488.1.S1_at	NLRP6	NLR family, pyrin domain containing 6	NM_138329.1
Ssc.16364.1.S1_at	NOS3	Nitric oxide synthase 3 (endothelial cell)	NM_214295
Ssc.22427.1.A1_at	NPAL1	NIPA-like domain containing 1	NM_207330
Ssc.9763.1.A1_at	NPAL1	NIPA-like domain containing 1	NM_207330
Ssc.22627.1.S1_at	NPTX2	Neuronal pentraxin II	NM_002523
Ssc.8520.1.A1_at	NR2E1	Nuclear receptor subfamily 2, group E, member 1	NM_003269
Ssc.1664.1.A1_at	NRN1	Neuritin 1	NM_016588
Ssc.1916.1.A1_at	NTF3	Neurotrophin 3	NM_001123152
Ssc.18168.1.A1_at	NTM	Neurotrimin	NM_001144058.1
Ssc.11009.1.A1_at	Null	Sus scrofa mRNA, clone:SPL010097G12, expressed in spleen	Null
Ssc.11279.2.A1_at	Null	Pig DNA sequence from clone CH242-294C24 on chromosome 6	Null
Ssc.19770.1.S1_at	Null	Pig DNA sequence from clone CH242-250O5 on chromosome 4	BX640962.1
Ssc.22882.1.A1_at	Null	Sus scrofa cDNA clone scac0028.i.05 3prim	Null
Ssc.27624.1.S1_at	Null	941048 MARC 4PIG Sus scrofa cDNA 3-	CR749346.1
Ssc.26997.1.S1_at	NUP214	Nucleoporin 214kDa	NM_005085
Ssc.15815.1.S1_at	OBP	Odorant binding protein	NM_213796
Ssc.22715.1.S1_at	OCIAD2	Ocia domain containing 2	NM_001014446
Ssc.145.1.S1_at	OCT2	POU-domain protein	NM_214040
Ssc.9069.3.S1_at	OGDHL	Oxoglutarate dehydrogenase-like	NM_018245
Ssc.6491.1.S1_at	OLFML1	Olfactomedin-like 1	NM_198474
Ssc.5289.1.S1_at	ORMDL3	ORM1-like 3	NM_139280
Ssc.21154.1.A1_at	PAPSS1	3'-phosphoadenosine 5'-phosphosulfate synthase 1	NM_005443
Ssc.25919.1.S1_at	PARD3	PAR-3 partitioning defective 3 homolog (C. Elegans)	NM_019619
Ssc.579.1.S1_at	PB1	Seminal plasma protein pb1	NM_213832
Ssc.21344.1.S1_at	PCDH20	Protocadherin 20	NM_022843
Ssc.13301.2.S1_at	PCGF5	Polycomb group ring finger 5	NM_032373
Ssc.25477.1.S1_at	PCGF6	Polycomb group ring finger 6	NM_001011663
Ssc.26517.1.S1_at	PDE8B	Phosphodiesterase 8B	NM_001029851
Ssc.29166.1.A1_at	PDLIM5	PDZ and LIM domain 5	NM_001011513
Ssc.17157.1.S1_at	PDXDC1	Pyridoxal-dependent decarboxylase domain containing 1	NM_015027
Ssc.21195.1.S1_at	PERLD1	Post-GPI attachment to proteins 3	NM_033419
Ssc.2219.1.S1_at	PFKFB4	6-phosphofructo-2-kinase/fructose-2,6-biphosphatase 4	NM_004567
Ssc.7704.1.A1_at	PHACTR3	Phosphatase and actin regulator 3	NM_080672
Ssc.21383.1.A1_at	PHOSPHO1	Phosphatase, orphan 1	NM_178500
Ssc.22015.1.A1_at	PHYHD1	Phytanoyl-coA dioxygenase domain containing 1	NM_001100876
Ssc.30037.1.A1_at	PIP5K1A	Phosphatidylinositol-4-phosphate 5-kinase, type I, alpha	NM_003557
Ssc.349.1.S1_at	PKC	Protein kinase C beta 1	AY093443.1
Ssc.11036.1.S1_at	PKIB	Protein kinase (cAMP-dependent, catalytic) inhibitor beta	NM_032471
Ssc.22078.1.A1_at	PLA2G10	Phospholipase A2, group X	NM_003561
Ssc.26304.1.S1_at	PLEKHO1	Pleckstrin homology domain containing, family O member 1	NM_016274
Ssc.7237.1.S1_at	PLG	Plasminogen	NM_000301
Ssc.5227.1.S1_at	PLN	Phospholamban	NM_214213
Ssc.3517.1.S1_at	PLTP	Phospholipid transfer protein	NM_214283
Ssc.15910.1.S1_at	PNOC	Prepronociceptin	XM_001928692
Ssc.25145.1.S1_at	POT1	POT1 protection of telomeres 1 homolog (S. Pombe)	NM_001042594
Ssc.14364.1.A1_at	PPP4R4	Protein phosphatase 4, regulatory subunit 4	NM_058237.1
Ssc.11457.1.A1_at	PPT1	Palmitoyl-protein thioesterase 1 (ceroid-lipofuscinosis, neuronal 1, infantile)	NM_000310
Ssc.23789.1.S1_at	PRKAB2	Protein kinase, AMP-activated, beta 2 non-catalytic subunit	NM_005399
Ssc.27257.1.A1_at	PRKCA	Protein kinase C, alpha	NM_002737
Ssc.15801.1.A1_at	PRKCB	Protein kinase C, beta	AY093444.1
Ssc.4792.1.A1_at	PRKCB1	Protein kinase C, beta 1	NM_002738.6
Ssc.10791.1.A1_at	PRKG1	Protein kinase, cGMP-dependent, type I	NM_001098512
Ssc.16222.1.S1_at	PRM2	Protamine 2	NM_214252
Ssc.4065.1.A1_at	PROM1	Prominin 1	NM_006017
Ssc.19400.1.S1_at	PSEN2	Presenilin 2	NM_001078666
Ssc.12881.1.A1_at	PSMC3IP	PSMC3 interacting protein	NM_013290
Ssc.23788.1.S1_at	PSPH	Phosphoserine phosphatase	NM_213767
Ssc.8283.1.A1_at	PTPN11	Protein tyrosine phosphatase, non-receptor type 11 (Noonan syndrome 1)	NM_002834
Ssc.18344.2.A1_at	PYGM	Phosphorylase, glycogen, muscle	DQ508264.1
Ssc.22049.1.S1_at	QSOX1	Quiescin Q6	NM_001004128
Ssc.3249.1.S1_at	QSOX1	Quiescin Q6	NM_001004128
Ssc.6289.1.S1_at	RAMP1	Receptor (G protein-coupled) activity modifying protein 1	NM_214199
Ssc.11429.1.A1_at	RB1CC1	RB1-inducible coiled-coil 1	NM_001083617
Ssc.5482.1.S1_at	RCE1	RCE1 homolog, prenyl protein peptidase (S. Cerevisiae)	NM_001032279
Ssc.26050.1.S1_at	REEP2	Receptor accessory protein 2	NM_016606
Ssc.11057.3.S1_at	RER1	RER1 retention in endoplasmic reticulum 1 homolog (S. Cerevisiae)	NM_007033
Ssc.11759.1.A1_at	RFWD2	Ring finger and WD repeat domain 2	NM_001001740
Ssc.16039.1.S1_at	RGS1	Regulator of G-protein signaling 1	AF139837.1
Ssc.28225.1.A1_at	RGS14	Regulator of G-protein signalling 14	NM_006480.4
Ssc.10226.1.A3_at	RHOB	Ras homolog gene family, member B	NM_001123189
Ssc.1953.1.S1_at	RHOG	Ras homolog gene family, member G	NM_001123191
Ssc.7371.1.A1_at	RIMBP2	RIMS binding protein 2	NM_015347
Ssc.3742.1.S1_at	RNF166	Ring finger protein 166	NM_178841
Ssc.12528.1.S1_at	RPN1	Ribophorin I	NM_214333
Ssc.22400.1.A1_at	RRN3	RRN3 RNA polymerase I transcription factor homolog (S. cerevisiae)	NM_018427.3
Ssc.19735.1.S1_at	RRP7B	Ribosomal RNA processing 7 homolog B (S. cerevisiae)	AL157851.1
Ssc.1080.1.A1_at	RTN3	Reticulon 3	NM_006054
Ssc.19608.1.S1_at	RXRG	Retinoid X receptor, gamma	NM_001130213
Ssc.6260.1.A1_at	S100A13	S100 calcium binding protein A13	NM_001024210
Ssc.13661.1.A1_at	S100PBP	S100P binding protein	NM_001017406
Ssc.12656.1.A1_at	SAP30L	SAP30-like	NM_024632
Ssc.11708.1.A1_at	SCD5	Stearoyl-coa desaturase 5	NM_001037582
Ssc.710.1.S1_at	SCT	Secretin	M31496.1
Ssc.11655.1.A1_at	SDC1	Syndecan 1	NM_001006946
Ssc.16324.1.S1_at	SDC4	Syndecan 4	NM_214284
Ssc.17671.1.S1_at	SDC4	Syndecan 4	NM_002999
Ssc.13911.1.S1_at	SEPT6	Septin6	NM_015129.5
Ssc.18232.1.S1_at	SETD4	SET domain containing 4	NM_001007259
Ssc.4151.2.S1_at	SEZ6L2	Seizure related 6 homolog (Mouse)-like 2	NM_001114099
Ssc.14136.1.A1_at	SH3KBP1	SH3-domain kinase binding protein 1	NM_001024666
Ssc.26734.1.A1_at	SIDT1	SID1 transmembrane family, member 1	NM_017699
Ssc.29808.1.A1_at	SIDT1	SID1 transmembrane family, member 1	NM_017699
Ssc.1628.1.S1_at	SLC16A5	Solute carrier family 16 (monocarboxylic acid transporters), member 5	NM_004695
Ssc.24360.1.S1_a_at	SLC17A5	Solute carrier family 17 (anion/sugar transporter), member 5	NM_012434
Ssc.7570.2.S1_at	SLC1A1	Solute carrier family 1 (neuronal/epithelial high affinity glutamate transporter, system Xag), member 1	XM_001927070
Ssc.27597.1.S1_at	SLC22A8	Solute carrier family 22 (organic anion transporter), member 8	NM_214455
Ssc.17012.1.A1_at	SLC24A5	Solute carrier family 24, member 5	NM_205850
Ssc.4477.1.S1_at	SLC25A17	Solute carrier family 25 (mitochondrial carrier; peroxisomal membrane protein, 34kDa), member 17	NM_006358
Ssc.25027.1.A1_at	SLC25A21	Solute carrier family 25 (mitochondrial oxodicarboxylate carrier), member 21	NM_030631
Ssc.24721.1.A1_at	SLC27A6	Solute carrier family 27 (fatty acid transporter), member 6	NM_001017372
Ssc.16131.1.S1_at	SLC2A2	Solute carrier family 2 (facilitated glucose transporter), member 2	NM_001097417
Ssc.21676.1.A1_at	SLC2A2	Solute carrier family 2 (facilitated glucose transporter), member 2	NM_000340
Ssc.7040.2.A1_at	SLC30A9	Solute carrier family 30 (zinc transporter), member 9	NM_006345
Ssc.12083.1.S1_at	SLC41A1	Solute carrier family 41, member 1	NM_173854
Ssc.10611.1.A1_at	SMEK1	SMEK homolog 1, suppressor of mek1 (Dictyostelium)	NM_032560
Ssc.14265.1.A1_at	SMEK1	SMEK homolog 1, suppressor of mek1 (Dictyostelium)	NM_032560
Ssc.18906.1.A1_at	SNX25	Sorting nexin 25	NM_031953
Ssc.12492.1.A1_at	SORT1	Sortilin 1	NM_002959
Ssc.26120.1.S1_at	SP7	SP7 transcription factor	NM_152860
Ssc.23500.1.A1_at	SP-D	Surfactant protein D	XM_001924136
Ssc.25051.1.S1_at	SPOCK3	Sparc/osteonectin, CWCV and Kazal-like domains proteoglycan (testican) 3	NM_001040159
Ssc.28317.1.S1_at	SPOCK3	Sparc/osteonectin, CWCV and Kazal-like domains proteoglycan (testican) 3	NM_001040159
Ssc.22027.2.A1_at	SRPRB	Signal recognition particle receptor, B subunit	NM_021203
Ssc.13029.1.A1_at	SRPX2	Sushi-repeat-containing protein, X-linked 2	NM_014467
Ssc.26874.2.S1_at	SRRM2	Serine/arginine repetitive matrix 2	NM_016333
Ssc.3785.2.S1_at	SRRM2	Serine/arginine repetitive matrix 2	NM_016333
Ssc.22316.1.A1_at	ST8SIA2	ST8 alpha-N-acetyl-neuraminide alpha-2,8-sialyltransferase 2	NM_006011
Ssc.28196.1.A1_at	STIL	Scl/Tal1 interrupting locus	NM_001048166
Ssc.8869.2.S1_at	STK11	Serine/threonine kinase 11	NM_000455
Ssc.25460.1.S1_at	SULT4A1	Sulfotransferase family 4A, member 1	NM_014351
Ssc.26621.1.S1_at	SYCP3	Synaptonemal complex protein 3	NM_153694
Ssc.25694.1.S1_at	SYN3	Synapsin III	NM_003490
Ssc.1892.1.S1_at	SYPL1	Synaptophysin-like 1	NM_006754
Ssc.17022.1.S1_at	TCTA	T-cell leukemia translocation altered gene	NM_022171
Ssc.10359.3.A1_at	TESC	Tescalcin	NM_017899
Ssc.19916.2.S1_a_at	TEX261	Testis expressed sequence 261	NM_144582
Ssc.23794.1.A1_at	TGFBR1	Transforming growth factor, beta receptor 1	NM_001038639
Ssc.15388.1.S1_at	TH	Tyrosine hydroxylase	NM_000360
Ssc.17337.1.S1_at	TLR2	Toll-like receptor 2	NM_213761
Ssc.7797.1.S1_at	TMED8	Transmembrane emp24 protein transport domain containing 8	NM_213601
Ssc.19242.1.A1_at	TMEM133	Transmembrane protein 133	NM_032021
Ssc.2842.1.A1_at	TMEM14A	Transmembrane protein 14A	NM_014051
Ssc.7311.1.A1_at	TMEM161B	Transmembrane protein 161B	NM_153354
Ssc.11538.1.A1_at	TMEM201	Transmembrane protein 201	NM_001010866
Ssc.9592.1.A1_at	TMEM59	Transmembrane protein 59	NM_004872
Ssc.6834.1.A1_at	TMEM68	Transmembrane protein 68	NM_152417
Ssc.28974.1.S1_at	TNK2	Tyrosine kinase, non-receptor, 2	NM_001010938
Ssc.21673.1.A1_at	TNNI1	Troponin I type 1 (skeletal, slow)	NM_003281
Ssc.20571.1.S1_a_at	TPM2	Tropomyosin 2 (beta)	NM_001129947
Ssc.20571.2.S1_a_at	TPM2	Tropomyosin 2 (beta)	NM_001129947
Ssc.15850.2.A1_at	TRA@	T cell receptor alpha locus	NW_001838110.1
Ssc.15856.1.A1_at	TRA@	T cell receptor alpha locus	NW_001838110.1
Ssc.17794.1.A1_at	TRA@	T cell receptor alpha locus	NW_001838110.1
Ssc.17795.1.S1_at	TRA@	T cell receptor alpha locus	NW_001838110.1
Ssc.428.15.A1_at	TRA@	T cell receptor alpha locus	NW_001838110.1
Ssc.1595.1.S1_at	TSPAN32	Tetraspanin 32	NM_139022
Ssc.18571.1.S1_at	TSSC1	Tumor suppressing subtransferable candidate 1	NM_003310
Ssc.12484.1.A1_at	UBE2H	Ubiquitin-conjugating enzyme E2H	NM_003344
Ssc.30127.1.A1_at	UGP2	UDP-glucose pyrophosphorylase 2	NM_213980
Ssc.30801.1.A1_at	UGP2	UDP-glucose pyrophosphorylase 2	NM_001001521
Ssc.19370.1.A1_at	UHMK1	U2AF homology motif (UHM) kinase 1	NM_175866
Ssc.25637.1.S1_at	UPP2	Uridine phosphorylase 2	NM_173355
Ssc.27033.1.A1_at	UROD	Uroporphyrinogen decarboxylase	NM_000374
Ssc.21939.1.A1_at	USP15	Ubiquitin specific peptidase 15	NM_006313
Ssc.7914.1.S1_at	USP25	Ubiquitin specific peptidase 25	NM_013396
Ssc.14408.1.A1_at	USP34	Ubiquitin specific peptidase 34	NM_014709
Ssc.5910.2.S1_at	VAV1	Vav 1 oncogene	NM_005428
Ssc.16640.1.A1_at	VSIG4	V-set and immunoglobulin domain containing 4	NM_007268
Ssc.13149.1.A1_at	WDR52	WD repeat domain 52	NM_001164496.1
Ssc.28233.1.A1_at	WDR81	WD repeat domain 81	NM_152348
Ssc.24595.1.S1_at	WNT5B	Wingless-type MMTV integration site family, member 5B	NM_030775
Ssc.17115.1.A1_at	XPC	Xeroderma pigmentosum, complementation group C	NM_004628
Ssc.23544.1.S1_at	XPO6	Exportin 6	NM_015171
Ssc.18098.1.S1_at	XYLB	Xylulokinase homolog (H. Influenzae)	NM_005108
Ssc.18098.3.A1_at	XYLB	Xylulokinase homolog (H. Influenzae)	NM_005108
Ssc.6534.1.S1_at	YIF1A	Yip1 interacting factor homolog A (S. Cerevisiae)	NM_020470
Ssc.30778.1.S1_at	YIF1B	Yip1 interacting factor homolog B (S. Cerevisiae)	NM_001039671
Ssc.6451.1.S1_at	ZNF267	Zinc finger protein 267	NM_003414
Ssc.19015.1.A1_at	ZNF541	Zinc finger protein 541	NM_001101419.1
Ssc.13844.1.A1_at	ZNF644	Zinc finger protein 644	NM_016620
Ssc.24051.1.S1_at	ZZEF1	Zinc finger, ZZ-type with EF-hand domain 1	NM_015113
Ssc.24249.1.A1_at	ZZEF1	Zinc finger, ZZ-type with EF-hand domain 1	NM_015113
Ssc.24249.2.S1_at	ZZEF1	Zinc finger, ZZ-type with EF-hand domain 1	NM_015113

## Sheet: D90
ID	Gene Symbol	Gene Title	RefSeq ID
Ssc.30026.1.A1_at	ABCA5	ATP-binding cassette, sub-family A (ABC1), member 5	NM_018672
Ssc.16256.1.S1_at	ABCB11	ATP-binding cassette, sub-family B (MDR/TAP), member 11	NM_003742
Ssc.8184.1.A1_at	ACSL4	Acyl-CoA synthetase long-chain family member 4	NM_004458
Ssc.18380.1.S1_at	ADA	Adenosine deaminase	NM_000022
Ssc.28905.1.A1_at	ADAMTS18	ADAM metallopeptidase with thrombospondin type 1 motif, 18	NM_199355
Ssc.16075.1.S1_at	ADRB1	Adrenergic, beta-1-, receptor	NM_001123074
Ssc.11216.1.A1_at	AFF2	AF4/FMR2 family, member 2	NM_002025
Ssc.6528.1.S1_at	AGPAT2	1-acylglycerol-3-phosphate O-acyltransferase 2	NM_001130534
Ssc.21247.2.S1_a_at	AIF1L	Allograft inflammatory factor 1-like	NM_031426.2
Ssc.31045.1.S1_at	AIF1L	Allograft inflammatory factor 1-like	NM_001099734
Ssc.2487.1.S1_at	AIFM2	Apoptosis-inducing factor, mitochondrion-associated, 2	NM_032797
Ssc.9766.2.S1_at	AK2	Adenylate kinase 2	NM_001625
Ssc.22155.1.S1_at	AKT3	V-Akt murine thymoma viral oncogene homolog 3	NM_005465
Ssc.2848.1.A1_at	AMOTL2	Angiomotin like 2	NM_016201
Ssc.7234.1.A1_at	AQP9	Aquaporin 9	NM_020980
Ssc.7906.2.S1_at	ARFGEF1	ADP-ribosylation factor guanine nucleotide-exchange factor 1(brefeldin A-inhibited)	NM_006421
Ssc.7906.1.A1_at	ARFGEF2	ADP-ribosylation factor guanine nucleotide-exchange factor 2 (brefeldin A-inhibited)	NM_006420
Ssc.25210.1.S1_at	ARHGEF18	Rho guanine nucleotide exchange factor (GEF) 18	NM_015318
Ssc.26387.1.S1_at	ARID3A	AT rich interactive domain 3A (bright- like)	NM_005224
Ssc.9454.1.S1_at	ARRDC2	Arrestin domain containing 2	NM_001025604
Ssc.23770.1.S1_at	ARSB	Arylsulfatase B	NM_000046
Ssc.12849.1.A1_at	ASB11	Ankyrin repeat and SOCS box-containing 11	NM_001012428
Ssc.25255.1.S1_at	ASRGL1	Asparaginase like 1	NM_001083926
Ssc.24886.1.S1_at	ATP12A	ATPase type 12A	NM_001676
Ssc.6723.1.A1_at	ATP5O	ATP synthase, H+ transporting, mitochondrial F1 complex, O subunit	NM_001697
Ssc.4474.1.S1_at	ATP6AP1	ATPase, H+ transporting, lysosomal accessory protein 1	NM_001183
Ssc.867.1.A1_at	ATP6V0E1	ATPase, H+ transporting, lysosomal 9kDa, V0 subunit E	NM_003945
Ssc.7462.1.S1_at	ATP6V1B2	ATPase, H+ transporting, lysosomal 56/58kDa, V1 subunit B2	NM_001693
Ssc.746.1.S1_a_at	ATP6V1H	Atpase, H+ transporting, lysosomal 50/57kda, V1 subunit H	NM_214240
Ssc.2503.1.S1_at	B3GNT6	UDP-GlcNAc:betaGal beta-1,3-N-acetylglucosaminyltransferase 6 (core 3 synthase)	NM_138706.3
Ssc.16473.1.S1_at	BAIAP2L2	BAI1-associated protein 2-like 2	NM_025045
Ssc.1026.1.S1_at	BBX	Bobby sox homolog (Drosophila)	NM_020235
Ssc.1026.2.S1_at	BBX	Bobby sox homolog (Drosophila)	NM_020235
Ssc.30777.1.S1_a_at	BBX	Bobby sox homolog (Drosophila)	NM_020235
Ssc.30777.2.S1_a_at	BBX	Bobby sox homolog (Drosophila)	NM_020235
Ssc.30777.3.A1_at	BBX	Bobby sox homolog (Drosophila)	NM_020235
Ssc.24605.1.A1_at	BCAP29	B-cell receptor-associated protein 29	NM_001008405
Ssc.8429.1.S1_at	BCAP29	B-cell receptor-associated protein 29	NM_001008405
Ssc.5336.1.S1_at	BCL2L12	BCL2-like 12 (proline rich)	NM_001040668
Ssc.1338.1.S1_at	BLVRB	Biliverdin reductase B(flavin reductase (NADPH))	NM_000713
SscAffx.24.1.S1_at	BMP15	Bone morphogenetic protein 15	NM_001005155
Ssc.837.1.A1_at	BPI	Bactericidal/permeability-increasing protein	NM_001159307
Ssc.8960.1.A1_at	BPI	Bactericidal/permeability-increasing protein	NM_001725
Ssc.21555.1.S1_at	BRF2	BRF2, subunit of RNA polymerase III transcription initiation factor, brf1-like	NM_018310
Ssc.27395.1.A1_at	C10orf28	Chromosome 10 open reading frame 28	NM_014472
Ssc.10285.1.A1_at	C10orf76	Chromosome 10 open reading frame 76	NM_024541
Ssc.14100.1.A1_at	C11orf52	Chromosome 11 open reading frame 52	NM_080659
Ssc.17607.1.S1_at	C11orf84	Chromosome 11 open reading frame 84	NM_138471
Ssc.1428.1.A1_at	C17H20orf108	Chromosome 17 open reading frame 20 ortholog	NM_001113701
Ssc.29216.1.A1_at	C1orf216	Chromosome 1 open reading frame 216	NM_152374
Ssc.14081.1.A1_at	C1orf59	Chromosome 1 open reading frame 59	NM_001102592
Ssc.9486.2.S1_at	C1orf64	Chromosome 1 open reading frame 64	NM_178840
Ssc.9833.2.S1_at	C1QTNF4	Complement-C1q tumor necrosis factor-related protein 4	NM_031909
Ssc.20478.1.S1_at	C4orf33	Chromosome 4 open reading frame 33	NM_001099783
Ssc.13644.1.A1_at	C4orf45	Chromosome 4 open reading frame 45	NM_152543
Ssc.5870.3.S1_at	C4orf45	Chromosome 4 open reading frame 45	NM_152543
Ssc.30687.1.A1_at	C5orf44	Chromosome 5 open reading frame 44	NM_001093755
Ssc.10188.1.A1_at	C7orf45	Chromosome 7 open reading frame 45	NM_145268
Ssc.25577.1.S1_at	C9orf3	Chromosome 9 open reading frame 3	NM_032823
Ssc.22660.1.S1_at	C9orf5	Chromosome 9 open reading frame 5	NM_001099734
Ssc.16511.1.A1_at	CACHD1	CACHE domain containing 1	NM_020925
Ssc.4599.1.A1_at	CACNA1C	Calcium channel, voltage-dependent, L type, alpha 1C subunit	NM_000719
Ssc.28045.1.A1_at	CACNA2D4	Calcium channel, voltage-dependent, alpha 2/delta subunit 4	NM_172364
Ssc.24949.1.S1_at	CAMK1	Calcium/calmodulin-dependent protein kinase I	NM_003656
Ssc.2491.1.S1_at	CAMK2G	Calcium/calmodulin-dependent protein kinase (CAM kinase) II gamma	NM_001222
Ssc.5879.4.S1_a_at	CAMK2G	Calcium/calmodulin-dependent protein kinase II gamma	NM_214193
Ssc.25483.1.S1_at	CAMK4	Calcium/calmodulin-dependent protein kinase IV	NM_001744
Ssc.16995.1.S1_at	CASKIN1	CASK interacting protein 1	NM_020764
Ssc.16147.1.S1_at	CASQ2	Calsequestrin	XM_001927918
Ssc.17126.2.S1_at	CCDC120	Coiled-coil domain containing 120	NM_033626
Ssc.24262.1.A1_at	CCNA1	Cyclin A1	NM_001111045
Ssc.18187.1.A1_at	CCNE1	Cyclin E1	NM_001238
Ssc.27201.1.S1_a_at	CCRL2	Chemokine (C-C motif) receptor-like 2	NM_001001617
Ssc.15274.1.S1_at	CCS	Copper chaperone for superoxide dismutase	NM_001001866
Ssc.1695.1.A1_at	CD2AP	CD2-associated protein	NM_012120
Ssc.30097.1.A1_at	CDC42BPA	CDC42 binding protein kinase alpha (DMPK-like)	NM_003607
Ssc.25641.1.S1_at	CDK6	Cyclin-dependent kinase 6	NM_001259
Ssc.26057.1.A1_at	CDK6	Cyclin-dependent kinase 6	NM_001259
Ssc.15991.1.S1_at	CEBPA	CCAAT/enhancer binding protein (C/EBP), alpha	AF103944.1
Ssc.15678.1.A1_s_at	CHCHD6	Coiled-coil-helix-coiled-coil-helix domain containing 6	NM_032343
Ssc.5688.1.S1_at	CKAP2	Cytoskeleton associated protein 2	NM_001098525
Ssc.25196.1.S1_at	CKMT1A	Creatine kinase, mitochondrial 1A	NM_001015001
Ssc.24222.1.A1_at	CLIP1	Restin (Cytoplasmic linker protein-170 alpha-2)	NM_002956
Ssc.26935.1.S1_at	CLIP1	Restin (reed-steinberg cell-expressed intermediate filament-associated protein)	NM_002956
Ssc.19539.2.S1_at	CLN8	Ceroid-lipofuscinosis, neuronal 8 (epilepsy, progressive with mental retardation)	NM_018941
Ssc.15612.1.S1_at	CNGB1	Cyclic nucleotide gated channel beta 1	NM_001297
Ssc.17958.1.A1_at	CNNM4	Cyclin M4	NM_020184
Ssc.10546.1.A1_at	COBL	Cordon-bleu homolog (mouse)	NM_015198
Ssc.22477.1.S1_at	COL4A1	Collagen, type IV, alpha 1	NM_001845
Ssc.16356.1.A1_at	COMP	Cartilage oligomeric matrix protein	AJ536286.1
Ssc.24818.1.A1_at	CPN2	Carboxypeptidase N, polypeptide 2, 83kDa	NM_001080513.2
Ssc.26276.1.S1_at	CPXM2	Carboxypeptidase X (M14 family), member 2	NM_198148
Ssc.15316.2.S1_at	CRIP1	Cysteine-rich protein 1 (intestinal)	NM_001311.4
Ssc.23965.1.A1_at	CRTC3	CREB regulated transcription coactivator 3	NM_001042574
Ssc.10479.1.A1_at	CSMD2	Cub and sushi multiple domains 2	NM_052896
Ssc.126.1.S1_at	CSN1S1	Casein alpha s1	NM_001025104
Ssc.21088.3.A1_at	CSTF1	Cleavage stimulation factor, 3' pre-RNA, subunit 1, 50kda	NM_001110430
Ssc.16718.1.A1_at	CTBS	Chitobiase, di-N-acetyl-	NM_004388
Ssc.4863.1.S1_at	CTNNAL1	Catenin (cadherin-associated protein), alpha-like 1	NM_003798
Ssc.3517.2.S1_at	CTSA	Cathepsin A	NM_000308
Ssc.1181.1.S1_at	CTSB	Cathepsin B	NM_001097458
Ssc.28893.1.A1_at	CTSD	Cathepsin D	NM_001037721
Ssc.16769.1.S1_at	CTSZ	Cathepsin Z	NM_001123104
Ssc.8776.1.S1_at	CYP11A1	Cytochrome P450, family 11, subfamily A, polypeptide 1	NM_214427
Ssc.9812.1.A1_at	CYP19A1	Cytochrome p450, family 19, subfamily A, polypeptide 1	NM_000103
Ssc.3999.1.S1_at	DAAM2	Dishevelled associated activator of morphogenesis 2	NM_015345
Ssc.30831.2.A1_at	DAK	Dihydroxyacetone kinase 2 homolog (Yeast)	NM_015533
Ssc.2137.1.S1_at	DDA1	DDA1	NM_024050
Ssc.17566.1.S1_at	DDB1	Damage-specific dna binding protein 1, 127kDa	NM_001923
Ssc.5455.1.S1_at	DHCR7	7-dehydrocholesterol reductase	NM_001360
Ssc.24970.2.S1_at	DIRC2	Disrupted in renal carcinoma 2	NM_032839
Ssc.26974.1.A1_at	DLG1	Discs, large homolog 1 (Drosophila)	NM_001098424
Ssc.4503.1.A1_at	DMRT1	Doublesex and mab-3 related transcription factor 1	NM_021951
Ssc.26168.1.S1_at	DNAH10	Dynein, axonemal, heavy polypeptide 10	NM_207437.3
Ssc.29666.1.A1_at	DNAH11	Dynein, axonemal, heavy polypeptide 11	NM_003777
Ssc.10174.1.A1_at	DNAH14	Dynein, axonemal, heavy chain 14	NM_001373.1
Ssc.18775.1.A1_at	DNAJC16	DnaJ (Hsp40) homolog, subfamily C, member 16	NM_015291
Ssc.9.1.S1_at	DNASE1	Deoxyribonuclease I	NM_213991
Ssc.9340.1.A1_at	DOCK1	Dedicator of cytokinesis 1	NM_001380
Ssc.9815.1.A1_at	DPP6	Dipeptidyl-peptidase 6	NM_001039350
Ssc.17461.1.A1_a_at	DYNC1I1	Dynein, cytoplasmic 1, intermediate chain 1	NM_004411
Ssc.13733.1.A1_at	EFHA1	EF-hand domain family, member a1	NM_152726
Ssc.9472.1.A1_at	ELF5	E74-like factor 5 (ets domain transcription factor)	NM_001422
Ssc.5650.1.S1_at	ELOVL1	ELOVL family member 1, elongation of long chain fatty acids (Fen1/Elo2, Sur4/Elo3-like, Yeast)	NM_022821
Ssc.24490.2.A1_at	ELOVL5	ELOVL family member 5, elongation of long chain fatty acids (Fen1/Elo2, sur4/Elo3-like, Yeast)	NM_021814
Ssc.15623.1.S1_at	EMID1	EMI domain containing 1	NM_133455
Ssc.29608.1.A1_at	EPHB1	EPH receptor B1	NM_004441
Ssc.6042.1.A1_at	EPN3	Epsin 3	NM_017957
Ssc.12093.1.A1_at	ERI2	ERI1 exoribonuclease family member 2	NM_080663
Ssc.11421.1.S1_at	F2RL1	Coagulation factor II (thrombin) receptor-like 1	NM_005242
Ssc.10446.2.S1_at	F9	Coagulation factor IX	NM_001164003
Ssc.10784.1.A1_at	FAM163A	Family with sequence similarity 163, member A	NM_173509
Ssc.30427.1.A1_at	FAM190A	Family with sequence similarity 190, member A	BC051694.1
Ssc.3898.1.S1_at	FAM38A	Family with sequence similarity 38, member A	NM_001142864.2
Ssc.1817.1.S1_at	FAM62B	Family with sequence similarity 62, member B	NM_020728
Ssc.21299.1.S1_at	FAM65A	Family with sequence similarity 65, member A	NM_024519
Ssc.18175.1.A1_at	FASN	Fatty acid synthase	NM_001099930
Ssc.25076.2.S1_at	FASN	Fatty acid synthase	NM_001099930
Ssc.2674.1.S1_at	FAT1	FAT tumor suppressor homolog 1 (Drosophila)	NM_005245.3
Ssc.29851.1.A1_at	FBN2	Fibrillin 2 (congenital contractural arachnodactyly)	NM_001999
Ssc.7604.1.A1_at	FCF1	FCF1 small subunit (SSU) processome component homolog (S. cerevisiae)	NM_015962
Ssc.5287.1.S1_at	FCRL1	Fc receptor-like 1	NM_052938
Ssc.27283.1.A1_at	FDX1	Ferredoxin 1	NM_004109
Ssc.16934.1.S1_at	FDXR	Ferredoxin reductase	NM_004110
Ssc.16934.2.S1_at	FDXR	Ferredoxin reductase	NM_004110
Ssc.18026.1.S1_a_at	FIT1	FAT-inducing transcript 1	NM_001128470
Ssc.4103.1.A1_at	FNDC3B	Fibronectin type III domain containing 3B	NM_022763
Ssc.6609.1.S1_at	FOLR1	Folate receptor 1 (adult)	NM_214311
Ssc.2488.2.S1_at	FOXO3	Forkhead box O3	NM_001135959
Ssc.7987.1.A1_at	FSTL5	Follistatin-like 5	NM_001128427
Ssc.9245.1.S1_at	GALM	Galactose mutarotase	NM_214406
Ssc.21354.1.S1_at	GATA3	GATA binding protein 3	NM_001002295
Ssc.27964.2.S1_at	GATA3	GATA binding protein 3	NM_001002295
Ssc.26411.1.S1_at	GDPD2	Glycerophosphodiester phosphodiesterase domain containing 2	NM_017711
Ssc.1578.1.S1_at	GGA2	Golgi associated, gamma adaptin ear containing, Arf binding protein 2	NM_015044
Ssc.19205.2.S1_at	GGCT	Gamma-glutamyl cyclotransferase	NM_024051.2
Ssc.25647.1.S1_at	GGT6	Gamma-glutamyltransferase 6 homolog (Rat)	NM_001122890
Ssc.7423.1.S1_at	GLA	Galactosidase, alpha	NM_000169
Ssc.27183.1.S1_at	GNA15	Guanine nucleotide binding protein (G protein), alpha 15 (GQ class)	NM_002068
Ssc.20974.1.A2_at	GNS	Glucosamine (N-acetyl)-6-sulfatase (sanfilippo disease IIID)	NM_002076
Ssc.26243.1.S1_at	GPAM	Glycerol-3-phosphate acyltransferase, mitochondrial	NM_020918
Ssc.30225.1.A1_at	GPR1	G protein-coupled receptor 1	NM_001098199
Ssc.26610.1.A1_at	GPR110	G protein-coupled receptor 110	NM_153840.2
Ssc.19432.1.A1_at	GPR149	G protein-coupled receptor 149	NM_001038705
Ssc.9985.1.A1_at	GPR158	G protein-coupled receptor 158	NM_020752
Ssc.5105.2.S1_a_at	GPRC5B	G protein-coupled receptor	AF319662.1
Ssc.25358.1.S1_at	GRAMD2	GRAM domain containing 2	NM_001012642
Ssc.440.1.S1_at	GRHL	Ghrelin	NM_213807
Ssc.29959.1.A1_at	GRPEL2	GRPE-like 1, mitochondrial (E. Coli)	NM_152407
Ssc.2049.1.A1_at	GTF2B	General transcription factor IIB	NM_001514
Ssc.11785.2.A1_at	HADHB	HydroxyAcyl-Coenzyme A dehydrogenase/3-ketoAcyl-Coenzyme A thiolase/enoyl-coenzyme a hydratase (trifunctional protein), beta subunit	NM_000183
Ssc.25585.1.S1_at	HAND2	Heart and neural crest derivatives expressed 2	NM_021973
Ssc.10401.1.A1_at	HCRTR2	Hypocretin (orexin) receptor 2	NM_001526
Ssc.7211.1.A1_s_at	HDAC6	Histone deacetylase 6	NM_006044
Ssc.7528.1.A1_at	HHIP	Hedgehog interacting protein	NM_022475
Ssc.7528.2.S1_at	HHIP	Hedgehog interacting protein	NM_022475
Ssc.30768.1.S1_at	HMCN1	Hemicentin 1	NM_031935
Ssc.27311.2.A1_at	HMGB3	High-mobility group box 3	NM_005342
Ssc.7093.1.A1_at	HPSE	Heparanase	NM_001098540
Ssc.7093.3.S1_at	HPSE	Heparanase	NM_001146130
Ssc.19321.1.A1_at	HS1BP3	HS1-binding protein 3	NM_022460
Ssc.777.1.S1_at	HSD11B1	11-beta hydroxysteroid dehydrogenase isoform 1	NM_214248
Ssc.26119.1.S1_at	HYAL1	Hyaluronoglucosaminidase 1	NM_214441
Ssc.20525.1.S1_at	IGF2	Insulin-like growth factor 2 (somatomedin A)	NM_213883
Ssc.9365.2.S1_a_at	IGF2	Insulin-like growth factor 2 (somatomedin A)	NM_213883
Ssc.9365.3.S1_a_at	IGF2	Insulin-like growth factor 2 (somatomedin A)	NM_213883
Ssc.9365.3.S1_x_at	IGF2	Insulin-like growth factor 2 (somatomedin A)	NM_213883
Ssc.9365.5.S1_a_at	IGF2	Insulin-like growth factor 2 (somatomedin A)	NM_213883
Ssc.9365.6.A1_x_at	IGF2	Insulin-like growth factor 2 (somatomedin A)	NM_213883
Ssc.9365.6.S1_x_at	IGF2	Insulin-like growth factor 2 (somatomedin A)	NM_213883
Ssc.17186.2.S2_at	IGFBP7	Insulin-like growth factor binding protein 7	NM_001553
Ssc.24103.1.A1_s_at	IGH@	Immunoglobulin heavy locus	NM_001718220.1
Ssc.24893.1.S1_at	IL28RA	Interleukin 28 receptor, alpha (interferon, lambda receptor)	NM_170743
Ssc.15739.1.S1_at	IL2RG	Interleukin 2 receptor, gamma (severe combined immunodeficiency)	NM_214083
Ssc.30195.1.A1_at	INADL	INAD-like (Drosophila)	NM_176877
Ssc.24354.1.S1_at	IPMK	Inositol polyphosphate multikinase	NM_152230
Ssc.5699.1.S1_at	IQCK	IQ motif containing K	NM_153208
Ssc.24349.1.S1_at	IQGAP3	IQ motif containing gtpase activating protein 3	NM_178229
Ssc.9298.1.A1_at	IRX3	Iroquois homeobox protein 3	NM_024336
Ssc.20430.1.A1_at	ITCH	Itchy E3 ubiquitin protein ligase homolog (mouse)	NM_031483
Ssc.15995.2.S1_at	KCNE1	Potassium voltage-gated channel, Isk-related family, member 1	NM_214165
Ssc.26641.1.A1_at	KDELC2	KDEL (Lys-Asp-Glu-Leu) containing 2	NM_153705
Ssc.23015.1.S1_at	KIAA1755	KIAA1755	NM_001029864
Ssc.10906.1.A1_at	LDOC1L	Leucine zipper, down-regulated in cancer 1-like	NM_032287
Ssc.5314.1.S1_at	LGALS4	Lectin, galactoside-binding, soluble, 4	NM_213981
Ssc.18354.3.S1_at	LHFPL2	Lipoma HMGIC fusion partner-like 2	NM_005779
Ssc.22143.2.S1_at	LLGL2	Lethal giant larvae homolog 2 (Drosophila)	NM_001015002
Ssc.10137.1.A1_at	LOXL1	Lysyl oxidase-like 1	NM_005576
Ssc.2945.1.A1_at	LPPR5	Lipid phosphate phosphatase-related protein type 5	NM_001037317.1
Ssc.3206.1.S1_at	LRBA	LPS-responsive vesicle trafficking, beach and anchor containing	NM_006726
Ssc.10307.1.A1_at	LYST	Lysosomal trafficking regulator	NM_000081
Ssc.22207.1.A1_at	MAP2K1	Mitogen-activated protein kinase kinase 1	NM_002755
Ssc.6498.1.A1_at	MAPK12	Mitogen-activated protein kinase 12	NM_001025224
Ssc.11018.1.A1_at	MAPK14	Mitogen-activated protein kinase 14	NM_001315
Ssc.24291.1.A1_s_at	MAPK14	Mitogen-activated protein kinase 14	NM_001315
Ssc.29733.1.A1_at	MAPK4	Mitogen-activated protein kinase 4	NM_002747
Ssc.4497.1.A1_at	MFSD11	Major facilitator superfamily domain containing 11	NM_024311
Ssc.8782.1.S1_a_at	MGC16121	Hypothetical protein MGC16121	AW378319.1
Ssc.15816.1.S1_at	MIOX	Myo-inositol oxygenase	NM_214102
Ssc.14264.1.A1_at	MPP7	Membrane protein, palmitoylated 7 (MAGUK p55 subfamily member 7)	NM_173496
Ssc.9866.1.A1_at	MPP7	Membrane protein, palmitoylated 7 (MAGUK p55 subfamily member 7)	NM_173496
Ssc.24953.1.S1_at	MPV17L2	MpV17 mitochondrial inner membrane protein-like 2	NM_032683.2
Ssc.8803.1.A1_at	MST4	Serine/threonine protein kinase MST4	NM_001143727
Ssc.18460.2.S1_at	MTMR15	Myotubularin related protein 15	NM_014967
Ssc.30855.1.S1_at	MYLIP	Myosin regulatory light chain interacting protein	NM_013262
Ssc.20141.1.S1_at	MYLPF	Myosin light chain, phosphorylatable, fast skeletal muscle	NM_001006592
Ssc.1987.2.S1_a_at	MYO18A	Myosin XVIIIA	NM_078471
Ssc.10935.1.A1_at	MYOM2	Myomesin (M-protein) 2, 165kDa	NM_003970
Ssc.10961.1.S1_at	MYOZ1	Myozenin 1	NM_001025222
Ssc.22191.1.A1_at	NEB	Nebulin	NM_004543
Ssc.29422.1.A1_at	NELL1	Nel-like 1 (Chicken)	NM_006157
Ssc.21326.1.S1_at	NEO1	Neogenin homolog 1 (Chicken)	NM_002499
Ssc.1294.2.S1_at	NIT1	Nitrilase 1	NM_005600
Ssc.1533.1.S1_at	NPC1	Niemann-Pick disease, type C1	NM_214322
Ssc.25817.1.S1_at	NRG3	Neuregulin 3	NM_001010848
Ssc.9739.1.A1_at	NSF	N-ethylmaleimide-sensitive factor	NM_006178
Ssc.24768.1.S1_at	NT5DC1	5'-nucleotidase domain containing 1	NM_152729
Ssc.18719.1.S1_at	NUDT12	Nudix (nucleoside diphosphate linked moiety x)-type motif 12	NM_031438
Ssc.15571.1.A1_at	Null	Sus scrofa mRNA, clone:UTR010054G07, expressed in uterus	Null
Ssc.21543.1.S1_at	Null	Sus scrofa mRNA, clone:SMG010007H12, expressed in submaxillary gland	Null
Ssc.24039.1.S1_at	Null	MARC 4PIG Sus scrofa cDNA 3-	Null
Ssc.24398.1.A1_s_at	Null	Sus scrofa mRNA, clone:LNG010043H03, expressed in lung	Null
Ssc.26710.1.S1_at	Null	Sus scrofa clone RP44-198J22	Null
Ssc.4791.1.S1_at	Null	Pig DNA sequence from clone CH242-113A4 on chromosome 18	Null
Ssc.7800.1.A1_at	Null	Sus scrofa mRNA, clone:SPL010043C08, expressed in spleen	Null
Ssc.10785.1.A1_at	OGDHL	Oxoglutarate dehydrogenase-like	NM_018245
Ssc.8226.1.A1_at	OMG	Oligodendrocyte myelin glycoprotein	NM_002544
Ssc.18077.1.A1_at	OSBPL8	Oxysterol binding protein-like 8	NM_001003712
Ssc.26696.1.S1_at	OSGIN1	Oxidative stress induced growth inhibitor 1	NM_013370
Ssc.21346.1.S1_at	PACSIN2	Protein kinase C and casein kinase substrate in neurons 2	NM_007229
Ssc.26527.1.A1_at	PAG1	Pregnancy-associated glycoprotein 1	NM_018440
Ssc.30593.1.A1_at	PAK3	p21 (cdkn1a)-activated kinase 3	NM_001128166
Ssc.27179.1.S1_at	PAK6	p21 (cdkn1a)-activated kinase 6	NM_001128628
Ssc.3545.1.A1_at	PAPD1	PAP associated domain containing 1	NM_018109
Ssc.24023.1.A1_at	PARD3B	Par-3 partitioning defective 3 homolog B (C. elegans)	NM_057177
Ssc.19194.1.A1_at	PAX5	Paired box gene 5	NM_016734
Ssc.1536.1.A1_at	PCDH7	Protocadherin 7	NM_002589
Ssc.26608.1.A1_at	PCLO	Piccolo (presynaptic cytomatrix protein)	NM_014510.2
Ssc.25934.2.S1_at	PCSK5	Proprotein convertase subtilisin/kexin type 5	NM_006200
Ssc.3739.1.S1_at	PCSK6	Proprotein convertase subtilisin/kexin type 6	NM_002570
Ssc.29106.1.S1_at	PDE3A	Phosphodiesterase 3A, cGMP-inhibited	NM_000921
Ssc.29848.1.A1_at	PDE4D	Phosphodiesterase 4D, cAMP-specific (phosphodiesterase E3 dunce homolog, Drosophila)	NM_001104631
Ssc.29850.1.A1_at	PDP2	Pyruvate dehyrogenase phosphatase catalytic subunit 2	NM_020786.1
Ssc.13476.1.A1_at	PEG10	Paternally expressed 10	NM_001109944
Ssc.24366.1.S1_at	PET112L	Pet112-like (Yeast)	NM_004564
Ssc.24974.2.S1_at	PEX13	Peroxisome biogenesis factor 13	NM_002618
Ssc.8900.1.S1_at	PGA5	Pepsinogen 5, group I (pepsinogen A)	NM_014224
Ssc.14798.1.A1_at	PGAM1	Phosphoglycerate mutase 1 (brain)	NM_002629
Ssc.15728.1.S1_at	PGAM1	Phosphoglycerate mutase 1 (brain)	NM_002629
Ssc.18741.1.A1_at	PID1	Phosphotyrosine interaction domain containing 1	NM_001100818
Ssc.21132.1.S1_at	PINK1	Pten induced putative kinase 1	NM_032409
Ssc.29193.1.S1_at	PLA2R1	Phospholipase A2 receptor 1, 180kDa	NM_001007267
Ssc.8856.1.A1_at	PLAC1	Pleiomorphic adenoma gene 1	NM_021796
Ssc.8856.2.A1_at	PLAC1	Pleiomorphic adenoma gene 1	NM_021796
Ssc.24281.1.A1_at	PLAG1	Pleiomorphic adenoma gene 1	NM_001114634
Ssc.24411.3.S1_a_at	PLBD2	Phospholipase B domain containing 2	NM_173542.3
Ssc.2624.2.S1_at	PLBD2	Phospholipase B domain containing 2	NM_173542.3
Ssc.7331.1.S1_at	PLBD2	Phospholipase B domain containing 2	NM_173542.3
Ssc.18030.1.A1_at	PLCXD2	Phosphatidylinositol-specific phospholipase C, X domain containing 2	NM_001134478.1
Ssc.15267.1.S1_at	PLEKHF1	Pleckstrin homology domain containing, family F (with FYVE domain) member 1	NM_024310
Ssc.2887.1.S1_at	POR	P450 (cytochrome) oxidoreductase	NM_001129959
Ssc.11389.1.A1_at	POU6F1	POU domain, class 6, transcription factor 1	NM_002702
Ssc.15906.1.S1_at	PPAG3	Pregnancy-associated glycoprotein 3	NM_213809
Ssc.7373.1.A1_at	PPAPDC3	Phosphatidic acid phosphatase type 2 domain containing 3	NM_032728
Ssc.24606.1.A1_a_at	PPARGC1B	Peroxisome proliferative activated receptor, gamma, coactivator 1, beta	NM_133263
Ssc.29793.1.A1_at	PPM1E	Protein phosphatase 1E (PP2C domain containing)	NM_014906
Ssc.6052.1.S1_at	PPM1F	Protein phosphatase 1F (PP2C domain containing)	NM_014634
Ssc.15240.1.S1_at	PPP1R13L	Protein phosphatase 1, regulatory (inhibitor) subunit 13 like	NM_006663
Ssc.15240.2.S1_at	PPP1R13L	Protein phosphatase 1, regulatory (inhibitor) subunit 13 like	NM_006663
Ssc.15240.3.A1_at	PPP1R13L	Protein phosphatase 1, regulatory (inhibitor) subunit 13 like	NM_006663
Ssc.4748.1.S1_at	PPP1R14C	Protein phosphatase 1, regulatory (inhibitor) subunit 14C	NM_030949
Ssc.31118.1.A1_at	PPP2R2B	Protein phosphatase 2 (formerly 2A), regulatory subunit B (PR 52), beta isoform	NM_001127381
Ssc.16528.1.S1_at	PQLC2	PQ loop repeat containing 2	NM_001040125
Ssc.19951.1.A1_at	PRICKLE4	Prickle-like 4 (Drosophila)	NM_013397
Ssc.26124.1.S1_at	PRKACB	Protein kinase, camp-dependent, catalytic, beta	NM_002731
Ssc.8658.1.A1_at	PRKACB	Protein kinase, cAMP-dependent, catalytic, beta	NM_002731
Ssc.14086.1.A1_at	PRO0644	PRO0644 protein	AF090940.1
Ssc.1392.2.S1_at	PSD2	Pleckstrin and Sec7 domain containing 2	NM_032289
Ssc.12937.1.S1_at	PSEN1	Presenilin 1	NM_001078667
Ssc.21379.2.S1_at	PTOV1	Prostate tumor overexpressed gene 1	NM_017432
Ssc.4953.1.A1_at	PTPN21	Protein tyrosine phosphatase, non-receptor type 21	NM_007039
Ssc.7354.1.A1_at	RAB11A	RAB11A, member ras onocogene family	NM_004663
Ssc.24350.2.S1_at	RAB11FIP1	RAB11 family interacting protein 1 (class I)	NM_001002233
Ssc.8212.1.A1_at	RAB3B	RAB3B, member ras oncogene family	NM_002867
Ssc.21677.1.S1_at	RANBP2	RAN binding protein 3	NM_006267
Ssc.9286.1.A1_at	RASSF6	Ras association (RALGDS/AF-6) domain family 6	NM_177532
Ssc.27902.1.S1_a_at	RBKS	Ribokinase	NM_022128
Ssc.1023.2.A1_at	RBM35B	RNA binding motif protein 35B	NM_024939
Ssc.9607.1.A1_at	RCAN1	Down syndrome critical region gene 1	NM_004414
Ssc.22641.3.S1_at	RDH16	Retinol dehydrogenase 16 (all-trans and 13-cis)	NM_003708
Ssc.21343.1.S1_at	retrovirus ERV-PK15	Retrovirus ERV-PK15	Null
Ssc.29282.1.A1_at	RGS3	Regulator of G-protein signalling 3	NM_017790
Ssc.10226.2.A1_at	RHOB	Ras homolog gene family, member B	NM_001123189
Ssc.13598.1.A1_at	RHOT1	Ras homolog gene family, member T1	NM_001033566
Ssc.2824.1.S1_at	RNASE1	Ribonuclease, RNase a family, 1 (pancreatic)	NM_002933
Ssc.6705.1.A1_at	RPL10A	Ribosomal protein L10A	NM_007104
Ssc.13153.1.A1_at	RPP38	Ribonuclease P/MRP 38kDa subunit	NM_001097590
Ssc.29354.1.A1_at	RPS6KC1	Ribosomal protein s6 kinase, 52kDa, polypeptide 1	NM_012424
Ssc.25575.1.S1_at	RRAGD	Ras-related GTP binding D	NM_021244
Ssc.13280.1.A1_at	RSBN1L	Round spermatid basic protein 1-like	NM_198467
Ssc.22577.1.S1_at	RUFY3	RUN and FYVE domain containing 3	NM_001037442
Ssc.28300.1.A1_at	SAMD12	Sterile alpha motif domain containing 12	NM_001101676
Ssc.11298.1.S1_at	SBAB-649D6.5	Palmitoyl-protein thioesterase 2	NM_001123167
Ssc.810.1.S1_at	Scarb2	Scavenger receptor class B member 2	AY550058.1
Ssc.810.1.S2_at	Scarb2	Scavenger receptor class B member 2	AY550058.1
Ssc.3614.1.S1_at	SCN2A	Sodium channel, voltage-gated, type II, alpha 2	NM_001040142
Ssc.2999.1.S1_at	SERINC2	Serine incorporator 2	NM_178865
Ssc.7090.1.A1_at	SERPINA1	Serpin peptidase inhibitor, clade A (alpha-1 antiproteinase, antitrypsin), member 1	NM_214395
Ssc.25866.1.S1_at	SESN1	Sestrin 1	NM_014454
Ssc.3772.1.A1_at	SGCE	Sarcoglycan, epsilon	NM_001144124
Ssc.29852.1.A1_at	SHANK1	SH3 and multiple ankyrin repeat domains 1	NM_016148
Ssc.3735.2.A1_at	SHROOM3	Shroom family member 3	NM_020859
Ssc.21152.1.S1_at	SIK3	SIK family kinase 3	NM_025164.3
Ssc.29472.1.S1_at	SILV	Silver	XM_001927638
Ssc.6381.1.S1_at	SIRT2	Sirtuin (silent mating type information regulation 2 homolog) 2	NM_001114271
Ssc.10128.1.A1_at	SIX4	Sine oculis homeobox homolog 4 (Drosophila)	NM_017420
Ssc.29904.1.A1_at	SLAMF6	Slam family member 6	NM_052931
Ssc.3017.1.S1_at	SLC12A9	Solute carrier family 12 (potassium/chloride transporters), member 9	NM_020246
Ssc.5486.2.A1_at	SLC13A4	Solute carrier family 13 (sodium/sulfate symporters), member 4	NM_012450
Ssc.22104.1.A1_at	SLC23A2	Solute carrier family 23 (nucleobase transporters), member 2	NM_005116
Ssc.7138.1.A1_at	SLC24A3	Solute carrier family 24 (sodium/potassium/calcium exchanger), member 3	NM_020689
Ssc.27419.1.S1_at	SLC25A13	Solute carrier family 25, member 13 (citrin)	NM_014251
Ssc.6273.1.A1_at	SLC25A38	Solute carrier family 25, member 38	NM_017875
Ssc.607.1.S1_at	SLC2A3	Solute carrier family 2 (facilitated glucose transporter), member 3	NM_006931
Ssc.5887.1.A1_at	SLC37A2	Solute carrier family 37 (glycerol-3-phosphate transporter), member 2	NM_198277
Ssc.6855.1.S1_at	SLC38A1	Solute carrier family 38, member 1	NM_001077484
Ssc.10617.1.A1_at	SLC38A11	Solute carrier family 38, member 11	NM_173512
Ssc.27155.1.S1_at	SLC39A4	Solute carrier family 39 (zinc transporter), member 4	NM_017767
Ssc.10437.1.A1_at	SLC40A1	Solute carrier family 40 (iron-regulated transporter), member 1	NM_014585
Ssc.26850.1.S1_at	SLC44A2	Solute carrier family 44, member 2	NM_020428
Ssc.1131.1.S1_at	SLC9A6	Solute carrier family 9 (sodium/hydrogen exchanger), member 6	NM_001042537
Ssc.1131.2.A1_at	SLC9A6	Solute carrier family 9 (sodium/hydrogen exchanger), member 6	NM_001042537
Ssc.30213.1.A1_at	SLCO1A2	Solute carrier organic anion transporter family, member 1A2	NM_005075
Ssc.4060.1.S1_at	SLCO2A1	Solute carrier organic anion transporter family, member 2A1	NM_005630
Ssc.15893.1.S1_at	SLN	Sarcolipin	NM_001044566
Ssc.24152.1.A1_at	SMAD6	SMAD family member 6	NM_005585
Ssc.17283.1.A1_at	SMAD9	SMAD family member 9	NM_005905
Ssc.28223.1.A1_at	SMC1A	Structural maintenance of chromosome 1A	NM_006306
Ssc.5025.1.S1_at	SMPD2	Sphingomyelin phosphodiesterase 2, neutral membrane (neutral sphingomyelinase)	NM_003080
Ssc.1126.1.A1_at	SMPDL3A	Sphingomyelin phosphodiesterase, acid-like 3A	NM_006714
Ssc.13078.1.A1_at	SNF1LK2	SNF1-like kinase 2	NM_015191
Ssc.27954.1.S1_at	SNX11	Sorting nexin 11	NM_013323
Ssc.2628.1.S1_at	SNX12	Sorting nexin 12	NM_013346
Ssc.14162.1.A1_at	SNX3	Sorting nexin 3	NM_003795
Ssc.10086.1.S1_at	SNX7	Sorting nexin 7	NM_015976
Ssc.15467.2.A1_at	SNX9	Sorting nexin 9	NM_016224
Ssc.25012.1.S1_at	SPC25	Spindle pole body component 25 homolog (S. Cerevisiae)	NM_020675
Ssc.14923.1.S1_at	SPHK1	Sphingosine kinase 1	NM_021972
Ssc.279.1.S1_at	STAR	Steroidogenic acute regulatory protein	NM_213755
Ssc.279.1.S2_at	STAR	Steroidogenic acute regulatory protein	NM_213755
Ssc.4484.1.S1_at	STARD3	Star-related lipid transfer (START) domain containing 3	NM_001143725
Ssc.27234.1.S1_at	STAU2	Staufen, RNA binding protein, homolog 2 (Drosophila)	NM_014393
Ssc.7905.1.A1_at	STX12	Syntaxin 12	NM_177424
Ssc.9212.1.A1_at	SWAP70	SWAP switching B-cell complex 70kDa subunit	NM_015055.2
Ssc.14234.1.A1_at	TAF11	TAF11 RNA polymerase II, TATA box binding protein (TBP)-associated factor, 28kDa	NM_005643
Ssc.4856.1.A1_at	TAF3	TAF3 RNA polymerase II, TATA box binding protein (TBP)-associated factor, 140kDa	NM_031923
Ssc.24203.1.S1_at	TAOK2	TAO kinase 2	NM_004783
Ssc.29887.1.A1_at	TARS	Threonyl-tRNA synthetase	NM_152295
Ssc.4817.1.S1_at	TBC1D10B	TBC1 domain family, member 10B	NM_015527
Ssc.10389.1.A1_at	TBL1X	Transducin (beta)-like 1, X-linked	NM_005647
Ssc.13528.1.A1_at	TEAD1	Tea domain family member 1 (SV40 transcriptional enhancer factor)	NM_021961
Ssc.2932.1.A1_at	TEAD1	Tea domain family member 1 (SV40 transcriptional enhancer factor)	NM_021961
Ssc.20711.1.S1_at	THBD	Thrombomodulin	NM_001130732
Ssc.14422.1.A1_at	THEMIS	Thymocyte selection associated	NM_001010923
Ssc.14422.2.S1_at	THEMIS	Thymocyte selection associated	NM_001010923
Ssc.18437.1.S1_at	TIE1	Tyrosine kinase with immunoglobulin-like and EGF-like domains 1	NM_005424
Ssc.16027.1.S1_at	TIMP-4	Tissue inhibitor of metalloproteinase-4	AF156032.1
Ssc.30500.1.A1_at	TJP3	Tight junction protein 3 (zona occludens 3)	NM_014428
Ssc.12826.2.A1_a_at	TLCD1	TLC domain containing 1	NM_138463
Ssc.3550.1.S1_at	TM4SF1	Transmembrane 4 L six family member 1	NM_014220
Ssc.4715.1.S1_at	TM7SF2	Transmembrane 7 superfamily member 2	NM_003273
Ssc.24170.1.A1_at	TMEM109	Transmembrane protein 109	NM_024092
Ssc.27421.1.A1_at	TMEM130	Transmembrane protein 130	NM_152913
Ssc.31000.1.A1_at	TMEM299A	Transmembrane protein 229A	Null
Ssc.27977.1.A1_at	TMTC2	Transmembrane and tetratricopeptide repeat containing 2	NM_152588
Ssc.3085.1.S1_at	TNNC1	Troponin C	NM_001130243
Ssc.31187.1.S1_at	TNPO3	Transportin 3	NM_012470
Ssc.27043.1.A1_at	TNXA	Tenascin XA pseudogene	NM_019105
Ssc.24716.1.S1_at	TOX2	TOX high mobility group box family member 2	NM_001098796
Ssc.8753.1.A1_at	TOX3	TOX high mobility group box family member 3	NM_001080430
Ssc.22546.1.S1_at	TPST1	Tyrosylprotein sulfotransferase 1	NM_003596
Ssc.428.23.A1_at	TRA@	T cell receptor alpha locus	NW_001838110.1
Ssc.181.1.S1_at	TRGV9	T cell receptor gamma variable 9	M16768.1
Ssc.19441.1.S1_at	TRIM34	Tripartite motif-containing 34	NM_001003818
Ssc.1095.2.S1_at	TSPAN31	Tetraspanin 31	NM_005981
Ssc.16092.2.S1_at	TTN	Titin	NM_133378
Ssc.1630.1.S1_at	TYRO3	TYRO3 protein tyrosine kinase	NM_006293
Ssc.27581.1.S1_at	TYSND1	Trypsin domain containing 1	NM_001040273
Ssc.27581.2.S1_at	TYSND1	Trypsin domain containing 1	NM_001040273
Ssc.15729.1.A1_at	UBE2E1	Ubiquitin-conjugating enzyme E2E 1 (UBC4/5 homolog, Yeast)	NM_003341
Ssc.6872.1.S1_at	UBL3	Ubiquitin-like 3	NM_007106
Ssc.5636.1.S1_at	UNC5B	Unc-5 homolog B (C. Elegans)	NM_001044549
Ssc.28032.1.S1_at	USP22	Ubiquitin specific peptidase 22	NM_015276
Ssc.6053.1.A1_at	USP46	Ubiquitin specific peptidase 46	NM_022832
Ssc.6053.2.S1_at	USP46	Ubiquitin specific peptidase 46	NM_022832
Ssc.27236.1.S1_at	UTY	Ubiquitously transcribed tetratricopeptide repeat gene, Y-linked	NM_007125
Ssc.2237.1.A1_at	VGLL3	Colon carcinoma related protein	NM_016206
Ssc.22397.2.A1_at	VPS18	Vacuolar protein sorting 18	NM_020857
Ssc.14072.1.A1_at	WASF1	WAS protein family, member 1	NM_001024934
Ssc.23073.1.A1_at	WWC3	WWC family member 3	NM_015691
Ssc.27462.1.A1_at	WWC3	WWC family member 3	NM_015691
Ssc.11300.1.S1_at	XYLT1	Xylosyltransferase I	NM_022166
Ssc.20868.1.A1_at	XYLT2	Xylosyltransferase II	NM_022167
Ssc.6924.1.S1_at	YWHAH	3-monooxygenase/tryptophan 5-monooxygenase activation protein, eta polypeptide	NM_003405
Ssc.11278.2.A1_at	ZNF2	Zinc finger protein 2	NM_001017396
Ssc.18491.1.S1_at	ZNF98	Zinc finger protein 98	NM_001098626

## Sheet: D114
ID	Gene Symbol	Gene Title	RefSeq ID
AFFX-LysX-5_at	lys	lys	Null
AFFX-r2-Bs-dap-5_at	dapB	dapB	Null
AFFX-r2-Bs-dap-M_at	dapB	dapB	Null
AFFX-r2-Bs-thr-3_s_at	thrB	thrB	Null
AFFX-r2-TagH_at	AFFX-r2-TagH	AFFX-r2-TagH	Null
AFFX-Ss_Angioten_M_s_at	AFFX-Ss_Angioten_M	AFFX-Ss_Angioten_M	Null
AFFX-Ss_CTLA4recp_3_s_at	AFFX-Ss_CTLA4recp_3	AFFX-Ss_CTLA4recp_3	Null
AFFX-Ss_CTLA4recp_M_s_at	AFFX-Ss_CTLA4recp_M	AFFX-Ss_CTLA4recp_M	Null
AFFX-Ssc-gapdh-5_at	GAPDH	Glyceraldehyde-3-phosphate dehydrogenase	AF017079.1
AFFX-Ssc-r2-Bs-lys-3_at	lys	lys	Null
AFFX-Ssc-r2-Bs-lys-5_at	lys	lys	Null
AFFX-Ssc-r2-Bs-lys-M_at	lys	lys	Null
AFFX-TrpnX-M_at	trpD	trpD	Null
RPTR-Ssc-AB076373-2_s_at	EGFP	EGFP	Null
RPTR-Ssc-M57289-1_s_at	HCFC1	Host cell factor C1 (VP16-accessory protein)	NM_005334.2
Ssc.827.1.A1_at	A4GALT	Alpha 1,4-galactosyltransferase	NM_017436
Ssc.19561.2.S1_at	AAAS	Achalasia, adrenocortical insufficiency, alacrimia (Allgrove, triple-A)	NM_015665
Ssc.5773.1.A1_at	AARS	Alanyl-tRNA synthetase	NM_001605
Ssc.5258.1.A1_at	AATF	Apoptosis antagonizing transcription factor	NM_012138
Ssc.4088.1.S1_at	ABCB8	ATP-binding cassette, sub-family B (MDR/TAP), member 8	NM_007188
Ssc.1504.1.S1_at	ABCF1	ATP-binding cassette sub-family E member 1	NM_001025091.1
Ssc.21197.1.A1_at	ABCF2	ATP-binding cassette sub-family E member 2	NM_005692
Ssc.24385.1.S1_a_at	ABHD11	Abhydrolase domain containing 11	NM_148912
Ssc.30703.1.S1_at	ABI2	Abl-interactor	NM_005759
Ssc.18475.1.S1_at	ACOT4	Acyl-coa thioesterase 4	NM_152331
Ssc.20358.1.S1_at	ACP1	Acid phosphatase 1	NM_001040649
Ssc.4223.1.S1_at	ACTR1B	Actin-related protein 1-beta	NM_005735
Ssc.4223.2.S1_at	ACTR1B	Actin-related protein 1-beta	NM_005735
Ssc.1703.1.S1_at	ADAMTS17	ADAM metallopeptidase with thrombospondin type 1 motif, 17	NM_139057
Ssc.7699.1.A1_at	ADAT2	Adenosine deaminase, tRNA-specific 2, TAD2 homolog (S. cerevisiae)	NM_182503
Ssc.20966.1.S1_at	ADK	Adenosine kinase	NM_001123
Ssc.20966.2.A1_at	ADK	Adenosine kinase	NM_001123
Ssc.4031.2.S1_at	ADPRHL2	ADP-ribosylhydrolase like 2	NM_017825
Ssc.7239.1.S1_a_at	ADSL	Adenylosuccinate lyase	NM_001130733
Ssc.7239.3.S1_at	ADSL	Adenylosuccinate lyase	NM_001130733
Ssc.25226.1.S1_at	AFMID	Arylformamidase	NM_001010982
Ssc.6174.1.A1_at	AGBL5	ATP/GTP binding protein-like 5	NM_001035507
Ssc.9918.1.A1_at	AGFG1	HIV-1 Rev binding protein	NM_001135187.1
Ssc.25474.1.S1_at	AGPS	Alkylglycerone phosphate synthase	NM_003659
Ssc.25314.1.S1_a_at	AHCY	Adenosylhomocysteinase	NM_001011727
Ssc.2985.1.S1_a_at	AIMP2	Aminoacyl tRNA synthetase complex-interacting multifunctional protein 2	NM_006303.3
Ssc.17611.1.S1_at	AK1	Adenylate kinase 1	NM_000476
Ssc.6238.3.S1_at	AK3	Adenylate kinase 2	NM_016282
Ssc.22942.1.S1_at	ALDH1L1	Aldehyde dehydrogenase 1 family, member L1	NM_012190
Ssc.22010.1.A1_at	ALDH1L2	Aldehyde dehydrogenase 1 family, member L2	NM_001034173
Ssc.24377.1.S1_at	ALG12	Asparagine-linked glycosylation 12, alpha-1,6-mannosyltransferase homolog (S. cerevisiae)	NM_024105
Ssc.15448.2.S1_a_at	ALG14	Asparagine-linked glycosylation 14 homolog (S. cerevisiae)	NM_144988
Ssc.5844.1.A1_at	ALG8	Asparagine-linked glycosylation 8, alpha-1,3-glucosyltransferase homolog (S. cerevisiae)	NM_001007027
Ssc.5844.2.S1_at	ALG8	Asparagine-linked glycosylation 8, alpha-1,3-glucosyltransferase homolog (S. cerevisiae)	NM_001007027
Ssc.6733.1.S1_at	AMD1	Adenosylmethionine decarboxylase 1	NM_001033059
Ssc.7298.1.A1_at	AMD1	Adenosylmethionine decarboxylase 1	NM_001033059
Ssc.11955.1.A1_at	AMFR	Autocrine motility factor receptor	NM_001144
Ssc.12285.1.A1_at	AMMECR1L	AMME chromosomal region gene 1-like	NM_031445
Ssc.22708.1.A1_at	AMN	Amnionless homolog (Mouse)	NM_030943
Ssc.22606.1.A1_at	ANAPC1	Anaphase promoting complex subunit 1	NM_022662
Ssc.9278.1.A1_at	ANGPTL2	Angiopoietin-like 2	NM_012098
Ssc.10566.1.A1_at	ANKRD10	Ankyrin repeat domain 10	NM_017664
Ssc.9208.2.A1_s_at	ANKRD10	Ankyrin repeat domain 10	NM_017664
Ssc.1345.1.S1_at	ANKRD39	Ankyrin repeat domain 39	Q8N5X5
Ssc.22712.1.S1_at	ANKS1B	Ankyrin repeat and sterile alpha motif domain containing 1B	NM_020140
Ssc.21901.1.S1_at	ANKS6	Ankyrin repeat and sterile alpha motif domain containing 6	NM_173551
Ssc.16545.1.S1_at	AP1S1	Adaptor-related protein complex 1, sigma 1 subunit	NM_001283
Ssc.5231.1.S1_at	AP3S1	Adaptor-related protein complex 3, sigma 1 subunit	NM_001284
Ssc.2295.1.S1_at	AP4M1	Adaptor-related protein complex 4, mu 1 subunit	NM_001042535
Ssc.7943.1.S1_at	APEX1	APEX nuclease (multifunctional DNA repair enzyme) 1	NM_001139471
Ssc.19418.1.A1_at	APOBEC2	Apolipoprotein B mRNA editing enzyme, catalytic polypeptide-like 3	NM_006789
Ssc.23221.1.S1_at	ApoN	Ovarian and testicular apolipoprotein N	NM_001003925
Ssc.8779.1.A1_at	APOOL	Apolipoprotein O-like	NM_198450
Ssc.2191.1.S1_at	APRT	Adenine phosphoribosyltransferase	NM_000485
Ssc.21970.1.S1_at	ARD1A	N(alpha)-acetyltransferase 10, NatA catalytic subunit	NM_003491
Ssc.7546.1.A1_at	ARHGAP11A	Rho GTPase activating protein 11A	NM_014783
Ssc.9402.1.A1_at	ARHGEF10	Rho guanine nucleotide exchange factor (GEF) 10	NM_014629
Ssc.16693.1.S1_at	ARL2BP	ADP-ribosylation factor-like 2 binding protein	NM_012106
Ssc.13397.1.S1_at	ARL3	ADP-ribosylation factor-like protein 3	NM_004311
Ssc.19613.1.S1_at	ARMC6	Armadillo repeat containing 6	NM_033415
Ssc.19613.3.A1_at	ARMC6	Armadillo repeat containing 6	NM_033415
Ssc.7735.1.S1_at	ARPC1A	Actin related protein 2/3 complex, subunit 1A, 41kda	NM_001134355
Ssc.17005.1.A1_at	ARRDC4	Arrestin domain containing 2	NM_183376
Ssc.12809.4.S1_a_at	ASAP3	ArfGAP with SH3 domain, ankyrin repeat and PH domain 3	NM_017707.3
Ssc.4286.2.S1_at	ASAP3	ArfGAP with SH3 domain, ankyrin repeat and PH domain 3	NM_017707.3
Ssc.13633.1.A1_at	ASCC3	Activating signal cointegrator 1 complex subunit 3	NM_006828
Ssc.19698.1.S1_at	ASCT1	Neutral amino acid transporter ASCT1	AY375264.1
Ssc.20050.1.S1_at	ASF1B	ASF1 anti-silencing function 1 homolog B (S. Cerevisiae)	NM_001137625
Ssc.23947.1.A1_at	ASNSD1	Asparagine synthetase domain containing 1	NM_019048
Ssc.19190.1.A1_at	ASPHD2	Aspartate beta-hydroxylase domain containing 2	NM_020437
Ssc.30418.1.A1_at	ASTN2	Astrotactin 2	NM_014010
Ssc.5529.1.A1_at	ASTN2	Astrotactin 2	NM_014010
Ssc.24438.1.A1_at	ATAD2	AAA domain containing 2	NM_014109
Ssc.17027.1.S1_at	ATAD3A	AAA domain containing 3A	NM_001170536.1
Ssc.8659.1.A1_at	ATG12	ATG7 autophagy related 12 homolog (S. Cerevisiae)	NM_004707
Ssc.8659.2.S1_a_at	ATG12	ATG7 autophagy related 12 homolog (S. Cerevisiae)	NM_004707
Ssc.27454.1.S1_at	ATIC	5-aminoimidazole-4-carboxamide ribonucleotide formyltransferase/IMP cyclohydrolase	NM_001130736
Ssc.21876.1.S1_at	ATM	Ataxia telangiectasia mutated	NM_001123080
Ssc.10626.1.A1_at	ATP11C	ATPpase, class VI, type 11C	NM_001010986
Ssc.7388.1.A1_at	ATP11C	ATPpase, class VI, type 11C	NM_001010986
Ssc.18752.1.A1_at	ATP13A2	ATPase type 13A2	NM_022089
Ssc.18752.2.S1_at	ATP13A2	ATPase type 13A2	NM_022089
Ssc.227.1.S1_at	ATP4B	ATPase, H+/K+ exchanging, beta polypeptide	NM_001001258
Ssc.17253.1.S1_at	ATP5G2	ATP synthase, H+ transporting, mitochondrial F0 complex, subunit C2 (subunit 9)	DQ629151.1
Ssc.23936.2.S1_a_at	ATP5I	ATP synthase, H+ transporting, mitochondrial F0 complex, subunit E	NM_007100
Ssc.4659.1.S1_at	ATPAF1	ATP synthase mitochondrial F1 complex assembly factor 1	NM_001042546
Ssc.13873.1.A1_at	ATPIF1	Atpase inhibitory factor 1	NM_001097486
Ssc.8401.1.A1_at	ATXN1	Ataxin 1	NM_000332
Ssc.16683.1.S1_at	AUP1	Ancient ubiquitous protein 1	NM_181575
Ssc.18226.1.S1_at	AURKAIP1	Aurora kinase A interacting protein 1	NM_001127229
Ssc.22006.2.S1_at	AVEN	Apoptosis, caspase activation inhibitor	NM_020371
Ssc.4852.2.S1_a_at	B3GALT6	UDP-Gal:betaGal beta 1,3-galactosyltransferase polypeptide 6	NM_080605
Ssc.16825.1.S1_at	B4GALT3	UDP-Gal:betaGlcNAc beta 1,4- galactosyltransferase, polypeptide 3	NM_003779
Ssc.8423.1.S1_at	BACE1	Beta-site APP-cleaving enzyme 1	NM_012104
Ssc.15409.1.S1_at	BACH2	BTB and CNC homology 1, basic leucine zipper transcription factor 2	NM_021813
Ssc.27890.1.S1_at	BAT4	HLA-B associated transcript 4	NM_001145383
Ssc.24732.1.S1_at	BBS5	Bardet-Biedl syndrome 5	NM_152384
Ssc.1026.3.S1_at	BBX	Bobby sox homolog (Drosophila)	NM_020235
Ssc.11489.1.A1_at	BCAS3	Breast carcinoma amplified sequence 3	NM_001099432
Ssc.26780.1.S1_at	BCL2L12	BCL2-like 12 (proline rich)	NM_001040668
Ssc.25213.1.S1_at	BCS1L	BCS1-like (yeast)	NM_001079866
Ssc.2416.1.S1_at	BDH2	3-hydroxybutyrate dehydrogenase, type 2	NM_020139
Ssc.19150.1.S1_s_at	BID	BH3 interacting domain death agonist	NM_001030535
Ssc.27880.1.S1_at	BID	BH3 interacting domain death agonist	NM_001196
Ssc.6752.1.S1_at	BIVM	Basic, immunoglobulin-like variable motif containing	NM_017693
Ssc.11484.1.A1_at	BLMH	Bleomycin hydrolase	NM_000386
Ssc.19585.1.A1_at	BMS1	BMS1-like, ribosome assembly protein	NM_014753
Ssc.16443.1.S1_at	BNIP3	BCL2/adenovirus E1B 19kDa interacting protein 3	NM_004052
Ssc.898.1.S1_at	BOLA1	BolA homolog 1 (E. coli)	NM_016074
Ssc.28178.1.A1_at	BOLA2B	BolA homolog 2B (E. coli)	NM_001039182
Ssc.23818.1.S1_at	BOP1	Block of proliferation 1	NM_015201
Ssc.23818.2.S1_at	BOP1	Block of proliferation 1	NM_015201
Ssc.3762.1.A1_at	BPNT1	3'(2'), 5'-bisphosphate nucleotidase 1	NM_006085
Ssc.4836.1.S1_at	BRP44	Brain protein 44	NM_015415
Ssc.8550.1.S1_at	BTF3L4	Basic transcription factor 3-like 4	NM_152265
Ssc.7195.2.S1_at	BUB1	Budding uninhibited by benzimidazoles 1 homolog (Yeast)	NM_004336
Ssc.4260.1.A1_at	BUD31	BUD31 homolog (S. cerevisiae)	NM_003910
Ssc.10147.1.S1_at	BXDC1	BRIX domain containing 1	NM_032194
Ssc.13841.2.S1_at	BZW1	Basic leucine zipper and W2 domains 1	NM_014670
Ssc.832.1.S1_at	C10orf4	Chromosome 10 open reading frame 4	NM_145246
Ssc.19626.2.S1_at	C10orf76	Chromosome 10 open reading frame 76	NM_024541
Ssc.2514.1.S1_at	C11orf31	Chromosome 11 open reading frame 31	NM_170746.2
Ssc.3768.1.S1_at	C11orf48	Chromosome 11 open reading frame 48	NM_024099
Ssc.10102.1.A1_at	C11orf82	Chromosome 11 open reading frame 82	NM_145018
Ssc.19847.1.S1_at	C12orf11	Chromosome 12 open reading frame 11	NM_018164
Ssc.28520.1.S1_at	C12orf30	Chromosome 12 open reading frame 30	NM_024953
Ssc.3995.1.S1_at	C12orf30	Chromosome 12 open reading frame 30	NM_024953
Ssc.3416.1.A1_at	C12orf4	Chromosome 12 open reading frame 44	NM_020374.2
Ssc.2821.1.A1_at	C12orf43	Chromosome 12 open reading frame 43	NM_022895
Ssc.22009.1.S1_at	C14orf109	Chromosome 13 open reading frame 109	NM_001098621
Ssc.28904.1.S1_at	C14orf166	Chromosome 14 open reading frame 166	NM_016039
Ssc.2634.1.S1_at	C14orf21	Chromosome 14 open reading frame 21	NM_174913
Ssc.28004.1.A1_at	C15orf23	Chromosome 15 open reading frame 23	NM_033286
Ssc.3023.1.A1_at	C15orf41	Chromosome 15 open reading frame 41	NM_001130010
Ssc.25191.1.S1_at	C16orf14	Chromosome 16 open reading frame 14	NM_138418
Ssc.11492.1.S1_at	C17orf91	Chromosome 17 open reading frame 91	NM_001001870
Ssc.4092.1.S1_at	C19orf10	Chromosome 19 open reading frame 10	NM_019107
Ssc.23847.2.S1_at	C19orf2	Chromosome 19 open reading frame 2	NM_003796
Ssc.2163.1.A1_at	C19orf24	Chromosome 19 open reading frame 24	NM_017914
Ssc.27251.1.S1_at	C19orf39	Chromosome 19 open reading frame 39	NM_175871
Ssc.2901.1.S1_at	C19orf50	Chromosome 19 open reading frame 50	NM_024069
Ssc.5665.2.S1_a_at	C19orf53	Chromosome 19 open reading frame 53	NM_014047
Ssc.2262.1.S1_a_at	C19orf56	Chromosome 19 open reading frame 56	NM_016145
Ssc.17618.1.S1_at	C19orf60	Chromosome 19 open reading frame 60	NM_001100418
Ssc.15231.1.S1_at	C1orf123	Chromosome 1 open reading frame 123	NM_017887
Ssc.28498.1.S1_at	C1orf125	Chromosome 1 open reading frame 125	NM_144696
Ssc.22474.1.A1_at	C1orf131	Chromosome 1 open reading frame 131	NM_152379
Ssc.5352.1.A1_at	C1orf27	Chromosome 1 open reading frame 27	NM_017847
Ssc.7184.1.A1_at	C1orf27	Chromosome 1 open reading frame 27	NM_017847
Ssc.7184.2.A1_at	C1orf27	Chromosome 1 open reading frame 27	NM_017847
Ssc.3560.2.S1_a_at	C20orf27A	Chromosome 20 open reading frame 27A	NM_001039140
Ssc.3876.1.A1_at	C20orf30	Chromosome 20 open reading frame 30	NM_001009923
Ssc.5861.1.A1_at	C20orf4	Chromosome 20 open reading frame 4	NM_015511
Ssc.5861.3.S1_at	C20orf4	Chromosome 20 open reading frame 4	NM_015511
Ssc.5319.1.S1_at	C22orf28	Chromosome 2 open reading frame 28	NM_014306
Ssc.5319.2.S1_at	C22orf28	Chromosome 2 open reading frame 28	NM_014306
Ssc.3914.1.S1_at	C2orf7	Chromosome 2 open reading frame 7	NM_032319
Ssc.28155.1.A1_at	C3orf26	Chromosome 3 open reading frame 26	NM_032359
Ssc.12403.2.S1_at	C3orf31	Chromosome 3 open reading frame 31	NM_138807
Ssc.4555.1.S1_at	C3orf39	Chromosome 3 open reading frame 39	NM_032806
Ssc.21805.1.S1_at	C4BPB	Complement component 4 binding protein, beta	NM_000716
Ssc.1956.2.S1_at	C4orf27	Chromosome 4 open reading frame 27	NM_017867
Ssc.9426.1.A1_at	C4orf3	Chromosome 4 open reading frame 3	NM_001170330.1
Ssc.30246.1.A1_at	C4orf37	Chromosome 4 open reading frame 37	NM_174952
Ssc.14158.1.A1_at	C5orf44	Chromosome 5 open reading frame 44	NM_001093755
Ssc.13061.1.S1_at	C6orf201	Chromosome 6 open reading frame 201	NM_001085401
Ssc.28140.1.S1_at	C6orf203	Chromosome 6 open reading frame 203	NM_016487
Ssc.13156.1.A1_at	C8orf4	Chromosome 8 open reading frame 4	NM_020130
Ssc.13156.2.S1_at	C8orf4	Chromosome 8 open reading frame 4	NM_020130
Ssc.3004.2.S1_at	C9orf16	Chromosome 9 open reading frame 16	NM_024112
Ssc.2538.1.S1_at	C9orf23	Chromosome 9 open reading frame 23	NM_148178
Ssc.7389.1.A1_at	C9orf41	Chromosome 9 open reading frame 41	NM_152420.1
Ssc.19249.2.S1_a_at	C9orf6	Chromosome 9 open reading frame 6	NM_017832
Ssc.11469.1.A1_at	C9orf64	Chromosome 9 open reading frame 64	NM_032307
Ssc.19435.1.S1_at	C9orf86	Chromosome 9 open reading frame 80	NM_017995
Ssc.11149.1.S1_at	CA9	Carbonic anhydrase IX	NM_001216
Ssc.12393.1.A1_at	CABC1	Chaperone, ABC1 activity of bc1 complex homolog (S. pombe)	NM_020247
Ssc.31186.1.S1_at	CABC1	Chaperone, ABC1 activity of bc1 complex homolog (S. pombe)	NM_020247
Ssc.28609.1.S1_at	CABLES2	CDK5 and Abl enzyme substrate 2	NM_031215
Ssc.28395.1.A1_at	CACNA2D3	Calcium channel, voltage-dependent, alpha 2/delta subunit 3	NM_018398
Ssc.28620.1.S1_at	CADM2	Cell adhesion molecule 2	NM_153184
Ssc.18360.1.S1_at	CAPG	CAP, adenylate cyclase-associated protein, 2 (Yeast)	NM_001747
Ssc.10462.1.S1_at	CAPSL	Calcyphosine-like	NM_001042625
Ssc.21376.1.S1_at	CARD10	Caspase recruitment domain family, member 10	NM_014550
Ssc.18058.1.S1_at	CARD9	Caspase recruitment domain family, member 16	NM_052813
Ssc.6521.1.S1_at	CASKIN1	CASK interacting protein 1	NM_020764
Ssc.6210.1.S1_at	CBLN1	Cerebellin 1 precursor	NM_004352
Ssc.6875.1.A1_at	CBX3	Chromobox homolog 3	NM_007276
Ssc.8125.1.A1_at	CBX6	Chromobox homolog 6	NM_014292
Ssc.4325.1.S1_at	CCBL2	Cysteine conjugate-beta lyase 2	NM_001008661
Ssc.30863.1.S1_at	CCDC109B	Coiled-coil domain containing 109B	NM_017918
Ssc.28204.1.A1_at	CCDC123	Coiled-coil domain containing 123	NM_032816
Ssc.17472.1.S1_at	CCDC127	Coiled-coil domain containing 127	NM_145265
Ssc.19940.1.S1_at	CCDC5	Coiled-coil domain containing 5	NM_138443
Ssc.19440.1.S1_at	CCDC58	Coiled-coil domain containing 58	NM_001017928
Ssc.27630.1.S1_at	CCDC76	Coiled-coil domain containing 76	NM_019083
Ssc.16523.1.S1_at	CCDC86	Coiled-coil domain containing 86	NM_024098
Ssc.25151.1.S1_at	CCDC90A	Coiled-coil domain containing 90A	NM_001031713
Ssc.22545.1.A1_at	CCDC99	Coiled-coil domain containing 99	NM_017785
Ssc.23877.1.S1_at	CCNA2	Cyclin A2	NM_001237
Ssc.14243.1.S1_at	CCNB1	Cyclin B	NM_001170768.1
Ssc.15749.1.S1_at	CCND2	Cyclin D2	NM_214088
Ssc.18187.2.S1_at	CCNE1	Cyclin E1	NM_001238
Ssc.9743.1.A1_at	CD209	CD209 molecule	NM_001129972
Ssc.25070.1.A1_at	CD44	CD44 antigen (indian blood group)	NM_000610
Ssc.873.1.S1_at	CDC2	Cell division cycle 2, G1 to S and G2 to M	NM_001159304
Ssc.17001.1.S1_at	CDC20	Cell division cycle 20 homolog (S. cerevisiae)	NM_001123094
Ssc.5197.1.S1_at	CDC26	Cell division cycle 26 homolog (S. cerevisiae)	NM_139286
Ssc.10489.1.A1_at	CDC27	Cell division cycle 27 homolog (S. cerevisiae)	NM_001114091
Ssc.28008.1.A1_at	CDC2L2	Cell division cycle 2-like 2 (PITSLRE proteins)	NM_024011
Ssc.13830.1.S1_at	CDC34	Cell division cycle 34 homolog (S. cerevisiae)	NM_004359
Ssc.24671.1.S1_at	CDC42BPA	CDC42 binding protein kinase alpha (DMPK-like)	NM_003607
Ssc.17268.1.A1_at	CDC42EP5	CDC42 effector protein (Rho GTPase binding) 5	NM_145057
Ssc.18198.1.S1_at	CDCA3	Cell division cycle associated 3	NM_031299
Ssc.12576.1.A1_at	CDGSH	CDGSH iron sulfur domain 3	Null
Ssc.16149.1.S1_at	CDH15	Cadherin 15, type 1, M-cadherin (myotubule)	AF033826.1
Ssc.3587.1.A1_at	CDT1	Chromatin licensing and DNA replication factor	NM_030928
Ssc.15576.1.S1_at	CEBPG	CCAAT/enhancer binding protein (C/EBP), gmma	NM_001806
Ssc.7613.1.A1_at	CEBPG	CCAAT/enhancer binding protein (C/EBP), gmma	NM_001806
Ssc.5797.1.A1_at	CECR5	Cat eye syndrome chromosome region, candidate 5	NM_017829
Ssc.22917.1.S1_at	CEL	Carboxyl ester lipase (bile salt-stimulated lipase)	NM_001807
Ssc.3705.1.A1_at	CELSR1	Cadherin, EGF LAG seven-pass G-type receptor 1 (flamingo homolog, Drosophila)	NM_014246
Ssc.23882.1.A1_at	CENPJ	Centromere protein J	NM_018451
Ssc.21251.1.A1_a_at	CENPT	Centromere protein T	NM_025082
Ssc.21611.1.S1_at	CENPW	Centromere protein W	NM_001012507
Ssc.5400.1.S1_at	CGRRF1	Cell growth regulator with ring finger domain 1	NM_006568
Ssc.27216.1.S1_at	CHAC2	ChaC, cation transport regulator homolog 2 (E. coli)	NM_001008708
Ssc.7857.1.A1_at	CHAF1A	Chromatin assembly factor 1, subunit A (p150)	NM_005483
Ssc.27353.1.A1_at	CHAF1B	Chromatin assembly factor 1, subunit B (p60)	NM_005441
Ssc.19354.2.S1_at	CHCHD4	Coiled-coil-helix-coiled-coil-helix domain containing 4	NM_001098502
Ssc.16403.1.S1_at	CHCHD5	Coiled-coil-helix-coiled-coil-helix domain containing 5	NM_001009880
Ssc.9510.1.S1_at	CHCHD5	Coiled-coil-helix-coiled-coil-helix domain containing 5	NM_032309
Ssc.9098.1.A1_at	CHCHD6	Coiled-coil-helix-coiled-coil-helix domain containing 6	NM_032343
Ssc.25044.3.A1_a_at	CHD4	Chromodomain helicase DNA binding protein 4	NM_001273
Ssc.29650.1.A1_at	CHEK1	CHK1 checkpoint homolog (S. Pombe)	NM_001114121
Ssc.4785.1.S1_at	CHEK2	CHK2 checkpoint homolog (S. Pombe)	NM_001137638
Ssc.14297.1.S1_at	CHURC1	Churchill domain containing 1	NM_145165
Ssc.24649.1.A1_at	CHURC1	Churchill domain containing 1	NM_145165
Ssc.29027.1.S1_at	CIDE-B	Cell-death-inducing DNA-fragmentation-factor-like effector B	NM_001112688
Ssc.3413.1.S1_at	CINP	Cyclin-dependent kinase 2 interacting protein	NM_032630.2
Ssc.4656.1.S1_at	CIRH1A	Cirhin	NM_032830
Ssc.30779.1.S1_at	CLDN10	Claudin 10	NM_006984
Ssc.23129.1.S1_at	CLDN12	Claudin 12	NM_001160079
Ssc.19842.1.S1_at	CLDN2	Claudin-2	NM_020384
Ssc.1590.1.S1_at	CLEC10A	C-type lectin domain family 10, member A	NM_182906
Ssc.5.1.S1_a_at	CLEC5A	C-type lectin domain family 5, member A	NM_213990
Ssc.24285.1.S1_at	CLOCK	Clock homolog (mouse)	NM_004898
Ssc.18662.1.A1_at	CLP1	CLP1, cleavage and polyadenylation factor I subunit, homolog (S. cerevisiae)	NM_006831
Ssc.19154.1.S1_at	CLPP	ClpP caseinolytic peptidase, ATP-dependent, proteolytic subunit homolog (E. coli)	NM_006012
Ssc.19346.1.S1_at	CLSPN	Claspin homolog (Xenopus laevis)	NM_022111
Ssc.6495.1.S1_at	CNIH	Cornichon homolog (Drosophila)	NM_005776
Ssc.1042.1.A1_at	CNOT7	CCR4-NOT transcription complex, subunit 7	NM_013354
Ssc.5269.1.S1_at	CNPY2	Canopy 2 homolog (zebrafish)	NM_014255
Ssc.16016.1.A1_at	COL2A1	Collagen, type II, alpha 1	XM_001925959
Ssc.14299.1.A1_at	COL8A1	Collagen, type VIII, alpha 1	NM_001850
Ssc.16132.2.S1_at	COL8A1	Collagen, type VIII, alpha 1	XM_001926443
Ssc.20943.1.S1_at	COMMD3	Comm domain containing 3	NM_012071
Ssc.19600.1.S1_a_at	COMMD5	Comm domain containing 3	NM_001081003
Ssc.19600.1.S1_at	COMMD5	Comm domain containing 3	NM_001081003
Ssc.2256.1.S1_at	COMMD9	Comm domain containing 9	NM_014186
Ssc.15431.1.S1_at	COPB1	Coatomer protein complex, subunit beta 1	NM_016451
Ssc.2442.1.S1_at	COPB1	Coatomer protein complex, subunit beta 1	NM_016451
Ssc.13757.1.S1_at	COPS2	COP9 constitutive photomorphogenic homolog subunit 2	NM_001105301
Ssc.17285.1.A1_at	COPS5	COP9 constitutive photomorphogenic homolog subunit 5	NM_001105300
Ssc.11906.1.S1_at	COPZ1	Coatomer protein complex, subunit zeta 1	NM_016057
Ssc.22105.1.S1_at	COX15	COX15 homolog, cytochrome c oxidase assembly protein (Yeast)	NM_004376
Ssc.22105.2.S1_at	COX15	COX15 homolog, cytochrome c oxidase assembly protein (Yeast)	NM_004376
Ssc.16607.1.A1_at	COX17	COX17 cytochrome c oxidase assembly homolog (S. cerevisiae)	NM_005694
Ssc.1116.1.S1_at	CPD	Carboxypeptidase D	NM_001304
Ssc.17602.1.S1_at	CPR2	Cell cycle progression 2 protein	NM_001123101
Ssc.15600.1.S1_at	CPSF1	Cleavage and polyadenylation specific factor 1, 160kDa	NM_013291
Ssc.5526.1.S1_at	CPSF4	Cleavage and polyadenylation specific factor 4, 30kDa	NM_006693
Ssc.1281.1.S1_at	CRADD	CASP2 and RIPK1 domain containing adaptor with death domain	NM_003805
Ssc.8827.1.A1_at	CREB1	cAMP responsive element binding protein 1	NM_004379
Ssc.16157.1.S1_at	CRP	C-reactive protein	NM_213844
Ssc.9178.1.S1_at	CRY	CRY protein	NM_213881
Ssc.15634.1.S1_at	CSNK2A1	Casein kinase II, alpha 1	NM_001895
Ssc.15634.3.A1_s_at	CSNK2A1	Casein kinase II, alpha 1	NM_001895
Ssc.10632.1.A1_at	CSTF2T	Cleavage stimulation factor, 3' pre-RNA, subunit 2, 64kDa, tau variant	NM_015235
Ssc.14524.1.S1_at	CTSL2	Cathepsin L	NM_213892
Ssc.19692.1.S1_at	CXCL2	Chemokine (C-X-C motif) ligand 2	NM_001001861.1
Ssc.28332.1.S1_at	CXorf26	Chromosome X open reading frame 22	NM_016500
Ssc.11390.1.A1_at	CYBA	Cytochrome B-245, alpha polypeptide	NM_000101
Ssc.26846.1.S1_at	CYFIP1	Cytoplasmic FMR1 interacting protein 1	NM_014608
Ssc.6309.1.S1_at	CYP27C1	Cytochrome p450, family 27, subfamily C, polypeptide 1	NM_001001665
Ssc.27125.1.A1_at	DACH2	Dachshund homolog 2 (Drosophila)	NM_053281
Ssc.11184.1.S1_at	DAD1	Defender against cell death 1	NM_213944
Ssc.29250.1.A1_at	DAP	Death-associated protein	NM_004394
Ssc.31121.1.S1_at	DAP3	Death associated protein 3	NM_004632
Ssc.9964.1.A1_at	DBF4	DBF4 homolog (S. Cerevisiae)	NM_001137637
Ssc.878.1.S1_at	DCTN2	Dynactin 2	NM_006400
Ssc.1313.1.A1_at	DCTPP1	dCTP pyrophosphatase 1	NM_024096.1
Ssc.17067.1.A1_s_at	DDX1	DEAD (Asp-Glu-Ala-Asp) box polypeptide 1	NM_004939
Ssc.8077.1.S1_at	DDX1	DEAD (Asp-Glu-Ala-Asp) box polypeptide 1	NM_004939
Ssc.12294.1.A1_at	DDX19A	DEAD (Asp-Glu-Ala-Asp) box polypeptide 19A	NM_018332
Ssc.6364.1.S1_at	DDX20	DEAD (Asp-Glu-Ala-Asp) box polypeptide 20	NM_007204
Ssc.20522.1.S1_at	DDX21	DEAD (Asp-Glu-Ala-Asp) box polypeptide 21	NM_004728
Ssc.24446.1.A1_at	DDX21	DEAD (Asp-Glu-Ala-Asp) box polypeptide 21	NM_004728
Ssc.3734.1.S1_at	DDX31	DEAD (Asp-Glu-Ala-Asp) box polypeptide 31	NM_022779
Ssc.1418.1.S1_at	DDX56	DEAD (Asp-Glu-Ala-Asp) box polypeptide 56	NM_019082
Ssc.18350.1.S1_at	DEAF1	Deformed epidermal autoregulatory factor 1 (Drosophila)	NM_021008
Ssc.29041.2.A1_at	DEAF1	Deformed epidermal autoregulatory factor 1 (Drosophila)	NM_021008
Ssc.815.1.S1_at	DENR	Density-regulated protein	NM_003677
Ssc.189.1.S1_at	DGAT	Diacylglycerol acyltransferase	NM_214051
Ssc.2966.2.S1_at	DHRS1	Dehydrogenase/reductase (SDR family) member 1	NM_138452
Ssc.2966.3.S1_a_at	DHRS1	Dehydrogenase/reductase (SDR family) member 1	NM_138452
Ssc.14229.1.A1_at	DHX29	DEAH (Asp-Glu-Ala-His) box polypeptide 29	NM_019030
Ssc.25265.1.S1_a_at	DHX29	DEAH (Asp-Glu-Ala-His) box polypeptide 29	NM_019030
Ssc.3371.1.S1_at	DHX32	DEAH (Asp-Glu-Ala-His) box polypeptide 32	NM_018180
Ssc.5098.1.S1_at	DIABLO	Mitochondrial diablo	XR_045490
Ssc.21597.1.S1_at	DKC1	Dyskeratosis congenita 1, dyskerin	NM_001142668
Ssc.23822.1.S1_a_at	DKC1	Dyskeratosis congenita 1, dyskerin	NM_001363
Ssc.18907.1.A1_at	DNA2	DNA replication helicase 2 homolog (Yeast)	NM_001080449
Ssc.26927.1.S1_at	DNAH8	Dynein, axonemal, heavy polypeptide 8	NM_001371
Ssc.19631.1.S1_at	DNAJA3	DnaJ (Hsp40) homolog, subfamily A, member 4	NM_005147
Ssc.12383.1.A1_at	DNAJC16	DnaJ (Hsp40) homolog, subfamily C, member 16	NM_015291
Ssc.16454.1.S1_at	DNAJC2	DnaJ (Hsp40) homolog, subfamily C, member 2	NM_001129887
Ssc.28492.1.S1_at	DNAJC2	DnaJ (Hsp40) homolog, subfamily C, member 2	NM_001129887
Ssc.3581.1.S1_at	DNPEP	Aspartyl aminopeptidase	NM_012100
Ssc.6579.1.S1_at	DNTTIP2	Deoxynucleotidyltransferase, terminal, interacting protein 2	NM_014597
Ssc.28912.1.S1_at	DOLK	Dolichol kinase	NM_014908
Ssc.29222.1.S1_at	DOPEY1	Dopey family member 1	NM_015018
Ssc.5477.1.A1_at	DPAGT1	Dolichyl-phosphate (UDP-N-acetylglucosamine) N-acetylglucosaminephosphotransferase 1 (GlcNAc-1-P transferase)	NM_001382
Ssc.21243.1.S1_at	DPH1	DPH1 homolog (S. cerevisiae)	NM_001383
Ssc.6692.1.A1_at	DPM1	Dolichyl-phosphate mannosyltransferase polypeptide 1, catalytic subunit	NM_003859
Ssc.16768.1.S1_at	DRG1	Developmentally regulated GTP binding protein 1	NM_004147
Ssc.22370.1.S1_at	DSCC1	Defective in sister chromatid cohesion 1 homolog	NM_024094
Ssc.3584.2.S1_at	DSG2	Desmoglein 2	NM_001943
Ssc.3584.3.S1_at	DSG2	Desmoglein 2	NM_001943
Ssc.24459.1.S1_at	DTL	Denticleless homolog (Drosophila)	NM_016448
Ssc.11387.1.S1_at	DTYMK	Deoxythymidylate kinase (thymidylate kinase)	NM_012145
Ssc.31198.2.S1_at	DUS3L	Dihydrouridine synthase 3-like (S. cerevisiae)	NM_020175
Ssc.4490.1.A1_at	DYX1C1	Dyslexia susceptibility 1 candidate 1	NM_001033559
Ssc.1859.1.S1_at	E2F1	E2F transcription factor 1	NM_005225
Ssc.19225.1.S1_at	E2F3	E2F transcription factor 3	NM_001949
Ssc.22727.1.A1_at	E2F3	E2F transcription factor 3	NM_001949
Ssc.5914.1.S1_at	E2F5	E2F transcription factor 5	NM_001083588
Ssc.5914.2.S1_at	E2F5	E2F transcription factor 5	NM_001083588
Ssc.26271.2.S1_at	EBNA1BP2	EBNA1 binding protein 2	NM_006824
Ssc.23760.1.S1_at	ECSIT	ECSIT homolog (Drosophila)	NM_016581
Ssc.17324.1.A1_at	EEF1A2	Eukaryotic translation elongation factor 1 alpha 2	NM_001958
Ssc.6663.1.A1_at	EEF1B2	Eukaryotic translation elongation factor 1 beta 2	NM_001037663
Ssc.4303.2.S1_at	EEF1E1	Eukaryotic translation elongation factor 1 epsilon 1	NM_004280
Ssc.13850.2.S1_at	EFHA1	EF-hand domain family, member a1	NM_152726
Ssc.6569.1.S1_at	EFTUD1	Elongation factor Tu GTP binding domain containing 1	NM_001040610
Ssc.12886.1.A1_at	EGLN3	EGL nine homolog 3 (C. Elegans)	NM_022073
Ssc.25242.2.S1_at	EHF	Ets homologous factor	NM_012153
Ssc.11362.2.S1_at	EI24	Etoposide induced 2.4 mRNA	NM_001007277
Ssc.24414.1.S1_at	EI24	Etoposide induced 2.4 mRNA	NM_001007277
Ssc.6910.1.A1_at	EIF2A	Eukaryotic translation initiation factor 2A, 65kDa	NM_032025
Ssc.27483.2.S1_at	EIF2B1	Eukaryotic translation initiation factor 2B, subunit 1 alpha, 26kDa	NM_001414
Ssc.3664.1.S1_at	EIF2B5	Eukaryotic translation initiation factor 2B, subunit 5 epsilon, 82kDa	NM_003907
Ssc.7498.1.S1_at	EIF2S1	Eukaryotic translation initiation factor 2, subunit 1 alpha, 35kDa	NM_004094
Ssc.10426.1.S1_at	EIF3B	Eukaryotic translation initiation factor 3, subunit B	NM_001037283
Ssc.11346.1.S1_at	EIF3EIP	Eukaryotic translation initiation factor 3, subunit L	NM_016091
Ssc.11102.2.S1_at	EIF3M	Eukaryotic translation initiation factor 3, subunit M	NM_006360
Ssc.22034.1.S1_at	EIF4A1	Eukaryotic translation initiation factor 4A isoform 1	NM_001416
Ssc.18323.1.S1_at	EIF4B	Eukaryotic translation initiation factor 4B	NM_001417
Ssc.18203.2.A1_at	EIF4E2	Eukaryotic translation initiation factor 4E family member 2	NM_001100191
Ssc.26419.1.A1_at	EIF4EBP2	Eukaryotic translation initiation factor 4E binding protein 2	NM_004096
Ssc.26786.1.S1_at	EIF4EBP2	Eukaryotic translation initiation factor 4E binding protein 2	NM_004096
Ssc.30822.1.A1_at	EIF4EBP2	Eukaryotic translation initiation factor 4E binding protein 2	NM_004096
Ssc.2032.1.S1_at	EIF6	Eukaryotic translation initiation factor 6	NM_002212
Ssc.21167.2.A1_at	ELAC2	ElaC homolog 2 (E. coli)	NM_018127
Ssc.13517.1.A1_at	ELAVL4	ELAV (embryonic lethal, abnormal vision, Drosophila)-like 4 (Hu antigen D)	NM_001144775.1
Ssc.3347.1.S1_at	ELOF1	Elongation factor 1 homolog (S. cerevisiae	NM_032377
Ssc.24490.1.S1_at	ELOVL5	ELOVL family member 5, elongation of long chain fatty acids (Fen1/Elo2, sur4/Elo3-like, Yeast)	NM_021814
Ssc.13267.3.A1_a_at	ELP2	Elongation protein 2 homolog (S. Cerevisiae)	NM_018255
Ssc.24598.1.S1_at	ELP3	Elongation protein 3 homolog (S. Cerevisiae)	NM_018091
Ssc.2812.1.A1_at	ELP4	Elongation protein 4 homolog (S. Cerevisiae)	NM_019040
Ssc.21143.2.S1_at	EMILIN3	Elastin microfibril interfacer 3	NM_052846
Ssc.22256.1.S1_at	ENTPD4	Ectonucleoside triphosphate diphosphohydrolase 1	NM_001128930
Ssc.22256.2.A1_at	ENTPD4	Ectonucleoside triphosphate diphosphohydrolase 1	NM_001128930
Ssc.28707.1.S1_at	ENTPD7	Ectonucleoside triphosphate diphosphohydrolase 7	NM_020354
Ssc.21447.1.S1_at	EPRS	Glutamyl-prolyl-tNRA synthetase	NM_004446
Ssc.7362.1.S1_at	EPRS	Glutamyl-prolyl-tNRA synthetase	NM_004446
Ssc.7362.2.S1_at	EPRS	Glutamyl-prolyl-tNRA synthetase	AY706381.1
Ssc.26348.1.S1_at	ERCC6	Excision repair cross-complementing rodent repair deficiency, complementation group 6	NM_000124
Ssc.7447.1.A1_at	ERGIC2	ERGIC and golgi 2	NM_016570
Ssc.7447.2.S1_at	ERGIC2	ERGIC and golgi 2	NM_016570
Ssc.13447.1.A1_at	ERLIN1	ER lipid raft associated 1	NM_001142896
Ssc.11889.1.S1_at	ERP29	Endoplasmic reticulum protein 29	NM_001034025
Ssc.217.1.S1_at	ESD	Esterase D	NM_214060
Ssc.6041.2.A1_at	ETF1	Eukaryotic translation termination factor 1	NM_004730
Ssc.6163.1.A1_at	ETS2	V-ets erythroblastosis virus E26 oncogene homolog 2 (Avian)	NM_005239
Ssc.26593.1.S1_at	EXDL2	Exonuclease 3'-5' domain containing 2	NM_018199
Ssc.24519.2.S1_a_at	EXOC4	Exocyst complex component 4	NM_001037126
Ssc.10542.1.S1_at	EXOSC1	Exosome component 1	NM_016046
Ssc.24317.1.A1_at	EXOSC3	Exosome component 3	NM_001002269
Ssc.24317.2.S1_at	EXOSC3	Exosome component 3	NM_001002269
Ssc.8432.1.A1_at	EXOSC4	Exosome component 4	NM_019037
Ssc.20323.1.S1_at	EXOSC5	Exosome component 5	NM_020158
Ssc.7747.2.S1_at	EYA3	Eyes absent homolog 3 (Drosophila)	NM_001990
Ssc.5549.1.S1_at	FABP5	Fatty acid binding protein 5	NM_001039746
Ssc.5549.2.S1_at	FABP5	Fatty acid binding protein 5	NM_001039746
Ssc.3387.2.A1_at	FAM104A	Family with sequence similarity 104, member A	NM_001098832
Ssc.911.2.A1_at	FAM120A	Family with sequence similarity 120, member A	NM_014612
Ssc.19595.1.S1_at	FAM131C	Family with sequence similarity 131, member C	NM_182623
Ssc.6543.1.S1_at	FAM136A	Family with sequence similarity 136, member A	NM_032822
Ssc.23268.1.A1_at	FAM149B1	Family with sequence similarity 149, member B1	NM_173348
Ssc.23268.2.S1_at	FAM149B1	Family with sequence similarity 149, member B1	NM_173348
Ssc.27987.1.A1_at	FAM178A	Family with sequence similarity 178, member A	NM_018121
Ssc.7597.1.S1_at	FAM179B	Family with sequence similarity 179, member B	NM_015091
Ssc.27237.2.S1_a_at	FAM21D	Family with sequence similarity 21, member D	NM_015262
Ssc.29799.1.A1_at	FAM22D	Family with sequence similarity 22, member D	NM_001009610
Ssc.5019.1.S1_at	FAM48A	Family with sequence similarity 48, member A	NM_001014286
Ssc.2637.1.A1_at	FAM53C	Family with sequence similarity 53, member C	NM_016605
Ssc.21217.1.A1_at	FAM72A	Family with sequence similarity 72, member A	NM_001123168
Ssc.13478.1.S1_at	FAM98A	Family with sequence similarity 98, member A	NM_015475
Ssc.27952.1.A1_at	FANCA	Fanconi anemia, complementation group A	NM_000135
Ssc.25158.1.A1_at	FANCF	Fanconi anemia, complementation group F	NM_022725
Ssc.19231.1.A1_at	FARSA	Phenylalanyl-tRNA synthetase, alpha subunit	NM_004461
Ssc.19231.2.S1_at	FARSA	Phenylalanyl-tRNA synthetase, alpha subunit	NM_004461
Ssc.19645.1.A1_at	FASTKD2	FAST kinase domains 2	NM_014929
Ssc.8491.1.S1_at	FBRSL1	Fibrosin-like 1	NM_001142641.1
Ssc.5276.1.A1_at	FBXL15	F-box and leucine-rich repeat protein 15	NM_024326
Ssc.5276.2.A1_at	FBXL15	F-box and leucine-rich repeat protein 15	NM_024326
Ssc.5562.1.S1_at	FBXL16	F-box and leucine-rich repeat protein 16	NM_153350
Ssc.16008.1.S1_at	FCNB	Ficolin B	NM_214160
Ssc.21701.2.S1_at	FEN1	Flap structure-specific endonuclease 1	NM_004111
Ssc.24076.1.A1_at	FERMT1	Fermitin family homolog 1 (Drosophila)	NM_017671
Ssc.28577.1.S1_at	FKTN	Fukutin	NM_001079802
Ssc.29930.1.A1_at	FKTN	Fukutin	NM_001079802
Ssc.30861.1.A1_at	FLRT3	Fibronectin leucine rich transmembrane protein 3	NM_013281
Ssc.14133.1.S1_at	FMN1	Formin 1	NM_001103184
Ssc.6906.1.A1_at	FNDC3A	Fibronectin type III domain containing 3A	NM_001079673
Ssc.2605.1.A1_at	FNTB	Farnesyltransferase, CAAX box, beta	NM_002028
Ssc.12870.1.A1_at	FOXK1	Human T-cell leukemia virus enhancer factor 1	NM_001037165
Ssc.16849.2.S1_at	FSTL3	Follistatin-like 3	NM_005860
Ssc.14532.1.S1_at	FUT8	Fucosyltransferase 8 (alpha (1,6) fucosyltransferase)	NM_213899
Ssc.28409.2.S1_at	FXC1	Fracture callus 1 homolog (Rat)	NM_012192
Ssc.20913.1.S1_at	GADD45A	Growth arrest and DNA-damage-inducible, alpha	NM_001044599
Ssc.6514.1.S1_at	GALE	UDP-galactose-4-epimerase	NM_000403
Ssc.6514.3.S1_a_at	GALE	UDP-galactose-4-epimerase	NM_000403
Ssc.7485.1.A1_at	GALK2	Galactokinase 2	NM_001001556
Ssc.29439.1.A1_at	GALNT7	UDP-N-acetyl-alpha-D-galactosamine:polypeptide N-acetylgalactosaminyltransferase 7 (GalNac-T7)	NM_017423
Ssc.16135.1.S1_at	GAPDH	Glyceraldehyde-3-phosphate dehydrogenase	AF017079.1
Ssc.18444.1.S1_at	GARS	Glycyl-tRNA synthetase	NM_002047
Ssc.18444.2.S1_at	GARS	Glycyl-tRNA synthetase	NM_002047
Ssc.18444.3.S1_at	GARS	Glycyl-tRNA synthetase	NM_002047
Ssc.20665.1.S1_at	GAS8	Growth arrest-specific 8	NM_001481
Ssc.2060.1.A1_at	GCN1L1	GCN1 general control of amino-acid synthesis 1-like 1 (Yeast)	NM_006836
Ssc.28333.1.S1_at	GEMIN6	Gem (nuclear organelle) associated protein 6	NM_024775
Ssc.19325.1.S1_at	GGA2	Golgi associated, gamma adaptin ear containing, Arf binding protein 2	NM_015044
Ssc.5401.1.S1_at	GINS1	GINS complex subunit 1 (Psf2 homolog)	NM_021067
Ssc.19144.1.S1_at	GINS2	GINS complex subunit 2 (Psf2 homolog)	NM_016095
Ssc.18349.1.S1_at	GIYD2	GIY-YIG domain containing 2	NM_001014999
Ssc.31042.1.S1_at	GJA9	Gap junction protein, alpha 9, 59kDa	NM_030772
Ssc.19591.1.S1_at	GJB1	Gap junction protein, beta 1, 32kDa	NM_000166
Ssc.6219.1.A1_at	GLDN	Gliomedin	NM_181789
Ssc.1094.1.S1_at	GLO1	Glyoxalase 1	NM_006708
Ssc.1094.2.S1_at	GLO1	Glyoxalase 1	NM_006708
Ssc.6470.1.A1_at	GLO1	Glyoxalase 1	NM_006708
Ssc.709.1.S1_at	GLRX1	Glutaredoxin 1	NM_214233
Ssc.20426.1.S1_at	GLRX3	Glutaredoxin 3	NM_006541
Ssc.21606.1.S1_at	GMFB	Glia maturation factor, beta	NM_004124
Ssc.11798.1.A1_at	GNB1L	Guanine nucleotide binding protein (G protein), beta polypeptide 1-like	NM_053004
Ssc.8253.1.A1_at	GNL3	Guanine nucleotide binding protein-like 3 (nucleolar)	NM_014366
Ssc.4571.3.S1_at	GNPTG	N-acetylglucosamine-1-phosphate transferase, gamma subunit	NM_032520
Ssc.16613.1.A1_at	GOLPH3L	Golgi phosphoprotein 3-like	NM_018178
Ssc.2123.1.S1_at	GOSR1	Golgi SNAP receptor complex member 1	NM_001007024
Ssc.18367.1.S1_at	GPATCH4	G patch domain containing 4	NM_015590
Ssc.29136.1.S1_at	GPATCH4	G patch domain containing 4	NM_015590
Ssc.20310.1.S1_at	GPT	Glutamate pyruvate transaminase	NM_005309
Ssc.8648.1.A1_at	GRB14	Growth factor receptor-bound protein 14	NM_004490
Ssc.5680.1.S1_at	GRHPR	Glyoxylate reductase/hydroxypyruvate reductase	NM_012203
Ssc.17818.1.S1_at	GRIK5	Glutamate receptor, ionotropic, kainate 5	NM_002088
Ssc.11993.1.S1_at	GRSF1	G-rich RNA sequence binding factor 1	NM_001098477
Ssc.23488.1.S1_at	GSR	Glutathione reductase	AY368271.1
Ssc.3369.1.A1_at	GTF2E2	General transcription factor IIF, polypeptide 2, 30kDa	NM_002095
Ssc.12201.1.A1_at	GTF2IRD1	GTF2I repeat domain containing 1	NM_005685
Ssc.5196.1.S1_at	GTF3C2	General transcription factor IIIC, polypeptide 2, beta 110kDa	NM_001035521
Ssc.25262.1.S1_at	GTF3C4	General transcription factor IIIC, polypeptide 4, 90kDa	NM_012204
Ssc.7322.1.A1_at	GTF3C6	General transcription factor IIIC, polypeptide 6, alpha 35kDa	NM_138408
Ssc.18585.2.S1_at	GUSB	Glucuronidase, beta	NM_001123121
Ssc.21165.1.S1_a_at	GYLTL1B	Glycosyltransferase-like 1B	NM_152312
Ssc.26543.1.S1_at	HAPLN3	Hyaluronan and proteoglycan link protein 3	NM_178232
Ssc.12954.1.S1_at	HARS2	Histidyl-tRNA synthetase 2, mitochondrial (putative)	NM_080820
Ssc.2602.1.S1_at	HARS2	Histidyl-tRNA synthetase 2, mitochondrial (putative)	NM_080820
Ssc.21646.1.S1_at	HBS1L	HBS1-like (S. cerevisiae)	NM_006620
Ssc.23534.1.S1_at	HCN1	Hyperpolarization activated cyclic nucleotide-gated potassium channel 1	NM_021072
Ssc.3040.1.S1_at	HDAC2	Histone deacetylase 2	NM_001527
Ssc.21553.1.S1_at	HDGF	Hepatoma-derived growth factor	NM_001126050
Ssc.30483.1.A1_s_at	HELZ	Helicase with zinc finger	NM_014877
Ssc.18587.1.S1_at	HEMK1	HemK methyltransferase family member 1	NM_016173
Ssc.14137.1.A1_at	HERC1	HECT domain and RLD 1	NM_003922
Ssc.13433.1.S1_at	HERPUD2	HERPUD family member 2	NM_022373
Ssc.29133.1.S1_at	HHATL	Hedgehog acyltransferase like	NM_020707
Ssc.29047.1.S1_at	HIG2	Hypoxia-inducible protein	NM_001005728
Ssc.24756.1.A1_at	HIRA	HIR histone cell cycle regulation defective homolog A (S. cerevisiae)	NM_003325
Ssc.25747.1.S1_at	HIST1H1B	Histone 1, H1B	NM_005322
Ssc.4188.1.S1_at	HM13	Histocompatibility (minor) 13	NM_030789
Ssc.26770.1.S1_at	HMMR	Hyaluronan-mediated motility receptor (RHAMM)	NM_012484
Ssc.12457.1.S1_at	HN1	Hematological and neurological expressed 1	NM_001048069
Ssc.3216.2.A1_at	HNRNPH2	Heterogeneous nuclear ribonucleoprotein H2 (H')	NM_001032393
Ssc.4158.1.S1_at	HPRT1	Hypoxanthine phosphoribosyltransferase 1	NM_001032376
Ssc.7673.1.A1_at	HPSE	Heparanase	NM_001098540
Ssc.24822.1.A1_at	HPSE2	Heparanase 2	NM_021828
Ssc.26363.2.S1_at	HS2ST1	Heparan sulfate 2-O-sulfotransferase 1	NM_012262
Ssc.14355.1.A1_at	HS6ST2	Heparan sulfate (glucosamine) 6-O-sulfotransferase 2	NM_001077188
Ssc.12844.1.S1_at	HSCB	HscB iron-sulfur cluster co-chaperone homolog (E. coli)	NM_172002
Ssc.21168.1.S1_at	HSPA14	Heat shock 70kDa protein 14	NM_016299
Ssc.30990.1.A1_at	HSPA14	Heat shock 70kDa protein 14	NM_016299
Ssc.9197.1.A1_at	HSPA4	Heat shock 70kDa protein 4	NM_002154
Ssc.13806.1.S1_at	HSPB7	Heat shock protein family B (small), member 7	NM_014424
Ssc.10042.1.A1_at	HSPCAL3	Heat shock protein 90kDa alpha (cytosolic), class A member 2	M30627.1
Ssc.26752.1.S1_at	HTR3B	5-hydroxytryptamine (serotonin) receptor 3B	NM_006028
Ssc.15103.2.S1_at	HYAL3	Hyaluronoglucosaminidase 3	NM_003549
Ssc.2629.1.S1_at	IAH1	Isoamyl acetate-hydrolyzing esterase 1 homolog (S. cerevisiae)	NM_001039613
Ssc.9645.1.S1_at	ID4	Inhibitor of DNA binding 4, dominant negative helix-loop-helix protein	NM_001123130
Ssc.28253.1.A1_at	IDS	Iduronate 2-sulfatase (hunter syndrome)	NM_000202
Ssc.9565.1.S1_at	IFNGR1	Interferon gamma receptor 1	NM_000416
Ssc.5136.1.S1_at	IFT20	Intraflagellar transport 20 homolog (Chlamydomonas)	NM_174887
Ssc.5136.2.S1_a_at	IFT20	Intraflagellar transport 20 homolog (Chlamydomonas)	NM_174887
Ssc.30176.1.A1_at	IFT81	Intraflagellar transport 81 homolog (Chlamydomonas)	NM_014055
Ssc.451.1.S1_at	IGFBP1	Insulin-like growth factor binding protein 1	AB053605.1
Ssc.16281.1.S1_at	IGHM	Immunoglobulin heavy constant mu	NW_001838121.1
Ssc.20818.1.S1_at	IL2RB	Interleukin 2 receptor, beta	NM_000878
Ssc.11477.3.A1_at	IMMP2L	IMP2 inner mitochondrial membrane peptidase-like (S. Cerevisiae)	NM_032549
Ssc.24718.1.S1_at	IMPA1	Inositol(myo)-1(or 4)-monophosphatase 1	NM_005536
Ssc.23992.1.A1_at	Impact	Imprinted and ancient	AY574215.1
Ssc.6790.1.A1_at	Impact	Imprinted and ancient	AY574215.1
Ssc.5746.1.S1_at	IMPAD1	Inositol monophosphatase domain containing 1	NM_017813
Ssc.112.1.S1_at	INHBA	Inhibin, beta A	NM_214028
Ssc.28207.1.A1_at	INPP4A	Inositol polyphosphate-4-phosphatase, type I, 107kDa	NM_001566
Ssc.23883.1.A1_at	INTS7	Integrator complex subunit 7	NM_015434
Ssc.7442.1.A1_at	INTS7	Integrator complex subunit 7	NM_015434
Ssc.19609.1.S1_at	IRAK1	Interleukin-1 receptor-associated kinase 1	NM_001025242
SscAffx.1.1.S1_at	ISG20	Interferon stimulated exonuclease gene 20kDa	NM_001005351
Ssc.24352.1.S1_at	JAGN1	Jagunal homolog 1 (Drosophila)	NM_032492
Ssc.22550.1.A1_at	JUN	Jun oncogene	NM_002228
Ssc.6698.1.S1_at	KARS	Lysyl-tRNA synthetase	NM_001130089
Ssc.7849.1.S1_at	KBTBD10	Kelch repeat and BTB (POZ) domain containing 10	NM_006063
Ssc.3600.1.S1_at	KBTBD11	Kelch repeat and BTB (POZ) domain containing 1	NM_014867
Ssc.4712.1.S1_at	KBTBD4	Kelch repeat and BTB (POZ) domain containing 4	NM_016506
Ssc.24322.1.S1_at	KCND3	Potassium voltage-gated channel, Shal-related subfamily, member 3	NM_004980
Ssc.26474.1.A1_at	KCNH7	Potassium voltage-gated channel, subfamily H (EAG-related), member 7	NM_033272
Ssc.18964.1.A1_at	KCNK7	Potassium channel, subfamily K, member 7	NM_005714
Ssc.18561.2.S1_at	KCNQ1	Potassium voltage-gated channel, KQT-like subfamily, member 1	AY346332.1
Ssc.1398.1.S1_at	KCTD15	Potassium channel tetramerisation domain containing 15	NM_001129994
Ssc.997.3.A1_at	KDELR2	KDEL (Lys-Asp-Glu-Leu) endoplasmic reticulum protein retention receptor 2	NM_001100603
Ssc.21548.1.S1_at	KDELR3	KDEL (Lys-Asp-Glu-Leu) endoplasmic reticulum protein retention receptor 3	NM_006855
Ssc.20481.1.A1_at	KIAA0020	KIAA0020	NM_014878
Ssc.7218.1.A1_at	KIAA0101	KIAA0101	NM_001029989
Ssc.4351.2.S1_at	KIAA0196	KIAA0196	NM_014846
Ssc.27153.1.S1_at	KIAA0409	KIAA0409	NM_015324
Ssc.30727.1.S1_at	KIAA1012	KIAA1012	NM_014939
Ssc.15420.1.S1_at	KIAA1394	KIAA1394	AB037815.1
Ssc.14193.1.S1_at	KIAA1731	KIAA1731	NM_033395
Ssc.14193.2.A1_at	KIAA1731	KIAA1731	NM_033395
Ssc.23830.1.S1_at	KIAA2013	KIAA2013	NM_138346
Ssc.15824.1.S1_at	KPNA2	Karyopherin alpha 2 (RAG cohort 1, importin alpha 1)	NM_001163404
Ssc.16339.1.S1_at	KPNA6	Karyopherin alpha 6	AY010068.2
Ssc.30376.1.A1_at	KRT14	Keratin 14	NM_000526
Ssc.11065.1.A1_at	KRT17	Keratin 17	NM_000422
Ssc.19525.1.A1_at	L3MBTL2	L(3)mbt-like 2 (Drosophila)	NM_031488
Ssc.9784.1.S1_at	LAMC2	Laminin, gamma 2	NM_005562
Ssc.21914.1.S1_at	LANCL3	LanC-like protein 3	NM_198511
Ssc.28386.1.A1_at	LARP1	La ribonucleoprotein domain family, member 1	NM_015315
Ssc.1127.1.A1_at	LARS	Leucyl-tRNA synthetase	NM_020117
Ssc.25276.1.S1_at	LASS2	LAG1 homolog, ceramide synthase 2	NM_022075
Ssc.13826.1.S1_at	LDHA	Lactate dehydrogenase A	NM_005566
Ssc.836.1.S1_at	LDHD	Lactate dehydrogenase D	NM_153486
Ssc.836.2.S1_at	LDHD	Lactate dehydrogenase D	NM_153486
Ssc.11970.1.A1_at	LDLRAD3	Low density lipoprotein receptor class A domain containing 3	NM_174902
Ssc.18416.2.S1_at	LEPROTL1	Leptin receptor overlapping transcript-like 1	NM_015344
Ssc.899.1.A1_at	LGTN	Ligatin	NM_006893
Ssc.31018.1.S1_at	LHPP	Phospholysine phosphohistidine inorganic pyrophosphate phosphatase	NM_022126.3
Ssc.22434.1.A1_at	LIM2	Lens intrinsic membrane protein 2, 19kD	NM_030657
Ssc.4244.1.S1_at	LIMK2	LIM domain containing 2	NM_001031801
Ssc.30259.1.A1_at	LIN54	Lin-54 homolog (C. elegans)	NM_001115007
Ssc.25592.1.S1_at	LIPI	Lipase, member I	NM_198996
Ssc.27544.1.S1_at	LOC152217	Hypothetical LOC152217	AL832915.1
Ssc.26576.1.A1_at	LOC375196	Hypothetical protein LOC375196	BC030087.2
Ssc.14005.1.A1_at	LOC494141	Mitochondrial carrier triple repeat 1 pseudogene	AK131059.1
Ssc.27047.1.A1_at	LOC494141	Mitochondrial carrier triple repeat 1 pseudogene	AK131059.1
Ssc.20518.1.A1_at	LOC81691	Exonuclease NEF-sp	NM_030941.2
Ssc.17905.1.A1_at	LRP1	Low density lipoprotein receptor-related protein 1	NM_002332
Ssc.30349.1.A1_at	LRRC4C	Leucine rich repeat containing 4C	NM_020929
Ssc.24956.3.A1_a_at	LSM12	LSM12 homolog (S. cerevisiae)	NM_152344
Ssc.14011.1.A1_at	LSM5	LSM5 homolog, U6 small nuclear RNA associated (S. cerevisiae)	NM_012322
Ssc.10250.1.A1_at	LTA4H	Leukotriene A4 hydrolase	NM_000895
Ssc.13769.1.S1_at	LTF	Lactotransferrin	NM_214362
Ssc.24930.1.S1_at	LTV1	LTV1 homolog (S. cerevisiae)	NM_032860
Ssc.23888.1.A1_at	LUZP6	Leucine zipper protein 6	NM_001128619
Ssc.9406.1.A1_at	LYPLA1	Lysophospholipase-like 1	NM_006330
Ssc.19905.1.S1_at	LYPLAL1	Lysophospholipase-like 1	NM_138794
Ssc.16657.1.S1_at	LZTR1	Leucine-zipper-like transcription regulator 1	NM_006767
Ssc.22396.1.A1_at	MACF1	Microtubule-actin crosslinking factor 1	NM_012090
Ssc.5954.3.S1_at	MAGI2	Membrane associated guanylate kinase, WW and PDZ domain containing 2	NM_012301
Ssc.21728.1.S1_a_at	MAN1A2	Mannosidase, alpha, class 1A, member 2	NM_006699
Ssc.21728.1.S1_at	MAN1A2	Mannosidase, alpha, class 1A, member 2	NM_006699
Ssc.13079.2.S1_at	MAN1B1	Mannosidase, alpha, class 1B, member 1	NM_016219
Ssc.29140.1.A1_at	MAN2A1	Mannosidase, alpha, class 2A, member 1	NM_002372
Ssc.21947.1.S1_at	MAP1D	Methionine aminopeptidase 1D	NM_199227.1
Ssc.28182.1.A1_at	MAP3K12	Mitogen-activated protein kinase kinase kinase 12	NM_006301
Ssc.27847.1.S1_at	MAP3K7IP1	Mitogen-activated protein kinase kinase kinase 7-interacting protein 1	NM_006116
Ssc.18038.1.A1_at	MAP3K8	Mitogen-activated protein kinase kinase kinase 8	NM_005204
Ssc.10722.1.A1_at	MAP7D3	MAP7 domain containing 3	NM_024597
Ssc.1446.1.S1_at	MAPKAP1	Mitogen-activated protein kinase associated protein 1	NM_001006617
Ssc.1446.2.S1_at	MAPKAP1	Mitogen-activated protein kinase associated protein 1	NM_001006617
Ssc.1994.1.S1_at	MAPKAPK5	Mitogen-activated protein kinase-activated protein kinase 5	NM_001143694
Ssc.2476.1.S1_at	MARCH2	Membrane-associated ring finger (C3HC4) 2	NM_001005415.1
Ssc.2476.2.S1_at	MARCH2	Membrane-associated ring finger (C3HC4) 2	NM_001005415.1
Ssc.2476.3.S1_at	MARCH2	Membrane-associated ring finger (C3HC4) 2	NM_001005415.1
Ssc.30953.1.S1_at	MARCH9	Membrane-associated ring finger (C3HC4) 9	NM_138396.4
Ssc.12259.1.A1_at	MARS	Methionyl-tRNA synthetase	NM_004990
Ssc.26437.1.A1_at	MARVELD1	MARVEL domain containing 1	NM_031484.3
Ssc.22855.1.A1_at	MAST1	Microtubule associated serine/threonine kinase 1	NM_014975
Ssc.5962.2.S1_a_at	MBD2	Methyl-CpG binding domain protein 2	NM_003927
Ssc.4553.1.S1_at	MCART1	Mitochondrial carrier triple repeat 1	NM_033412
Ssc.4612.1.S1_at	MCM4	Minichromosome maintenance complex component 4	NM_005914
Ssc.4612.2.S1_at	MCM4	Minichromosome maintenance complex component 4	NM_005914
Ssc.4612.3.S1_at	MCM4	Minichromosome maintenance complex component 4	NM_005914
Ssc.16649.2.S1_at	MCM5	Minichromosome maintenance complex component 5	NM_006739
Ssc.24519.1.S1_at	MCPH1	Microcephalin 1	NM_024596
Ssc.25066.1.S1_at	MCPH1	Microcephalin 1	NM_024596
Ssc.28236.1.A1_a_at	ME3	Malic enzyme 3, NADP(+)-dependent, mitochondrial	NM_001014811
Ssc.4036.1.S1_at	MED21	Mediator complex subunit 21	NM_004264
Ssc.21148.1.S1_at	MEF2B	Myocyte enhancer factor 2B	NM_005919
Ssc.23405.1.S1_at	MEN1	Multiple endocrine neoplasia I	NM_000244
Ssc.12051.1.S1_at	MESDC2	Mesoderm development candidate 2	NM_015154
Ssc.29325.1.A1_at	METAP1	Methionyl aminopeptidase 1	NM_015143
Ssc.26371.1.S1_at	METTL11A	Methyltransferase like 11A	NM_014064
Ssc.20951.1.S1_at	METTL5	Methyltransferase like 5	NM_014168
Ssc.24118.1.A1_at	METTL8	Methyltransferase like 8	NM_024770
Ssc.26375.1.S1_at	MEX3B	Mex-3 homolog B (C. elegans)	NM_032246
Ssc.4878.1.S1_at	MFSD3	Major facilitator superfamily domain containing 3	NM_138431
Ssc.1409.1.S1_at	MINPP1	Multiple inositol polyphosphate histidine phosphatase, 1	NM_004897
Ssc.23154.2.S1_at	MKI67	Antigen identified by monoclonal antibody Ki-67	NM_001101827
Ssc.3218.1.S1_at	MKNK1	MAP kinase interacting serine/threonine kinase 1	NM_001143719
Ssc.15927.2.A1_at	MMP3	Matrix metallopeptidase 3 (stromelysin 1, progelatinase)	NM_001166308.1
Ssc.15927.2.S1_at	MMP3	Matrix metallopeptidase 3 (stromelysin 1, progelatinase)	NM_001166308.1
Ssc.548.1.S1_a_at	MMP7	Matrix metallopeptidase 7 (matrilysin, uterine)	NM_214207
Ssc.5385.1.S1_at	MOBKL2C	Mob1, MPS one binder kinase activator-like 2C (Yeast)	NM_145279
Ssc.27541.1.S1_at	MOCS2	Molybdenum cofactor synthesis 2	NM_004531
Ssc.17356.1.S1_at	MON2	MON2 homolog (Yeast)	NM_015026
Ssc.27090.1.A1_at	MON2	MON2 homolog (Yeast)	NM_015026
Ssc.21807.1.S1_at	MPHOSPH10	M-phase phosphoprotein 10	NM_005791
Ssc.8311.1.A1_at	MPI	Mannose phosphate isomerase	NM_002435
Ssc.25098.1.S1_at	MPP6	Membrane protein, palmitoylated 6 (MAGUK p55 subfamily member 6)	NM_016447
Ssc.19483.3.A1_at	MPV17	MpV17 mitochondrial inner membrane protein	NM_002437
Ssc.17375.1.S1_at	MRAP2	Melanocortin 2 receptor accessory protein 2	NM_138409
Ssc.6370.1.S1_at	MRPL11	Mitochondrial ribosomal protein L11	NM_016050
Ssc.20756.1.S1_a_at	MRPL13	Mitochondrial ribosomal protein L13	NM_014078
Ssc.3268.1.S1_at	MRPL15	Mitochondrial ribosomal protein L15	NM_014175
Ssc.2950.1.S1_at	MRPL17	Mitochondrial ribosomal protein L17	NM_022061
Ssc.21205.1.S1_at	MRPL19	Mitochondrial ribosomal protein L19	NM_014763
Ssc.21783.1.S1_at	MRPL2	Mitochondrial ribosomal protein L2	NM_015950
Ssc.18191.1.S1_at	MRPL20	Mitochondrial ribosomal protein L20	NM_017971
Ssc.2769.1.A1_at	MRPL30	Mitochondrial ribosomal protein L30	NM_145212
Ssc.23474.1.S1_at	MRPL32	Mitochondrial ribosomal protein L32	NM_031903
Ssc.7450.1.A1_at	MRPL35	Mitochondrial ribosomal protein L35	NM_016622
Ssc.21437.1.S1_at	MRPL36	Mitochondrial ribosomal protein L36	NM_032479
Ssc.6683.1.S1_at	MRPL37	Mitochondrial ribosomal protein L37	NM_016491
Ssc.19628.2.S1_a_at	MRPL4	Mitochondrial ribosomal protein L4	NM_015956
Ssc.24300.1.S1_at	MRPL45	Mitochondrial ribosomal protein L45	NM_032351
Ssc.2654.1.S1_at	MRPL51	Mitochondrial ribosomal protein L51	NM_016497
Ssc.2923.1.S1_at	MRPL9	Mitochondrial ribosomal protein L9	NM_031420
Ssc.1912.1.S1_at	MRPS10	Mitochondrial ribosomal protein S10	NM_018141
Ssc.4908.1.S1_at	MRPS11	Mitochondrial ribosomal protein S11	AY550046.1
Ssc.4795.1.S1_at	MRPS15	Mitochondrial ribosomal protein S15	NM_031280
Ssc.19527.1.S1_at	MRPS16	Mitochondrial ribosomal protein S16	NM_016065
Ssc.3787.1.S1_at	MRPS18B	Mitochondrial ribosomal protein S18B	NM_001123140.1
Ssc.23267.1.A1_at	MRPS18C	Mitochondrial ribosomal protein S18C	NM_016067
Ssc.11212.2.S1_a_at	MRPS21	Mitochondrial ribosomal protein S21	NM_018997.2
Ssc.5981.1.S1_at	MRPS24	Mitochondrial ribosomal protein S24	NM_032014
Ssc.14392.1.A1_at	MSMB	Microseminoprotein, beta-	NM_213852
Ssc.27515.2.S1_at	MTERFD1	MTERF domain containing 1	NM_015942
Ssc.30619.1.A1_at	MTFR1	Mitochondrial fission regulator 1	NM_014637
Ssc.22101.1.S1_at	MTHFD1	Methylenetetrahydrofolate dehydrogenase (NADP+ dependent) 1	NM_005956
Ssc.22101.2.A1_at	MTHFD1	Methylenetetrahydrofolate dehydrogenase (NADP+ dependent) 1	NM_005956
Ssc.11995.1.A1_at	MTHFD2	Methylenetetrahydrofolate dehydrogenase (NADP+ dependent) 2	NM_001040409
Ssc.3185.1.S1_at	MUTED	Muted homolog (mouse)	NM_201280
Ssc.7771.1.A1_at	MYBL1	v-myb myeloblastosis viral oncogene homolog (avian)-like 1	NM_001080416.2
Ssc.1847.1.S1_at	MYBPC3	Myosin binding protein C, cardiac	NM_000256
SscAffx.8.1.S1_s_at	MYC	v-myc myelocytomatosis viral oncogene homolog (avian)	NM_001005154
Ssc.15831.1.S1_at	MYHC	Myosin heavy chain	AJ309014.1
Ssc.27888.2.S1_at	MYO19	Myosin XIX	NM_001033580
Ssc.5056.1.A1_at	MYO19	Myosin XIX	NM_001033580
Ssc.1957.1.A1_at	MYO5A	Myosin VA	XM_001926768
Ssc.28134.1.A1_at	MYO5B	Myosin VB	NM_001080467
Ssc.14389.1.S1_at	NAA30	N(alpha)-acetyltransferase 30, NatC catalytic subunit	NM_001011713
Ssc.10946.1.S1_at	NAA50	N(alpha)-acetyltransferase 50, NatE catalytic subunit	NM_025146
Ssc.10946.2.A1_at	NAA50	N(alpha)-acetyltransferase 50, NatE catalytic subunit	NM_025146
Ssc.23971.1.S1_at	NAE1	NEDD8 activating enzyme E1 subunit 1	NM_001018159
Ssc.28272.1.A1_at	NANP	N-acetylneuraminic acid phosphatase	NM_152667
Ssc.1755.1.S1_at	NANS	N-acetylneuraminic acid synthase	NM_018946
Ssc.7607.1.A1_at	NARS	Asparaginyl-tRNA synthetase	NM_004539
Ssc.8739.1.A1_at	NCAPD3	Non-SMC condensin I complex, subunit D3	NM_015261
Ssc.8739.2.S1_at	NCAPD3	Non-SMC condensin I complex, subunit D3	NM_015261
Ssc.1452.1.S1_at	NCAPH2	Non-SMC condensin II complex, subunit H2	NM_014551
Ssc.2695.2.S1_a_at	NCL	Nucleolin	NM_005381
Ssc.27868.1.S1_at	NCLN	Nicalin homolog (zebrafish)	NM_020170
Ssc.15046.1.A1_at	NCOA7	Nuclear receptor coactivator 7	NM_001122842
Ssc.24122.1.S1_at	NDC80	NDC80 homolog, kinetochore complex component (S. cerevisiae)	NM_006101
Ssc.7367.1.S1_at	NDC80	NDC80 homolog, kinetochore complex component (S. cerevisiae)	NM_006101
Ssc.24943.1.S1_at	NDUFA11	NADH dehydrogenase (ubiquinone) 1 alpha subcomplex, 11, 14.7kDa	NM_175614.2
Ssc.2309.1.S1_at	NDUFA7	NADH dehydrogenase (ubiquinone) 1 alpha subcomplex, 7, 14.5kDa	NM_005001
Ssc.7016.2.S1_at	NDUFAF1	NADH dehydrogenase (ubiquinone) 1 alpha subcomplex, assembly factor 1	NM_016013
Ssc.21621.1.A1_s_at	NDUFAF2	NADH dehydrogenase (ubiquinone) 1 alpha subcomplex, assembly factor 2	NM_174889
Ssc.8010.1.S1_at	NDUFAF4	NADH dehydrogenase (ubiquinone) 1 alpha subcomplex, assembly factor 4	NM_014165
Ssc.1070.1.S1_at	NDUFB2	NADH dehydrogenase (ubiquinone) 1 beta subcomplex, 2, 8kda	NM_001097465
Ssc.22694.1.S1_at	NDUFB6	NADH dehydrogenase (ubiquinone) 1 beta subcomplex, 6, 17kDa	NM_002493
Ssc.30555.1.A1_at	NDUFC2	NADH dehydrogenase (ubiquinone) 1, subcomplex unknown, 2, 14.5kDa	NM_004549
Ssc.18497.1.S1_at	NEIL1	Nei endonuclease VIII-like 1 (E. coli)	NM_024608
Ssc.18497.3.S1_at	NEIL1	Nei endonuclease VIII-like 1 (E. coli)	NM_024608
Ssc.13876.1.S1_at	NEK2	NIMA (never in mitosis gene A)-related kinase 2	NM_002497
Ssc.5362.1.S1_at	NEK6	NIMA (never in mitosis gene A)-related kinase 6	NM_014397
Ssc.5268.1.S1_at	NF2	Neurofibromin 2 (merlin)	NM_000268
Ssc.9764.1.S1_a_at	NGDN	Neuroguidin, EIF4E binding protein	NM_015514
Ssc.9764.1.S1_at	NGDN	Neuroguidin, EIF4E binding protein	NM_015514
Ssc.16036.1.A1_at	NHE-2	Na+/H+ exchanger isoform 2	AF184171.1
Ssc.18348.1.S1_at	NHE4	Na+/H+ exchanger isoform 4	AF124218.1
Ssc.2045.2.S1_at	NHEJ1	Nonhomologous end-joining factor 1	NM_024782
Ssc.21721.1.A1_at	NIF3L1	NIF3 NGG1 interacting factor 3-like 1 (S. pombe)	NM_021824
Ssc.26386.1.A1_at	NIP7	Nuclear import 7 homolog (S. cerevisiae)	NM_016101
Ssc.26386.2.S1_a_at	NIP7	Nuclear import 7 homolog (S. cerevisiae)	NM_016101
Ssc.19844.1.S1_at	NKRF	NFKB repressing factor	NM_017544
Ssc.11899.1.A1_at	NLE1	Notchless homolog 1 (Drosophila)	NM_001014445
Ssc.13585.1.S1_s_at	NLN	Neurolysin (metallopeptidase M3 family)	NM_214359
Ssc.17944.1.S1_at	NLN	Neurolysin (metallopeptidase M3 family)	NM_020726
Ssc.19546.1.S1_at	NME1	Non-metastatic cells 1, protein (NM23A) expressed in	NM_000269
Ssc.2257.1.S1_at	NME2	Non-metastatic cells 2, protein (NM23B) expressed in	NM_001044610
Ssc.24968.1.S1_at	NOB1	NIN1/RPN12 binding protein 1 homolog (S. cerevisiae)	NM_014062
Ssc.24968.2.S1_at	NOB1	NIN1/RPN12 binding protein 1 homolog (S. cerevisiae)	NM_014062
Ssc.24968.3.S1_at	NOB1	NIN1/RPN12 binding protein 1 homolog (S. cerevisiae)	NM_014062
Ssc.27729.1.S1_at	NOC3L	Nucleolar complex associated 3 homolog	NM_001144115
Ssc.24286.1.S1_at	NOLA1	GAR1 ribonucleoprotein homolog (Yeast)	NM_032993.2
Ssc.24904.1.S1_at	NOLA1	GAR1 ribonucleoprotein homolog (Yeast)	NM_032993.2
Ssc.25131.1.S1_at	NOLA2	NHP2 ribonucleoprotein homolog (Yeast)	NM_017838.3
Ssc.24959.1.S1_at	NOLC1	Nucleolar and coiled-body phosphoprotein 1	NM_004741
Ssc.16936.2.S1_a_at	NOP16	NOP16 nucleolar protein homolog (Yeast)	NM_016391.4
Ssc.2808.1.S1_at	NOP5	NOP58 ribonucleoprotein homolog (Yeast)	NM_015934.3
Ssc.5627.1.S1_at	NOP56	NOP56 ribonucleoprotein homolog (Yeast)	NM_006392
Ssc.29561.1.A1_at	NOS1AP	Nitric oxide synthase 1 (neuronal) adaptor protein	NM_014697
Ssc.16541.1.S1_at	NPM1	Nucleophosmin (nucleolar phosphoprotein B23, numatrin)	NM_001037738
Ssc.6196.1.S1_at	NPM3	Nucleoplasmin-3	NM_006993
Ssc.26670.1.S1_at	NR2C2	Nuclear receptor subfamily 2, group C, member 2	NM_003298
Ssc.17365.1.S1_at	NRCAM	Neuronal cell adhesion molecule	NM_001037132
Ssc.16205.1.A1_at	NSF	N-ethylmaleimide-sensitive factor	NM_006178
Ssc.22051.1.A1_at	NSF	N-ethylmaleimide-sensitive factor	NM_006178
Ssc.9188.1.A1_at	NSL1	NSL1, MIND kinetochore complex component, homolog (S. cerevisiae)	NM_001042549
Ssc.22275.2.S1_at	NSMAF	Neutral sphingomyelinase (N-smase) activation associated factor	NM_003580
Ssc.22275.3.S1_at	NSMAF	Neutral sphingomyelinase (N-smase) activation associated factor	NM_003580
Ssc.17330.1.A1_at	NSMCE4A	Non-SMC element 4 homolog A (S. Cerevisiae)	NM_017615
Ssc.6680.1.A1_at	NSUN2	NOP2/Sun domain family, member 2	NM_017755
Ssc.6107.1.S1_at	NUDCD2	Nudix (nucleoside diphosphate linked moiety x)-type motif 2	NM_145266
Ssc.26546.1.S1_at	NUDCD3	Nudix (nucleoside diphosphate linked moiety x)-type motif 3	NM_015332
Ssc.21840.1.S1_at	NUDT5	Nudix (nucleoside diphosphate linked moiety X)-type motif 5 [Homo sapiens]	NM_014142
Ssc.12073.2.A1_at	Null	Sus scrofa mRNA, clone:MLN010026B04, expressed in mesenteric lymph nodes	Null
Ssc.19954.1.S1_at	Null	Sus scrofa mRNA, clone:UTR010085C09, expressed in uterus	Null
Ssc.21706.1.A1_at	Null	MARC 4PIG Sus scrofa cDNA 5-	Null
Ssc.27074.1.A1_at	Null	MARC 4PIG Sus scrofa cDNA 3-	Null
Ssc.3237.1.S1_at	Null	MARC 4PIG Sus scrofa cDNA 5-	Null
Ssc.5897.1.S1_at	Null	Sus scrofa mRNA, clone:SPL010057D11, expressed in spleen	AE006467.1
Ssc.8511.1.A1_at	Null	Sus scrofa mRNA, clone:OVRM10011A06, expressed in ovary	Null
Ssc.8683.1.S1_at	Null	Sus scrofa cDNA clone MI-P-O3-aav-h-02-1-UM 3-	Null
Ssc.7846.1.A1_at	NUP155	Nucleoporin 155kDa	NM_004298
Ssc.7395.1.A1_a_at	NUP54	Nucleoporin 54kDa	NM_017426
Ssc.27634.1.S1_at	NUP85	Nucleoporin 85kDa	NM_024844
Ssc.27634.2.S1_at	NUP85	Nucleoporin 85kDa	NM_024844
Ssc.4472.1.A1_at	NXT2	Nuclear RNA export factor 2	NM_018698
Ssc.27379.1.S1_at	OBSL1	Obscurin-like 1	NM_015311
Ssc.27615.2.S1_a_at	OBSL1	Obscurin-like 1	NM_015311
Ssc.20292.1.S1_a_at	OCEL1	Occludin/ELL domain containing 1	NM_024578
Ssc.7285.1.A1_at	OIT3	Oncoprotein induced transcript 3	NM_152635
Ssc.8343.1.A1_at	OLA1	Obg-like ATPase 1	NM_001011708
Ssc.16063.1.S1_s_at	OR1M1	Olfactory receptor, family 1, subfamily M, member 1	NM_001004456
Ssc.22887.1.A1_at	OR6C6	Olfactory receptor, family 6, subfamily C, member 6	NM_001005493
Ssc.16990.1.S1_at	ORC6L	Origin recognition complex, subunit 6-like (Yeast)	NM_014321
Ssc.11423.2.A1_at	ORMDL1	ORM1-like 1	NM_001128150
Ssc.21974.2.S1_a_at	OSGEP	O-sialoglycoprotein endopeptidase	NM_017807
Ssc.21974.3.S1_a_at	OSGEP	O-sialoglycoprotein endopeptidase	NM_017807
Ssc.7808.1.A1_at	OSGEPL1	O-sialoglycoprotein endopeptidase-like 1	NM_022353.2
Ssc.21333.1.S1_at	OSGIN2	Oxidative stress induced growth inhibitor 2	NM_001126111
Ssc.5348.1.S1_at	OSGIN2	Oxidative stress induced growth inhibitor 2	NM_001126111
Ssc.907.1.A1_at	P2RY5	Purinergic receptor P2Y, G-protein coupled, 5	NM_005767
Ssc.28676.2.S1_at	P4HA3	Procollagen-proline, 2-oxoglutarate 4-dioxygenase (proline 4-hydroxylase), alpha polypeptide III	NM_182904
Ssc.3162.1.S1_at	PA2G4P4	Proliferation-associated 2G4 pseudogene 4	NM_006191
Ssc.1158.1.A1_at	PABPC1	Poly(A) binding protein, cytoplasmic 1	NM_002568
Ssc.7386.1.A1_at	PABPC4	Poly(A) binding protein, cytoplasmic 4	NM_003819
Ssc.12493.2.S1_at	PAFAH1B2	Platelet-activating factor acetylhydrolase 1b, catalytic subunit 2 (30kDa)	NM_002572
Ssc.7130.1.S1_at	PAH	Phenylalanine hydroxylase	NM_000277
Ssc.11553.1.A1_at	PAICS	Phosphoribosylaminoimidazole carboxylase, phosphoribosylaminoimidazole succinocarboxamide synthetase	NM_001079524
Ssc.11553.2.S1_at	PAICS	Phosphoribosylaminoimidazole carboxylase, phosphoribosylaminoimidazole succinocarboxamide synthetase	NM_001079524
Ssc.11929.1.A1_at	PAK1	p21 protein (Cdc42/Rac)-activated kinase 1	NM_001128620
Ssc.16118.1.A1_at	PALLD	Palladin, cytoskeletal associated protein	NM_016081
Ssc.10169.1.A1_at	PAPD1	PAP associated domain containing 1	NM_018109
Ssc.11292.1.A1_at	PARD3B	Par-3 partitioning defective 3 homolog B (C. elegans)	NM_057177
Ssc.2866.1.A1_at	PARL	Presenilin associated, rhomboid-like	NM_001037639
Ssc.27439.1.S1_at	PCID2	PCI domain containing 2	NM_018386
Ssc.1198.1.S1_at	PCMT1	Protein-L-isoaspartate (D-aspartate) O-methyltransferase	NM_005389
Ssc.9387.1.A1_at	PCNA	Proliferating cell nuclear antigen	DQ473295.1
Ssc.7034.1.A1_at	PCYOX1	Prenylcysteine oxidase 1	NM_016297
Ssc.18200.1.S1_at	PCYOX1L	Prenylcysteine oxidase 1-like	NM_024028
Ssc.11912.1.S1_at	PDCD2	Programmed cell death 2	NM_002598
Ssc.3333.1.S1_at	PDCD5	Programmed cell death 5	NM_004708
Ssc.28568.1.A1_at	PDE12	Phosphodiesterase 12	NM_177966
Ssc.24326.1.A1_at	PDE3A	Phosphodiesterase 3A, cGMP-inhibited	NM_000921
Ssc.10256.1.A1_at	PDE4B	Phosphodiesterase 4B, cAMP-specific (phosphodiesterase E4 dunce homolog, Drosophila)	NM_001130018
Ssc.19724.2.S1_at	PDE6D	Phosphodiesterase 6D, cGMP-specific, rod, delta	NM_002601
Ssc.12209.1.A1_at	PDK1	Pyruvate dehydrogenase kinase, isozyme 1	NM_002610
Ssc.23222.1.S1_at	PDXP	Pyridoxal (pyridoxine, vitamin B6) phosphatase	NM_020315.4
Ssc.29219.1.A1_at	PELI2	Pellino homolog 2 (Drosophila)	NM_021255
Ssc.4404.1.S1_at	PES1	Pescadillo homolog 1, containing BRCT domain (zebrafish)	NM_014303
Ssc.12464.1.A1_at	PEX11B	Similar to Peroxisomal biogenesis factor 11B	NM_003846
Ssc.8834.2.S1_at	PEX19	Peroxisome biogenesis factor 19	NM_002857
Ssc.28567.1.A1_at	PGM2	Phosphoglucomutase 2	NM_018290
Ssc.1845.1.S1_at	PHC2	Polyhomeotic homolog 2 (Drosophila)	NM_004427
Ssc.13443.2.S1_at	PHC3	Polyhomeotic homolog 3 (Drosophila)	AK095225.1
Ssc.1967.1.A1_at	PHF21A	PHD finger protein 21A	NM_001101802
Ssc.369.1.S1_at	PHI-1	Ubiquitous PKC-potentiated PP1 inhibitor	NM_214115
Ssc.22320.1.A1_at	PHOSPHO2	Phosphatase, orphan 2	NM_001008489
Ssc.24209.1.S1_at	PHPT1	Phosphohistidine phosphatase 1	NM_014172
Ssc.8906.1.A1_at	PIAS1	Protein inhibitor of activated STAT, 1	NM_016166
Ssc.26746.1.S1_at	PIAS2	Protein inhibitor of activated STAT, 2	NM_004671
Ssc.16006.1.S1_at	PIGR	Polymeric immunoglobulin receptor	NM_214159
Ssc.24381.1.S1_at	PIGX	Phosphatidylinositol glycan anchor biosynthesis, class X	NM_017861
Ssc.25349.1.S1_at	PKMYT1	Protein kinase, membrane associated tyrosine/threonine 1	NM_001159310
Ssc.196.1.S1_at	PLAT	Plasminogen activator, tissue	NM_214054
Ssc.30851.1.S1_at	PLB1	Phospholipase B1	NM_153021.4
Ssc.23519.2.S1_at	PLOD1	Procollagen-lysine 1, 2-oxoglutarate 5-dioxygenase 1	NM_000302
Ssc.1271.1.S1_at	PNAS-4	PNAS-4 protein	NM_001097419
Ssc.1271.2.A1_at	PNAS-4	PNAS-4 protein	NM_001097419
Ssc.1271.3.S1_at	PNAS-4	PNAS-4 protein	NM_001097419
Ssc.10536.1.S1_at	PNAS-5	Apoptosis-related protein	AY550061.1
Ssc.13030.1.S1_at	PNO1	Partner of NOB1 homolog (S. cerevisiae)	NM_020143
Ssc.6484.1.S1_at	PNPO	Pyridoxamine 5'-phosphate oxidase	NM_018129
Ssc.28329.1.S1_at	POLB	Polymerase (DNA-directed), beta	NM_002690
Ssc.28329.2.S1_a_at	POLB	Polymerase (DNA-directed), beta	NM_002690
Ssc.23134.1.S1_at	POLD1	Polymerase (DNA-directed), delta 1	NM_002691
Ssc.6487.1.S1_at	POLD2	Polymerase (DNA-directed), delta 2	NM_001127218
Ssc.5371.1.S1_a_at	POLE2	Polymerase (DNA-directed), epsilon 2	NM_002692
Ssc.5371.3.S1_a_at	POLE2	Polymerase (DNA-directed), epsilon 2	NM_002692
Ssc.19244.2.A1_at	POLM	Polymerase (DNA-directed), mu	NM_013284
Ssc.12309.1.A1_at	POLQ	Polymerase (DNA-directed), theta	NM_199420
Ssc.27554.1.S1_at	POLR1A	Polymerase (RNA) I polypeptide A, 194kDa	NM_015425
Ssc.22095.2.A1_a_at	POLR1B	Polymerase (RNA) I polypeptide B, 128kDa	NM_019014
Ssc.2836.1.S1_at	POLR1D	Polymerase (RNA) I polypeptide D, 16kDa	NM_015972
Ssc.5086.2.S1_at	POLR2C	Polymerase (RNA) II (DNA directed) polypeptide C, 33kDa	NM_002694
Ssc.7464.1.S1_at	POLR2E	Polymerase (RNA) II (DNA directed) polypeptide F	NM_002695
Ssc.24245.1.S1_at	POLR2H	Polymerase (RNA) II (DNA directed) polypeptide H	NM_006232
Ssc.27967.1.A1_at	POLR2L	Polymerase (RNA) II (DNA directed) polypeptide L, 7.6kDa	NM_021128
Ssc.2639.1.S1_at	POLR3C	Polymerase (RNA) III (DNA directed) polypeptide C (62kD)	NM_006468
Ssc.2862.1.A1_at	POLR3D	Polymerase (RNA) III (DNA directed) polypeptide D (47 kD)	NM_001722
Ssc.2862.2.S1_at	POLR3D	Polymerase (RNA) III (DNA directed) polypeptide D (47 kD)	NM_001722
Ssc.2862.3.S1_at	POLR3D	Polymerase (RNA) III (DNA directed) polypeptide D (47 kD)	NM_001722
Ssc.9937.1.S1_at	POLR3K	Polymerase (RNA) III (DNA directed) polypeptide K (12.3 kD)	NM_016310
Ssc.4451.3.S1_a_at	POLRMT	Polymerase (RNA) mitochondrial (DNA directed)	NM_005035
Ssc.16019.4.S1_a_at	POU1F1	POU class 1 homeobox 1	NM_214163
Ssc.10388.1.S1_a_at	PPAN	Peter pan homolog (Drosophila)	NM_020230
Ssc.21113.2.S1_at	PPAP2A	Phosphatidic acid phosphatase type 2A	NM_003711
Ssc.7598.1.A1_at	PPAP2A	Phosphatidic acid phosphatase type 2A	NM_003711
Ssc.9839.1.S1_at	PPIB	Peptidylprolyl isomerase B (cyclophilin B)	NM_000942
Ssc.27204.1.S1_at	PPIH	Peptidylprolyl isomerase H (cyclophilin H)	NM_006347
Ssc.24689.1.S1_at	PPP1R9A	Protein phosphatase 1, regulatory (inhibitor) subunit 9A	NM_017650
Ssc.9854.1.A1_at	PPP2R1B	Protein phosphatase 2 (formerly 2A), regulatory subunit A (PR 65), beta isoform	NM_002716
Ssc.6731.1.A1_at	PPP2R5C	Protein phosphatase 2, regulatory subunit B', gamma	NM_002719
Ssc.19700.1.S1_at	PPP3CB	Calcineurin A protein	NM_021132
Ssc.30690.1.A1_at	PPRC1	Peroxisome proliferative activated receptor, gamma, coactivator-related 1	NM_015062
Ssc.456.1.S1_at	PPY	Pancreatic polypeptide	NM_214243.1
Ssc.18069.1.A1_at	PRDM15	PR domain containing 15	NM_022115
Ssc.21808.1.S1_at	PRDXDD1P	PrdX deacylase domain containing 1 (pseudogene)	Null
Ssc.4589.1.S1_at	PRELID1	PRELI domain containing 1	NM_013237
Ssc.17540.3.S1_at	PRKAR2A	Protein kinase, cAMP-dependent, regulatory, type II, alpha	NM_004157
Ssc.2011.1.A1_at	PRKCH	Protein kinase C theta	NM_006255
Ssc.7253.1.A1_at	PRKCI	Protein kinase C, iota	NM_002740
Ssc.25975.1.S1_at	PRMT3	Protein arginine methyltransferase 3	NM_005788
Ssc.25975.2.A1_at	PRMT3	Protein arginine methyltransferase 3	NM_005788
Ssc.1422.2.S1_at	PRMT5	Protein arginine methyltransferase 5	NM_001160093
Ssc.5741.1.S1_at	PRMT7	Protein arginine methyltransferase 7	NM_019023
Ssc.26308.1.S1_at	PROCR	Protein C receptor, endothelial (EPCR)	NM_001163406
Ssc.6297.1.S1_at	PRPF40A	PRP40 pre-mRNA processing factor 40 homolog A	NM_017892
Ssc.26998.1.S1_at	PRPSAP1	Phosphoribosyl pyrophosphate synthetase-associated protein 1	NM_002766
Ssc.17912.1.A1_s_at	PRRX2	Paired-related homeobox 2	NM_016307
Ssc.1510.1.S1_at	PRSS8	Protease, serine, 8	NM_002773
Ssc.26298.1.A1_at	PRUNE	Prune homolog (Drosophila)	NM_021222
Ssc.31035.1.S1_at	PSD	Pleckstrin and Sec7 domain containing	NM_002779
Ssc.9412.1.S1_at	PSMA5	Proteasome (prosome, macropain) subunit, alpha type, 5	NM_001144901
Ssc.1498.1.S1_at	PSMB5	Proteasome (prosome, macropain) subunit, beta type, 5	NM_002797
Ssc.4123.1.S1_at	PSMC2	Proteasome (prosome, macropain) 26S subunit, ATPase, 2	NM_002803
Ssc.4123.2.A1_at	PSMC2	Proteasome (prosome, macropain) 26S subunit, ATPase, 2	NM_002803
Ssc.19649.1.S1_at	PSMD14	Proteasome (prosome, macropain) 26S subunit, non-ATPase, 14	NM_005805
Ssc.1346.1.S1_at	PSMD6	Proteasome (prosome, macropain) 26S subunit, non-ATPase, 6	NM_014814
Ssc.17340.1.S1_at	PSME3	Proteasome (prosome, macropain) activator subunit 3 (PA28 gamma; ki)	NM_214348
Ssc.4138.2.S1_at	PSME3	Proteasome (prosome, macropain) activator subunit 3 (PA28 gamma; ki)	NM_005789
Ssc.29110.1.S1_at	PSMG1	Proteasome (prosome, macropain) assembly chaperone 1	NM_003720
Ssc.15590.1.S1_at	PSMG4	Proteasome (prosome, macropain) assembly chaperone 1	NM_001128591
Ssc.30605.1.S1_at	PTCD3	Pentatricopeptide repeat domain 3	NM_017952
Ssc.3608.1.S1_at	PTDSS2	Phosphatidylserine synthase 2	NM_030783
Ssc.19975.1.S1_at	PTGES3	Prostaglandin E synthase 3 (cytosolic)	NM_006601
Ssc.28142.1.A1_at	PTP4A1	Protein tyrosine phosphatase type IVA, member 1	NM_003463
Ssc.3276.1.S1_at	PTPLAD1	Protein tyrosine phosphatase-like A domain containing 1	NM_016395
Ssc.23796.1.S1_at	PTPN1	Protein tyrosine phosphatase, non-receptor type 1	NM_001113435
Ssc.3596.1.S1_at	PTRH2	Peptidyl-tRNA hydrolase 2	NM_016077
Ssc.13518.1.A1_at	PTS	6-pyruvoyltetrahydropterin synthase	NM_000317
Ssc.11789.1.A1_at	PURB	Purine-rich element binding protein B	NM_033224
Ssc.22201.1.S1_at	PUS1	Pseudouridylate synthase 1	NM_001002019
Ssc.22201.2.S1_a_at	PUS1	Pseudouridylate synthase 1	NM_001002019
Ssc.8582.1.S1_at	PUS3	Pseudouridylate synthase 3	NM_031307
Ssc.23468.1.S1_at	PUS7	Pseudouridylate synthase 7	NM_019042
Ssc.3019.1.S1_at	PVRL2	Poliovirus receptor-related 2 (herpesvirus entry mediator C; nectin)	NM_001042724
Ssc.25561.1.A1_at	PWP1	PWP1 periodic tryptophan protein homolog (Yeast)	NM_007062
Ssc.1327.1.S1_at	PWP2	PWP2 periodic tryptophan protein homolog (Yeast)	NM_005049
Ssc.25273.1.S1_at	PXDN	Peroxidasin homolog (Drosophila)	NM_012293
Ssc.21861.2.S1_at	PYCRL	Pyrroline-5-carboxylate reductase-like	NM_023078
Ssc.3197.1.S1_at	QIL1	QIL1 protein	NM_001097463
Ssc.18450.1.S1_at	QPCTL	Glutaminyl-peptide cyclotransferase-like	NM_017659
Ssc.2489.1.S1_at	R3HCC1	R3H domain and coiled-coil containing 1	NM_001136108.1
Ssc.2489.2.S1_at	R3HCC1	R3H domain and coiled-coil containing 1	NM_001136108.1
Ssc.21993.1.S1_at	RAB10	RAB10, member ras onocogene family	NM_016131
Ssc.27516.1.S1_at	RAB13	RAB13, member ras onocogene family	NM_002870
Ssc.30706.1.A1_at	RABEPK	Rab9 effector protein with kelch motifs	NM_005833
Ssc.30706.2.S1_at	RABEPK	Rab9 effector protein with kelch motifs	NM_005833
Ssc.30706.3.S1_a_at	RABEPK	Rab9 effector protein with kelch motifs	NM_005833
Ssc.22533.1.A1_at	RABIF	RAB interacting fac	NM_133448
Ssc.18120.1.A1_at	RAD18	RAD18 homolog (S. Cerevisiae)	NM_001142833
Ssc.13793.2.S1_at	RAD51AP1	RAD51 associated protein 1	NM_006479
Ssc.18227.1.S1_a_at	RAG1AP1	Recombination activating gene 1 activating protein 1	NM_001122837
Ssc.11008.1.S1_at	RALY	RNA binding protein, autoantigenic (hnRNP-associated with lethal yellow homolog (Mouse))	NM_007367
Ssc.22530.1.S1_at	RAP1A	RAP1A, member of RAS oncogene family	NM_001010935
Ssc.1054.1.A1_at	RASAL2	Ras protein activator like 2	NM_004841
Ssc.11201.1.A1_at	RASGRP1	RAS guanyl releasing protein 1 (calcium and DAG-regulated)	NM_005739
Ssc.24092.2.S1_at	RBM15B	RNA binding motif protein 15B	NM_013286
Ssc.21516.1.S1_at	RBM28	RNA binding motif protein 28	NM_018077
Ssc.18390.1.A1_at	RBMS1	RNA binding motif, single stranded interacting protein 1	NM_002897
Ssc.28327.1.S1_at	RBMX	RNA binding motif protein, X-linked	NM_002139
Ssc.28311.1.S1_at	RCL1	RNA terminal phosphate cyclase-like 1	NM_005772
Ssc.11782.2.A1_at	RCN1	Reticulocalbin 1, EF-hand calcium binding domain	NM_002901
Ssc.27478.1.A1_at	RECQL	RecQ protein-like (DNA helicase Q1-like)	NM_002907
Ssc.12193.1.S1_at	REEP3	Receptor accessory protein 3	NM_001001330
Ssc.16470.1.S1_a_at	REG3G	Regenerating islet-derived 3 gamma	NM_001144847
Ssc.24395.1.S1_at	RELL1	RELT-like 1	NM_001085399
Ssc.9300.1.A1_at	REV1	REV1 homolog (S. cerevisiae)	NM_001037872
Ssc.8818.1.A1_at	RFC3	Replication factor C (activator 1) 3, 38kDa	NM_002915
Ssc.8818.2.S1_at	RFC3	Replication factor C (activator 1) 3, 38kDa	NM_002915
Ssc.24748.1.A1_at	RFWD2	Ring finger and WD repeat domain 2	NM_001001740
Ssc.4202.1.S1_at	RFXANK	Regulatory factor X-associated ankyrin-containing protein	NM_003721
Ssc.11688.1.A1_at	RG9MTD2	RNA (guanine-9-) methyltransferase domain containing 2	NM_152292
Ssc.9542.1.A1_at	RGS7	Regulator of G-protein signalling 7	NM_002924
Ssc.27854.1.S1_at	RHBDF2	Rhomboid 5 homolog 2 (Drosophila)	NM_001005498
Ssc.19183.2.A1_at	RHOF	Ras homolog gene family, member F	NM_001123190
Ssc.4501.1.A1_at	RILPL1	Rab interacting lysosomal protein-like 1	NM_178314
Ssc.27263.1.S1_at	RIMBP2	RIMS binding protein 2	NM_015347
Ssc.4331.1.A1_at	RIOK1	RIO kinase 1 (Yeast)	NM_031480
Ssc.20472.1.S1_at	RIPK3	Receptor-interacting serine-threonine kinase 3	NM_006871
Ssc.27314.1.S1_a_at	RNASEH1	Ribonuclease H1	NM_002936
Ssc.21491.1.S1_at	RNASEH2B	Ribonuclease H2, subunit B	NM_024570
Ssc.16366.1.S1_at	RND3	Rho family GTPase 3	NM_214296
Ssc.12788.1.S1_at	RNF121	Ring finger protein 121	NM_018320
Ssc.12788.2.A1_at	RNF121	Ring finger protein 121	NM_018320
Ssc.3210.1.A1_at	RNF128	Ring finger protein 128	NM_024539
Ssc.10780.1.A1_at	RNF13	Ring finger protein 13	NM_007282
Ssc.1324.1.S1_at	RNF44	Ring finger protein 44	NM_014901
Ssc.9210.1.A1_a_at	RNF8	Ring finger protein 8	NM_003958
Ssc.4216.2.S1_at	RNPEP1	Arginyl aminopeptidase (aminopeptidase B)-like 1	NM_020216
Ssc.854.1.S1_at	ROBLD3	Roadblock domain containing 3	NM_014017.3
Ssc.26039.1.S1_at	RORA	RAR-related orphan receptor A	NM_002943
Ssc.6559.1.S1_at	RPA2	Replication protein A2, 32kDa	NM_002946
Ssc.7827.1.S1_at	RPAP3	RNA polymerase II associated protein	NM_024604
Ssc.14002.1.S1_at	RPL27A	Ribosomal protein L27A	NM_000990
Ssc.30785.1.S1_at	RPL31	Ribosomal protein L31	NM_000993
Ssc.12277.1.S1_at	RPL4	Ribosomal protein L4	DQ845176.1
Ssc.1062.1.S1_at	RPL6	Ribosomal protein L6	NM_000970
Ssc.29752.1.A1_at	RPLP0P2	Ribosomal protein, large, P0 pseudogene 2	NM_001002
Ssc.26336.1.A1_at	RPLP1	Ribosomal protein, large, P1	AY550065.1
Ssc.791.1.S1_at	RPLP2	Ribosomal protein, large, P2	NM_001004
Ssc.23868.1.A1_at	RPP21	Ribonuclease P/MRP 21kDa subunit	NM_024839.1
Ssc.24755.1.A1_at	RPS14	Ribosomal protein S14	NM_001025070
Ssc.13966.1.A1_s_at	RPS18	Ribosomal protein S18	NM_213940
Ssc.12073.1.A1_at	RPS2	Ribosomal protein S2	NM_002952
Ssc.23732.1.S1_at	RPS21	Ribosomal protein S21	NM_001024
Ssc.842.1.A1_a_at	RPS21	Ribosomal protein S21	NM_001097480
Ssc.9997.1.A1_at	RPS27	Ribosomal protein S27	NM_001030
Ssc.25448.1.S1_s_at	RPS27L	Ribosomal protein S27L	NM_015920
Ssc.22127.1.S1_at	RPS6KB1	Ribosomal protein S6 kinase, 70kDa, polypeptide 1	NM_003161
Ssc.11095.1.S1_at	RPSA	Ribosomal protein SA	NM_001037146
Ssc.18332.1.A1_at	RPUSD2	RNA pseudouridylate synthase domain containing 1	NM_152260
Ssc.7111.1.A1_at	RRM2	Ribonucleotide reductase M2	NM_001034
Ssc.24912.1.S1_at	RRP12	Ribosomal RNA processing 12 homolog (S. cerevisiae)	NM_015179
Ssc.21847.1.S1_at	RRP9	Ribosomal RNA processing 9, small subunit (SSU) processome component, homolog (Yeast)	NM_004704
Ssc.12094.1.A1_at	RSL1D1	Ribosomal L1 domain containing 1	NM_015659
Ssc.18090.1.S1_a_at	RSRC1	Arginine/serine-rich coiled-coil 1	NM_016625
Ssc.23342.1.S1_at	RTKN	Rhotekin	NM_001015055
Ssc.27586.2.S1_at	RUNDC3A	RUN domain containing 3A	NM_006695
Ssc.30055.1.A1_at	RUNX1	Runt-related transcription factor 1	NM_001001890
Ssc.19420.1.S1_at	RUVBL1	RuvB-like 1 (E. coli)	NM_003707
Ssc.22205.1.A1_at	RWDD3	RWD domain containing 3	NM_001128142
Ssc.11662.1.S1_at	SAP30L	SAP30-like	NM_024632
Ssc.16459.1.S1_at	SAR1A	SAR1 homolog A (S. cerevisiae)	NM_020150
Ssc.30754.2.S1_at	SARS2	Seryl-tRNA synthetase 2, mitochondrial	NM_017827
Ssc.26172.1.S1_at	SC65	synaptonemal complex protein SC65	NM_006455.2
Ssc.6911.1.A1_at	SCD	Stearoyl-CoA desaturase (delta-9-desaturase)	NM_005063
Ssc.26503.1.A1_at	SCP2	Sterol carrier protein 2	NM_001007099
Ssc.1270.1.S1_at	SDF4	Stromal cell-derived factor 4	NM_016176
Ssc.15246.1.S1_at	SDS	Serine dehydratase	NM_006843
Ssc.1436.1.S1_at	SEC13	SEC13 homolog (S. cerevisiae)	NM_183352
Ssc.27254.1.S1_at	SEC13	SEC13 homolog (S. cerevisiae)	NM_183352
Ssc.11046.1.S1_at	SEC22L1	SEC22 vesicle trafficking protein homolog B (S. cerevisiae) (gene/pseudogene)	NM_004892.4
Ssc.11046.2.S1_at	SEC22L1	SEC22 vesicle trafficking protein homolog B (S. cerevisiae) (gene/pseudogene)	NM_004892.4
Ssc.10099.1.S1_at	SEC24B	SEC24 family, member B (S. cerevisiae)	NM_001042734
Ssc.21043.1.S1_at	SEC61A1	SEC61 alpha 1 subunit (S. Cerevisiae)	NM_013336
Ssc.3902.1.S1_at	SEPT5	Septin 5	NM_002688.4
Ssc.3902.2.S1_at	SEPT5	Septin 5	NM_002688.4
Ssc.15971.1.S1_at	SFTPB	Surfactant protein B	NM_001102679
Ssc.13746.2.S1_at	SFXN1	Sideroflexin 1	NM_001098602
Ssc.23926.1.S1_at	SGCD	Sarcoglycan, delta	NM_000337
Ssc.26074.1.S1_at	SH3BP2	SH3-domain binding protein 2	NM_001122681
Ssc.19222.1.A1_at	SH3GL3	SH3-domain GRB2-like 3	NM_003027
Ssc.4029.2.S1_a_at	SH3GLB2	SH3-domain GRB2-like endophilin B2	NM_020145
Ssc.24503.1.S1_at	SHISA3	Shisa homolog 3 (Xenopus laevis)	NM_001080505
Ssc.21852.2.S1_at	SIL1	SIL1 homolog, endoplasmic reticulum chaperone (S. Cerevisiae)	NM_001037633
Ssc.2365.1.S1_at	SIP1	Survival of motor neuron protein interacting protein 1	NM_001009182
Ssc.18635.1.S1_at	SIVA1	SIVA1, apoptosis-inducing factor	NM_006427
Ssc.27187.1.S1_at	SKA1	Spindle and kinetochore associated complex subunit 1	NM_001039535
Ssc.4835.1.S1_at	SKAP1	Src kinase associated phosphoprotein 1	NM_001075099
Ssc.30659.1.A1_at	SLAIN2	SLAIN motif family, member 2	NM_020846
Ssc.22067.1.A1_at	SLC16A3	Solute carrier family 16, member 3 (monocarboxylic acid transporter 4)	EU650276.1
Ssc.7570.1.A1_at	SLC1A1	Solute carrier family 1 (neuronal/epithelial high affinity glutamate transporter, system Xag), member 1	XM_001927070
Ssc.30145.1.A1_at	SLC22A15	Solute carrier family 22, member 15	NM_018420
Ssc.28115.1.A1_at	SLC25A10	Solute carrier family 25 (mitochondrial carrier; dicarboxylate transporter), member 10	NM_012140
Ssc.2892.1.A1_at	SLC25A22	Solute carrier family 25 (mitochondrial carrier: glutamate), member 22	NM_024698
Ssc.7040.1.A1_at	SLC30A9	Solute carrier family 30 (zinc transporter), member 9	NM_006345
Ssc.23629.1.A1_at	SLC34A2	Solute carrier family 33 (acetyl-CoA transporter), member 1	NM_006424
Ssc.23901.1.S1_at	SLC35A2	Solute carrier family 35 (UDP-galactose transporter), member A2	NM_001032289
Ssc.21828.1.S1_at	SLC37A4	Solute carrier family 37 (glucose-6-phosphate transporter), member 4	NM_001467
Ssc.14465.1.A1_at	SLC38A2	Solute carrier family 38, member 2	NM_018976
Ssc.30757.1.A1_at	SLC38A9	Solute carrier family 38, member 9	NM_173514
Ssc.19882.1.S1_at	SLC39A13	Solute carrier family 39 (zinc transporter), member 13	NM_001128225
Ssc.6670.1.A1_at	SLC39A6	Solute carrier family 39 (zinc transporter), member 6	NM_001099406
Ssc.6670.2.S1_at	SLC39A6	Solute carrier family 39 (zinc transporter), member 6	NM_001099406
Ssc.3758.1.A1_at	SLC39A9	Solute carrier family 39 (zinc transporter), member 9	NM_018375
Ssc.28473.1.S1_at	SLC6A14	Solute carrier family 6 (amino acid transporter), member 14	NM_001010898.2
Ssc.2555.1.S1_at	SLC6A8	Solute carrier family 6 (neurotransmitter transporter, creatine), member 8	NM_005629
Ssc.28645.1.A1_at	SLC7A1	Solute carrier family 7 (cationic amino acid transporter, y+ system), member 1	NM_001012613
Ssc.24206.1.S1_at	SLC7A5	Solute carrier family 7 (cationic amino acid transporter, y+ system), member 5	NM_003486
Ssc.249.1.S1_at	SMAD4	SMAD family member 4	NM_214072
Ssc.31200.1.S1_at	SMAP1	small ArfGAP 1	NM_001044305
Ssc.9599.1.S1_at	SMARCC1	SWI/SNF related, matrix associated, actin dependent regulator of chromatin, subfamily c, member 1	NM_003074
Ssc.8175.1.S1_at	SMARCE1	SWI/SNF related, matrix associated, actin dependent regulator of chromatin, subfamily e, member 1	NM_003079
Ssc.3117.1.S1_at	SMO	Smoothened homolog (Drosophila)	NM_005631
Ssc.17917.1.A1_at	SNRPG	Small nuclear ribonucleoprotein polypeptide G	NM_003096
Ssc.24174.1.S1_at	SNRPG	Small nuclear ribonucleoprotein polypeptide G	NM_003096
Ssc.26460.1.A1_at	SNRPN	Small nuclear ribonucleoprotein polypeptide N	NM_003097
Ssc.3875.1.S1_a_at	SNRPN	Small nuclear ribonucleoprotein polypeptide N	NM_003097
Ssc.3875.2.A1_at	SNRPN	Small nuclear ribonucleoprotein polypeptide N	NM_003097
Ssc.4051.1.S1_at	SOSTDC1	Sclerostin domain containing 1	NM_015464
Ssc.16373.1.S1_at	SOX9	SRY (sex determining region Y)-box 9	NM_213843
Ssc.7399.1.A1_at	SPATA17	Spermatogenesis associated 17	NM_138796
Ssc.21773.1.A1_at	SPATA6	Spermatogenesis associated 6	NM_019073
Ssc.26209.1.S1_at	SPATS2	Spermatogenesis associated, serine-rich 2	NM_023071
Ssc.29591.1.A1_at	SPDYA	Speedy homolog A (Xenopus laevis)	NM_001025223
Ssc.16401.1.S1_at	SPTBN1	Spectrin, beta, non-erythrocytic	NM_003128
Ssc.26217.1.S1_at	SRFBP1	Serum response factor binding protein 1	NM_152546
Ssc.1450.1.S1_at	SRM	Spermidine synthase	AY550925.1
Ssc.28005.1.S1_at	SRP14P1	Signal recognition particle 14kDa (homologous Alu RNA binding protein) pseudogene 1	NM_003134
Ssc.22027.1.S1_at	SRPRB	Signal recognition particle receptor, B subunit	NM_021203
Ssc.4899.1.S1_at	SRPX2	Sushi-repeat-containing protein, X-linked 2	NM_014467
Ssc.8789.1.S1_at	SRXN1	Sulfiredoxin 1 homolog (S. cerevisiae)	NM_080725
Ssc.5794.1.S1_at	SS18L2	Synovial sarcoma translocation gene on chromosome 18-like 2	NM_016305
Ssc.11558.1.S1_at	SSB	Sjogren syndrome antigen B (autoantigen La)	NM_003142
Ssc.5335.1.S1_at	SSBP1	Single-stranded DNA binding protein 1	NM_003143
Ssc.2677.1.S1_at	SSR3	Signal sequence receptor, gamma (translocon-associated protein delta)	NM_007107
Ssc.4170.1.S1_at	SSRP1	Structure specific recognition protein 1	NM_003146
Ssc.27060.1.A1_at	SSSCA1	Sjogren syndrome/scleroderma autoantigen 1	NM_006396
Ssc.10810.1.A1_at	STT3A	STT3, subunit of the oligosaccharyltransferase complex, homolog A (S. cerevisiae)	NM_152713
Ssc.21644.1.S1_a_at	STT3A	STT3, subunit of the oligosaccharyltransferase complex, homolog A (S. cerevisiae)	NM_152713
Ssc.21644.1.S1_at	STT3A	STT3, subunit of the oligosaccharyltransferase complex, homolog A (S. cerevisiae)	NM_152713
Ssc.16389.1.S1_at	STX16	Syntaxin 16	NM_001001433
Ssc.2000.1.A1_at	STX3	Syntaxin 3	NM_004177
Ssc.8741.1.A1_at	SUMO1	SMT3 suppressor of mif two 3 homolog 1 (S. Cerevisiae)	NM_001005781
Ssc.1397.1.S1_at	SURF4	Surfeit 4	NM_033161
Ssc.26719.1.S1_at	SURF6	Surfeit 6	NM_006753
Ssc.16041.1.S1_at	SUS2DD	Dimeric dihydrodiol dehydrogenase	NM_214166
Ssc.24424.1.A1_at	SUV39H2	Suppressor of variegation 3-9 homolog 2 (Drosophila)	NM_001039747
Ssc.13729.1.A1_at	SVIP	Small VCP/p97-interacting protein	NM_148893.1
Ssc.26864.1.A1_at	SYCP2	Synaptonemal complex protein 2	NM_014258
Ssc.14232.1.S1_at	SYNCRIP	Synaptotagmin binding, cytoplasmic RNA interacting protein tyrosine-rich RNA-binding protein) (GRY-RBP) (NS1-associated protein 1)	NM_006372
Ssc.14232.2.S1_at	SYNCRIP	Synaptotagmin binding, cytoplasmic RNA interacting protein tyrosine-rich RNA-binding protein) (GRY-RBP) (NS1-associated protein 1)	NM_006372
Ssc.4130.1.S1_at	SYNCRIP	Synaptotagmin binding, cytoplasmic RNA interacting protein tyrosine-rich RNA-binding protein) (GRY-RBP) (NS1-associated protein 1)	NM_006372
Ssc.6272.1.A1_at	SYNCRIP	Synaptotagmin binding, cytoplasmic RNA interacting protein tyrosine-rich RNA-binding protein) (GRY-RBP) (NS1-associated protein 1)	NM_006372
Ssc.18075.1.A1_at	TAC1	Tachykinin, precursor 1	NM_003182
Ssc.18075.2.S1_at	TAC1	Tachykinin, precursor 1	NM_003182
Ssc.14396.1.S1_at	TAF12	TAF12 RNA polymerase II, TATA box binding protein (TBP)-associated factor, 20kDa	NM_005644
Ssc.26438.1.S1_at	TATDN1	TatD DNase domain containing 1	NM_032026
Ssc.9498.1.S1_at	TAX1BP3	TAX1 (human T-cell leukemia virus type I) binding protein 1	NM_001079864
Ssc.23252.2.S1_at	TBC1D5	TBC1 domain family, member 5	NM_014744
Ssc.1999.1.S1_at	TBC1D9B	TBC1 domain family, member 9B	NM_015043
Ssc.1495.1.S1_a_at	TCEA1P2	Transcription elongation factor A (SII), 1 pseudogene 2	X73534.1
Ssc.11430.1.A1_at	TCEB3	Transcription elongation factor B (SIII), polypeptide 3 (110kDa, elongin A)	NM_003198
Ssc.11430.2.S1_at	TCEB3	Transcription elongation factor B (SIII), polypeptide 3 (110kDa, elongin A)	NM_003198
Ssc.5595.1.S1_a_at	TCF19	Transcription factor 19	XM_001928664
Ssc.16234.1.A1_at	TCN1	Haptocorrin	NM_001062
Ssc.16234.1.S1_at	TCN1	Haptocorrin	NM_001062
Ssc.18534.2.S1_at	TERF2	Telomeric repeat binding factor 2	NM_005652
Ssc.15920.1.S1_at	TFAM	Transcription factor A	NM_001130211
Ssc.25112.1.S1_at	TFAM	Transcription factor A	NM_001130211
Ssc.27653.1.S1_at	TFAM	Transcription factor A	NM_001130211
Ssc.22270.1.S1_at	TFB1M	Transcription factor B1, mitochondrial	NM_016020
Ssc.650.1.S1_at	TFF2	Trefoil factor 2	X51696.1
Ssc.22419.1.S1_at	THG1L	tRNA-histidine guanylyltransferase 1-like (S. cerevisiae)	NM_017872
Ssc.22419.2.A1_at	THG1L	tRNA-histidine guanylyltransferase 1-like (S. cerevisiae)	NM_017872
Ssc.29058.1.S1_at	THOC1	THO complex 1	NM_005131
Ssc.1825.1.A1_at	THOC5	THO complex 5	NM_001002877
Ssc.26424.1.S1_at	THOC5	THO complex 5	NM_001002877
Ssc.6678.1.A1_at	THOC7	THO complex 7	NM_025075
Ssc.16161.1.S1_at	THOP1	Thimet oligopeptidase	NM_214223
Ssc.21206.1.S1_at	THTPA	Thiamine triphosphatase	NM_001126339
Ssc.5760.1.A1_at	THUMPD3	THUMP domain containing 3	NM_001114092
Ssc.1675.1.S1_at	TIMM13	Translocase of inner mitochondrial membrane 13 homolog (Yeast)	NM_012458
Ssc.7629.1.S1_at	TIMM23	Translocase of inner mitochondrial membrane 23 homolog (Yeast)	NM_006327
Ssc.21977.1.S1_at	TIMM44	Translocase of inner mitochondrial membrane 44 homolog (Yeast)	NM_006351
Ssc.21977.2.S1_at	TIMM44	Translocase of inner mitochondrial membrane 44 homolog (Yeast)	NM_006351
Ssc.2745.1.S1_a_at	TIMM50	Translocase of inner mitochondrial membrane 50 homolog (Yeast)	NM_001001563
Ssc.2745.3.S1_a_at	TIMM50	Translocase of inner mitochondrial membrane 50 homolog (Yeast)	NM_001001563
Ssc.11784.1.S1_at	TIMP1	TIMP metallopeptidase inhibitor 1	NM_213857
Ssc.5164.1.S1_at	TIPIN	TIMELESS interacting protein	NM_017858
Ssc.24358.1.S1_at	TK1	Thymidine kinase 1, soluble	NM_003258
Ssc.13904.1.S1_at	TM2D2	TM2 domain containing 2	NM_001024380
Ssc.13904.3.A1_at	TM2D2	TM2 domain containing 2	NM_001024380
Ssc.9761.1.S1_at	TMED10P	Transmembrane emp24-like trafficking protein 10 (Yeast) pseudogene	NM_006827
Ssc.23517.2.S1_a_at	TMED4	Transmembrane emp24 protein transport domain containing 4	NM_182547
Ssc.10427.1.S1_at	TMED5	Transmembrane emp24 protein transport domain containing 5	NM_016040
Ssc.10427.2.A1_at	TMED5	Transmembrane emp24 protein transport domain containing 5	NM_016040
Ssc.12934.1.S1_at	TMEM126A	Transmembrane protein 126A	NM_032273
Ssc.2545.2.A1_at	TMEM165	Transmembrane protein 165	NM_018475
Ssc.2545.3.S1_at	TMEM165	Transmembrane protein 165	NM_018475
Ssc.30942.1.A1_at	TMEM165	Transmembrane protein 165	NM_018475
Ssc.21649.1.S1_at	TMEM167A	Transmembrane protein 167A	NM_174909
Ssc.23910.1.S1_at	TMEM170A	Transmembrane protein 170A	NM_145254
Ssc.13581.1.S1_at	TMEM183A	Transmembrane protein 183A	NM_001079809
Ssc.13581.2.S1_at	TMEM183A	Transmembrane protein 183A	NM_001079809
Ssc.11229.1.S1_at	TMEM219	Transmembrane protein 219	NM_001083613
Ssc.11616.1.S1_at	TMEM223	Transmembrane protein 223	BC020914.1
Ssc.7245.1.A1_at	TMEM38B	Transmembrane protein 38B	NM_018112
Ssc.9269.1.S1_at	TMEM49	Transmembrane protein 49	NM_030938
Ssc.3266.1.S1_at	TMEM5	Transmembrane protein 5	NM_014254
Ssc.24100.2.S1_at	TMEM70	Transmembrane protein 70	NM_001040613
Ssc.24702.1.S1_at	TMTC4	Transmembrane and tetratricopeptide repeat containing 4	NM_001079669
Ssc.19550.1.S1_at	TMUB1	Transmembrane and ubiquitin-like domain containing 1	NM_031434
Ssc.6503.1.A1_at	TNFAIP8L3	Tumor necrosis factor, alpha-induced protein 8-like 3	NM_207381
Ssc.19615.1.A1_a_at	TNNT3	Troponin T type 3 (skeletal, fast)	NM_001042780
Ssc.11264.1.A1_at	TOM1L2	Target of myb1-like 2 (Chicken)	NM_001033551
Ssc.11139.1.S1_at	TOMM20	Translocase of outer mitochondrial membrane 20 homolog (S. cerevisiae)	NM_014765
Ssc.872.1.S1_a_at	TOMM5	Translocase of outer mitochondrial membrane 5 homolog (yeast)	NM_001134484.1
Ssc.24990.1.S1_at	TOMM70A	Translocase of outer mitochondrial membrane 70 homolog A (S. cerevisiae)	NM_014820
Ssc.9314.2.S1_at	TP53RK	TP53 regulating kinase	NM_033550
Ssc.12569.1.A1_at	TPD52	Tumor protein D52	NM_001025252
Ssc.10454.1.A1_at	TPK1	Tropomyosin 1 (alpha)	NM_022445
Ssc.23396.1.A1_at	TPM3	Tropomyosin 3	NM_001043351
Ssc.15285.1.S1_at	TPPP	Tubulin polymerization promoting protein	NM_007030
Ssc.10918.1.A1_at	TPRKB	TP53RK binding protein	NM_001144846
Ssc.2473.1.S1_at	TRABD	TraB domain containing	NM_025204
Ssc.20062.1.A1_at	TRAFD1	TRAF-type zinc finger domain containing 1	NM_006700
Ssc.24934.1.S1_a_at	TRAIP	TRAF interacting protein	NM_005879
Ssc.13271.1.S1_at	TRAM1	Translocation associated membrane protein 1	NM_014294
Ssc.23522.1.S1_at	TRAM1	Translocation associated membrane protein 1	NM_014294
Ssc.26296.1.S1_at	TRAM2	Translocation associated membrane protein 2	NM_012288
Ssc.31066.1.A1_at	TRDN	Triadin	NM_006073
Ssc.14997.1.A1_at	TRIM27	Tripartite motif-containing 27	NM_006510.4
Ssc.19333.2.S1_a_at	TRIM27	Tripartite motif-containing 27	NM_006510.4
Ssc.17223.1.S1_at	TRIM50	Tripartite motif-containing 50	NM_214186
Ssc.21631.1.A1_at	TRMT1	TRM1 tRNA methyltransferase 1 homolog (S. cerevisiae)	NM_017722
Ssc.26784.1.S1_at	TRMT2B	TRM2 tRNA methyltransferase 2 homolog B (S. cerevisiae)	NM_001167970.1
Ssc.17276.2.S1_at	TRMT6	tRNA methyltransferase 6	NM_015939
Ssc.18370.1.A1_at	TSFM	Ts translation elongation factor, mitochondrial	NM_005726
Ssc.21942.1.S1_at	TSKU	Tsukushi small leucine rich proteoglycan homolog (Xenopus laevis)	NM_015516
Ssc.21942.3.A1_a_at	TSKU	Tsukushi small leucine rich proteoglycan homolog (Xenopus laevis)	NM_015516
Ssc.10151.2.S1_s_at	TSN	Translin	NM_004622.2
Ssc.16583.1.S1_at	TSPAN6	Tetraspanin 6	NM_003270
Ssc.7067.1.A1_at	TSPAN6	Tetraspanin 6	NM_003270
Ssc.22376.1.A1_at	TSR1	TSR1, 20S rRNA accumulation, homolog (Yeast)	NM_018128
Ssc.22443.2.A1_at	TSR1	TSR1, 20S rRNA accumulation, homolog (Yeast)	NM_018128
Ssc.18627.1.S1_a_at	TSTA3	Tssue specific transplantation antigen P35B	NM_003313
Ssc.17546.1.A1_at	TTC13	Tetratricopeptide repeat domain 3	NM_001122835
Ssc.15736.2.A1_at	TTC3	Tetratricopeptide repeat domain 3	NM_001001894
Ssc.17527.1.S1_at	TTC3	Tetratricopeptide repeat domain 3	NM_001001894
Ssc.18134.1.A1_at	TTC39A	Tetratricopeptide repeat domain 39A	NM_001080494
Ssc.26072.1.S1_at	TTC7A	Tetratricopeptide repeat domain 7A	NM_020458
Ssc.18412.1.S1_at	TTC7B	Tetratricopeptide repeat domain 7B	NM_001010854
Ssc.10244.2.S1_at	TTLL1	Tubulin tyrosine ligase-like family, member 1	NM_001008572
Ssc.29838.1.A1_at	TTLL5	Tubulin tyrosine ligase-like family, member 5	NM_015072
Ssc.6696.1.S1_at	TXN	Thioredoxin	NM_214313
Ssc.13754.1.A1_at	TXNDC10	Thioredoxin domain containing 10	NM_019022
Ssc.5458.1.S1_at	TXNDC12	Thioredoxin domain containing 12	NM_015913
Ssc.13472.1.A1_at	TXNDC9	Thioredoxin domain containing 9	NM_005783
Ssc.27278.1.S1_at	TXNL4B	Thioredoxin-like 4A	NM_017853
Ssc.6934.2.A1_at	TYMS	Thymidine phosphorylase	NM_001071
Ssc.6934.3.S1_at	TYMS	Thymidine phosphorylase	NM_001071
Ssc.30730.1.S1_at	UBA5	Ubiquitin-like modifier activating enzyme 5	NM_024818
Ssc.13681.1.S1_at	UBA6	Ubiquitin-like modifier activating enzyme 6	NM_018227
Ssc.21918.1.S1_at	UBAC1	UBA domain containing 1	NM_016172
Ssc.24599.1.S1_at	UBE2CBP	Ubiquitin-conjugating enzyme E2C binding protein	NM_198920
Ssc.11673.1.S1_at	UBE2E3	Ubiquitin-conjugating enzyme E2E 3 (UBC4/5 homolog, Yeast)	NM_006357
Ssc.8565.1.S1_at	UBE2K	Ubiquitin-conjugating enzyme E2K	NM_001111113
Ssc.12905.1.S1_at	UBE2Q2	Ubiquitin-conjugating enzyme E2Q family member 2	NM_173469
Ssc.24212.1.S1_at	UBE2QL1	Ubiquitin-conjugating enzyme E2Q family-like 1	Null
Ssc.19169.1.S1_at	UBE2T	Ubiquitin-conjugating enzyme E2T (putative)	NM_014176
Ssc.19169.2.S1_at	UBE2T	Ubiquitin-conjugating enzyme E2T (putative)	NM_014176
Ssc.26804.1.S1_at	UBE2W	Ubiquitin-conjugating enzyme E2W (putative)	NM_001001481
Ssc.4844.1.S1_at	UBE3C	Ubiquitin protein ligase E3C	NM_014671
Ssc.8329.1.A1_at	UBE4A	Ubiquitination factor E4A (UFD2 homolog, Yeast)	NM_004788
Ssc.6296.1.S1_at	UBL7	Ubiquitin-like 7	NM_032907
Ssc.28413.1.A1_at	UBXN4	UBX domain protein 4	NM_014607
Ssc.4072.1.A1_at	UBXN6	UBX domain protein 6	NM_025241
Ssc.845.1.S1_at	UBXN8	UBX domain protein 8	NM_005671
Ssc.8201.1.S1_at	UCHL5	Ubiquitin carboxyl-terminal hydrolase L5	NM_001123210
Ssc.4546.1.S1_at	UFC1	Ubiquitin-fold modifier conjugating enzyme 1	NM_016406
Ssc.20604.1.S1_at	UFSP2	UFM1-specific peptidase 2	NM_018359
Ssc.17490.1.S1_at	UGT8	UDP glycosyltransferase 8	NM_001083635
Ssc.27995.1.A1_at	UHRF1	Ubiquitin-like with PHD and ring finger domains 1	NM_001048201
Ssc.24289.1.A1_at	UHRF2	Ubiquitin-like with PHD and ring finger domains 2	NM_152896
Ssc.1601.1.S1_at	UMPS	Uridine monophosphate synthetase	NM_000373
Ssc.27188.1.S1_at	UNC119	Unc-119 homolog (C. Elegans)	NM_005148
Ssc.29615.1.A1_at	UNC5C	Unc-5 homolog C (C. Elegans)	NM_003728
Ssc.26300.2.S1_at	UNC93B3	Unc-93 homolog B3 (C. Elegans)	NM_030930
Ssc.30995.1.A1_at	UPF3A	UPF3 regulator of nonsense transcripts homolog A (Yeast)	NM_023011.2
Ssc.10699.1.A1_at	UPRT	Uracil phosphoribosyltransferase (FUR1) homolog	NM_145052
Ssc.3277.1.S1_at	UQCC	Basic FGF-repressed Zic binding protein	AY820761.1
Ssc.6123.1.S1_at	UQCR	Ubiquinol-cytochrome C reductase, complex III subunit XI	NM_006830
Ssc.27398.1.S1_at	URB1	URB1 ribosome biogenesis 1 homolog (S. cerevisiae)	NM_014825
Ssc.26407.1.S1_at	USP28	Ubiquitin specific peptidase 28	NM_020886
Ssc.27243.1.S1_at	USP3	Ubiquitin specific peptidase 3	NM_006537
Ssc.7783.1.A1_at	USP45	Ubiquitin specific peptidase 43	NM_001080481
Ssc.9732.2.S1_at	UTP18	UTP18, small subunit (SSU) processome component, homolog (Yeast)	NM_016001
Ssc.2751.1.S1_at	UVRAG	UV radiation resistance associated gene	NM_003369
Ssc.21753.1.S1_at	UXT	Ubiquitously-expressed transcript	NM_004182
Ssc.24367.1.S1_at	VARS	Valyl-tRNA synthetase	NM_001123214.1
Ssc.13817.1.A1_at	VDAC5P	Voltage-dependent anion channel 5, pseudogene	NM_214364
Ssc.13930.1.S1_at	VOPP1	Vesicular, overexpressed in cancer, prosurvival protein 1	NM_030796.3
Ssc.18266.1.S1_at	VPS13B	Vacuolar protein sorting 13B	NM_015243
Ssc.2949.1.S1_at	VPS37B	Vacuolar protein sorting 37B	NM_024667
Ssc.29428.1.A1_at	VPS45	Vacuolar protein sorting 45	NM_007259
Ssc.24353.2.S1_at	VRK1	Vaccinia related kinase 1	NM_003384
Ssc.11935.1.A1_at	WAC	WW domain containing adaptor with coiled-coil	NM_016628
Ssc.27253.1.S1_at	WBSCR16	Williams-Beuren syndrome chromosome region 16	NM_030798
Ssc.25783.1.S1_at	WDR26	WD repeat domain 26	NM_001115113
Ssc.24955.1.S1_at	WDR3	WD repeat domain 3	NM_006784
Ssc.29056.1.S1_at	WDR43	WD repeat domain 43	NM_015131
Ssc.29545.1.A1_at	WDR43	WD repeat domain 43	NM_015131
Ssc.24364.1.S1_at	WDR46	WD repeat domain 46	NM_005452.5
Ssc.11441.1.S1_at	WDR5	WD repeat domain 5	NM_017588
Ssc.26425.1.S1_at	WDR51A	WD repeat domain 51A	NM_015426
Ssc.11198.1.S1_at	WDR53	WD repeat domain 53	NM_182627
Ssc.1821.1.A1_at	WDR55	WD repeat domain 55	NM_017706
Ssc.1821.3.S1_at	WDR55	WD repeat domain 55	NM_017706
Ssc.6568.1.S1_at	WDR74	WD repeat domain 74	NM_018093
Ssc.21896.1.S1_at	WDR81	WD repeat domain 81	NM_152348
Ssc.7044.1.S1_at	WDSOF1	WD repeats and SOF1 domain containing	NM_015420
Ssc.9108.1.S1_at	WFDC1	Wap four-disulfide core domain 1	NM_021197
Ssc.9108.2.S1_at	WFDC1	Wap four-disulfide core domain 1	NM_021197
Ssc.9374.2.S1_a_at	WIPI2	WD repeat domain, phosphoinositide interacting 2	NM_001033518
Ssc.27747.1.S1_at	WNT2B	Wingless-type MMTV integration site family, member 2B	NM_004185
Ssc.16915.1.S1_at	XPO5	Exportin 5	NM_020750
Ssc.23884.1.S1_at	XPO5	Exportin 5	NM_020750
Ssc.23884.2.S1_a_at	XPO5	Exportin 5	NM_020750
Ssc.13519.2.A1_at	XPR1	Xenotropic and polytropic retrovirus receptor	NM_004736
Ssc.7627.1.A1_a_at	XRN2	5'-3' exoribonuclease 2	NM_012255
Ssc.20600.1.S1_at	YIPF3	Yip1 domain family, member 3	NM_015388
Ssc.13072.1.A1_at	YIPF5	Yip1 domain family, member 5	NM_001024947
Ssc.4603.1.A1_at	YIPF5	Yip1 domain family, member 5	NM_001077225
Ssc.1537.1.S1_at	YKT6	YKT6 v-SNARE homolog (S. cerevisiae)	NM_006555
Ssc.6973.1.A1_at	YME1L1	YME1-like 1 (S. cerevisiae)	NM_014263
Ssc.22217.1.S1_at	ZBED4	Zinc finger, BED-type containing 4	NM_014838
Ssc.9502.1.A1_at	ZC3H14	Zinc finger CCCH-type containing 14	NM_024824
Ssc.1132.1.S1_at	ZC3HC1	Zinc finger, C3HC-type containing 1	NM_016478
Ssc.2316.1.S1_at	ZDHHC16	Zinc finger, DHHC-type containing 16	NM_032327
Ssc.2316.2.S1_at	ZDHHC16	Zinc finger, DHHC-type containing 16	NM_032327
Ssc.19358.1.S1_at	ZDHHC9	Zinc finger, DHHC-type containing 9	NM_001008222
Ssc.19358.2.S1_a_at	ZDHHC9	Zinc finger, DHHC-type containing 9	NM_001008222
Ssc.13616.1.S1_at	ZFP106	Znc finger protein 106 homolog (Mouse)	NM_022473
Ssc.27533.1.A1_at	ZFP106	Znc finger protein 106 homolog (Mouse)	NM_022473
Ssc.5060.1.A1_at	ZMAT3	Zinc finger, matrin type 3	Null
Ssc.1616.2.S1_at	ZMYM3	Zinc finger, MYM-type 3	NM_005096
Ssc.10254.2.A1_a_at	ZMYND19	Zinc finger, MYND-type containing 19	NM_138462
Ssc.13057.1.A1_at	ZNF207	Zinc finger protein 207	NM_001032293
Ssc.11876.1.A1_at	ZNF232	Zinc finger protein 232	NM_014519
Ssc.3080.1.A1_at	ZNF251	Zinc finger protein 251	NM_138367
Ssc.30729.2.S1_at	ZNF281	Zinc finger protein 281	NM_012482
Ssc.30729.3.A1_at	ZNF281	Zinc finger protein 281	NM_012482
Ssc.7036.1.A1_at	ZNF32	Zinc finger protein 32	NM_001005368
Ssc.7036.2.S1_at	ZNF32	Zinc finger protein 32	NM_001005368
Ssc.21659.1.S1_at	ZNF593	Zinc finger protein 593	NM_015871
Ssc.13110.1.S1_at	ZNF664	Zinc finger protein 664	NM_152437
Ssc.26925.1.S1_at	ZNF677	Zinc finger protein 677	NM_182609
Ssc.1030.1.S1_at	ZNF706	Zinc finger protein 706	NM_001042510
Ssc.27888.1.A1_at	ZNHIT3	Zinc finger, HIT type 3	NM_004773
Ssc.23969.1.S1_at	ZSCAN22	Zinc finger protein 22	NM_181846

## Sheet: D15_D30
ID	Gene Symbol	Gene Title	RefSeq ID
Ssc.24901.1.A1_at	C20orf118	Chromosome 20 open reading frame 118	NM_080628
Ssc.30724.1.S1_at	HERC6	HECT domain and RLD 6	NM_017912
Ssc.11618.1.A1_at	ITM2A	Integral membrane protein	NM_001031798
Ssc.11618.2.S1_at	ITM2A	Integral membrane protein	NM_001031798
Ssc.18987.2.A1_at	JAK3	Tyrosine-protein kinase JAK3	NM_000215
Ssc.4127.1.A1_at	RND3	Rho family GTPase 3	NM_005168
Ssc.27130.1.A1_at	SLC25A36	Solute carrier family 25, member 36	NM_001104647

## Sheet: D15_D60
ID	Gene Symbol	Gene Title	RefSeq ID
Ssc.31016.1.A1_at	LRP8	Low density lipoprotein receptor-related protein 8, apolipoprotein e receptor	EU346853.1
Ssc.4417.1.A1_at	GALNT2	UDP-N-acetyl-alpha-D-galactosamine:polypeptide N-acetylgalactosaminyltransferase 2	NM_004481

## Sheet: D15_D90
ID	Gene Symbol	Gene Title	RefSeq ID
Ssc.16236.1.S1_at	DPP4	Dipeptidyl-peptidase 4	NM_214257
Ssc.9683.1.A1_at	FAT3	FAT tumor suppressor homolog 3 (Drosophila)	AB076400.1
Ssc.24350.1.S1_at	RAB11FIP1	RAB11 family interacting protein 1 (class I)	NM_001002233
Ssc.12829.1.A1_at	TNFSF10	Tumor necrosis factor (ligand) superfamily, member 10	NM_001024696
Ssc.24224.1.A1_at	USP25	Ubiquitin carboxyl-terminal hydrolase 25	NM_013396

## Sheet: D15_D114
ID	Gene Symbol	Gene Title	RefSeq ID
Ssc.4522.1.S1_at	ACAD9	Acyl-CoA dehydrogenase family member 9, mitochondrial precursor	NM_014049
Ssc.6621.1.A1_at	C7orf11	Chromosome 7 open reading frame 11	NM_138701
Ssc.4984.1.S1_at	CXCL14	Chemokine (C-X-C motif) ligand 14	AY308800.1
Ssc.14280.1.S1_at	DIAPH2	Diaphanous homolog 2 (Drosophila)	NM_006729.4
Ssc.21087.1.S1_at	EIF5	Eukaryotic translation initiation factor 5	NM_001969
Ssc.6618.1.A1_at	ENDOD1	Endonuclease domain containing 1	NM_015036
Ssc.22588.1.S1_at	GABARAPL1	GABA(A) receptor-associated protein like 1	NM_031412
Ssc.22588.2.S1_at	GABARAPL1	GABA(A) receptor-associated protein like 1	NM_031412
Ssc.11742.1.S1_at	GPX4	Glutathione peroxidase 4	NM_214407
Ssc.30948.1.S1_at	GRAMD1B	GRAM domain containing 1B	NM_020716
Ssc.19273.3.S1_at	KDM5A	Lysine (K)-specific demethylase 5A	EU661935.1
Ssc.15397.2.S1_at	LMCD1	LIM and cysteine-rich domains 1	NM_001008692
Ssc.31168.1.S1_at	NIPSNAP1	Nipsnap homolog 1 (C. Elegans)	NM_003634
Ssc.10983.2.S1_at	PICALM	Phosphatidylinositol binding clathrin assembly protein	NM_001008660
Ssc.24329.1.A1_at	PLCG2	Phospholipase C, gamma 2 (phosphatidylinositol-specific)	NM_002661
Ssc.3920.1.S1_at	PMEPA1	Prostate transmembrane protein, androgen induced 1	NM_001123203
Ssc.5604.1.S1_at	PROS1	Protein S (alpha)	L31379.1
Ssc.2169.1.S1_at	PTP4A1	Protein tyrosine phosphatase type IVA, member 1	NM_003463
Ssc.11158.2.S1_at	PTP4A2	Protein tyrosine phosphatase type IVA, member 2	NM_003479
Ssc.24331.1.S1_at	RNFT1	Ring finger protein, transmembrane 1	NM_016125
Ssc.13665.1.A1_at	SCML2	Sex comb on midleg-like 2 (Drosophila)	NM_006089
Ssc.21689.1.S1_at	SHROOM2	Shroom family member 2	NM_001649
Ssc.4529.1.S1_at	SLC36A2	Solute carrier family 36 (proton/amino acid symporter), member 2	NM_181776
Ssc.6080.1.S1_at	SLPI	Secretory leukocyte peptidase inhibitor	NM_213870
Ssc.2905.1.S1_at	SPINT1	Serine peptidase inhibitor, Kunitz type 1	NM_001032367
Ssc.19297.1.S1_at	TPP1	Tripeptidyl peptidase I	NM_000391
Ssc.13668.1.A1_a_at	UCHL3	Ubiquitin carboxyl-terminal esterase L3 (ubiquitin thiolesterase)	NM_001077227

## Sheet: D30_D114
ID	Gene Symbol	Gene Title	RefSeq ID
Ssc.27521.1.S1_at	ABCD4	ATP-binding cassette, Sub-family D (ALD), member 4	NM_005050
Ssc.4891.1.A1_at	AGPAT9	1-acylglycerol-3-phosphate O-acyltransferase 9	NM_032717
Ssc.11147.1.S1_at	ALDH2	Aldehyde dehydrogenase 2 family (mitochondrial)	NM_001044611
Ssc.21745.1.S1_at	ANK1	Ankyrin 1, erythrocytic	NM_000037
Ssc.7608.1.A1_at	ARL8B	ADP-ribosylation factor-like 8B	NM_018184
Ssc.17427.1.S1_at	BASP1	Brain acid soluble protein 1	NM_006317
Ssc.8861.1.A1_at	BHLHB2	Basic helix-loop-helix domain containing, class B, 2	NM_003670
Ssc.8947.1.S1_at	BHLHB2	Basic helix-loop-helix domain containing, class B, 2	NM_003670
Ssc.16711.1.S1_at	BSG	Basigin (Ok blood group)	NM_001123086
Ssc.4035.1.A1_at	C10orf68	Chromosome 10 open reading frame 68	NM_024688
Ssc.22098.1.S1_at	C21orf62	Chromosome 21 open reading frame 62	NM_001162495.2
Ssc.19216.2.A1_at	C2orf65	Chromosome 2 open reading frame 65	NM_138804
Ssc.960.1.S1_at	CANX	Calnexin	NM_001024649
Ssc.17540.1.S1_at	CCDC114	Coiled-coil domain containing 114	NM_144577
Ssc.4147.1.S1_at	CCNYL2	Cyclin Y-like 2	XM_374787.6
Ssc.14518.1.S1_at	CD46	CD46 molecule, complement regulatory protein	NM_213888
Ssc.21846.1.S1_at	CDC42EP3	CDC42 effector protein (Rho GTPase binding) 3	NM_006449
Ssc.22074.1.S1_at	CDCA7L	Cell division cycle associated 7-like	NM_001127370
Ssc.21033.1.S1_at	CDIPT	CDP-diacylglycerol--inositol 3-phosphatidyltransferase (phosphatidylinositol synthase)	NM_006319
Ssc.10025.3.S1_at	CEBPD	CCAAT/enhancer binding protein (C/EBP), delta	NM_005195.3
Ssc.12445.1.A1_at	CELSR1	Cadherin, EGF LAG seven-pass G-type receptor 1 (flamingo homolog, Drosophila)	NM_014246
Ssc.24996.1.S1_at	CHMP2B	Chromatin modifying protein 2B	NM_014043
Ssc.3565.1.A1_at	CHRD	Chordin	NM_003741
Ssc.30898.1.S1_at	CLIP1	Restin (reed-steinberg cell-expressed intermediate filament-associated protein)	NM_002956
Ssc.3895.1.A1_at	CNTLN	Centlein, centrosomal protein	NM_001114395
Ssc.1049.1.S1_at	COL12A1	Collagen, type XII, alpha 1	NM_004370
Ssc.19192.2.A1_at	CR956640.1	Chromosome 20 open reading frame 108 ortholog	NM_001113701
Ssc.4900.1.A1_at	CRIM1	Cysteine rich transmembrane BMP regulator 1 (chordin-like)	NM_016441
Ssc.9029.1.S1_at	CST3	Cystatin C	NM_001044602
Ssc.9061.1.A1_at	CST6	Cystatin E/M	NM_001323
Ssc.16440.1.S1_at	DAAM1	Dishevelled associated activator of morphogenesis 1	NM_014992
Ssc.2807.2.A1_at	DAB2	Disabled homolog 2, mitogen-responsive phosphoprotein (Drosophila)	NM_001343
Ssc.9118.1.S1_at	DAB2	Disabled homolog 2, mitogen-responsive phosphoprotein (Drosophila)	NM_001343
Ssc.10498.1.A1_at	EAF2	ELL associated factor 2	NM_018456
Ssc.9364.1.S1_at	EDN1	Endothelin 1	NM_213882
Ssc.16707.1.S1_at	ENO1	Enolase 1	NM_001428
Ssc.15302.1.S1_at	F2	Coagulation factor II	NM_001122985
Ssc.17916.1.S1_at	FAM173A	Family with sequence similarity 173, member A	NM_023933
Ssc.21701.1.S1_at	FEN1	Flap structure-specific endonuclease 1	NM_004111
Ssc.864.1.S1_at	FH	Fumarate hydratase	NM_214281
Ssc.16515.1.A1_at	FOXN2	Human T-cell leukemia virus enhancer factor	NM_002158
Ssc.25065.1.S1_at	FZD6	Frizzled homolog 6 (Drosophila)	NM_003506
Ssc.15306.1.S1_at	GGH	Gamma-glutamyl hydrolase (conjugase, folylpolygammaglutamyl hydrolase)	NM_003878
Ssc.15306.2.S1_at	GGH	Gamma-glutamyl hydrolase (conjugase, folylpolygammaglutamyl hydrolase)	NM_003878
Ssc.15306.3.S1_at	GGH	Gamma-glutamyl hydrolase (conjugase, folylpolygammaglutamyl hydrolase)	NM_003878
Ssc.28162.1.A1_at	GNG12	Guanine nucleotide binding protein (G protein), gamma 12	NM_001145387
Ssc.27266.1.S1_at	GPR143	G protein-coupled receptor 143	NM_000273
Ssc.25064.1.S1_at	GRID2	Glutamate receptor, ionotropic, delta 2	NM_001510
Ssc.4271.1.S1_at	HTATIP2	HIV-1 TAT interactive protein 2, 30kDa	NM_001098520
Ssc.11187.1.S1_at	ICAM-1	Intercellular adhesion molecule-1	NM_213816
Ssc.8997.1.A1_at	ICAM-1	Intercellular adhesion molecule-1	NM_213816
Ssc.30758.1.S1_s_at	IFI30	Interferon, gamma-inducible protein 30	NM_001131046
Ssc.15588.1.S1_at	IGFBP3	Insulin-like growth factor binding protein 3	NM_001005156
Ssc.15588.1.S2_at	IGFBP3	Insulin-like growth factor binding protein 3	NM_001005156
Ssc.4145.1.S1_at	IL13RA1	Interleukin 13 receptor, alpha 1	NM_001560
Ssc.6256.1.A1_at	IL4R	Interleukin 4 receptor	NM_000418
Ssc.18314.1.S1_at	KDSR	Follicular variant translocation protein 1 precursor	NM_002035
Ssc.18314.2.A1_at	KDSR	Follicular variant translocation protein 1 precursor	NM_002035
Ssc.21256.1.S2_at	LIF	Leukemia inhibitory factor	NM_214402
Ssc.15397.1.S1_at	LMCD1	LIM and cysteine-rich domains 1	NM_001008692
Ssc.21730.1.S1_at	LMNB1	Lamin B1	NM_005573
Ssc.18072.1.A1_at	LRRC4C	Leucine rich repeat containing 4C	NM_020929
Ssc.8072.2.A1_at	LTBP1	Latent transforming growth factor beta binding protein 1	NM_000627
Ssc.11526.1.S1_at	MAN2B1	Mannosidase, alpha, class 2B, member 1	NM_000528
Ssc.1743.1.S1_at	MAP17	Membrane-associated protein 17	NM_001001769
Ssc.29915.1.A1_at	MAP2	Microtubule-associated protein 2	NM_001039538
Ssc.3941.2.S1_at	MAPK9	Mitogen-activated protein kinase 9	NM_002752
Ssc.1228.1.S1_at	MARCKS	Myristoylated alanine-rich protein kinase C substrate	NM_002356
Ssc.21572.1.S1_at	MED13L	Mediator complex subunit 13-like	NM_015335
Ssc.26179.1.S1_at	MIDN	Midnolin	NM_177401
Ssc.22310.1.S1_at	MPZL2	Myelin protein zero-like 2	NM_005797
Ssc.21783.2.S1_a_at	MRPL2	Mitochondrial ribosomal protein L2	NM_015950
Ssc.1360.1.S1_at	MRPL42	Mitochondrial ribosomal protein L42	NM_014050
Ssc.11581.1.S1_at	MRPL44	Mitochondrial ribosomal protein L44	NM_022915
Ssc.4287.1.S1_at	MTMR9L	Myotubularin related protein 9-like	NR_026850.1
Ssc.16434.1.A1_at	NOV	Nephroblastoma overexpressed gene	NM_002514
Ssc.529.1.S1_at	NPC2	Niemann-Pick disease, type C2	NM_214206
Ssc.21577.2.S1_at	NR3C1	Nuclear receptor subfamily 3, group C, member 1 (glucocorticoid receptor)	NM_000176
Ssc.8859.1.A1_at	Null	Sus scrofa cDNA clone scan0012.k.01 5prim	AK001219
Ssc.8859.1.A1_s_at	Null	Sus scrofa cDNA clone scan0012.k.01 5prim	AK001219
Ssc.18377.1.S1_at	P2RX4	Purinergic receptor P2X, ligand-gated ion channel, 4	NM_002560
Ssc.18377.3.S1_a_at	P2RX4	Purinergic receptor P2X, ligand-gated ion channel, 4	NM_002560
Ssc.18377.3.S1_at	P2RX4	Purinergic receptor P2X, ligand-gated ion channel, 4	NM_002560
Ssc.13096.1.A1_at	PARP8	Poly (ADP-ribose) polymerase family, member 8	NM_024615
Ssc.17429.1.S1_at	PCSK1N	Proprotein convertase subtilisin/kexin type 1 inhibitor	NM_013271
Ssc.15621.1.A1_at	PCYOX1	Prenylcysteine oxidase 1	NM_016297
Ssc.935.1.S1_at	PGK1	Phosphoglycerate kinase 1	NM_001099932
Ssc.28944.1.S1_at	PIWIL1	PIWI-like 1 (Drosophila)	NM_004764.3
Ssc.2506.1.S1_at	PLET	Placenta expressed transcript protein	NM_213744
Ssc.23778.1.S1_at	PMEPA1	Prostate transmembrane protein, androgen induced 1	NM_001123203
Ssc.23778.2.S1_at	PMEPA1	Prostate transmembrane protein, androgen induced 1	NM_001123203
Ssc.23778.3.S1_at	PMEPA1	Prostate transmembrane protein, androgen induced 1	NM_001123203
Ssc.26224.1.S1_at	PMEPA1	Prostate transmembrane protein, androgen induced 1	NM_001123203
Ssc.19779.1.S1_at	PPP2R4	Protein phosphatase 2A activator, regulatory subunit 4	NM_021131
Ssc.2763.1.S1_at	PROC	Protein C	NM_213918
Ssc.9174.2.A1_a_at	PTPMT1	Protein tyrosine phosphatase, mitochondrial 1	NM_175732
Ssc.5682.1.A1_at	RAP1GDS1	RAP1, GTP-GDP dissociation stimulator 1	NM_001100426
Ssc.9133.1.A1_at	REXO2	REX2, RNA exonuclease 2 homolog (S. cerevisiae)	NM_015523
Ssc.29905.1.A1_at	RIMS2	Regulating synaptic membrane exocytosis 2	NM_001100117
Ssc.11832.1.S1_at	RNMT	RNA (guanine-7-) methyltransferase	NM_003799
Ssc.15443.1.S1_at	SBNO2	Strawberry notch homolog 2 (Drosophila)	NM_001100122
Ssc.24739.1.A1_at	SLC16A7	Solute carrier family 16 (monocarboxylic acid transporters), member 7	NM_004731
Ssc.2264.1.S1_at	SLC1A5	Solute carrier family 1 (neutral amino acid transporter), member 5	DQ231578.1
Ssc.1579.1.S1_at	SLC29A1	Solute carrier family 29 (nucleoside transporters), member 1	NM_001078174
Ssc.14211.1.A1_at	SLC36A2	Solute carrier family 36 (proton/amino acid symporter), member 2	NM_181776
Ssc.19143.1.A1_at	SLC39A14	Solute carrier family 39 (zinc transporter), member 14	NM_001128431
Ssc.19427.2.S1_at	SLC39A14	Solute carrier family 39 (zinc transporter), member 14	NM_001128431
Ssc.101.1.S1_at	SPP1	Secreted phosphoprotein 1	NM_214023
Ssc.2872.2.S1_at	SUMF1	Sulfatase modifying factor 1	NM_182760
Ssc.23252.1.A1_at	TBC1D5	TBC1 domain family, member 5	NM_014744
Ssc.10406.1.A1_at	THBS1	Thrombospondin 1	NM_003246
Ssc.26702.1.A1_at	THBS1	Thrombospondin 1	XM_001927442
Ssc.924.2.A1_at	THBS1	Thrombospondin 1	XM_001927442
Ssc.924.3.A1_at	THBS1	Thrombospondin 1	XM_001927442
Ssc.11822.1.A1_at	TM4SF1	Transmembrane 4 L six family member 1	NM_014220
Ssc.25774.1.S1_at	TMEM48	Transmembrane protein 48	NM_018087
Ssc.19778.1.S1_at	TNFAIP8L2	Tumor necrosis factor, alpha-induced protein 8-like 2	NM_024575
Ssc.1297.1.S1_at	TPI1	Triosephosphate isomerase 1	NM_001037151
Ssc.1493.1.S1_at	TSPAN17	Tetraspanin 17	NM_001006616
Ssc.24728.2.S1_a_at	UCK2	Uridine-cytidine kinase 2	NM_012474
Ssc.24728.2.S1_at	UCK2	Uridine-cytidine kinase 2	NM_012474
Ssc.575.1.S1_at	UF	Uteroferrin	NM_214209
Ssc.12341.1.S1_at	UFBP	Uteroferrin-associated protein	NM_001129848
Ssc.5264.1.A1_at	UGP2	UDP-glucose pyrophosphorylase 2	NM_213980
Ssc.12549.1.S1_at	WWC1	WW, C2 and coiled-coil domain containing 1	NM_015238
Ssc.8422.1.A1_at	ZFHX3	Zinc finger homeobox 3	NM_006885
Ssc.27062.1.A1_at	ZNF716	Zinc finger protein 716	NM_001159279.1

[truncated: 2 more sheets: D60_D114, D90_D114]
