# Supplementary material for: Analysis of Stage-Specific Gene Expression Profiles in the Uterine Endometrium during Pregnancy in Pigs
Source: PLoS One. 2015 Nov 18;10(11):e0143436. doi: 10.1371/journal.pone.0143436 (PMC4651506; doi:10.1371/journal.pone.0143436)
Supplement: S2 Table — (XLSX) [file pone.0143436.s002.xlsx]

## Sheet: D15
ID	Gene Symbol	Gene Title	RefSeq ID
Ssc.4003.2.A1_at	ACTB	Actin, beta	AY550069.1
Ssc.10360.1.S1_at	BRAF	B-Raf proto-oncogene serine/threonine-protein kinase	NM_004333
Ssc.27794.1.S1_at	BRPF1	Bromodomain and PHD finger containing, 1	NM_001003694
Ssc.7568.1.A1_at	CCL28	Chemokine (C-C motif) ligand 28	NM_019846
Ssc.9862.2.A1_at	FBXW11	F-box/WD-repeat protein 11	NM_012300
Ssc.6848.1.A1_at	FKBP14	FK506 binding protein 14 precursor	NM_017946
Ssc.6656.1.A1_at	FNDC1	Fibronectin type III domain containing 1	NM_032532
Ssc.2066.1.S1_at	GLRX2	Glutaredoxin 2	NM_016066
Ssc.2343.1.S1_at	GRAMD1A	GRAM domain containing 1A	NM_020895
Ssc.20986.2.S1_at	GRN	Granulins precursor (Acrogranin)	NM_002087
Ssc.8825.1.A1_at	GTF2H3	General transcription factor IIH, polypeptide 3, 34kDa	NM_001516
Ssc.8825.3.S1_at	GTF2H3	General transcription factor IIH, polypeptide 3, 34kDa	NM_001516
Ssc.14062.2.S1_a_at	IGFBP6	Insulin-like growth factor binding protein 6	NM_001100190
Ssc.21468.2.A1_at	LARP1	La ribonucleoprotein domain family, member 1	NM_015315
Ssc.21151.1.S1_at	LUC7L	LUC7-like (S. cerevisiae)	NM_018032
Ssc.10807.1.A1_at	MMP1	Metalloprotease isoform C (Fragment)	NM_002421.3
Ssc.28512.1.S1_at	NCAPG	Non-SMC condensin I complex, subunit G	NM_022346
Ssc.21605.2.S1_at	NUSAP1	Nucleolar and spindle associated protein 1	NM_016359
Ssc.2202.2.S1_at	PREB	Prolactin regulatory element-binding protein	NM_013388
Ssc.2202.3.S1_at	PREB	Prolactin regulatory element-binding protein	NM_013388
Ssc.6515.1.A1_at	PSPC1	Paraspeckle protein 1	NM_001042414
Ssc.11630.1.S1_at	PTTG1	Pituitary tumor-transforming 1	AF339886.1
Ssc.24284.1.S1_at	SLC35A3	Solute carrier family 35 (UDP-N-acetylglucosamine (UDP-GlcNAc) transporter), member A3	NM_001024588
Ssc.24342.1.S1_at	SLIT2	Slit homolog 2 (Drosophila)	NM_004787
Ssc.19196.1.A1_at	SPC24	Kinetochore protein Spc24	NM_182513
Ssc.2405.1.A1_at	TFG	TRK-fused gene	AY550059.1
Ssc.13303.1.A1_at	ZNF664	Zinc finger protein 13	NM_152437

## Sheet: D30
ID	Gene Symbol	Gene Title	RefSeq ID
Ssc.6606.1.S1_at	ARL6IP4	Adp-ribosylation-like factor 6 interacting protein 4	NM_001002251
Ssc.26530.1.S1_at	ATP9B	ATPase, class II, type 9B	NM_198531
Ssc.16334.1.S1_at	BCL2L1	BCL2-like 1	NM_214285
Ssc.20891.1.S1_at	C5orf36	Chromosome 5 open reading frame 36	NM_173665
Ssc.20382.1.S1_at	C6orf134	Chromosome 6 open reading frame 134	NM_024909
Ssc.3367.1.S1_at	C6orf89	Chromosome 6 open reading frame 89	NM_152734
Ssc.13978.1.S1_at	CCDC28A	Coiled-coil domain containing 28a	NM_015439
Ssc.17839.1.S1_at	CRADD	CASP2 and RIPK1 domain containing adaptor with death domain	NM_003805
Ssc.8562.3.A1_at	CTGF	Connective tissue growth factor	NM_001901
Ssc.12406.1.A1_at	DAGLA	Diacylglycerol lipase, alpha	NM_006133
Ssc.1587.1.S1_at	DHDPSL	Dihydrodipicolinate synthase-like, mitochondrial	NM_138413
Ssc.6631.1.A1_at	DMTF1	Cyclin D binding Myb-like transcription factor 1	NM_021145
Ssc.22445.1.A1_at	FAM69A	Family with sequence similarity 69, member A	NM_001006605
Ssc.15923.1.A1_at	FGF7	fibroblast growth factor 7 (keratinocyte growth factor)	AF217463.1
Ssc.6185.3.S1_at	GON4L	Gon-4-like (C. elegans)	NM_001037533
Ssc.27024.1.S1_at	GPT2	Glutamic pyruvate transaminase (alanine aminotransferase) 2	NM_133443
Ssc.23518.1.S1_at	HIVEP1	Human immunodeficiency virus type I enhancer binding protein 1	NM_002114
Ssc.12583.1.S1_at	JMJD3	Jumonji domain containing 3	NM_001080424
Ssc.21055.1.S1_at	KIF1A	Kinesin family member 1A	NM_004321
Ssc.26073.1.S1_at	MAP6	Microtubule-associated protein 6	NM_033063
Ssc.27601.1.A1_at	MITF	Microphthalmia-associated transcription factor	NM_001038001
Ssc.19664.1.S1_at	MSTP014	MSTP014	AF110224.1
Ssc.24260.1.S1_at	MXD4	MAX dimerization protein 4	NM_006454
Ssc.28048.1.A1_at	NRGN	Neurogranin (protein kinase c substrate, rc3)	NM_001126181
Ssc.18584.1.A1_at	NT5C1B	5'-nucleotidase, cytosolic IB	NM_001002006
Ssc.16071.1.S1_at	OR1J4	Olfactory receptor, family 1, subfamily J, member 4	NM_001004452.1
Ssc.12194.1.A1_at	PCDH15	Protocadherin 15	NM_033056
Ssc.25938.1.A1_at	PXMP3	Peroxisomal membrane protein 3	NM_000318
Ssc.26230.1.S1_at	RRAD	Ras-related associated with diabetes	NM_001128850
Ssc.22100.1.S1_at	SH3BGR	Sh3 domain binding glutamic acid-rich protein	NM_001001713
Ssc.4214.1.A1_at	SLC37A1	Solute carrier family 37 (glycerol-3-phosphate transporter), member 1	NM_018964
Ssc.16485.1.S1_at	SLC9A3R1	Solute carrier family 9 (sodium/hydrogen exchanger), member 3 regulator 1	NM_001143724
Ssc.21594.1.S1_at	STXBP6	Syntaxin binding protein 6 (amisyn)	NM_014178
Ssc.9975.1.A1_at	TGFB2	Transforming growth factor, beta 2	NM_003238
Ssc.2201.1.A1_at	TICAM2	Toll-like receptor adaptor molecule 2	NM_021649
Ssc.2800.1.A1_at	TLE1	Transducin-like enhancer of split 1 (E(sp1) homolog, Drosophila)	NM_005077
Ssc.19666.1.S1_at	TMEM185A	Transmembrane protein 185A	NM_032508
Ssc.18781.2.S1_at	UST	Uronyl-2-sulfotransferase	NM_005715
Ssc.25804.1.S1_at	UVRAG	UV radiation resistance associated gene	NM_003369
Ssc.1671.1.S1_at	ZMYM2	Zinc finger, MYM-type 2	NM_003453.2

## Sheet: D60
ID	Gene Symbol	Gene Title	RefSeq ID
Ssc.24577.1.S1_at	ABHD10	Abhydrolase domain containing 10	NM_018394
Ssc.2903.1.S1_at	ACIN1	Apoptotic chromatin condensation inducer 1	NM_014977
Ssc.18700.1.A1_at	ACVR2A	Activin a receptor, type IIA	NM_001616
Ssc.23827.1.A1_at	AGL	Amylo-1, 6-glucosidase, 4-alpha-glucanotransferase (glycogen debranching enzyme, glycogen storage disease type III)	NM_000028
Ssc.27942.1.A1_at	AHCTF1P	ELYS-like	NM_015446
Ssc.16685.1.S1_at	AHSA1	AHA1, activator of heat shock 90kDa protein ATPase homolog 1 (Yeast)	NM_012111
Ssc.16929.1.S1_at	ALDH8A1	Aldehyde dehydrogenase 8 family, member A1	NM_022568
Ssc.19209.1.S1_at	ANKRD30B	Ankyrin repeat domain 30B	NM_001145029.1
Ssc.2877.1.A1_at	ANP32A	Acidic (leucine-rich) nuclear phosphoprotein 32 family, member A	NM_006305
Ssc.2492.2.S1_at	ARHGEF37	Rho guanine nucleotide exchange factor (GEF) 37	AK123597.1
Ssc.4617.2.S1_at	ARID1A	AT rich interactive domain 1A (SWI- like)	NM_006015
Ssc.18991.1.A1_at	AUTS2	Autism susceptibility candidate 2	NM_001127231
Ssc.30511.1.A1_at	BMP5	Bone morphogenetic protein 5	NM_021073
Ssc.66.1.S2_at	BMPR1B	Bone morphogenetic protein receptor, type IB	NM_001039745
Ssc.66.1.S3_at	BMPR1B	Bone morphogenetic protein receptor, type IB	NM_001039745
Ssc.5048.1.S1_at	BRD7	Bromodomain containing 7	NM_013263
Ssc.7279.1.A1_at	BRD8	Bromodomain containing 8	NM_006696
Ssc.19626.1.S1_at	C10orf76	Chromosome 10 open reading frame 76	NM_024541
Ssc.8453.1.A1_at	C14orf132	Chromosome 14 open reading frame 132	NR_023938.1
Ssc.26565.1.A1_at	C14orf145	Chromosome 14 open reading frame 145	NM_152446.3
Ssc.7950.1.A1_at	C21orf66	Chromosome 21 open reading frame 66	NM_013329
Ssc.1880.1.S1_at	C5orf15	Chromosome 5 open reading frame 15	NM_020199
Ssc.17516.1.S1_at	C6orf168	Chromosome 6 open reading frame 168	NM_032511
Ssc.7513.1.S1_at	C9orf123	Chromosome 9 open reading frame 123	NM_033428
Ssc.30888.1.S1_at	CACNA1D	Calcium channel, voltage-dependent, L type, alpha 1D subunit	NM_000720
Ssc.10299.1.A1_at	CACYBP	Calcyclin binding protein	NM_001007214
Ssc.7615.1.A1_at	CADPS2	Ca++-dependent secretion activator 2	NM_001009571
Ssc.24355.1.S1_at	CCAR1	Cell division cycle and apoptosis regulator 1	NM_018237
Ssc.7951.1.A1_at	CCBL2	Cysteine conjugate-beta lyase 2	NM_001008661
Ssc.4489.1.S1_at	CCDC130	Coiled-coil domain containing 130	NM_030818
Ssc.15358.1.S1_at	CCDC62	Coiled-coil domain containing 62	NM_032573
Ssc.24079.1.A1_at	CCDC97	Coiled-coil domain containing 97	NM_052848
Ssc.11348.1.A2_at	CCT6A	Chaperonin containing TCP1, subunit 6A (zeta 1)	NM_001009186
Ssc.19558.1.S1_at	CD2BP2	CD2 antigen (cytoplasmic tail) binding protein 2	NM_006110
Ssc.444.1.S1_at	CDC25C	Cell division cycle 25 homolog C (S. pombe)	NM_001790
Ssc.3365.2.A1_at	CDC2L5	Cell division cycle 2-like 5 (cholinesterase-related cell division controller)	NM_003718
Ssc.20586.1.S1_at	CDC73	Cell division cycle 73, PAF1/RNA polymerase II complex component, homolog (S. Cerevisiae)	NM_024529
Ssc.2856.1.S1_at	CDK11B	Cyclin-dependent kinase 11B	NM_033486.1
Ssc.25147.1.A1_at	CEP110	Centrosomal protein 110kDa	NM_007018.4
Ssc.12864.1.S1_at	CIR1	Corepressor interacting with RBPJ, 1	NM_004882.3
Ssc.30157.1.A1_at	CNOT4	CCR4-NOT transcription complex, subunit 4	NM_001008225
Ssc.6778.1.S1_at	COL14A1	Collagen, type XIV, alpha 1 (Undulin)	NM_021110
Ssc.6900.1.A1_at	COL4A3	Collagen, type IV, alpha 3 (goodpasture antigen)	NM_000091
Ssc.3261.1.S1_at	COMMD1	Copper metabolism (Murr1) domain containing 1	NM_152516
Ssc.4560.1.S1_at	CPSF6	Cleavage and polyadenylation specific factor 6, 68kDa	NM_007007
Ssc.27007.1.S1_s_at	CSTF3	Cleavage stimulation factor, 3' pre-RNA, subunit 3, 77kDa	NM_001033506
Ssc.6712.1.A1_at	CTCF	CCCTC-binding factor (zinc finger protein)	NM_006565
Ssc.23858.1.A1_at	CTNND1	Catenin (cadherin-associated protein), delta 1	NM_001085458
Ssc.30790.1.A1_at	CTR9	SH2 domain binding protein 1 (tetratricopeptide repeat containing)	NM_014633
Ssc.18146.1.A1_at	CXorf41	Chromosome X open reading frame 41	NM_173494
Ssc.5327.1.S1_at	CYP2J2	Cytochrome p450, family 2, subfamily j, polypeptide 2	NM_000775
Ssc.15239.1.S1_at	DBT	Dihydrolipoamide branched chain transacylase E2	NM_001918
Ssc.29980.1.S1_at	DCLK1	Doublecortin and CAM kinase-like 1	NM_004734
Ssc.26232.1.S1_at	DCTN4	Dynactin 4 (p62)	NM_016221
Ssc.21920.1.A1_at	DHRS13	Dehydrogenase/reductase (SDR family) member 13	NM_144683
Ssc.8473.1.S2_at	DNAJA1	DnaJ (Hsp40) homolog, subfamily A, member 1	NM_001539
Ssc.1704.1.S1_at	DNMT3A	DNA (cytosine-5-)-methyltransferase 3 alpha	NM_001097437
Ssc.13018.1.A1_at	DONSON	Downstream neighbor of SON	NM_017613
Ssc.27506.1.S1_at	DONSON	Downstream neighbor of SON	NM_017613
Ssc.9173.1.A1_at	DST	Dystonin	NM_001723
Ssc.4242.2.S1_at	DUSP23	Dual specificity phosphatase 23	NM_017823
Ssc.24035.1.S1_at	EIF2C2	Eukaryotic translation initiation factor 2C, 2	NM_012154
Ssc.24035.2.A1_at	EIF2C2	Eukaryotic translation initiation factor 2C, 2	NM_012154
Ssc.15631.1.S1_at	EIF3E	Eukaryotic translation initiation factor 3, subunit 6 48kDa	NM_001568
Ssc.18323.2.S1_at	EIF4B	Eukaryotic translation initiation factor 4B	NM_001417
Ssc.29975.1.A1_at	EPHA5	EPH receptor A5	NM_004439
Ssc.29782.1.A1_at	ERC2	ELKS/RAB6-interacting/CAST family member 2	NM_015576
Ssc.27086.1.S1_at	ETFDH	Electron-transferring-flavoprotein dehydrogenase	NM_004453
Ssc.6919.1.A1_at	ETFDH	Electron-transferring-flavoprotein dehydrogenase	NM_004453
Ssc.6168.2.S1_at	ETV7	Ets variant gene 7	NM_016135
Ssc.20705.1.A1_at	EXOC3	Exocyst complex component 3	NM_007277
Ssc.11571.1.S1_at	FAM118B	Family with sequence similarity 118, member B	NM_024556
Ssc.25301.1.S1_at	FAM81B	Family with sequence similarity 81, member B	NM_152548
Ssc.5018.1.S1_at	FKBP1A	FKBP1A-like	NM_001038000
Ssc.14431.1.S1_at	FTSJ2	FTSJ homolog 2 (E. Coli)	NM_013393
Ssc.13659.1.A1_at	FZD6	Frizzled homolog 6 (Drosophila)	NM_003506
Ssc.2851.2.A1_at	GEMIN5	Gem (nuclear organelle) associated protein 5	NM_015465
Ssc.11619.1.A1_at	GNA12	Guanine nucleotide binding protein (G protein) alpha 12	NM_007353
Ssc.23367.1.A1_at	GNAL	Guanine nucleotide binding protein (G protein), alpha activating activity polypeptide, olfactory type	NM_002071
Ssc.4849.1.A1_at	GRIK2	Glutamate receptor, ionotropic, kainate 2	NM_021956
Ssc.7503.1.A1_at	GRM8	Glutamate receptor, metabotropic 8	NM_000845
Ssc.1334.1.A1_a_at	GTPBP5	GTP binding protein 5 (putative)	NM_015666
Ssc.29557.1.A1_at	GULP1	GULP, engulfment adaptor PTB domain containing 1	NM_016315
Ssc.26346.1.S1_at	H2AFY	H2A histone family, member Y	NM_001040158
Ssc.11572.1.A1_at	HDAC3	Histone deacetylase 3	NM_003883
Ssc.7910.1.A1_at	HELLS	Helicase, lymphoid-specific	NM_018063
Ssc.7910.2.A1_a_at	HELLS	Helicase, lymphoid-specific	NM_018063
Ssc.6104.1.A1_at	HEPACAM2	HEPACAM family member 2	NM_001039372
Ssc.17033.1.S1_at	HIGD2A	HIG1 hypoxia inducible domain family, member 2A	NM_001097469
Ssc.12661.1.A1_at	HINT1	Histidine triad nucleotide binding protein 1	NM_001122715
Ssc.11100.1.S1_at	HMGB1	High-mobility group box 1	NM_001004034
Ssc.226.1.S1_at	HMGB2	Non-histone protein HMG2	NM_214063
Ssc.20732.1.A1_at	HNRNPC	Heterogeneous nuclear ribonucleoprotein C (C1/C2)	NM_001077442
Ssc.19878.3.S1_a_at	HNRNPD	Heterogeneous nuclear ribonucleoprotein D (AU-rich element RNA binding protein 1, 37kDa)	NM_001003810
Ssc.22023.1.S1_at	HSDL2	Hydroxysteroid dehydrogenase like 2	NM_032303
Ssc.1241.1.S1_at	HSPE1	Heat shock 10kda protein 1 (chaperonin 10)	NM_214307
Ssc.29658.1.A1_at	ICK	Intestinal cell (MAK-like) kinase	NM_014920
Ssc.5182.1.A1_at	IER3	Immediate early response 3	NM_003897
Ssc.28763.1.A1_at	IGDCC4	Immunoglobulin superfamily, DCC subclass, member 4	NM_020962.1
Ssc.13715.1.S1_at	IK	IK cytokine, down-regulator of HLA II	NM_006083.3
Ssc.4851.1.S1_at	IL4I1	Interleukin 4 induced 1	NM_152899
Ssc.28559.1.A1_at	IMMP2L	IMP2 inner mitochondrial membrane peptidase-like (S. Cerevisiae)	NM_032549
Ssc.1797.1.S1_a_at	IMP4	IMP4, U3 small nucleolar ribonucleoprotein, homolog (Yeast)	NM_033416
Ssc.13701.2.A1_at	INTS3	Integrator complex subunit 3	NM_023015
Ssc.25207.1.A1_at	ITGA6	Integrin, alpha 6	NM_000210
Ssc.10631.1.A1_at	JAKMIP2	Janus kinase and microtubule interacting protein 2	NM_014790
Ssc.497.1.S1_at	KCNG1	Potassium voltage-gated channel, subfamily G, member 1	NM_002237
Ssc.6085.1.A1_at	KIAA0556	KIAA0556	NM_015202
Ssc.14311.1.A1_at	KIAA1407	KIAA1407	NM_020817
Ssc.1123.1.A1_at	KIAA1737	KIAA1737	NM_033426
Ssc.11463.1.A1_at	KRTAP19-3	Keratin associated protein 19-3	NM_181609.3
Ssc.2263.1.S1_at	LARGE	Like-glycosyltransferase	NM_004737
Ssc.2772.1.S1_a_at	LIN37	Lin-37 homolog (C. elegans)	NM_019104
Ssc.30482.1.A1_at	LOC100127950	Hypothetical LOC100127950	AK093262.1
Ssc.15479.1.S1_at	LSR	Lipolysis stimulated lipoprotein receptor	NM_015925
Ssc.6475.1.A1_at	LTBP1	Latent transforming growth factor beta binding protein 1	NM_000627
Ssc.28424.1.A1_at	MAP3K5	Mitogen-activated protein kinase kinase kinase 5	NM_005923
Ssc.24116.1.A1_at	MAP3K7	Mitogen-activated protein kinase kinase kinase 7	NM_003188
Ssc.20635.1.S1_at	METAP2	Methionyl aminopeptidase 2	NM_006838
Ssc.20635.2.S1_at	METAP2	Methionyl aminopeptidase 2	NM_006838
Ssc.10393.1.S1_at	MKRN1	Makorin, ring finger protein, 1	NM_013446
Ssc.27097.1.A1_at	MLF1	Myeloid leukemia factor 1	NM_001130156
Ssc.5779.1.S1_at	MLL3	Myeloid/lymphoid or mixed-lineage leukemia 3	NM_170606
Ssc.4050.1.S1_at	MLL4	Myeloid/lymphoid or mixed-lineage leukemia 4	NM_014727.1
Ssc.14388.1.A1_at	MNS1	Meiosis-specific nuclear structural 1	NM_018365
Ssc.16390.2.S1_at	MORC2	MORC family CW-type zinc finger 2	NM_014941
Ssc.19646.1.A1_at	MRPL1	Mitochondrial ribosomal protein L1	NM_020236
Ssc.1433.1.S1_at	MRPL21	Mitochondrial ribosomal protein L21	NM_181514
Ssc.27323.1.A1_at	MTA1	Metastasis associated 1	NM_004689
Ssc.8003.1.S1_at	MTMR4	Myotubularin related protein 4	NM_004687
Ssc.12805.1.A1_at	MTSS1	Metastasis suppressor 1	NM_014751
Ssc.11266.2.S1_at	N4BP2L2	NEDD4 binding protein 2-like 2	NM_014887
Ssc.7264.1.A1_at	NACAP1	Nascent-polypeptide-associated complex alpha polypeptide pseudogene 1	NM_001113201
Ssc.25115.1.A1_at	NASP	Nuclear autoantigenic sperm protein (histone-binding)	NM_002482
Ssc.14267.1.A1_at	NBR1	Neighbor of BRCA1 gene 1	Null
Ssc.17317.1.S1_at	NDUFA9	NADH dehydrogenase (ubiquinone) 1 alpha subcomplex, 9, 39kDa	NM_005002
Ssc.29331.1.A1_at	NFYA	Nuclear transcription factor Y, alpha	NM_002505
Ssc.21604.1.A1_at	NHP2L1	NHP2 non-histone chromosome protein 2-like 1 (S. Cerevisiae)	NM_001003796
Ssc.30438.1.S1_at	NLRC4	NLR family, CARD domain containing 4	NM_021209
Ssc.761.1.S1_at	NOR-1	Neuron-derived orphan receptor-1 alfa	NM_214247
Ssc.16533.1.S1_at	NR2C1	Nuclear receptor subfamily 2, group C, member 1	NM_001032287
Ssc.1893.1.S1_at	NR2F6	Nuclear receptor subfamily 2, group F, member 6	NM_005234
Ssc.28128.1.A1_at	NRXN3	Neurexin 3	NM_004796
Ssc.17330.2.A1_at	NSMCE4A	Non-SMC element 4 homolog A (S. Cerevisiae)	NM_017615
Ssc.5066.1.S1_at	NT5DC3	5'-nucleotidase domain containing 3	NM_001031701
Ssc.17619.1.S1_at	NUDC	Nuclear distribution gene c homolog (A. Nidulans)	NM_006600
Ssc.1693.1.S1_at	NUP188	Nucleoporin 188kDa	NM_015354
Ssc.5256.2.S1_at	NXF1	Nuclear RNA export factor 1	NM_001081491
Ssc.26536.1.S1_at	ODZ1	Odz, Odd OZ/TEN-M homolog 1(Drosophila)	NM_014253
Ssc.7669.1.A1_at	ORM1	Orosomucoid 1	XM_001928727
Ssc.4156.1.A1_at	OTUD6B	OTU domain containing 6B	NM_016023
Ssc.9627.1.A1_at	OVOL2	Ovo-like 2 (Drosophila)	NM_021220
Ssc.6271.1.S1_at	PAF1	Paf1, RNA polymerase II associated factor, homolog (S. Cerevisiae)	NM_019088
Ssc.31123.1.A1_at	PAPD4	PAP associated domain containing 4	NM_001114393
Ssc.9425.1.A1_at	PARP6	Poly (ADP-ribose) polymerase family, member 6	NM_020214
Ssc.10710.1.A1_at	PARVG	Parvin, gamma	NM_022141
Ssc.10928.2.A1_at	PCTK2	Pctaire protein kinase 2	NM_002595
Ssc.12478.1.S1_at	PIH1D1	PIH1 domain containing 1	NM_017916
Ssc.13366.1.A1_at	PIK3C3	Phosphoinositide-3-kinase, class 3	NM_001012956
Ssc.9980.1.S1_at	PKN2	Protein kinase N2	NM_006256
Ssc.26412.1.S1_at	PLAG1	Pleiomorphic adenoma gene 1	NM_001114634
Ssc.8218.1.A1_at	PLD5	Phospholipase D family, member 5	NM_152666
Ssc.23767.1.S1_at	POLR1E	Polymerase (RNA) I polypeptide E, 53kDa	NM_022490
Ssc.18453.1.S1_at	POLR2D	Polymerase (RNA) II (DNA directed) polypeptide D	NM_004805
Ssc.19195.2.A1_at	PPP1R3E	Protein phosphatase 1, regulatory (inhibitor) subunit 3E	NR_026862.1
Ssc.22111.1.S1_at	PPP3CB	Protein phosphatase 3 (formerly 2B), catalytic subunit, beta isoform (...	XM_001928015
Ssc.20228.1.S1_a_at	PRPF31	PRP31 pre-mRNA processing factor 39 homolog	NM_015629
Ssc.9555.1.A1_at	PTPN3	Protein tyrosine phosphatase, non-receptor type 3	NM_002829
Ssc.8999.1.A1_at	PUM1	Pumilio homolog 1 (Drosophila)	NM_001020658
Ssc.29895.1.S1_at	RAD50	RAD50 homolog (S. Cerevisiae)	NM_005732
Ssc.13996.1.S1_at	RANBP3	RAN binding protein 3	NM_003624
Ssc.13106.1.S1_at	RBM12B	RNA binding motif protein 12B	NM_203390
Ssc.16733.1.S1_at	RBM14	RNA binding motif protein 14	NM_006328
Ssc.8220.1.A2_at	RBM39	RNA binding motif protein 39	XM_001925222
Ssc.1600.1.A1_a_at	RIMKLB	Ribosomal modification protein rimK-like family member B	NM_020734.2
Ssc.27978.1.A1_at	RMND5A	Required for meiotic nuclear division 5 homolog A (S. cerevisiae)	NM_022780
Ssc.1990.1.S1_at	RNF25	Ring finger protein 25	NM_022453
Ssc.17082.1.A1_at	RNF6	Ring finger protein 6	NM_005977
Ssc.27200.1.A1_at	RP9	Retinitis pigmentosa 9 (autosomal dominant)	NM_203288
Ssc.20206.1.A1_at	RPL17	Ribosomal protein L17	NM_000985.3
Ssc.793.1.A1_at	RPL21	Ribosomal protein L21	NM_000982
Ssc.7336.1.S1_at	RPL35	Ribosomal protein L35	NM_214326
Ssc.13585.7.S1_a_at	RPL36A	Ribosomal protein L36A	NM_001101383
Ssc.13585.8.S1_x_at	RPL36A	Ribosomal protein L36A	NM_001101383
Ssc.16682.1.S1_at	RRP1B	Ribosomal RNA processing 1 homolog B (S. cerevisiae)	NM_015056
Ssc.29674.1.A1_at	RUFY1	RUN and FYVE domain containing 1	NM_001040451
Ssc.20001.1.S1_at	SBAB-649D6.7	Pre-B-cell leukemia homeobox 2 pseudogene 1	NM_001123157
Ssc.29388.1.A1_at	SEMA3A	Sema domain, immunoglobulin domain (Ig), short basic domain, secreted, (semaphorin) 3A	NM_006080
Ssc.4269.2.A1_a_at	SETD2	SET domain containing 2	NM_014159
Ssc.27932.1.S1_at	SETD3	SET domain containing 3	NM_032233
Ssc.21593.1.S1_at	SF3B3	Splicing factor 3B, subunit 3, 130kDa	NM_012426
Ssc.31065.1.A1_at	SFRS1	Splicing factor, arginine/serine-rich 1	NM_006924
Ssc.1002.1.A1_at	SFRS2	Splicing factor, arginine/serine-rich 2	NM_001077229
Ssc.13663.1.A1_at	SFRS7	Splicing factor, arginine/serine-rich 7, 35kDa	NM_001031684
Ssc.2752.1.S1_at	SH3BP5L	SH3-binding domain protein 5-like	NM_030645
Ssc.16638.1.S1_at	SLC25A6	Solute carrier family 25 (mitochondrial carrier; adenine nucleotide translocator), member 6	NM_214418
Ssc.18925.1.A1_at	SMAD2	SMAD family member 2	NM_005901
Ssc.1996.1.A1_at	SMARCA4	SWI/SNF related, matrix associated, actin dependent regulator of chromatin, subfamily a, member 4	NM_001128844
Ssc.26993.1.S1_at	SMARCA4	SWI/SNF related, matrix associated, actin dependent regulator of chromatin, subfamily a, member 4	NM_001128844
Ssc.30802.1.A1_at	SMYD3	SET and MYND domain containing 3	NM_022743
Ssc.10922.1.A1_at	SPATA5	Spermatogenesis associated 5	NM_145207
Ssc.11501.1.A1_at	SPATA5	Spermatogenesis associated 5	NM_145207
Ssc.15326.1.S1_at	SPEN	SPEN homolog, transcriptional regulator (Drosophila)	NM_015001
Ssc.19763.1.S1_at	SPHKAP	SPHK1 (sphingosine kinase type 1) interacting protein	NM_030623
Ssc.1549.1.A1_at	STIP1	Stress-induced-phosphoprotein 1 (Hsp70/Hsp90-organizing protein)	NM_006819
Ssc.8442.1.A1_at	STK39	Serine threonine kinase 39 (STE20/SPS1 homolog, Yeast)	NM_013233
Ssc.19316.2.A1_at	STRADB	STE20-related kinase adaptor beta	NM_018571.5
Ssc.6421.1.A1_at	TADA2L	Transcriptional adaptor 2 (ADA2 homolog, Yeast)-like	NM_001488
Ssc.22089.1.A1_at	TAF1B	TATA box binding protein (TBP)-associated factor, RNA polymerase I,B, 63kDa	NM_005680
Ssc.15615.1.S1_a_at	TARS	Threonyl-tRNA synthetase	NM_152295
Ssc.21812.1.S1_at	TCF20	Transcription factor 20 (AR1)	NM_005650
Ssc.16956.1.A1_at	TCP1	T-complex 1	NM_001008897
Ssc.13258.1.A1_at	TEX10	Testis expressed sequence 10	NM_017746
Ssc.22253.1.A1_at	TFDP1	Transcription factor DP-1	NM_007111
Ssc.31059.1.S1_at	TLE1	Transducin-like enhancer of split 1 (E(sp1) homolog, Drosophila)	NM_005077
Ssc.18123.1.A1_at	TMCC1	Transmembrane and coiled-coil domain family 1	NM_001017395
Ssc.4402.1.S1_at	TMEM8B	Transmembrane protein 8B	Null
Ssc.27304.3.S1_s_at	TMSB4Y	Thymosin, beta 4, Y-linked	NM_004202
Ssc.2114.1.S1_at	TNRC6C	Trinucleotide repeat containing 6C	NM_018996
Ssc.5820.1.A1_at	TOX2	TOX high mobility group box family member 2	NM_001098796
Ssc.1922.1.S1_at	TP53I11	Tumor protein p53 inducible protein 11	NM_001076787
Ssc.21963.1.S1_at	TRAF4	TNF receptor-associated factor 4	NM_004295
Ssc.20060.1.A1_at	TRIP12	Thyroid hormone receptor interactor 12	NM_004238
Ssc.29839.1.A1_at	TROVE2	Trove domain family, member 2	NM_001042369
Ssc.29853.1.A1_at	TSC1	Tuberous sclerosis 1	NM_000368
Ssc.19290.1.S1_at	TSEN15	tRNA splicing endonuclease 15 homolog (S. cerevisiae)	NM_001127394
Ssc.19290.2.A1_at	TSEN15	tRNA splicing endonuclease 15 homolog (S. cerevisiae)	NM_001127394
Ssc.7845.1.A1_at	TTN	Titin	NM_133378
Ssc.4829.3.S1_at	TXNL1	Thioredoxin-like 1	NM_004786
Ssc.17509.1.S1_at	TXNL4A	Thioredoxin-like 4A	NM_006701
Ssc.16001.1.A1_at	UBE1X	Ubiquitin-activating enzyme E1X	AF132070.1
Ssc.7680.1.S1_at	UBE2V2	Ubiquitin-conjugating enzyme E2 variant 2	NM_003350
Ssc.7866.1.A1_at	USP1	Ubiquitin specific peptidase 1	NM_001017415
Ssc.10885.1.S1_at	WAC	WW domain containing adaptor with coiled-coil	NM_016628
Ssc.8624.1.A1_at	WCW22	CWC22 spliceosome-associated protein homolog (S. cerevisiae)	NM_020943.2
Ssc.4802.1.A1_at	XPO4	Exportin 4	NM_022459
Ssc.15663.1.S1_at	XRCC6	X-ray repair complementing defective repair in chinese hamster cells 6	NM_001469
Ssc.1770.3.S1_at	YIPF2	Yip1 domain family, member 2	NM_024029
Ssc.5805.1.A1_at	YWHAE	Tyrosine 3-monooxygenase/tryptophan 5-monooxygenase activation protein, epsilon polypeptide	NM_006761
Ssc.30621.1.A1_at	ZCCHC10	Zinc finger, CCHC domain containing 10	NM_017665
Ssc.30576.1.A1_at	ZFP1	Zinc finger protein 1 homolog (Mouse)	NM_153688
Ssc.23843.1.S1_at	ZFYVE1	Zinc finger, FYVE domain containing 1	NM_021260
Ssc.24024.1.S1_at	ZMYM2	Zinc finger, MYM-type 2	NM_003453
Ssc.26679.1.A1_at	ZMYM4	Zinc finger, MYM-type 4	NM_005095
Ssc.27583.1.S1_at	ZNF133	Zinc finger protein 133 (clone phz-13)	NM_001083330
Ssc.6436.2.S1_at	ZNF146	Zinc finger protein 146	NM_001099638
Ssc.30158.1.A1_at	ZNF184	Zinc finger protein 184 (Kruppel-like)	NM_007149
Ssc.27061.1.A1_at	ZNF317	Zinc finger protein 317	NM_020933
Ssc.1800.1.A1_at	ZNF558	Zinc finger protein 558	NM_144693
Ssc.26161.1.S1_at	ZNF574	Zinc finger protein 574	NM_022752
Ssc.4090.1.A1_at	ZNF692	Zinc finger protein 692	NM_017865
Ssc.11793.1.A1_at	ZNF79	Zinc finger protein 79 (PT7)	NM_007135
Ssc.11023.1.A1_at	ZRANB2	Zinc finger protein 265	NM_001044582

## Sheet: D90
ID	Gene Symbol	Gene Title	RefSeq ID
Ssc.14530.1.S1_at	ACADL	Acyl-Coenzyme A dehydrogenase, long chain	NM_213897
Ssc.12913.1.A1_at	ACBD6	Acyl-Coenzyme A binding domain containing 6	NM_032360
Ssc.3458.1.A1_at	ACSL5	Acyl-CoA synthetase long-chain family member 5	XM_001927942
AFFX-Ss_Actin_5_s_at	AFFX-Ss_Actin_5	AFFX-Ss_Actin_5	Null
Ssc.30556.1.A1_at	AGL	Amylo-1, 6-glucosidase, 4-alpha-glucanotransferase (glycogen debranching enzyme, glycogen storage disease type III)	NM_000028
Ssc.10494.1.S1_at	AHCYL1	S-adenosylhomocysteine hydrolase-like 1	NM_006621
Ssc.13564.1.S1_at	ALCAM	Activated leukocyte cell adhesion molecule	NM_001627
Ssc.30916.1.A1_at	AMIGO2	Adhesion molecule with Ig-like domain 2	NM_181847
Ssc.15403.1.S1_at	AMOTL1	Angiomotin like 1	NM_130847
Ssc.18433.1.S1_at	ANAPC4	Anaphase promoting complex subunit 4	NM_013367
Ssc.8383.1.A1_at	ANKRD12	Ankyrin repeat domain 12	NM_001083625
Ssc.15373.1.S1_at	ANKRD43	Ankyrin repeat domain 43	NM_175873
Ssc.18708.1.A1_at	APOOL	Apolipoprotein O-like	NM_198450
Ssc.15128.3.S1_a_at	ARID4B	AT rich interactive domain 4B (RBP1- like)	XM_001924429
Ssc.19406.1.S1_at	ARID4B	AT rich interactive domain 4B (RBP1- like)	XM_001925435
Ssc.11576.1.A1_at	ASNA1	Arsa arsenite transporter, ATP-binding, homolog 1 (Bacterial)	NM_004317
Ssc.10762.1.A1_at	ATF1	Activating transcription factor 1	NM_005171
Ssc.8318.1.A1_at	ATF2	Activating transcription factor 2	NM_001880
Ssc.12724.1.S1_at	ATXN10	Ataxin 10	AY550076.1
Ssc.5262.1.S1_at	BAT3	HLA-B associated transcript 3	NM_004639.3
Ssc.3135.1.S1_at	BEND7	BEN domain containing 7	NM_001100912.1
Ssc.5800.1.A1_at	BEND7	BEN domain containing 7	NM_001100912.1
Ssc.903.1.A1_at	BMPR1A	Bone morphogenetic protein receptor, type IA	XM_001927415
Ssc.1385.1.S1_at	BPTF	Fetal alzheimer antigen	NM_004459
Ssc.2418.1.A1_at	BTAF1	BTAF1 RNA polymerase II, B-TFIID transcription factor-associated, 170kDa (MOT1 homolog, S. Cerevisiae)	NM_003972
Ssc.6833.1.S1_at	BTG1	BTG family, member 1	NM_001099936
Ssc.27145.1.A1_at	C10orf63	Chromosome 10 open reading frame 63	NM_145010
Ssc.24049.2.S1_at	C13orf34	Chromosome 13 open reading frame 34	NM_024808
Ssc.23885.1.S1_at	C14orf135	Chromosome 14 open reading frame 135	XM_001928619
Ssc.6265.1.S1_at	C14orf37	Chromosome 14 open reading frame 37	NM_001001872
Ssc.30474.1.A1_at	C15orf26	Chromosome 15 open reading frame 26	NM_173528
Ssc.9968.1.S1_at	C18orf32	Chromosome 18 open reading frame 32	NM_001035005
Ssc.5983.1.A1_at	C1orf112	Chromosome 1 open reading frame 112	XM_001928004
Ssc.2480.1.S1_at	C1orf122	Chromosome 1 open reading frame 122	NM_198446
Ssc.30882.2.S1_at	C1orf58	Chromosome 1 open reading frame 58	NM_144695
Ssc.10145.2.A1_at	C1orf63	Chromosome 1 open reading frame 63	NM_020317
Ssc.19366.2.S1_at	C1orf86	Chromosome 1 open reading frame 86	NM_182533
Ssc.18280.1.A1_at	C1QTNF3	Complement-C1q tumor necrosis factor-related protein 3	NM_014324
Ssc.3049.1.S1_at	C2orf64	Chromosome 2 open reading frame 64	NM_001008215
Ssc.18372.1.A1_at	C2orf77	Chromosome 2 open reading frame 77	XM_001924876
Ssc.7467.1.A1_at	C4orf37	Chromosome 4 open reading frame 37	NM_174952
Ssc.5091.1.A1_at	C4orf52	Chromosome 4 open reading frame 52	BC006003.1
Ssc.18583.1.S1_at	C5orf34	Chromosome 5 open reading frame 34	NM_198566
Ssc.26500.1.A1_at	C6orf103	Chromosome 6 open reading frame 103	NM_024694
Ssc.7179.1.A1_at	C6orf89	Chromosome 6 open reading frame 89	XM_001929567
Ssc.19161.1.A1_at	C9orf171	Chromosome 9 open reading frame 171	NM_207417.1
Ssc.28470.1.S1_at	C9orf9	Chromosome 9 open reading frame 9	XM_001929452
Ssc.8610.1.A1_at	CADPS	Ca2+-dependent secretion activator	NM_003716
Ssc.13996.3.S1_a_at	CAPS	Calcyphosine	NM_004058
Ssc.12256.1.S1_at	CCDC104	Coiled-coil domain containing 104	NM_080667
Ssc.28842.1.A1_at	CCDC113	Coiled-coil domain containing 113	NM_014157
Ssc.30070.1.A1_at	CCDC150	Coiled-coil domain containing 150	XM_001925868
Ssc.30891.1.A1_at	CCDC17	Coiled-coil domain containing 17	NM_001114938
Ssc.25320.1.S1_at	CCDC65	Coiled-coil domain containing 65	NM_033124
Ssc.30369.1.A1_at	CCDC65	Coiled-coil domain containing 65	NM_033124
Ssc.8562.2.S1_a_at	CCN2	Connective tissue growth factor	NM_213833
Ssc.12524.1.S1_at	CD320	CD320 antigen	NM_016579
Ssc.11145.1.A1_at	CD5L	CD5 antigen-like (scavenger receptor cysteine rich family)	XM_001929382
Ssc.25221.1.A1_at	CDC14B	CDC14 cell division cycle 14 homolog B (S. cerevisiae)	NM_001077181
Ssc.17639.1.S1_at	CDC23	Cell division cycle 23 homolog (S. cerevisiae)	NM_004661
Ssc.31099.1.A1_at	CDH2	Cadherin 2, type 1, N-cadherin (neuronal)	NM_001792
Ssc.28012.1.A1_a_at	CDK5RAP2	CDK5 regulatory subunit associated protein 2	XM_001925074
Ssc.28012.2.S1_at	CDK5RAP2	CDK5 regulatory subunit associated protein 2	XM_001925074
Ssc.29496.1.A1_at	CDKAL1	CDK5 regulatory subunit associated protein 1-like 1	NM_017774
Ssc.27324.1.A1_at	CHD1	Chromodomain helicase DNA binding protein 1	NM_001270
Ssc.6871.2.A1_at	CHD6	Chromodomain helicase DNA binding protein 6	NM_032221
Ssc.13364.1.A1_at	CHD9	Chromodomain helicase DNA binding protein 9	NM_025134
Ssc.30885.1.A1_at	CHM	Choroideremia (RAB escort protein 1)	NM_000390
Ssc.10998.1.A1_at	CLK1	CDC-like kinase 1	NM_001123099
Ssc.7220.1.A1_at	CLK4	CDC-like kinase 4	NM_020666
Ssc.19203.1.A1_at	CMTM4	CKLF-like marvel transmembrane domain containing 4	NM_178818
Ssc.19203.3.S1_at	CMTM4	CKLF-like marvel transmembrane domain containing 4	NM_178818
Ssc.4995.1.S1_a_at	COG1	Component of oligomeric golgi complex 1	NM_018714
Ssc.4995.3.A1_at	COG1	Component of oligomeric golgi complex 1	NM_018714
Ssc.1091.2.S1_at	COL1A1	Collagen, type I, alpha 1	AF201723.1
Ssc.22401.1.S1_at	COX16	COX16 cytochrome C oxidase assembly homolog (S. cerevisiae)	NM_016468
Ssc.786.2.S1_at	CPSF3	Cleavage and polyadenylation specific factor 3, 73kDa	NM_016207
Ssc.5282.1.S1_at	CREB3L4	CAMP responsive element binding protein 3-like 4	NM_001123102
Ssc.9655.1.A1_at	CSDA	Cold shock domain protein A	NM_003651
Ssc.4989.1.A1_at	CTH	Cystathionase (cystathionine gamma-lyase)	NM_001044585
Ssc.13054.1.A1_at	CUX1	Cut-like 1, CCAAT displacement protein (Drosophila)	NM_001913
Ssc.1238.1.S1_at	CYB5R1	Cytochrome B5 reductase 1	NM_016243
Ssc.8261.1.A1_at	CYP2C9	Cytochrome p450, family 2, subfamily C, polypeptide 9	NM_000771
Ssc.18002.1.S1_at	CYTH1	Cytohesin 1	NM_004762.2
Ssc.11964.1.S1_at	DCUN1D4	DCN1, defective in cullin neddylation 1, domain containing 4 (S. Cerevisiae)	NM_001040402
Ssc.28007.1.A1_at	DCUN1D4	DCN1, defective in cullin neddylation 1, domain containing 4 (S. Cerevisiae)	NM_001040402
Ssc.5098.2.S1_a_at	DIABLO	Mitochondrial diablo	XR_045490
Ssc.12777.1.A1_at	DIP2B	DIP2 disco-interacting protein 2 homolog B (Drosophila)	NM_173602
Ssc.18237.1.A1_at	DIP2B	DIP2 disco-interacting protein 2 homolog B (Drosophila)	NM_173602
Ssc.17243.1.S1_at	DNAJA4	DnaJ (Hsp40) homolog, subfamily A, member 4	NM_214339
Ssc.1307.2.A1_a_at	DNAJC14	DnaJ (Hsp40) homolog, subfamily C, member 14	XM_001928879
Ssc.1962.2.S1_a_at	DNAJC8	DnaJ (Hsp40) homolog, subfamily C, member 8	NM_014280
Ssc.5303.1.S1_at	DNAL4	Dynein, axonemal, light polypeptide 4	NM_005740
Ssc.24428.1.A1_at	DNM1L	Dynamin 1-like	NM_005690
Ssc.2084.1.S1_at	EDAR	Ectodysplasin A receptor	NM_022336
Ssc.11308.1.A1_at	EDEM3	ER degradation enhancer, mannosidase alpha-like 3	NM_025191
Ssc.10843.1.A1_at	EIF4A2	Eukaryotic translation initiation factor 4A isoform 2	NM_001100195
Ssc.30548.1.A1_at	ELMOD2	ELMO/CED-12 domain containing 2	NM_153702
Ssc.19119.1.A1_at	EMX2	Empty spiracles homolog 2 (Drosophila)	NM_004098
Ssc.24086.1.A1_at	ENAH	Enabled homolog (Drosophila)	NM_001008493
Ssc.3771.1.A1_at	ENAH	Enabled homolog (Drosophila)	NM_001008493
Ssc.5142.1.S1_at	ENPP2	Ectonucleotide pyrophosphatase/phosphodiesterase 2 (autotaxin)	NM_001040092
Ssc.30830.2.A1_at	ERBB4	V-ERB-B4 erythroblastic leukemia viral oncogene homolog 2, neuro/glioblastoma derived oncogene homolog (Avian)	NM_001042599
Ssc.9461.1.A1_at	ERRFI1	ERBB receptor feedback inhibitor 1	NM_018948
Ssc.13026.1.S1_at	ESR1	Estrogen receptor 1	NM_000125
Ssc.22031.2.A1_at	ETV5	Ets variant gene 5 (Ets-related molecule)	NM_004454
Ssc.2860.3.S1_a_at	FAF2	FAT tumor suppressor homolog 2 (Drosophila)	NM_014613
Ssc.5963.1.A1_at	FAM107A	Family with sequence similarity 107, member A	NM_001076778
Ssc.24695.1.A1_at	FAM111B	Family with sequence similarity 111, member B	NM_198947
Ssc.1535.1.S1_at	FAM113B	Family with sequence similarity 113, member B	NM_138371
Ssc.26150.1.S1_at	FAM149B1	Family with sequence similarity 149, member B1	XM_001722273
Ssc.29784.1.A1_at	FAM159B	Family with sequence similarity 159, member B	Null
Ssc.4914.1.A1_at	FAM176A	Family with sequence similarity 176, member A	NM_032181
Ssc.24189.1.S1_at	FAM32A	Family with sequence similarity 32, member A	NM_014077
Ssc.877.1.S1_at	FAM33A	Family with sequence similarity 33, member A	NM_182620
Ssc.6667.1.A1_at	FAM5C	Family with sequence similarity 5, member C	NM_199051
Ssc.31109.1.A1_at	FBXW10	F-box and WD-40 domain protein 10	NM_031456
Ssc.11215.1.S1_at	FRMD6	FERM domain containing 6	NM_001042481
Ssc.6930.2.A1_at	FRY	Furry homolog (Drosophila)	XM_001928058
Ssc.9439.3.S1_at	FUBP1	Far upstream element (FUSE) binding protein 1	NM_003902
Ssc.7048.1.A1_at	FUNDC1	Fun14 domain containing 1	NM_173794
Ssc.27968.1.A1_at	FURIN	Furin (paired basic amino acid cleaving enzyme)	NM_002569
Ssc.4719.1.S1_at	FYTTD1	Forty-two-three domain containing 1	NM_001011537
Ssc.21291.1.A1_at	GABPB2	Ga binding protein transcription factor, beta subunit 1, 53kDa	NM_002041
Ssc.7435.2.A1_at	GALNT1	UDP-N-acetyl-alpha-D-galactosamine:polypeptide N-acetylgalactosaminyltransferase 1 (GalNac-T1)	NM_020474
Ssc.17298.1.A1_at	GNA12	Guanine nucleotide binding protein (G protein) alpha 12	NM_007353
Ssc.6675.1.S1_a_at	GNAS	GNAS complex locus	NM_001128441
Ssc.8656.1.A1_at	GNB1	Guanine nucleotide binding protein (G protein), beta polypeptide 1	NM_002074
Ssc.18818.1.S1_at	GNL1	Guanine nucleotide binding protein-like 1	NM_001128478
Ssc.8297.2.A1_at	GPM6B	Glycoprotein M6B	XM_001927816
Ssc.949.1.S1_at	GPR107	G protein-coupled receptor 107	NM_001136557.1
Ssc.1156.1.S1_at	GPX8	Glutathione peroxidase 8 (putative)	NM_001008397.2
Ssc.25159.1.A1_at	GRID1	Glutamate receptor, ionotropic, delta 1	NM_017551
Ssc.5008.1.A1_at	GSTA4	Glutathione S-transferase A4	XM_001929024
Ssc.13021.1.S1_at	GTF2F2	General transcription factor IIF, polypeptide 2, 30kDa	NM_004128
Ssc.7221.1.S1_at	H2AFV	H2A histone family, member V	NM_012412
Ssc.4573.1.S1_at	HARS	Histidyl-tRNA synthetase	NM_002109
Ssc.4812.2.S1_a_at	HAUS8	HAUS augmin-like complex, subunit 8	NM_033417.1
Ssc.7710.1.S1_at	HCCS	Holocytochrome c synthase (cytochrome c heme-lyase)	NM_001122608
Ssc.27875.1.A1_at	HHAT	Hedgehog acyltransferase	NM_001122834
Ssc.25924.1.S1_at	HIPK2	Homeodomain interacting protein kinase 2	NM_022740
Ssc.773.3.S1_at	HIST1H2BE	Histone 1, H2BE	XM_001927879
Ssc.2474.1.S1_at	HIST2H2BE	Histone 2, H2BE	NM_003528
Ssc.24072.1.A1_s_at	HLCS	Holocarboxylase synthetase (biotin-(proprionyl-coenzyme A-carboxylase (ATP-hydrolysing)) ligase)	NM_000411
Ssc.27584.1.S1_at	HLCS	Holocarboxylase synthetase (biotin-(proprionyl-coenzyme A-carboxylase (ATP-hydrolysing)) ligase)	NM_000411
Ssc.27584.2.A1_at	HLCS	Holocarboxylase synthetase (biotin-(proprionyl-coenzyme A-carboxylase (ATP-hydrolysing)) ligase)	NM_000411
Ssc.6044.1.S1_at	HLCS	Holocarboxylase synthetase (biotin-(proprionyl-coenzyme A-carboxylase (ATP-hydrolysing)) ligase)	NM_000411
Ssc.3129.1.A1_at	HMGN3	High mobility group nucleosomal binding domain 3	NM_004242
Ssc.17290.1.A1_at	HNRNPA1	Heterogeneous nuclear ribonucleoprotein A1	NM_002136.2
Ssc.2292.1.A1_at	HNRNPR	Heterogeneous nuclear ribonucleoprotein R	NM_001102397
Ssc.2835.1.S1_at	HNRNPUL1	Heterogeneous nuclear ribonucleoprotein U-like 1	NM_007040
Ssc.2747.1.S1_at	HOXB5	Homeobox B5	NM_002147
Ssc.8236.1.S1_at	HRSP12	Heat-responsive protein 12	XM_001928953
Ssc.7539.1.A1_at	HTRA2	HTRA serine peptidase 2	NM_013247
Ssc.30956.1.A1_s_at	IFITM1	Interferon induced transmembrane protein 1 (9-27)	EU275210.1
Ssc.21557.1.S1_at	IFT52	Intraflagellar transport 52 homolog (Chlamydomonas)	XM_001924508
Ssc.13576.1.S1_at	IFT57	Intraflagellar transport 57 homolog (Chlamydomonas)	NM_018010
Ssc.13576.2.S1_at	IFT57	Intraflagellar transport 57 homolog (Chlamydomonas)	NM_018010
Ssc.3665.1.S1_at	IGSF3	Immunoglobulin superfamily, member 3	NM_001007237
Ssc.1581.1.A1_at	IGSF9	Immunoglobulin superfamily, member 9	NM_020789
Ssc.113.1.S2_at	IL1A	Interleukin 1, alpha	NM_214029
Ssc.8360.1.A1_at	INPP5F	Inositol polyphosphate-5-phosphatase F	XM_001927456
Ssc.10030.1.A1_at	IRF2	Interferon regulatory factor 2	NM_002199
Ssc.1377.2.S1_at	ITGA8	Integrin, alpha 8	NM_003638
Ssc.19276.1.S1_at	KCNH1	Potassium voltage-gated channel, subfamily H (EAG-related), member 1	NM_002238
Ssc.11297.1.A1_at	KCNK1	Potassium channel, subfamily K, member 1	NM_002245
Ssc.5412.2.A1_at	KCTD20	Potassium channel tetramerisation domain containing 20	XM_001929543
Ssc.25194.1.A1_at	KIAA0562	KIAA0562	NM_014704
Ssc.24829.1.A1_at	KIAA1333	KIAA1333	XM_001927793
Ssc.13198.1.S1_a_at	KIAA1704	KIAA1704	XM_001924193
Ssc.29589.1.A1_at	KLHL7	Kelch-like 7 (Drosophila)	NM_001031710
Ssc.24969.1.S1_at	KRCC1	Lysine-rich coiled-coil 1	NM_016618
Ssc.23964.1.S1_at	KRIT1	Krit1, ankyrin repeat containing	NM_001013406
Ssc.2980.1.S1_at	KTN1	Kinectin 1 (kinesin receptor)	NM_001079521
Ssc.6916.1.S1_at	LAS1L	Las1-like (S. Cerevisiae)	XM_001924430
Ssc.11123.1.A1_at	LDHB	Lactate dehydrogenase B	NM_001113287
Ssc.331.1.A1_at	LDLR	Low density lipoprotein receptor	AF065990.1
Ssc.14025.1.A1_at	LEF1	Lymphoid enhancer-binding factor 1	NM_001129967
Ssc.26366.1.S1_a_at	LIG3	Ligase III, DNA, ATP-dependent	NM_002311
Ssc.30079.1.A1_at	LINGO2	Leucine rich repeat neuronal 6C	NM_152570
Ssc.24211.2.S1_at	LMAN2L	Lectin, mannose-binding 2-like	NM_030805
Ssc.1528.2.S1_at	LOC100156439	Similar to hCG1798824	XM_001927464
Ssc.21825.1.S1_at	LRRC1	Leucine rich repeat containing 1	XM_001927688
Ssc.13479.1.A1_at	LRRC34	Leucine rich repeat containing 34	NM_153353
Ssc.29636.1.A1_at	MAMDC2	MAM domain containing 2	NM_153267
Ssc.10311.1.A1_at	MAP3K7	Mitogen-activated protein kinase kinase kinase 7	NM_001114280
Ssc.10605.1.A1_at	MAP6	Microtubule-associated protein 6	NM_033063
Ssc.2217.2.S1_at	MAPKAPK2	Mitogen-activated protein kinase-activated protein kinase 2	NM_004759
Ssc.6166.1.S1_at	ME3	Malic enzyme 3, NADP(+)-dependent, mitochondrial	NM_001014811
Ssc.15581.1.S1_at	MEA1	Male-enhanced antigen 1	NM_001110429
Ssc.10862.1.A1_at	MED14	Mediator complex subunit 14	NM_004229
Ssc.26340.1.S1_at	MED27	Mediator complex subunit 27	NM_001001644
Ssc.11214.2.S1_at	MEMO1	Methylation modifier for class I HLA	NM_015955
Ssc.26475.1.S1_at	MOG	Myelin oligodendrocyte glycoprotein	NM_206811
Ssc.29989.1.A1_at	MPZL1	Myelin protein zero-like 1	NM_003953
Ssc.2010.2.S1_a_at	MRPL43	Mitochondrial ribosomal protein L43	XM_001925382
Ssc.19906.1.S1_at	MRPS25	Mitochondrial ribosomal protein S25	NM_022497
Ssc.15430.1.A1_at	MTAP	Methylthioadenosine phosphorylase	NM_002451
Ssc.21324.1.S1_at	MTCP1	Mature T-cell proliferation 1	NM_001018024
Ssc.6819.1.A1_at	MTF2	Metal response element binding transcription factor 2	XM_001928457
Ssc.28029.1.A1_at	MTMR2	Myotubularin related protein 2	NM_016156
Ssc.2898.1.S1_at	MTRR	5-methyltetrahydrofolate-homocysteine methyltransferase reductase	NM_002454
Ssc.13682.1.A1_at	NBPF9	Neuroblastoma breakpoint family, member 9	NM_001039703
Ssc.4936.1.S1_at	NECAP2	Necap endocytosis associated 2	NM_018090
Ssc.7155.1.A1_at	NECD	Necdin	NM_001123144
Ssc.23810.3.A1_at	NFIA	Nuclear factor I/A	NM_005595
Ssc.12918.1.S1_at	NMI	N-Myc (and Stat) interactor	NM_004688
Ssc.9919.1.A1_at	NMI	N-Myc (and Stat) interactor	NM_004688
Ssc.11156.1.S1_at	NUB1	Negative regulator of ubiquitin-like proteins 1	NM_016118
Ssc.14221.1.S1_at	NUDT21	Nudix (nucleoside diphosphate linked moiety X)-type motif 21	NM_007006
Ssc.1884.1.S1_at	NUDT21	Nudix (nucleoside diphosphate linked moiety X)-type motif 21	NM_007006
Ssc.12742.1.A1_at	Null	Sus scrofa cDNA clone MI-P-CP1-nwo-g-09-0-UI 3-	AK026811
Ssc.12300.2.S1_at	NUP133	Nucleoporin 133kDa	XM_001928164
Ssc.12300.3.A1_at	NUP133	Nucleoporin 133kDa	XM_001928164
Ssc.30134.1.A1_at	ODF2L	Outer dense fiber of sperm tails 2-like	XM_001927522
Ssc.13596.1.A1_at	ODZ1	Odz, Odd OZ/TEN-M homolog 1(Drosophila)	NM_014253
Ssc.27417.1.S1_at	OGT	O-linked N-acetylglucosamine (GlcNAc) transferase (UDP-N-acetylglucosamine:polypeptide-N-acetylglucosaminyl transferase)	NM_181672
Ssc.27417.3.S1_a_at	OGT	O-linked N-acetylglucosamine (GlcNAc) transferase (UDP-N-acetylglucosamine:polypeptide-N-acetylglucosaminyl transferase)	NM_001039748
Ssc.14199.1.A1_at	PABPN1	Poly(A) binding protein, nuclear 1	XM_001926257
Ssc.8117.1.A1_at	PADI2	Peptidyl arginine deiminase, type II	NM_007365
Ssc.16576.1.S1_at	PAFAH1B1	Platelet-activating factor acetylhydrolase 1b, regulatory subunit 1 (45kDa)	NM_000430
Ssc.19904.1.S1_at	PAIP1	Polyadenylate-binding protein-interacting protein 1	NM_006451
Ssc.24316.1.S1_at	PALLD	Palladin, cytoskeletal associated protein	NM_016081
Ssc.2814.1.S1_at	PBXIP1	Pre-B-cell leukemia homeobox interacting protein 1	XM_001926941
Ssc.13555.2.S1_at	PCDH15	Protocadherin 15	NM_033056
Ssc.26351.1.S1_at	PDE4D	Phosphodiesterase 4D, cAMP-specific (phosphodiesterase E3 dunce homolog, Drosophila)	NM_001104631
Ssc.27240.1.S1_at	PDRG1	p53 and DNA damage regulated 1	NM_030815
Ssc.22470.1.S1_at	PER3	Period homolog 3 (Drosophila)	NM_016831
Ssc.862.1.S1_at	PFKP	Phosphofructokinase, platelet	NM_002627
Ssc.4307.1.A1_at	PGM3	Phosphoglucomutase 3	XM_001924419
Ssc.15394.2.S1_at	PIBF1	Progesterone immunomodulatory binding factor 1	NM_006346
Ssc.29705.1.A1_at	PIBF1	Progesterone immunomodulatory binding factor 1	NM_006346
Ssc.19691.1.S1_at	PLA2G7	Phospholipase A2, group VII (platelet-activating factor acetylhydrolase, plasma)	NM_001113013
Ssc.29410.1.A1_at	PLCB4	Phospholipase C, beta 4	NM_000933
Ssc.16994.1.S1_a_at	PNKD	Paroxysmal nonkinesiogenic dyskinesia	NM_001077399
Ssc.8998.1.A1_at	PNRC1	Proline-rich nuclear receptor coactivator 1	XM_001928396
Ssc.26208.1.S1_at	POGZ	Pogo transposable element with ZNF domain	XM_001929640
Ssc.2572.1.S1_at	PPA1	Pyrophosphatase (inorganic) 1	XM_001925080
Ssc.30830.1.S1_at	PPEF2	Protein phosphatase, EF-hand calcium binding domain 2	NM_006239
Ssc.5732.1.A1_at	PPM1A	Protein phosphatase 1a (formerly 2C), magnesium-dependent, alpha isofo...	XM_001928595
Ssc.11661.1.A1_at	PPP1CC	Protein phosphatase 1, catalytic subunit, gamma isoform	NM_001044560
Ssc.11661.2.S1_at	PPP1CC	Protein phosphatase 1, catalytic subunit, gamma isoform	NM_001044560
Ssc.6525.2.A1_at	PPP1R12A	Protein phosphatase 1, regulatory (inhibitor) subunit 12A	NM_002480
Ssc.8747.1.S1_at	PPP3R1	Protein phosphatase 3 (formerly 2B), regulatory subunit B, 19kDa, alpha isoform (calcineurin B, type I)	NM_000945
Ssc.27711.1.A1_at	PPP4R2	Protein phosphatase 4, regulatory subunit 2	NM_174907
Ssc.3067.1.S1_at	PRKAG2	Protein kinase, AMP-activated, gamma 2 non-catalytic subunit	NM_001040633
Ssc.11134.1.S1_at	PRPF4	PRP4 pre-mRNA processing factor 4 homolog	NM_004697
Ssc.4521.3.S1_at	PRPS2	Phosphoribosyl pyrophosphate synthetase 2	NM_001039091
Ssc.1539.1.S1_at	PSIP1	PC4 and SFRS1 interacting protein 1	NM_001128217
Ssc.29075.1.S1_at	PTCHD3	Patched domain containing 3	NM_001034842
Ssc.1104.1.S1_at	PYGL	Phosphorylase, glycogen, liver	NM_001123172
Ssc.9273.1.A1_at	QSER1	Glutamine and serine rich 1	NM_001076786
Ssc.5515.1.S1_at	RAB22A	RAB22A, member ras oncogene family	NM_020673
Ssc.21877.1.A1_at	RAB23	RAB23, member ras oncogene family	NM_016277
Ssc.25853.1.A1_at	RAB23	RAB23, member ras oncogene family	NM_016277
Ssc.24906.1.S1_at	RAB36	RAB36, member ras oncogene family	NM_004914
Ssc.2880.1.S1_at	RAB43	RAB43, member ras oncogene family	NM_198490
Ssc.19229.3.A1_at	RABGAP1L	RAB GTPase activating protein 1-like	NM_001035230
Ssc.17063.2.S1_at	RB1	Retinoblastoma 1 (including osteosarcoma)	NM_000321
Ssc.8150.1.A1_at	RBBP4	Retinoblastoma binding protein 4	NM_005610
Ssc.22216.1.A1_at	RBBP8	Retinoblastoma binding protein 8	NM_002894
Ssc.8563.1.A1_at	RBM26	RNA binding motif protein 26	XM_001925971
Ssc.8563.3.A1_a_at	RBM26	RNA binding motif protein 26	XM_001925971
Ssc.1023.1.S1_at	RBM35B	RNA binding motif protein 35B	NM_024939
Ssc.1764.1.A1_at	RDX	Radixin	NM_002906
Ssc.21016.1.S1_at	RDX	Radixin	NM_001009576
Ssc.24801.1.A1_at	RINT1	RAD50 interactor 1	NM_021930
Ssc.16167.1.A1_at	ROCK1	Rho-associated, coiled-coil containing protein kinase 1	NM_005406
Ssc.24477.1.A1_at	ROCK1	Rho-associated, coiled-coil containing protein kinase 1	NM_005406
Ssc.11114.1.A1_at	RPA1	Replication protein A1, 70kDa	NM_002945
Ssc.12944.1.A1_at	RPA3	Replication protein A3, 14kDa	NM_002947
Ssc.4365.1.A1_at	RPL11	Ribosomal protein L11	NM_001001638
Ssc.806.1.S1_at	RPL23	Ribosomal protein L23	NM_001129955
Ssc.1009.1.A1_at	RPL23A	Ribosomal protein L23A	XM_001928849
Ssc.11099.1.S1_at	RPL3	Ribosomal protein L3	NM_000967
Ssc.17228.1.S1_at	RPL35	Ribosomal protein L35	NM_214326
Ssc.993.1.A1_at	RPL37A	Ribosomal protein L37A	XM_001928859
Ssc.20036.1.S1_at	RPS20	Ribosomal protein S20	NM_001129954
Ssc.784.1.S1_at	RPS23	Ribosomal protein S23	NM_213764
Ssc.1194.1.S1_at	RPS25	Ribosomal protein S25	NM_001028
Ssc.16803.1.A1_at	RPS27	Ribosomal protein S27	NM_001030
Ssc.10956.1.S1_at	RPS27A	Ribosomal protein S27A	NM_002954
Ssc.2915.1.S1_at	RPUSD1	RNA pseudouridylate synthase domain containing 1	NM_058192
Ssc.5321.1.A1_at	RSBN1	Round spermatid basic protein 1	NM_018364.3
Ssc.31085.1.A1_at	RSPH4A	Radial spoke head 4 homolog A (Chlamydomonas)	NM_001010892
Ssc.13791.1.A1_at	SATB1	Special AT-rich sequence binding protein 1 (binds to nuclear matrix/scaffold-associating DNA's)	NM_002971
Ssc.11141.1.S1_at	SEC11A	SEC11 homolog A (S. cerevisiae)	NM_014300
Ssc.2554.2.S1_at	SEC16B	SEC16 homolog B (S. cerevisiae)	NM_033127
Ssc.31079.1.A1_at	SECISBP2L	SECIS binding protein 2-like	NM_014701.2
Ssc.1679.1.S1_at	SENP7	Sumo1/sentrin specific peptidase 7	NM_001077203
Ssc.1303.1.S1_at	SERPINB1	Serpin peptidase inhibitor, Clade B (ovalbumin), member 1	XM_001926744
Ssc.7328.1.S1_at	SF3B5	Splicing factor 3B, subunit 5, 10kDa	NM_031287
Ssc.29713.1.A1_at	SFI1	SFI1 homolog, spindle assembly associated (Yeast)	XM_001924952
Ssc.11185.1.A1_at	SH3KBP1	SH3-domain kinase binding protein 1	NM_001024666
Ssc.11185.2.S1_at	SH3KBP1	SH3-domain kinase binding protein 1	NM_001024666
Ssc.27710.1.S1_at	SH3RF2	SH3 domain containing ring finger 2	NM_152550
Ssc.19433.1.S1_at	SIRT3	Sirtuin (silent mating type information regulation 2 homolog) 3 (S. Cerevisiae)	NM_001110057
Ssc.18022.1.A1_at	SLC33A1	Solute carrier family 33 (acetyl-CoA transporter), member 1	NM_004733
Ssc.9116.1.A1_at	SLC39A2	Solute carrier family 39 (zinc transporter), member 2	NM_014579
Ssc.23804.1.S1_at	SLC7A3	Solute carrier family 7 (cationic amino acid transporter, y+ system), member 3	NM_001048164
Ssc.11069.1.A1_at	SMEK2	SMEK homolog 2, suppressor of mek1 (Dictyostelium)	NM_001122964
Ssc.28886.1.S1_at	SMURF1	SMAD specific E3 ubiquitin protein ligase 1	NM_020429
Ssc.13632.1.A1_at	SND1	Staphylococcal nuclease and tudor domain containing 1	NM_014390
Ssc.15875.1.S1_at	SORBS2	Sorbin and SH3 domain containing 2	NM_003603
Ssc.31086.1.A1_at	SPATA18	Spermatogenesis associated 18 homolog (Rat)	NM_145263
Ssc.18476.2.S1_a_at	SSH2	Slingshot homolog 2 (Drosophila)	NM_033389
Ssc.15015.1.S1_at	STAM2	Signal transducing adaptor molecule (SH3 domain and ITAM motif) 2	NM_005843
Ssc.13948.1.S1_at	STBD1	Genethonin 1	NM_003943
Ssc.7701.1.A1_at	STMN1	Stathmin 1/oncoprotein 18	NM_001009582
Ssc.1222.1.S1_at	SUB1	Sub1 homolog (S. Cerevisiae)	NM_006713
Ssc.4132.1.A1_at	SUB1	Sub1 homolog (S. Cerevisiae)	NM_006713
Ssc.14254.1.A1_at	TAF13	TAF13 RNA polymerase II, TATA box binding protein (TBP)-associated factor, 18kDa	XM_001926564
Ssc.15643.1.S1_at	TAX1BP1	TAX1 (human T-cell leukemia virus type I) binding protein 1	NM_001079864
Ssc.12892.1.S1_at	TBPRF10	TBP-related factor 10	AY550064.1
Ssc.30168.1.A1_at	TEKT4	Tektin 4	NM_144705
Ssc.29673.1.S1_at	TESK2	Testis-specific kinase 2	NM_007170
Ssc.2993.3.S1_at	TET1	Tet oncogene family member 3	NM_030625
Ssc.16954.1.S1_at	TFPT	TCF3 (E2A) fusion partner (in childhood leukemia)	NM_013342
Ssc.28628.1.S1_at	TIAL1	TIA1 cytotoxic granule-associated rna binding protein-like 1	XM_001928935
Ssc.6242.1.A1_at	TIAL1	TIA1 cytotoxic granule-associated rna binding protein-like 1	XM_001928935
Ssc.6832.1.A1_at	TMEM30A	Transmembrane protein 30A	NM_018247
Ssc.30974.1.S1_at	TMEM87A	Transmembrane protein 87A	XM_001929220
Ssc.11555.1.S1_at	TMEM98	Transmembrane protein 98	NM_001033504
Ssc.10517.2.S1_at	TNKS	Tankyrase, TRF1-interacting ankyrin-related ADP-ribose polymerase	NM_003747
Ssc.3180.2.S1_at	TP53BP1	Tumor protein p53 binding protein, 1	NM_005657
Ssc.9003.1.A1_at	TP53BP2	Tumor protein p53 binding protein, 2	NM_001031685
Ssc.1829.1.S1_at	TPM3	Tropomyosin 3	NM_001001632
Ssc.1829.1.S2_at	TPM3	Tropomyosin 3	NM_001001632
Ssc.24607.1.S1_at	TRIM44	Tripartite motif-containing 44	NM_017583
Ssc.2515.2.S1_at	TSC2	Tuberous sclerosis 2	NM_000548
Ssc.18110.1.A1_at	TSPAN7	Tetraspanin 7	NM_004615
Ssc.2435.2.A1_a_at	TTC37	Tetratricopeptide repeat domain 37	NM_014639
Ssc.29942.1.S1_at	UBA3	Ubiquitin-like modifier activating enzyme 3	XM_001924377
Ssc.2072.1.S1_at	UBL5	Ubiquitin-like 5	NM_001048241
Ssc.10771.1.A1_at	UBTD2	Dendritic cell-derived ubiquitin-like protein	NM_152277
Ssc.17068.1.A1_at	USP34	Ubiquitin specific peptidase 34	NM_014709
Ssc.23825.1.S1_at	USP4	Ubiquitin specific peptidase 4 (proto-oncogene)	NM_003363
Ssc.29575.1.A1_at	VNN2	Vanin 2	XM_001925374
Ssc.5632.1.S1_at	WASH1	WAS protein family homolog 1	NM_182905
Ssc.8172.1.S1_at	WDR33	WD repeat domain 33	NM_001006623
Ssc.4897.1.A1_at	XIST	X (inactive)-specific transcript	NR_001564.1
Ssc.20242.1.A1_at	ZC3HAV1	Zinc finger CCCH-type, antiviral 1	NM_020119
Ssc.26701.1.S1_at	ZCCHC8	Zinc finger, CCHC domain containing 8	XR_045467
Ssc.30156.1.A1_at	ZDHHC2	Zinc finger, DHHC-type containing 2	NM_016353
Ssc.30680.1.A1_at	ZFP30	Zinc finger protein 30 homolog (Mouse)	NM_014898
Ssc.13582.1.A1_at	ZFX	Zinc finger protein, X-linked	Null
Ssc.26423.1.S1_at	ZNF143	Zinc finger protein 143 (clone phz-1)	NM_003442
Ssc.7789.1.A1_at	ZNF143	Zinc finger protein 143 (clone phz-1)	NM_003442
Ssc.1012.2.S1_at	ZNF277	Zinc finger protein 277	NM_021994
Ssc.19217.1.A1_at	ZNF280C	Zinc finger protein 280C	NM_017666
Ssc.7908.1.A1_at	ZNF280D	Zinc finger protein 280D	XM_001928189
Ssc.17628.1.S1_at	ZNF502	Zinc finger protein 502	NM_033210
Ssc.29834.1.A1_at	ZNF624	Zinc finger protein 624	NM_020787
Ssc.30523.1.A1_at	ZNF804B	Zinc finger protein 840	NM_181646
Ssc.30762.2.S1_at	ZNF830	Zinc finger protein 830	NM_052857
Ssc.24258.1.S1_at	ZWILCH	Zwilch, kinetochore associated, homolog (Drosophila)	NM_017975

## Sheet: D114
ID	Gene Symbol	Gene Title	RefSeq ID
Ssc.25103.1.S1_at	ABCG2	ATP-binding cassette, sub-family G (WHITE), member 2	NM_004827
Ssc.64.1.S1_at	ABCG2	ATP-binding cassette, sub-family G (WHITE), member 2	NM_214010
Ssc.19823.2.S1_at	ABLIM1	Actin binding LIM protein 1	XM_001927143
Ssc.27546.1.S1_at	ACAP2	ArfGAP with coiled-coil, ankyrin repeat and PH domains 2	NM_012287.4
Ssc.4602.1.A1_at	ACAP2	ArfGAP with coiled-coil, ankyrin repeat and PH domains 2	NM_012287.4
Ssc.9039.1.A1_at	ACBD3	Acyl-Coenzyme A binding domain containing 3	NM_022735
Ssc.9039.2.S1_at	ACBD3	Acyl-Coenzyme A binding domain containing 3	NM_022735
Ssc.27871.1.S1_at	ACSS2	Acyl-CoA synthetase short-chain family member 2	NM_001143695
Ssc.9886.1.A1_at	ADAM15	ADAM metallopeptidase domain 15	XM_001929336
Ssc.8569.1.A1_at	ADAM5P	ADAM metallopeptidase domain 5, pseudogene	NR_001448
Ssc.30245.1.A1_s_at	ADAMTS6	ADAM metallopeptidase with thrombospondin type 1 motif, 6	NM_197941.2
Ssc.18190.1.A1_at	ADAMTS9	ADAM metallopeptidase with thrombospondin type 1 motif, 9	NM_182920
Ssc.30270.1.A1_at	ADAMTS9	ADAM metallopeptidase with thrombospondin type 1 motif, 9	NM_182920
Ssc.6896.1.A1_at	ADCY10	Adenylate cyclase 10 (soluble)	NM_018417
Ssc.12129.1.A1_at	ADD3	Adducin 3 (gamma)	XM_001924738
Ssc.2647.1.S1_at	ADIPOR2	Adiponectin receptor 2	NM_001007192
Ssc.5622.1.A1_at	AGPAT3	1-acylglycerol-3-phosphate O-acyltransferase 3	NM_001037553
Ssc.19059.1.A1_at	AGTR1	Angiotensin II receptor, type 1	NM_000685
Ssc.18593.1.S1_at	AKAP13	A kinase (PRKA) anchor protein 13	XM_001926474
Ssc.9731.1.A1_at	AKAP13	A kinase (PRKA) anchor protein 13	NM_006738
Ssc.29749.1.A1_at	AKAP7	A kinase (PRKA) anchor protein 7	NM_004842
Ssc.3059.1.S1_at	ALR2	Aldose reductase	NM_001001539
Ssc.6243.1.S1_at	AMBRA1	Autophagy/beclin-1 regulator 1	NM_017749
Ssc.9574.1.A1_at	ANKRA2	Ankyrin repeat, family A (RFXANK-like), 2	NM_023039
Ssc.7196.1.A1_at	ANKRD27	Ankyrin repeat domain 27	NM_032139
Ssc.10319.1.A1_at	ANKRD57	Ankyrin repeat domain 57	Null
Ssc.26553.1.S1_at	AP1G1	Adaptor-related protein complex 1, gamma 1 subunit	NM_001030007
Ssc.6040.2.S1_at	AP2B1	Adaptor-related protein complex 2, beta 1 subunit	NM_001030006
Ssc.3436.1.A1_at	APLN	Apelin	NM_017413
Ssc.807.1.S1_at	APOA1	Apolipoprotein A-I	NM_214398
Ssc.13622.1.S1_at	AQP4	Aquaporin 4	NM_001650
Ssc.19344.1.A1_at	ARHGAP25	Rho GTPase activating protein 25	NM_001007231
Ssc.29167.1.A1_at	ARHGAP5	Rho GTPase activating protein 5	XR_045291
Ssc.20184.1.S1_at	ARHGEF12	Rho guanine nucleotide exchange factor (GEF) 12	NM_015313
Ssc.24014.1.S1_at	ARID3A	AT rich interactive domain 3A (bright- like)	NM_005224
Ssc.15659.1.S1_at	ARID5A	AT rich interactive domain 4B	NM_212481
Ssc.21581.1.S1_at	ARID5B	At rich interactive domain 5B (MRF1-like)	NM_032199
Ssc.3443.2.S1_at	ARIH2	Ariadne homolog 2 (Drosophila)	NM_006321
Ssc.14168.1.A1_at	ARL15	ADP-ribosylation factor-like 15	NM_019087
Ssc.3445.1.S1_at	ARL4C	ADP-ribosylation factor-like 4C	NM_005737
Ssc.5616.1.S1_at	ARMCX1	Armadillo repeat containing, X-linked 1	NM_016608
Ssc.19447.1.A1_at	ARMCX3	Armadillo repeat containing, X-linked 3	NM_016607
Ssc.1707.1.S1_at	ARSE	Arylsulfatase E	NM_000047
Ssc.4033.2.S1_at	ARSE	Arylsulfatase E	NM_000047
Ssc.12972.1.S1_at	ASAH1	N-acylsphingosine amidohydrolase (acid ceramidase) 1	NM_001127505
Ssc.10559.1.A1_at	ASB3	Ankyrin repeat and SOCS box-containing 3	NM_016115
Ssc.13713.1.A1_at	ASH1L	ASH1 (Absent, Small, or Homeotic)-like (Drosophila)	NM_018489
Ssc.25326.1.S1_at	ASH1L	ASH1 (Absent, Small, or Homeotic)-like (Drosophila)	NM_018489
Ssc.10724.1.A1_at	ATAD2B	AAA domain containing 2B	NM_017552
Ssc.6142.1.S1_at	ATG4D	ATG4 autophagy related 4 homolog D (S. cerevisiae)	NM_001123079
Ssc.1340.1.A1_at	ATP13A3	ATPase type 13A3	NM_024524
Ssc.17453.1.S1_at	ATP2B4	ATPase, Ca++ transporting, plasma membrane 4	NM_001001396
Ssc.29469.1.A1_at	ATP2B4	ATPase, Ca++ transporting, plasma membrane 4	NM_001001396
Ssc.7690.1.A1_at	ATP6AP2	ATPase, H+ transporting, lysosomal accessory protein 1	NM_005765
Ssc.14999.1.A1_at	ATP6V1C2	ATPase, H+ transporting, lysosomal 42kDa, V1 subunit C2	NM_001039362
Ssc.17613.1.S1_at	B3GAT3	Beta-1,3-glucuronyltransferase 3 (glucuronosyltransferase I)	AJ567374.1
Ssc.5257.1.S1_at	B3GNT1	UDP-GlcNAc:betaGal beta-1,3-N-acetylglucosaminyltransferase 1	NM_006577
Ssc.17140.1.A1_at	B4GALT4	UDP-Gal:betaGlcNAc beta 1,4- galactosyltransferase, polypeptide 4	AY253339.1
Ssc.20945.1.S1_at	BAZ2A	Bromodomain adjacent to zinc finger domain, 2A	XM_001927752
Ssc.15249.1.S1_at	BBS4	Bardet-Biedl syndrome 4	NM_033028
Ssc.12565.1.A1_at	BCAT1	Branched chain aminotransferase 1, cytosolic	XM_001925060
Ssc.27431.1.A1_at	BCAT1	Branched chain aminotransferase 1, cytosolic	XM_001925060
Ssc.6811.2.S1_at	BCL2	B-cell Cll/lymphoma 2	NM_000633
Ssc.7832.1.A1_at	BCL2L14	BCL2-like 14 (apoptosis facilitator)	NM_030766
Ssc.24015.1.S1_at	BEND5	BEN domain-containing protein 5	NM_024603.2
Ssc.8594.1.A1_at	BLNK	B-cell linker	XM_001928233
Ssc.18243.1.S1_at	BTBD9	BTB (POZ) domain containing 9	XM_001924671
Ssc.13087.1.A1_at	BTRC	Beta-transducin repeat containing	NM_003939
Ssc.14348.1.A1_at	C10orf137	Chromosome 10 open reading frame 137	XM_001924739
Ssc.24421.1.S1_at	C12orf35	Chromosome 12 open reading frame 35	NM_018169
Ssc.25441.1.A1_at	C12orf35	Chromosome 12 open reading frame 35	NM_018169
Ssc.25441.2.S1_a_at	C12orf35	Chromosome 12 open reading frame 35	NM_018169
Ssc.25441.2.S1_at	C12orf35	Chromosome 12 open reading frame 35	NM_018169
Ssc.6028.1.S1_at	C12orf7	Chromosome 12 open reading frame 75	NM_001145199.1
Ssc.915.1.S1_at	C14orf4	Chromosome 14 open reading frame 4	XM_001928316
Ssc.31025.1.S1_at	C16orf5	Chromosome 16 open reading frame 5	NM_013399
Ssc.26542.1.S1_at	C16orf68	Chromosome 16 open reading frame 68	NM_024109
Ssc.11467.1.A1_at	C16orf73	Chromosome 16 open reading frame 73	NM_152764
Ssc.18508.1.A1_at	C1orf14	Chromosome 1 open reading frame 14	NM_030933
Ssc.18337.2.A1_at	C1orf161	Chromosome 1 open reading frame 161	NM_152367
Ssc.18337.3.S1_at	C1orf161	Chromosome 1 open reading frame 161	NM_152367
Ssc.8707.1.A1_at	C1orf26	Chromosome 1 open reading frame 26	NM_001105518
Ssc.24083.1.A1_at	C1orf84	Chromosome 1 open reading frame 84	NM_001012961.1
Ssc.7043.1.A1_at	C20orf12	Chromosome 20 open reading frame 12	Null
Ssc.21698.1.A1_at	C4orf22	Chromosome 4 open reading frame 22	NM_152770
Ssc.11807.1.A1_at	C6orf108	Chromosome 6 open reading frame 108	NM_006443
Ssc.29692.1.A1_at	C7orf58	Chromosome 7 open reading frame 58	NM_001105533
Ssc.21612.1.A1_at	C8orf34	Chromosome 8 open reading frame 34	NM_052958
Ssc.3853.1.S1_at	C9orf61	Chromosome 9 open reading frame 61	XM_001926717
Ssc.20329.1.S1_at	CAB39	Calcium binding protein 39	NM_016289
Ssc.4434.1.S1_at	CALML4	Calmodulin-like 4	NM_001031733
Ssc.6447.1.A1_at	CAMK2N1	Calcium/calmodulin-dependent protein kinase II inhibitor 1	NM_018584
Ssc.23439.1.A1_at	CARD6	Caspase recruitment domain family, member 16	NM_032587
Ssc.12842.1.S1_at	CAV1	Caveolin 1	NM_214438
Ssc.12842.1.S2_at	CAV1	Caveolin 1	NM_214438
Ssc.16989.1.A1_at	CAV1	Caveolin 1	NM_214438
Ssc.24958.1.A1_at	CAV1	Caveolin 1	NM_001753
Ssc.1902.1.A1_at	CCDC144B	Coiled-coil domain containing 144B	NM_182568
Ssc.29606.1.A1_at	CCDC46	Coiled-coil domain containing 46	NM_001037325
Ssc.7638.1.A1_at	CCDC91	Coiled-coil domain containing 91	NM_018318
Ssc.14409.1.A1_at	CCNT2	Cyclin L2	NM_001241
Ssc.28564.1.S1_at	CD160	CD163 antigen	NM_007053
Ssc.19673.1.S1_at	CD3D	CD3d molecule, delta (CD3-TCR complex)	NM_213775
Ssc.14255.1.S1_at	CDC42SE1	CDC42 small effector 1	NM_001038707
Ssc.21332.1.S1_at	CDKL5	Cyclin-dependent kinase-like 5	NM_001037343
Ssc.9738.1.A1_at	CEBPB	CCAAT/enhancer binding protein (C/EBP), beta	AY207000.1
Ssc.13048.1.A1_at	CHMP4B	Chromatin modifying protein 2B	NM_176812
Ssc.8327.1.A1_at	CHMP5	Chromatin modifying protein 5	NM_016410
Ssc.8189.1.A1_at	CLASP2	Cytoplasmic linker associated protein 2	NM_015097
Ssc.12228.1.A1_at	CLDN8	Claudin 8	NM_199328
Ssc.24455.1.A1_at	CLK3	CDC-like kinase 3	NM_001130028
Ssc.12268.1.S1_at	CLMN	Calmin (calponin-like, transmembrane)	NM_024734
Ssc.16827.1.S1_at	CLSTN1	Calsyntenin 1	NM_001009566
Ssc.9760.1.A1_at	CLSTN1	Calsyntenin 1	NM_001009566
Ssc.9385.1.S1_at	CNNM4	Cyclin M4	NM_020184
Ssc.4892.1.S1_at	COL18A1	Collagen, type XVIII, alpha 1	NM_030582
Ssc.24270.1.S1_at	COL21A1	Collagen, type XXI, alpha 1	XM_001925339
Ssc.8729.1.A1_at	COL24A1	Collagen, type XXIV, alpha 1	NM_152890
Ssc.23368.1.A1_at	COL4A5	Collagen, type IV, alpha 5	NM_000495
Ssc.24114.1.A1_at	COL4A5	Collagen, type IV, alpha 5	NM_000495
Ssc.15786.1.S1_at	COLL11A1	Collagen type XI alpha 1	XM_001929372
Ssc.785.1.S1_at	COMT	Catechol-O-methyltransferase	XM_001929638
Ssc.18649.1.S1_at	COX4I2	Cytochrome c oxidase subunit IV isoform 2 (lung)	NM_032609
Ssc.5563.1.S1_at	CRABP1	Cellular retinoic acid binding protein 1	NM_001031789
Ssc.1078.1.A1_at	CREG1	Cellular repressor of E1A-stimulated genes 1	NM_003851
Ssc.1078.2.A1_at	CREG1	Cellular repressor of E1A-stimulated genes 1	NM_003851
Ssc.10091.1.S1_at	CRTC3	CREB regulated transcription coactivator 3	NM_001042574
Ssc.28154.1.A1_at	CRTC3	CREB regulated transcription coactivator 3	NM_001042574
Ssc.15732.1.A1_at	CTDSPL2	CTD (carboxy-terminal domain, RNA polymerase II, polypeptide A) small phosphatase-like 2	NM_016396
Ssc.31171.1.S1_at	CXorf36	Chromosome X open reading frame 36	NM_024689
Ssc.8767.1.A1_at	CYP1B1	Cytochrome p450, family 1, subfamily B, polypeptide 1	NM_000104
Ssc.3804.2.S1_at	CYP27A1	Cytochrome p450, family 27, subfamily A, polypeptide 1	NM_000784
SscAffx.21.1.S1_at	CYP7A1	Cytochrome p450, family 7, subfamily A, polypeptide 1	NM_000780
Ssc.838.1.S1_at	CYTH1	Cytohesin 1	NM_004762.2
Ssc.8733.1.A1_at	CYTIP	Cytohesin 1 interacting protein	NM_004288.4
Ssc.16903.1.S1_at	DAXX	Ceath-domain associated protein	XR_045615
Ssc.7610.1.S1_at	DAZAP2	DAZ associated protein 2	NM_001139476
Ssc.9874.1.S1_at	DAZAP2	DAZ associated protein 2	NM_001139476
Ssc.7037.2.A1_at	DCDC2	Doublecortin domain containing 2	NM_016356
Ssc.2558.1.S1_at	DCI	Dodecenoyl-Coenzyme A delta isomerase (3,2 trans-enoyl-Coenzyme A isomerase)	NM_001919
Ssc.7577.1.A1_at	DCP2	DCP2 decapping enzyme homolog (S. Cerevisiae)	NM_152624
Ssc.8477.1.A1_at	DCTN4	Dynactin 4 (p62)	NM_016221
Ssc.14189.1.A1_at	DDX1	DEAD (Asp-Glu-Ala-Asp) box polypeptide 1	NM_004939
Ssc.4511.1.S1_at	DHRS3	Dehydrogenase/reductase (SDR family) member 3	NM_004753
Ssc.6441.1.A1_at	DHRS7	Dehydrogenase/reductase (SDR family) member 7	XM_001928748
Ssc.6441.2.S1_at	DHRS7	Dehydrogenase/reductase (SDR family) member 7	XM_001928748
Ssc.7529.1.S1_at	DIDO1	Death inducer-obliterator 1 [	NM_033081
Ssc.6423.2.S1_at	DIP2C	DIP2 disco-interacting protein 2 homolog C (Drosophila)	NM_014974
Ssc.7524.1.A1_at	DKK1	Dickkopf homolog 1 (Xenopus laevis)	NM_012242
Ssc.29155.1.A1_at	DLC1	Deleted in liver cancer 1	NM_006094
Ssc.27171.1.S1_at	DLL4	Delta-like 4 (Drosophila)	XM_001929365
Ssc.18805.1.A1_at	DMD	Dystrophin (muscular dystrophy, duchenne and becker types)	NM_000109
Ssc.1180.1.S1_at	DNAJB2	DnaJ (Hsp40) homolog, subfamily B, member 2	NM_001039550
Ssc.5970.1.S1_at	DOCK6	Dedicator of cytokinesis 6	NM_020812
Ssc.25400.1.S1_at	DUSP16	Dual specificity phosphatase 16	NM_030640
Ssc.13159.1.A1_at	EBF1	Early B-cell factor 1	NM_024007
Ssc.16189.1.S1_at	EDNRA	Endothelin receptor type A	NM_214229
Ssc.19535.1.A1_at	EFHC2	EF-hand domain (C-terminal) containing 2	NM_025184
Ssc.27799.1.S1_at	EFNB2	Ephrin-B2	NM_004093
Ssc.24147.1.S1_at	EGFLAM	EGF-like, fibronectin type III and laminin G domains	NM_152403
Ssc.24304.2.A1_at	EGFLAM	EGF-like, fibronectin type III and laminin G domains	NM_152403
Ssc.4193.1.S1_at	ELK4	ELK4, ETS-domain protein (SRF accessory protein 1)	NM_001973
Ssc.30467.1.A1_at	ELOVL2	ELOVL family member 2, elongation of long chain fatty acids (Fen1/Elo2, Sur4/Elo3-like, Yeast)	XM_001924708
Ssc.8718.1.A1_at	ELP4	Elongation protein 4 homolog (S. Cerevisiae)	NM_019040
Ssc.23922.1.A1_at	EMR1	EGF-like module containing, mucin-like, hormone receptor-like 1	NM_001974
Ssc.3980.1.A1_at	ENPP4	Ectonucleotide pyrophosphatase/phosphodiesterase 4	NM_014936
Ssc.22177.1.S1_at	EP300	E1A binding protein p300	XM_001929213
Ssc.3549.1.S1_at	EPAS1	Endothelial PAS domain protein 1	NM_001097420
Ssc.8965.1.A1_at	EPAS1	Endothelial PAS domain protein 1	NM_001097420
Ssc.493.1.S1_at	EPB41L4B	Erythrocyte membrane protein band 4.1 like 4B	NM_018424
Ssc.19903.1.S1_at	EPHB3	EPH receptor B3	NM_004443
Ssc.4310.1.A1_at	EPS15	Epidermal growth factor receptor pathway substrate 15	NM_001981
Ssc.15229.1.S1_at	ERAP1	Endoplasmic reticulum aminopeptidase 1	NM_001040458
Ssc.22750.1.S1_at	EVI1	Ecotropic viral integration site 1	NM_001105077
Ssc.1468.1.S1_at	EXOC2	Exocyst complex component 2	NM_018303
Ssc.13654.1.A1_at	EXOSC1	Exosome component 1	XM_001928803
Ssc.25979.1.S1_at	EXTL3	Exostoses (multiple)-like 3	NM_001440
Ssc.8277.1.A1_at	EYA4	eyes absent homolog 4 (Drosophila)	NM_004100
Ssc.15480.1.S1_at	F2RL2	Coagulation factor II (thrombin) receptor-like 2	NM_004101
Ssc.1795.3.A1_at	FAM113A	Family with sequence similarity 113, member A	NM_022760
Ssc.28945.2.A1_at	FAM113B	Family with sequence similarity 133, member B	Null
Ssc.19371.1.A1_at	FAM13B1	Family with sequence similarity 13, member B1	NM_016603
Ssc.6548.1.A1_at	FAM194B	Family with sequence similarity 194, member B	NM_182542.2
Ssc.27414.1.A1_at	FAM55A	Family with sequence similarity 55, member A	NM_152315
Ssc.27648.1.A1_at	FAM62B	Family with sequence similarity 62, member B	NM_020728
Ssc.31052.1.A1_at	FAM63B	Family with sequence similarity 62, member B	NM_001040450
Ssc.9663.1.A1_at	FAM78B	Family with sequence similarity 78, member B	NM_001017961
Ssc.11038.1.A1_at	FBLN5	Fibulin 5	XM_001929027
Ssc.20390.1.S1_at	FBXL12	F-box and leucine-rich repeat protein 12	NM_017703
Ssc.7060.1.A1_at	FBXO11	F-box protein 11	NM_012167
Ssc.20801.1.S1_at	FBXO22	F-box protein 22	XM_001926606
Ssc.29909.1.A1_at	FBXO22	F-box protein 22	NM_012170
Ssc.18695.1.A1_at	FBXW11	F-box and WD-40 domain protein 11	NM_012300
Ssc.14272.1.A1_at	FBXW7	F-box and WD-40 domain protein 7	NM_001013415
Ssc.3420.1.S1_at	FCF1	FCF1 small subunit (SSU) processome component homolog (S. cerevisiae)	NM_015962
Ssc.4266.1.S1_at	FERMT1	Fermitin family homolog 1 (Drosophila)	NM_017671
Ssc.26819.1.A1_at	FGD4	FYVE, RhoGEF and PH domain containing 4	XM_001925337
Ssc.24835.1.S1_at	FGF1	Fibroblast growth factor 1 (acidic)	NM_000800
Ssc.3993.1.A1_at	FGF14	Fibroblast growth factor 14	NM_004115
Ssc.1726.1.A1_at	FLNB	Filamin B, beta (actin binding protein 278)	AY550071.1
Ssc.229.1.S1_at	FMO1	Flavin containing monooxygenase 1	NM_214064
Ssc.23538.1.S1_at	FMO5	Flavin containing monooxygenase 5	NM_001461
Ssc.30766.1.A1_at	FNBP4	Formin binding protein 4	NM_015308
Ssc.2463.2.A1_at	FOXJ2	Forkhead box J2	NM_018416
Ssc.2230.2.S1_at	FOXP1	Forkhead box P1	NM_032682
Ssc.22534.1.S1_at	FRAS1	Forkhead box S1	NM_025074
Ssc.2012.1.A1_at	FRMD3	FERM domain containing 3	NM_174938
Ssc.28149.1.A1_at	FRMD4B	FERM domain containing 4B	NM_015123
Ssc.1798.1.S1_at	FSCN1	Fascin homolog 1, actin-bundling protein (Strongylocentrotus purpuratus)	NM_001146300
Ssc.26915.1.S1_at	FSTL5	Follistatin-like 5	NM_001128427
Ssc.243.1.S1_at	FUT2	Fucosyltransferase 2 (secretor status included)	NM_214069
Ssc.2714.1.S1_a_at	FYN	FYN oncogene related to SRC, FGR, YES	NM_001080206
Ssc.29483.1.A1_at	FZD5	Frizzled homolog 5 (Drosophila)	NM_003468
Ssc.11005.1.A1_at	GAB1	GRB2-associated binding protein 1	NM_002039
Ssc.18374.1.A1_at	GAPT	GRB2-binding adaptor protein, transmembrane	NM_001039717
Ssc.21626.2.S1_at	GAS1	Growth arrest-specific 1	NM_002048
Ssc.4743.1.S2_at	GATA2	GATA binding protein 2	NM_213879
Ssc.13172.1.A1_at	GCNT1	Glucosaminyl (N-acetyl) transferase 1, core 2	NM_001097633
Ssc.31154.1.S1_at	GIPC2	GIPC PDZ domain containing family, member 2	NM_017655
Ssc.6072.1.S1_at	GIT2	G protein-coupled receptor kinase interactor 2	NM_014776
Ssc.2318.1.A1_at	GLI2	Gli-Kruppel family member GLI2	NM_005270
Ssc.13553.2.S1_at	GNA14	Guanine nucleotide binding protein (G protein), alpha 14	NM_001097518
Ssc.13671.1.A1_at	GNL1	Guanine nucleotide binding protein-like 1	Null
Ssc.25821.1.S1_at	GOLGA2	Golgi autoantigen, golgin subfamily A, 2	NM_004486
Ssc.7213.1.A1_at	GON4L	Gon-4-like (C. elegans)	NM_001037533
Ssc.2593.1.S1_at	GOPC	Golgi-associated PDZ and coiled-coil motif containing	NM_001017408
Ssc.29487.1.A1_at	GPC4	Glypican 4	NM_001448
Ssc.20047.1.S1_at	GPC5	Glypican 5	NM_004466
Ssc.2354.1.S1_at	GPR160	G protein-coupled receptor 160	NM_014373
Ssc.4105.1.S1_at	GPRC5C	G protein-coupled receptor, family C, group 5, member C	NM_018653
Ssc.16727.1.A1_at	GPX3	Glutathione peroxidase 3	NM_001115155
Ssc.26847.1.A1_at	GRIA1	Glutamate receptor, ionotropic, AMPA 1	NM_000827
Ssc.10725.1.A1_at	GRID2	Glutamate receptor, ionotropic, delta 2	NM_001510
Ssc.24259.1.S1_at	GRIPAP1	GRIP1 associated protein 1	NM_020137
Ssc.1917.1.S1_at	GTPBP1	GTP binding protein 1	NM_004286
Ssc.18486.2.S1_at	H1F0	H1 histone family, member 0	NM_005318
Ssc.31068.1.A1_at	HAND2	Heart and neural crest derivatives expressed 2	XM_001926803
Ssc.16229.1.S1_at	HAPLN1	Hyaluronan and proteoglycan link protein 1	NM_001004028
Ssc.7429.1.A1_at	HAPLN1	Hyaluronan and proteoglycan link protein 1	NM_001884
Ssc.4125.1.A1_at	HDAC5	Histone deacetylase 3	NM_001015053
Ssc.1451.1.S1_at	HECW2	HECT, C2 and WW domain containing E3 ubiquitin protein ligase 2	NM_020760
Ssc.24866.1.A1_at	HMGB3	High-mobility group box 3	NM_005342
Ssc.16088.1.S1_at	HMGCR	3-hydroxy-3-methylglutaryl-Coenzyme A reductase	NM_000859.2
Ssc.105.2.A1_at	HN1	Hematological and neurological expressed 1	NM_001048069
Ssc.15812.1.A1_at	HOXA11B	Homeobox A11	AF453292.1
Ssc.26748.1.A1_at	HOXA9	Homeobox A9	NM_152739
Ssc.12652.1.A1_at	HOXD10A	Homeobox protein A10	AF281156.1
Ssc.15962.1.S1_at	HOXD10A	Homeobox protein A10	AF281156.1
Ssc.26254.1.S1_at	HOXD10A	Homeobox protein A10	AF281156.1
Ssc.27606.1.S1_at	HOXD10A	Homeobox protein A10	AF281156.1
Ssc.22292.2.A1_at	HOXD11	Homeobox D11	NM_021192
Ssc.3450.1.S1_at	HOXD8	Homeobox D8	NM_019558
Ssc.24369.1.S1_at	HTR7	5-hydroxytryptamine (serotonin) receptor 7	NM_000872
Ssc.15304.1.S1_at	HYI	Hydroxypyruvate isomerase homolog (E. Coli)	NM_031207
Ssc.15146.1.S1_at	ICA1	Islet cell autoantigen 1	NM_004968
Ssc.31140.1.S1_at	IFIT3	Interferon-induced protein with tetratricopeptide repeats 3	XM_001928703
Ssc.19009.1.S1_at	IGF1R	Insulin-like growth factor 1 receptor	NM_000875
Ssc.11166.1.S1_at	IGSF9	Immunoglobulin superfamily, member 9	NM_020789
Ssc.29939.1.S1_at	IKZF4	IKAROS family zinc finger 4 (Eos)	NM_022465
Ssc.13361.1.A1_at	INO80C	INO80 complex subunit C	NM_001098817.1
Ssc.6908.1.A1_at	IQCB1	IQ motif containing B1	NM_001023570
Ssc.27879.1.S1_at	IQSEC1	IQ motif and Sec7 domain 1	NM_014869
Ssc.824.1.S1_at	IRF6	Interferon regulatory factor 6	NM_214278
Ssc.1377.1.A1_at	ITGA8	Integrin, alpha 8	NM_003638
Ssc.324.1.S1_a_at	JAK2	Janus kinase 2	NM_214113
Ssc.30984.1.A1_at	JMJD1B	Jumonji domain containing 1B	NM_016604
Ssc.6726.2.S1_a_at	KANK1	KN motif and ankyrin repeat domains 1	XM_001924292
Ssc.28074.1.A1_at	KCNN3	Potassium intermediate/small conductance calcium-activated channel, subfamily N, member 3	NM_002249
Ssc.12936.1.A1_at	KERA	Keratocan	XM_001927128
Ssc.3751.1.A1_at	KIAA0174	KIAA0174	NM_014761
Ssc.21715.1.A1_at	KIAA0907	KIAA0907	NM_014949
Ssc.8427.1.A1_at	KIAA1128	KIAA1128	NM_018999
Ssc.3752.1.A1_at	KIAA1191	KIAA1191	NM_001079684
Ssc.8882.1.A1_at	KIAA1324	KIAA1324	NM_020775
Ssc.14391.1.A1_at	KIAA1430	KIAA1430	NM_020827
Ssc.18241.1.A1_at	KIAA1432	KIAA1432	NM_020829
Ssc.2168.1.S1_at	KIAA1462	KIAA1462	NM_020848
Ssc.1118.1.A1_at	KIAA1546	KIAA1546	AB046766.1
Ssc.3423.1.S1_at	KIAA2026	KIAA2026	NM_001017969
Ssc.8250.1.A1_at	KIFAP3	Kinesin-associated protein 3	XM_001927760
Ssc.2936.2.S1_at	KLC1	Kinesin light chain 1	NM_001130107
Ssc.5842.1.A1_at	KLHL2	Kelch-like 2 (Drosophila)	NM_007246
Ssc.8576.1.A1_at	KLHL9	Kelch-like 9 (Drosophila)	NM_018847
Ssc.7437.1.A1_at	L2HGDH	L-2-hydroxyglutarate dehydrogenase	NM_024884
Ssc.1556.1.S1_at	LAGE3	L antigen family, member 3	NM_006014
Ssc.10383.1.A1_at	LAMA2	Laminin, alpha 2	NM_000426
Ssc.11623.1.A1_at	LAMA2	Laminin, alpha 2	NM_000426
Ssc.11815.1.A1_s_at	LAMA2	Laminin, alpha 2	NM_000426
Ssc.14356.1.A1_at	LAMA2	Laminin, alpha 2	NM_000426
Ssc.24580.1.A1_at	LAMB1	Laminin, beta 1	NM_002291
Ssc.5067.1.S1_at	LAMB2	Laminin, beta 2	NM_002292
Ssc.3519.1.S1_at	LARP5	La ribonucleoprotein domain family, member 5	NM_015155
Ssc.28873.1.A1_at	LARS	Leucyl-tRNA synthetase	NM_020117
Ssc.17004.1.S1_at	LEF1	Lymphoid enhancer-binding factor 1	NM_016269
Ssc.3024.1.S1_at	LEMD3	LEM domain containing 3	NM_014319
Ssc.12000.1.A1_at	LENG8	Leukocyte receptor cluster (LRC) member 8	NM_052925
Ssc.8266.1.A1_at	LIFR	Leukemia inhibitory factor receptor	NM_002310
Ssc.25185.1.S1_at	LIMCH1	LIM and calponin homology domains 1	NM_001112717
Ssc.12787.1.A1_at	LPHN3	Latrophilin 3	NM_015236
Ssc.829.1.A1_at	LPIN2	Lipin 2	NM_014646
Ssc.16335.1.S1_at	LPL	Lipoprotein lipase	NM_214286
Ssc.3003.1.S1_at	LRIG2	Leucine-rich repeats and immunoglobulin-like domains 2	NM_014813
Ssc.7198.1.A1_at	LRRC16A	Leucine rich repeat containing 16A	NM_017640
Ssc.6665.1.A1_at	LRRC28	Leucine rich repeat containing 28	NM_144598
Ssc.7022.1.A1_at	LRRC42	Leucine rich repeat containing 42	NM_052940
Ssc.1128.1.S1_at	LUM	Lumican	XM_001927000
Ssc.18213.2.S1_at	LYSMD4	LysM, putative peptidoglycan-binding, domain containing 4	NM_152449
Ssc.19060.1.A1_at	MAGI1	Membrane associated guanylate kinase, WW and PDZ domain containing 1	NM_173515
Ssc.30064.1.A1_at	MAGI2	Membrane associated guanylate kinase, WW and PDZ domain containing 2	NM_012301
Ssc.3141.1.S1_at	MAGL1	Membrane associated guanylate kinase, WW and PDZ domain containing 1	XM_001924117
Ssc.3397.1.S1_at	MAN2C1	Mannosidase, alpha, class 2C, member 1	XM_001924189
Ssc.13241.1.A1_at	MAP3K14	Mitogen-activated protein kinase kinase kinase 14	NM_003954
Ssc.16952.1.S1_at	MAPK1IP1L	Mitogen-activated protein kinase 1 interacting protein 1-like	NM_144578
Ssc.5924.1.S1_at	MAPK3	Mitogen-activated protein kinase 3	NM_001040056
Ssc.21536.2.S1_at	MAPKAP1	Mitogen-activated protein kinase associated protein 1	NM_001006617
Ssc.29044.1.A1_at	MARCH6	Membrane-associated ring finger (C3HC4) 6	NM_001130535
Ssc.29044.2.A1_at	MARCH6	Membrane-associated ring finger (C3HC4) 6	NM_001130535
Ssc.3654.1.A1_at	MARCH6	Membrane-associated ring finger (C3HC4) 6	NM_001130535
Ssc.4366.1.S1_at	MARCH6	Membrane-associated ring finger (C3HC4) 6	NM_001130535
Ssc.24030.1.S1_at	MAST4	Microtubule associated serine/threonine kinase 4	NM_015183
Ssc.7916.1.A1_at	MBIP	MAP3K12 binding inhibitory protein 1	NM_016586
Ssc.29672.1.A1_at	MCC	Mutated in colorectal cancers	NM_002387
Ssc.30296.1.S1_at	MCF2L2	MCF.2 cell line derived transforming sequence-like 2	NM_015078
Ssc.30296.2.A1_at	MCF2L2	MCF.2 cell line derived transforming sequence-like 2	NM_015078
Ssc.15559.1.A1_s_at	MED13	Mediator complex subunit 13	NM_005121
Ssc.4441.3.A1_at	MED15	Mediator complex subunit 15	NM_001003891
Ssc.11736.1.A1_at	MED26	Mediator complex subunit 26	NM_004831
Ssc.18469.1.S1_at	MED30	Mediator complex subunit 30	NM_080651
Ssc.6192.1.A1_at	MEG3	Maternally expressed 3	NR_021488
Ssc.24864.1.A1_at	MEIS1	MEIS1, myeloid ecotropic viral integration site 1 homolog (Mouse)	NM_002398
Ssc.19861.1.S1_at	MFNG	MFNG O-fucosylpeptide 3-beta-N-acetylglucosaminyltransferase	NM_002405
Ssc.4142.1.S1_at	MFSD4	Major facilitator superfamily domain containing 4	NM_181644
Ssc.1396.1.S1_at	MFSD6	Major facilitator superfamily domain containing 6	NM_017694.3
Ssc.19811.1.S1_at	MGRN1	Mahogunin, ring finger 1	NM_015246
Ssc.1013.1.A1_at	MGST1	Microsomal glutathione S-transferase 1	NM_214300
Ssc.7999.1.A1_at	MITF	Microphthalmia-associated transcription factor	NM_000248
Ssc.4454.1.A1_at	MLL5	Myeloid/lymphoid or mixed-lineage leukemia 5	NM_018682
Ssc.5713.1.S1_at	MMP-2	gelatinase A	NM_214192
Ssc.30633.1.S1_at	MNS1	Meiosis-specific nuclear structural 1	NM_018365
Ssc.5467.1.A1_at	MOBKL1A	Mob1, MPS one binder kinase activator-like 1A (Yeast)	NM_173468
Ssc.14217.1.A1_at	MOBKL3	MOB1, Mps One Binder kinase activator-like 3 (yeast)	NM_001032379
Ssc.1618.1.A1_at	MOCS1	Molybdenum cofactor synthesis 1	NM_001075098
Ssc.30253.1.A1_at	MORC3	MORC family CW-type zinc finger 3	NM_015358
Ssc.27621.1.S1_at	MSC	Musculin (activated B-cell factor-1)	NM_005098
Ssc.17299.1.A1_at	MTMR11	Myotubularin related protein 11	NM_181873
Ssc.17299.2.S1_at	MTMR11	Myotubularin related protein 11	NM_181873
Ssc.7893.1.A1_at	MTSS1	Metastasis suppressor 1	NM_014751
Ssc.7893.2.A1_at	MTSS1	Metastasis suppressor 1	NM_014751
Ssc.3809.1.A1_at	MUM1	Melanoma associated antigen (mutated) 1	NM_032853
Ssc.12157.1.A1_at	MYH14	Myosin, heavy chain 14	NM_001077186
Ssc.3118.2.S1_a_at	MYL6	Myosin, light chain 6, alkali, smooth muscle and non-muscle	NM_001163997
Ssc.9572.1.A1_at	MYO10	Myosin X	NM_012334
Ssc.2666.1.S1_at	MYST2	MYST histone acetyltransferase 2	NM_007067
Ssc.24220.2.S1_at	N4BP1	NEDD4 binding protein 1	NM_153029
Ssc.29246.1.A1_at	NANOS1	Nanos homolog 1 (Drosophila)	XM_001928298
Ssc.8352.1.A1_at	NAP1L3	Nucleosome assembly protein 1-like 3	NM_004538
Ssc.13446.1.A1_at	NBEA	Neurobeachin	NM_015678
Ssc.10490.1.A1_at	NCOA2	nuclear receptor coactivator 2	NM_001114275
Ssc.27423.1.S1_at	NCOA2	nuclear receptor coactivator 2	NM_001114275
Ssc.20051.1.S1_at	NDP	Norrie disease (pseudoglioma)	NM_001113057
Ssc.8296.1.A1_at	NDRG4	N-myc downstream regulated gene 4	NM_001130487
Ssc.1330.1.A1_at	NEBL	Nebulette	NM_006393
Ssc.13641.1.A1_at	NELL2	Nel-like 2 (Chicken)	NM_006159
Ssc.21820.1.A1_at	NFYC	Nuclear transcription factor Y, gamma	NM_014223
Ssc.7039.1.A1_at	NGFRAP1	Nerve growth factor receptor (TNFRSF16) associated protein 1	NM_014380
Ssc.2696.1.S1_at	NISCH	Nischarin	XM_001925354
Ssc.10108.1.A1_at	NKAIN2	Na+/K+ transporting ATPase interacting 2	NM_001040214
Ssc.5609.1.A1_at	NKAIN2	Na+/K+ transporting ATPase interacting 2	NM_001040214
Ssc.30611.1.A1_at	NKTR	NK-tumor recognition protein	NM_005385
Ssc.2230.1.A1_at	NOC3L	Nucleolar complex associated 3 homolog	NM_022451
Ssc.8399.1.A1_at	NOL4	Nucleolar protein family 4 (RNA-associated)	NM_003787
Ssc.20730.1.S1_at	NOLA2	NHP2 ribonucleoprotein homolog (Yeast)	NM_017838.3
Ssc.26169.1.S1_at	NOTCH1	Notch homolog 1, translocation-associated (Drosophila)	NM_017617
Ssc.26169.2.S1_at	NOTCH1	Notch homolog 1, translocation-associated (Drosophila)	NM_017617
Ssc.4068.1.S1_at	NR2C1	Nuclear receptor subfamily 2, group C, member 1	NM_001032287
Ssc.1205.1.S1_at	NR2F2	Nuclear receptor subfamily 2, group F, member 2	NM_021005
Ssc.19579.1.A1_at	NR2F2	Nuclear receptor subfamily 2, group F, member 2	XM_001928360
Ssc.19579.2.S1_at	NR2F2	Nuclear receptor subfamily 2, group F, member 2	XM_001928360
Ssc.8676.1.S1_at	NR2F2	Nuclear receptor subfamily 2, group F, member 2	XM_001928360
Ssc.17877.1.A1_at	NR3C2	Nuclear receptor subfamily 3, group C, member 2	NM_000901
Ssc.19199.1.A1_at	NRADDP	Neurotrophin receptor associated death domain	Null
Ssc.1464.1.A1_at	NTRK3	Neurotrophic tyrosine kinase, receptor, type 3	NM_001007156
Ssc.5853.1.S1_at	NUDT16L1	Nudix (nucleoside diphosphate linked moiety X)-type motif 116-like 1	NM_032349
Ssc.10628.1.A1_at	Null	Pig DNA sequence from clone CH242-96L23 on chromosome 7	Null
Ssc.13243.1.A1_at	Null	Sus scrofa cDNA clone MI-P-CP1-nzd-f-15-0-UI 3-	Null
Ssc.13468.1.A1_at	Null	Homo sapiens chromosome 17, clone RP11-296K13	Null
Ssc.18950.1.A1_at	Null	835566 MARC 3PIG Sus scrofa cDNA 3-	AB015329.1
Ssc.21174.1.A1_at	Null	Sus scrofa clone RP44-304F21	Null
Ssc.2353.1.S1_at	Null	372162 MARC 2PIG Sus scrofa cDNA 5-	Q6ZVR3
Ssc.4645.1.A1_at	Null	Sus scrofa cDNA clone MI-P-E6-ahm-a-01-1-UM 3-	AK002097.1
Ssc.5926.1.S1_at	Null	Sus scrofa mRNA, clone:OVRM10086H07, expressed in ovary	Q8N1G7
Ssc.5926.2.S1_at	Null	Sus scrofa mRNA, clone:OVRM10086H07, expressed in ovary	Q8N1G7
Ssc.6561.1.A1_at	Null	Pig DNA sequence from clone CH242-96N5 on chromosome X	Null
Ssc.29033.2.S1_at	NUP188	Nucleoporin 188kDa	NM_015354
Ssc.29033.3.A1_at	NUP188	Nucleoporin 188kDa	NM_015354
Ssc.20080.1.S1_at	OAZ1	Ornithine decarboxylase antizyme 1	NM_001122994
Ssc.27928.1.S1_at	OGFR	Opioid growth factor receptor	NM_007346
Ssc.14361.1.A1_at	OLFM1	Olfactomedin 1	NM_006334
Ssc.12783.1.A1_at	OLFM3	Olfactomedin 3	NM_058170
Ssc.15592.1.S1_at	OLFML3	Olfactomedin-like 3	XM_001926977
Ssc.7781.1.A1_at	OPA1	Optic atrophy 1 (autosomal dominant)	NM_015560
Ssc.21845.1.S1_at	OPHN1	Oligophrenin 1	NM_002547
Ssc.21845.2.S1_at	OPHN1	Oligophrenin 1	NM_002547
Ssc.9606.1.A1_at	OPHN1	Oligophrenin 1	NM_002547
Ssc.3983.1.S1_at	OR2M4	Olfactory receptor, family 2, subfamily M, member 4	NM_017504
Ssc.13954.1.A1_at	OTUD1	OTU domain containing 1	NM_001145373.2
Ssc.3782.1.S1_at	OTUD5	OTU domain containing 5	NM_017602
Ssc.27309.1.S1_at	OXCT1	3-oxoacid CoA transferase 1	NM_000436
Ssc.17287.1.A1_at	P311	P311 protein	EF416570.1
Ssc.7463.1.A1_at	PALLD	Palladin, cytoskeletal associated protein	NM_016081
Ssc.12203.1.A1_at	PALM	Paralemmin	NM_001040134
Ssc.2451.1.A1_at	PAN3	PAN3 poly(A) specific ribonuclease subunit homolog	XM_001927223
Ssc.13060.1.S1_a_at	PAPD5	PAP associated domain containing 5	NM_001040284
Ssc.1382.1.S1_at	PARD3	PAR-3 partitioning defective 3 homolog (C. Elegans)	NM_019619
Ssc.13068.1.A1_at	PARP12	Poly (ADP-ribose) polymerase family, member 12	NM_022750
Ssc.3457.1.S1_at	PCGF2	Polycomb group ring finger 2	NM_007144
Ssc.2016.1.A1_at	PDCD6IP	Programmed cell death 6 interacting protein	NM_013374
Ssc.29876.1.A1_at	PDCD6IP	Programmed cell death 6 interacting protein	NM_013374
Ssc.21694.1.A1_at	PDE6D	Phosphodiesterase 6D, cGMP-specific, rod, delta	NM_002601
Ssc.10055.1.A1_at	PDGFRA	Platelet-derived growth factor receptor, alpha polypeptide	NM_006206
Ssc.20942.2.A1_at	PDGFRA	Platelet-derived growth factor receptor, alpha polypeptide	NM_006206
Ssc.13723.2.S1_at	PDSS1	Prenyl (decaprenyl) diphosphate synthase, subunit 1	NM_014317
Ssc.8090.1.A1_at	PEA15	Phosphoprotein enriched in astrocytes 15	XM_001928960
Ssc.1029.1.S1_at	PHF6	PHD finger protein 6	NM_001015877
Ssc.10983.1.A1_at	PICALM	Phosphatidylinositol binding clathrin assembly protein	NM_001008660
Ssc.29846.1.A1_at	PID1	Phosphotyrosine interaction domain containing 1	NM_001100818
Ssc.8797.1.A1_at	PIGF	Phosphatidylinositol glycan, class F	NM_002643
Ssc.29158.1.A1_at	PIGN	Phosphatidylinositol glycan, class N	NM_012327
Ssc.29061.1.A1_at	PIK3C2A	Phosphoinositide-3-kinase, class 2, alpha polypeptide	NM_002645
Ssc.8497.1.A1_at	PKHD1	Polycystic kidney and hepatic disease 1 (autosomal recessive)	NM_138694
Ssc.24831.1.A1_at	PLCD3	Phospholipase C, delta 3	NM_133373
Ssc.29424.1.A1_at	PLEKHA5	Pleckstrin homology domain containing, family A member 5	NM_019012
Ssc.12720.1.S1_at	PLLP	Plasma membrane proteolipid (plasmolipin)	NM_015993
Ssc.17160.1.S1_at	POFUT2	Protein O-fucosyltransferase 2	NM_015227
Ssc.27451.1.A1_at	POLG2	Polymerase (DNA-directed), gmamma 2	NM_007215
Ssc.6233.1.S1_at	PPAP2B	Phosphatidic acid phosphatase type 2B	NM_003713
Ssc.13719.2.A1_a_at	PPM1B	Protein phosphatase 1B (formerly 2C), magnesium-dependent, beta isoform	NM_001033556
Ssc.307.1.S1_at	PPP1R12A	Protein phosphatase 1, regulatory (inhibitor) subunit 12A	NM_002480
Ssc.27172.1.A1_at	PPP2R1B	Protein phosphatase 2 (formerly 2A), regulatory subunit A (PR 65), beta isoform	NM_002716
Ssc.22136.1.S1_at	PPTC7	PTC7 protein phosphatase homolog (S. cerevisiae)	NM_139283
Ssc.24027.1.A1_at	PPTC7	PTC7 protein phosphatase homolog (S. cerevisiae)	NM_139283
Ssc.13143.1.S1_at	PRDM2	PR domain containing 2	NM_001007257
Ssc.2202.1.S1_at	PREB	Prolactin regulatory element-binding protein	NM_013388
Ssc.13872.1.S1_at	PRKACA	Protein kinase, cAMP-dependent, catalytic, alpha	X07617.1
Ssc.4740.2.A1_at	PRKG1	Protein kinase, cGMP-dependent, type I	NM_001098512
Ssc.27272.1.A1_at	PROC	Protein C	NM_000312
Ssc.25228.1.S1_at	PRPF40B	PRP40 pre-mRNA processing factor 40 homolog B	NM_001031698
Ssc.5243.1.A1_at	PTCH1	Patched homolog 1 (Drosophila)	NM_000264
Ssc.12975.1.S1_at	PTF-BETA	Pleiotrophic factor beta	NM_214336
Ssc.14485.1.S1_at	PTH1R	Parathyroid hormone 1 receptor	NM_214382
Ssc.9581.1.A1_at	PTK2	PTK2 protein tyrosine kinase 2	NM_005607
Ssc.12693.1.S1_at	PTPLB	Protein tyrosine phosphatase-like (proline instead of catalytic arginine), member B	XM_001924269
Ssc.25708.1.A1_at	PTPN9	Protein tyrosine phosphatase, non-receptor type 9	NM_002833
Ssc.26989.1.A1_at	PTPRC	Protein tyrosine phosphatase, receptor type, C	NM_002838
Ssc.10552.1.A1_at	PTPRG	Protein tyrosine phosphatase, receptor type, G	NM_002841
Ssc.21137.1.A1_at	PTPRS	Protein tyrosine phosphatase, receptor type, A	NM_002850
Ssc.21137.2.S1_at	PTPRS	Protein tyrosine phosphatase, receptor type, A	NM_002850
Ssc.4357.1.S1_at	PTRF	Polymerase I and transcript release factor	NM_012232
Ssc.4085.1.S1_at	PXN	Paxillin	NM_001080855
Ssc.4680.1.S1_at	PYGO2	Pygopus homolog 2 (Drosophila)	XR_045728
Ssc.21958.1.S1_at	QKI	Quaking homolog, KH domain RNA binding (Mouse)	NM_006775
Ssc.18507.1.S1_at	RAC3	Ras-related C3 botulinum toxin substrate 3 (rho family, small GTP binding protein Rac3)	NM_005052
Ssc.4833.1.S1_at	RALB	V-ral simian leukemia viral oncogene homolog B (ras related; GTP binding protein)	NM_002881
Ssc.18619.1.A1_at	RAP2C	RAP2C, member of RAS oncogene family	NM_021183
Ssc.17014.2.S1_at	RASD2	RASD family, member 2	NM_014310
Ssc.16380.1.A1_at	RBM47	RNA-binding protein 47	NM_001098634
Ssc.11440.1.A1_at	RCOR3	Rest corepressor 3	NM_018254
Ssc.23263.1.A1_at	RCOR3	Rest corepressor 3	NM_018254
Ssc.17853.1.A1_at	REM1	RAS (RAD and GEM)-like GTP-binding 1	NM_014012
Ssc.28508.1.S1_at	RFX1	Regulatory factor X, 1 (influences HLA class II expression)	NM_002918
Ssc.10733.1.A1_at	RGL1	Ral guanine nucleotide dissociation stimulator-like 1	NM_015149
Ssc.3597.1.S1_at	RGL1	Ral guanine nucleotide dissociation stimulator-like 1	NM_015149
Ssc.25201.1.A1_at	RIMS2	Regulating synaptic membrane exocytosis 2	NM_001100117
Ssc.8492.1.A1_at	RIMS2	Regulating synaptic membrane exocytosis 2	NM_001100117
Ssc.7445.1.A1_at	RNF20	Ring finger protein 20	XM_001926594
Ssc.12138.1.A1_at	ROBO1	Roundabout, axon guidance receptor, homolog 1 (Drosophila)	NM_002941
Ssc.29681.1.A1_at	ROR1	Receptor tyrosine kinase-like orphan receptor 1	NM_001083592
Ssc.12166.1.A1_at	RPL36A	Ribosomal protein L36A	NM_001101383
Ssc.21424.1.A1_at	RPRD1A	Regulation of nuclear pre-mRNA domain containing 1A	NM_018170.3
Ssc.9710.1.A1_at	RUNDC1	RUN domain containing 1	NM_173079
Ssc.25990.1.S1_at	RUNX1T1	Runt-related transcription factor 1; translocated to, 1 (cyclin D-related)	XM_001927928
Ssc.1921.1.A1_at	RYR2	Ryanodine receptor 2 (cardiac)	NM_001035
Ssc.15959.1.S1_at	SAMD8	Sterile alpha motif domain containing 8	NM_144660
Ssc.12021.1.S1_at	SAPS3	SAPS domain family, member 3	NM_018312
Ssc.30083.1.A1_at	SCFD2	Sec1 family domain containing 2	NM_152540
Ssc.1424.1.S1_at	SCYL2	SCY1-like 2 (S. cerevisiae)	NM_017988
Ssc.5938.1.A1_at	SDCBP2	Syndecan binding protein (syntenin) 2	NM_015685
Ssc.18574.1.A1_at	SELF2	CUGBP, Elav-like family member 2	NM_001025076
Ssc.9972.1.A1_at	SEMA3G	Sema domain, immunoglobulin domain (Ig), short basic domain, secreted, (semaphorin) 3A	NM_020163
Ssc.3415.1.S1_at	SERTAD3	SERTA domain containing 3	NM_013368
Ssc.7070.1.S1_at	SESN1	Sestrin 1	NM_014454
Ssc.9611.1.A1_at	SESN1	Sestrin 1	NM_014454
Ssc.13423.1.A1_at	SFRS15	Splicing factor, arginine/serine-rich 15	NM_020706
Ssc.7145.1.A1_at	SFRS2IP	Splicing factor, arginine/serine-rich 2, interacting protein	NM_004719
Ssc.13481.1.A1_at	SGSM1	Small G protein signaling modulator 1	NM_001039948
Ssc.13780.1.S1_x_at	SLA-1	MHC class I antigen 1	NM_001097431
Ssc.13780.6.S1_a_at	SLA-1	MHC class I antigen 1	NM_001097431
Ssc.13780.12.S1_a_at	SLA-2	MHC class I antigen 2	NM_001113702
Ssc.4483.1.A1_at	SLC19A3	Solute carrier family 19, member 3	NM_025243
Ssc.25054.1.S1_at	SLC22A15	Solute carrier family 22, member 15	NM_018420
Ssc.10800.1.S1_at	SLC25A14	Solute carrier family 25 (mitochondrial carrier, brain), member 14	NM_003951
Ssc.10800.2.A1_at	SLC25A14	Solute carrier family 25 (mitochondrial carrier, brain), member 14	NM_003951
Ssc.18117.1.A1_at	SLC2A4RG	SLC2A4 regulator	NM_020062
Ssc.24028.1.A1_at	SLC2A4RG	SLC2A4 regulator	NM_020062
Ssc.19836.1.S1_at	SLC31A2	Solute carrier family 31 (copper transporters), member 2	NM_001860
Ssc.19836.2.S1_at	SLC31A2	Solute carrier family 31 (copper transporters), member 2	NM_001860
Ssc.12083.3.A1_at	SLC41A1	Solute carrier family 41, member 1	NM_173854
Ssc.1904.2.S1_at	SLC44A2	Solute carrier family 44, member 2	NM_020428
Ssc.4945.1.S1_at	SLC9A3R2	Solute carrier family 9 (sodium/hydrogen exchanger), member 3 regulator 2	NM_001137639
Ssc.10203.1.S1_at	SLMAP	Sarcolemma associated protein	NM_007159
Ssc.16668.1.S1_at	SMARCB1	SWI/SNF related, matrix associated, actin dependent regulator of chromatin, subfamily b, member 1	XM_001929437
Ssc.24133.1.S1_at	SMCHD1	Structural maintenance of chromosomes flexible hinge domain containing 1	NM_015295
Ssc.30152.1.A1_at	SMG1	SMG1 homolog, phosphatidylinositol 3-kinase-related kinase (C. elegans)	NM_015092.4
Ssc.18578.1.S1_at	SMOX	Spermine oxidase	XR_045668
Ssc.18578.2.S1_a_at	SMOX	Spermine oxidase	XR_045668
Ssc.2207.2.S1_a_at	SMTN	Smoothelin	NM_006932
Ssc.7431.1.A1_at	SNAP91	Synaptosomal-associated protein, 91kDa homolog (Mouse)	NM_014841
Ssc.5010.1.S1_at	SNAPIN	SNAP-associated protein	XM_001929578
Ssc.11729.1.A1_at	SNF1LK2	SNF1-like kinase 2	NM_015191
Ssc.3695.3.S1_a_at	SNHG11	Small nucleolar RNA host gene 11 (non-protein coding)	NR_003239
Ssc.27321.1.S1_at	SNX27	Sorting nexin 27	NM_030918
Ssc.1319.1.S1_at	SNX29	Sorting nexin 29	NM_001080530
Ssc.8230.1.A1_at	SNX4	Sorting nexin 4	NM_003794
Ssc.16529.2.S1_at	SNX6	Sorting nexin 6	XM_001928268
Ssc.5643.1.A1_at	SOAT1	Sterol O-acyltransferase 1	NM_003101
Ssc.29177.1.A1_at	SORCS3	Sortilin-related vps10 domain containing receptor 3	NM_014978
Ssc.21796.1.S1_at	SORL1	Sortilin 1	NM_003105
Ssc.22700.1.S1_at	SOX5	Sry (sex determining region Y)-box 5	NM_006940
Ssc.11163.1.S1_at	SP140	Nuclear autoantigen Sp-140	NM_001005176
Ssc.17946.1.A1_at	SPAG9	Sperm associated antigen 9	NM_003971
Ssc.1458.3.A1_a_at	SPARC	Secreted protein, acidic, cysteine-rich (osteonectin)	NM_001031794
Ssc.23262.1.A1_s_at	STK33	Serine/threonine kinase 33	NM_030906
Ssc.5834.1.A1_at	STOM	Stomatin	NM_004099
Ssc.23217.2.S1_at	STRN3	Striatin, calmodulin binding protein 3	NM_001083893
Ssc.6797.1.S1_at	STXBP1	Syntaxin binding protein 1	NM_001032221
Ssc.27354.1.S1_at	STXBP5	Syntaxin binding protein 3	NM_001127715
Ssc.30198.1.A1_at	SUV420H1	Suppressor of variegation 4-20 homolog 1 (Drosophila)	NM_016028
Ssc.3140.1.S1_at	TAF5L	TAF5-like RNA polymerase II, p300/CBP-associated factor (PCAF)-associated factor, 65kDa	XM_001927954
Ssc.25555.1.S1_at	TATDN1	TatD DNase domain containing 1	NM_032026
Ssc.23894.1.A1_at	TBCEL	Tubulin folding cofactor E-like	NM_001130047
Ssc.5692.1.S1_at	TC2N	Tandem C2 domains, nuclear	XM_001926473
Ssc.15544.1.A1_at	TCTN2	Tectonic family member 2	XM_001927405
Ssc.14106.1.A1_at	TFB1M	Transcription factor B1, mitochondrial	NM_016020
Ssc.92.1.S1_at	TGFB2	Transforming growth factor, beta 2	L08375.1
Ssc.1176.1.A1_at	TGFBR3	Transforming growth factor, beta receptor II (70/80kDa)	NM_003243
Ssc.5239.1.S1_at	TGM2	Transglutaminase 2 (C polypeptide, protein-glutamine-gamma-glutamyltransferase)	XM_001925640
Ssc.1051.1.S1_at	TGOLN2	Trans-golgi network protein 2	NM_006464
Ssc.16022.1.S1_at	TIGD4	Tigger transposable element derived 4	NM_214164
Ssc.16907.1.A1_at	TJP2	Tight junction protein 2 (zona occludens 2)	NM_004817
Ssc.18454.1.A1_at	TLE1	Transducin-like enhancer of split 1 (E(sp1) homolog, Drosophila)	XM_001924915
Ssc.6012.1.S1_at	TM2D3	TM2 domain containing 3	NM_025141
Ssc.15736.1.S2_at	TMBIM6	Transmembrane BAX inhibitor motif containing 6	NM_001005348
Ssc.3299.1.S1_at	TMEM106B	Transmembrane protein 106B	NM_018374
Ssc.20347.1.S1_at	TMEM130	Transmembrane protein 130	NM_152913
Ssc.22123.1.A1_at	TMEM2	Transmembrane protein 2	NM_013390
Ssc.11439.1.A1_at	TMEM26	Transmembrane protein 26	NM_178505
Ssc.3610.1.A1_at	TMEM79	Transmembrane protein 79	XM_001927978
Ssc.5298.1.A1_at	TMPRSS2	Transmembrane protease, serine 2	NM_005656
Ssc.24265.1.S1_at	TNK1	Tyrosine kinase, non-receptor, 1	NM_003985
Ssc.29902.1.A1_at	TNPO3	Transportin 3	NM_012470
Ssc.8817.1.S1_at	TOR1AIP1	Torsin A interacting protein 1	NM_015602
Ssc.11075.3.S1_a_at	TRBC1	T cell receptor beta constant 1	BC030533.1
Ssc.11570.3.A1_a_at	TRIB2	Tribbles homolog 2 (Drosophila)	NM_021643
Ssc.17517.1.S1_at	TRIB2	Tribbles homolog 2 (Drosophila)	NM_021643
Ssc.13600.1.S1_at	TRPM3	Transient receptor potential cation channel, subfamily M, member 3	NM_001007470
Ssc.4308.1.A1_at	TTC21B	Tetratricopeptide repeat domain 21B	NM_024753
Ssc.5022.1.A1_at	TTC29	Tetratricopeptide repeat domain 29	NM_031956
Ssc.11552.1.A1_at	TTF1	Transcription termination factor, RNA polymerase I	NM_007344
Ssc.28175.1.A1_at	TTLL5	Tubulin tyrosine ligase-like family, member 5	NM_015072
Ssc.29036.2.S1_at	TUBA4A	Tubulin, alpha 1 (testis specific)	XM_001928198
Ssc.4829.1.A1_at	TXNL1	Thioredoxin-like 1	NM_004786
Ssc.6853.1.A1_at	UBAP1	Ubiquitin associated protein 1 [	NM_016525
Ssc.3544.1.S1_a_at	UBB	Ubiquitin B	NM_001105309
Ssc.20992.1.A1_at	UBE2E2	Ubiquitin-conjugating enzyme E2E 2 (UBC4/5 homolog, Yeast)	NM_001078672
Ssc.22450.1.S1_at	UBE2O	Ubiquitin-conjugating enzyme E2O	NM_022066
Ssc.13405.1.A1_at	UBE2W	Ubiquitin-conjugating enzyme E2W (putative)	NM_001001481
Ssc.6915.1.A1_at	UBR2	Ubiquitin protein ligase E3 component n-recognin 2	NM_015255.1
Ssc.5395.1.S1_at	UBR3	Ubiquitin protein ligase E3 component n-recognin 3	NM_172070
Ssc.28261.1.A1_at	UGGT2	UDP-glucose glycoprotein glucosyltransferase 2	NM_020121
Ssc.6920.1.S1_at	UNC45A	Unc-45 homolog A (C. Elegans)	XM_001929373
Ssc.13859.1.A1_at	UNC45B	Unc-45 homolog B (C. Elegans)	NM_001113442
Ssc.26282.1.S1_a_at	UNC45B	Unc-45 homolog B (C. Elegans)	NM_001033576
Ssc.18449.1.S1_at	UNC84B	Unc-84 homolog B (C. Elegans)	NM_015374
Ssc.16841.1.S1_at	UNK	Unkempt homolog (Drosophila)	NM_001080419
Ssc.31101.1.S1_at	UPF2	UPF2 regulator of nonsense transcripts homolog (Yeast)	NM_015542
Ssc.26341.1.A1_at	UPF3B	UPF3 regulator of nonsense transcripts homolog B (Yeast)	NM_023010
Ssc.22246.1.A1_at	USP37	Ubiquitin specific peptidase 37	NM_020935
Ssc.13093.1.S1_at	USP7	Ubiquitin specific peptidase 7 (herpes virus-associated)	NM_001135680
Ssc.1171.1.S1_at	VAMP8	Vesicle-associated membrane protein 8 (endobrevin)	NM_003761
Ssc.5125.1.A1_at	VPS13B	Vacuolar protein sorting 13B	NM_015243
Ssc.2395.3.A1_at	VPS26A	Vacuolar protein sorting 26A	XM_001925999
Ssc.26775.1.A1_at	VPS53	Vacuolar protein sorting 53	NM_001128159
Ssc.4367.1.S1_at	VPS54	Vacuolar protein sorting 54	NM_001005739
Ssc.2930.1.S1_a_at	WASF2	WAS protein family, member 1	NM_006990
Ssc.21951.1.S1_at	WASL	Wiskott-Aldrich syndrome-like	NM_003941
Ssc.24857.1.S1_at	WDFY1	WD repeat and FYVE domain containing 3	NM_020830
Ssc.29248.1.A1_at	WDFY1	WD repeat and FYVE domain containing 3	NM_020830
Ssc.26367.1.S1_at	WDFY3	WD repeat and FYVE domain containing 3	NM_014991
Ssc.24219.1.S1_at	WDR68	WD repeat domain 68	NM_005828
Ssc.30204.1.A1_at	WDR78	WD repeat domain 78	NM_024763
Ssc.4539.1.S1_at	WHSC1L1	Wolf-Hirschhorn syndrome candidate 1-like 1	NM_017778
Ssc.4255.1.S1_at	WNK3	WNK lysine deficient protein kinase 3	NM_001002838
Ssc.4025.1.S1_at	WNT3	Wingless-type MMTV integration site family, member 3	NM_030753
Ssc.977.1.A1_at	WSB1	WD repeat and SOCS box-containing 1	NM_015626
Ssc.4196.1.A1_at	ZBTB44	Zinc finger and BTB domain containing 44	NM_014155
Ssc.2736.2.S1_at	ZBTB47	Zinc finger and BTB domain containing 47	NM_145166
Ssc.30602.1.A1_at	ZC3H12D	Zinc finger CCCH-type containing 12D	NM_207360
Ssc.18184.1.S1_at	ZC3H13	Zinc finger CCCH-type containing 13	NM_015070
Ssc.9571.1.S1_at	ZFAND6	Zinc finger, AN1-type domain 6	XM_001928180
Ssc.5254.1.A1_at	ZFYVE1	Zinc finger, FYVE domain containing 1	NM_021260
Ssc.13567.1.A1_at	ZHX2	Zinc fingers and homeoboxes 2	NM_014943
Ssc.8454.1.A1_at	ZMYM6	Zinc finger, MYM-type 6	NM_007167
Ssc.13179.1.A1_at	ZNF227	Zinc finger protein 227	NM_182490
Ssc.26782.1.S1_at	ZNF382	Zinc finger protein 382	NM_032825
Ssc.7837.1.S1_at	ZNF419	Zinc finger protein 419	NM_001098491
Ssc.27542.1.S1_at	ZNF423	Zinc finger protein 423	NM_015069
Ssc.25782.1.S1_at	ZNF445	Zinc finger protein 445	NM_181489
Ssc.29259.1.A1_at	ZNF567	Zinc finger protein 567	NM_152603
Ssc.2331.1.S1_at	ZYG11B	Zyg-11 homolog B (C. elegans)	NM_024646

## Sheet: D15_D30
ID	Gene Symbol	Gene Title	RefSeq ID
Ssc.22165.1.A1_at	ELMO3	Engulfment and cell motility protein 3	NM_024712
Ssc.7458.1.A1_at	GPT2	Glutamic pyruvate transaminase (alanine aminotransferase) 2	NM_133443
Ssc.25896.1.S1_at	HDAC9	Histone deacetylase 9	NM_014707
Ssc.10049.1.A1_at	HIATL1	Hippocampus abundant transcript-like 1	NM_032558
Ssc.20175.3.A1_at	IGF1R	Insulin-like growth factor 1 receptor	XM_927732.1
Ssc.16979.1.S1_a_at	PER1	Period homolog 1 (drosophila)	NM_002616
Ssc.16979.3.S1_a_at	PER1	Period homolog 1 (drosophila)	NM_002616
Ssc.26352.1.A1_at	QKI	Quaking homolog, KH domain RNA binding (Mouse)	NM_001007195

## Sheet: D15_D60
ID	Gene Symbol	Gene Title	RefSeq ID
Ssc.7191.1.A1_at	LSM14A	LSM14A, SCD6 homolog A (S. cerevisiae)	NM_001114093

## Sheet: D15_D90
ID	Gene Symbol	Gene Title	RefSeq ID
Ssc.11562.1.S1_s_at	NFIC	Nuclear factor 1 C-type	NM_005597
Ssc.24239.1.S1_at	FAM107B	Family with sequence similarity 107, member B	NM_031453
Ssc.3996.1.A1_at	PDLIM1	PDZ and LIM domain 1 (Elfin)	NM_020992
Ssc.4618.1.A1_at	CNTNAP5	Contactin associated protein-like 5	NM_130773.2

## Sheet: D15_D114
ID	Gene Symbol	Gene Title	RefSeq ID
Ssc.19567.1.S1_at	ABL2	V-Abl Abelson murine leukemia viral oncogene homolog 2 (Arg, abelson-related gene)	NM_007314
Ssc.27507.2.S1_at	ACOT7	Acyl-CoA thioesterase 7	NM_007274
Ssc.3046.2.S1_a_at	ACTR3B	ARP3 actin-related protein 3 homolog B (Yeast)	NM_001040135
Ssc.18282.1.S1_at	ADAMTS12	ADAM metallopeptidase with thrombospondin type 1 motif, 12	NM_030955
Ssc.18778.1.S1_at	ADARB1	Adenosine deaminase, RNA-specific, B1 (RED1 homolog rat)	NM_001033049
Ssc.1402.1.A1_at	ADCK5	AarF domain containing kinase 5	XM_001927683
Ssc.30090.1.A1_at	AKT3	V-Akt murine thymoma viral oncogene homolog 3	NM_005465
Ssc.13385.2.S1_a_at	ALCAM	Activated leukocyte cell adhesion molecule	NM_001627
Ssc.16750.1.A1_at	ALCAM	Activated leukocyte cell adhesion molecule	NM_001627
Ssc.31129.1.A1_at	ALG10	Asparagine-linked glycosylation 10 homolog (Yeast, alpha-1,2-glucosyltransferase)	NM_032834
Ssc.6009.1.S1_a_at	AMY2B	amylase, alpha 2B (pancreatic)	NM_214195
Ssc.6009.1.S1_at	AMY2B	amylase, alpha 2B (pancreatic)	NM_214195
Ssc.11310.1.A1_at	ANK3	Ankyrin 3, node of ranvier (Ankyrin G)	NM_001149
Ssc.1143.1.S1_a_at	ANXA4	Annexin A4	NM_001153
Ssc.1143.3.S1_a_at	ANXA4	Annexin A4	NM_001153
Ssc.14403.1.S1_at	ATP1A2	ATPase, Na+/K+ transporting, alpha 2 (+) polypeptide	NM_000702
Ssc.5649.1.S1_at	ATP1B3	ATPase, Na+/K+ transporting, beta 3 polypeptide	NM_001679
Ssc.17239.1.S1_at	B3GNT5	UDP-GlcNAc:betaGal beta-1,3-N-acetylglucosaminyltransferase 5	NM_214327
Ssc.6280.1.A1_at	BIN1	Bridging integrator 1	NM_004305
Ssc.21739.1.A1_at	C12orf61	Chromosome 12 open reading frame 61	NM_175895.3
Ssc.2130.1.S1_at	C13orf16	Chromosome 13 open reading frame 16	NM_152324
Ssc.8322.1.A1_at	C1orf173	Chromosome 1 open reading frame 173	NM_001002912
Ssc.19366.1.A1_at	C1orf86	Chromosome 1 open reading frame 86	NM_182533
Ssc.4231.1.A1_at	C1QTNF3	C1q and tumor necrosis factor related protein 3	NM_001145386
Ssc.22156.1.A1_at	C6	Complement component 6	NM_000065
Ssc.12356.1.A1_at	C7orf23	Chromosome 7 open reading frame 23	NM_024315
Ssc.14204.3.S1_at	C7orf23	Chromosome 7 open reading frame 23	NM_024315
Ssc.24660.1.A1_at	C7orf23	Chromosome 7 open reading frame 23	NM_024315
Ssc.12987.1.A1_at	CCNJ	Cyclin J	NM_019084
Ssc.30455.1.A1_at	CCNJ	Cyclin J	NM_019084
Ssc.20642.1.S1_at	CES3	Carboxylesterase 3 (brain)	NM_024922
Ssc.11310.2.A1_at	CHRDL1	Chordin-like 1	NM_145234
Ssc.13276.1.A1_at	CHRDL1	Chordin-like 1	XM_001925624
Ssc.10657.1.A1_at	CNIH4	Cornichon homolog 4 (drosophila)	NM_014184
Ssc.11480.1.A1_at	CYTH1	Cytohesin 1	NM_004762.2
Ssc.16846.1.S1_a_at	DCP1A	DCP1 decapping enzyme homolog A (S. Cerevisiae)	NM_018403
Ssc.86.1.S1_at	DHRS4	Dehydrogenase/reductase (SDR family) member 4	NM_214019
Ssc.13177.1.A1_at	DKFZp667F0711	Hypothetical protein DKFZp667F0711	XM_001719944.1
Ssc.87.1.S1_at	EGF	Epidermal growth factor	NM_214020
Ssc.31159.1.A1_at	EPYC	Dermatan sulfate proteoglycan 3	NM_004950
Ssc.14418.1.A1_at	FAM107B	Family with sequence similarity 107, member B	NM_031453
Ssc.4040.1.S1_at	FGG	Fibrinogen gamma chain	NM_000509
Ssc.956.1.S1_at	FGG	Fibrinogen gamma chain	AF217463.1
Ssc.2104.1.S1_at	FIBIN	Fin bud initiation factor homolog (Zebrafish)	NM_203371.1
Ssc.26042.1.S1_at	FKBP5	FK506-binding protein 5	NM_004117
Ssc.31141.1.A1_at	GLYATL2	Glycine-N-acyltransferase-like 2	NM_145016
Ssc.26439.1.A1_at	GREB1L	Growth regulation by estrogen in breast cancer-like	AB051559.1
Ssc.4506.1.A1_at	GRID1	Glutamate receptor, ionotropic, delta 1	NM_017551
Ssc.29804.1.A1_at	GRM5	Glutamate receptor, metabotropic 5	NM_000842
Ssc.13421.1.A1_at	HELZ	Helicase with zinc finger	NM_014877
Ssc.8744.1.A1_at	HS2ST1	Heparan sulfate 2-O-sulfotransferase 1	XM_001924953
Ssc.30115.1.S1_a_at	IFT122	Intraflagellar transport 122 homolog (Chlamydomonas)	XM_001926876
Ssc.4987.1.A1_at	IFT122	Intraflagellar transport 122 homolog (Chlamydomonas)	XM_001926876
Ssc.16231.1.S1_a_at	IGF1	Insulin-like growth factor 1 (somatomedin c)	NM_214256
Ssc.16231.3.S1_a_at	IGF1	Insulin-like growth factor 1 (somatomedin c)	NM_214256
Ssc.16359.2.S1_s_at	IGG2B	Ig gamma 2B chain constant region	NM_213828
Ssc.25357.1.S1_at	IL1R2	Interleukin 1 receptor, type II	NM_004633
Ssc.12822.1.A1_at	IL24	Interleukin 24	NM_006850
Ssc.29185.1.A1_at	ITGA8	Integrin, alpha 8	NM_003638
Ssc.27409.1.S1_at	JPH2	Junctophilin 2	NM_020433
Ssc.5485.1.S1_at	KCNN3	Potassium intermediate/small conductance calcium-activated channel, subfamily N, member 3	NM_213985
Ssc.2735.1.A1_at	KIAA1199	KIAA1199	NM_018689
Ssc.5065.1.S1_at	KIF3B	Kinesin family member 3B	NM_004798
Ssc.2251.1.A1_at	KLHL18	Kelch-like 18 (Drosophila)	NM_025010
Ssc.28780.1.A1_at	KLHL7	Kelch-like 7 (Drosophila)	NM_001031710
Ssc.7240.1.S1_at	LEO1	Leo1, Paf1/RNA polymerase II complex component, homolog (S. Cerevisiae)	NM_138792
Ssc.3102.1.S1_at	LPAR3	Lysophosphatidic acid receptor 3	NM_001162402
Ssc.13648.1.A1_at	LRRC40	Leucine rich repeat containing 40	NM_017768
Ssc.14085.1.A1_at	LRRTM3	Leucine rich repeat transmembrane neuronal 3	NM_178011
Ssc.7632.1.A1_at	MBD4	Methyl-CpG binding domain protein 4	NM_003925
Ssc.14421.1.A1_at	MECP2	Methyl CpG binding protein 2 (Rett syndrome)	NM_001110792
Ssc.12654.1.A1_at	MEF2A	Myocyte enhancer factor 2A	NM_005587
Ssc.12654.2.A1_at	MEF2A	Myocyte enhancer factor 2A	NM_005587
Ssc.19462.1.S1_at	MEF2A	Myocyte enhancer factor 2A	NM_001097421
Ssc.23658.1.S1_at	MGC29506	Plasma cell-induced ER protein 1	NM_016459.3
Ssc.12419.1.A1_at	MORN4	MORN repeat containing 4	NM_001098831
Ssc.3750.1.S1_at	MTCH1	Mitochondrial carrier homolog 1 (C. Elegans)	XM_001929580
Ssc.16493.1.S1_s_at	MYEOV2	Myeloma overexpressed 2	NM_138336
Ssc.22497.1.S1_at	MYO6	Myosin VI	NM_004999
Ssc.19335.1.S1_at	MYOM1	Myomesin 1 (skelemin) 185kDa	NM_003803
Ssc.6156.1.A1_at	NBL1	Neuroblastoma, suppression of tumorigenicity 1	NM_005380
Ssc.18610.1.A1_at	NEBL	Nebulette	NM_006393
Ssc.26470.1.A1_at	NEBL	Nebulette	NM_006393
Ssc.4643.1.A1_at	NR4A2	Nuclear receptor subfamily 4, group A, member 2	NM_006186
Ssc.10314.1.A1_at	NTNG1	Netrin G1	NM_001113226
Ssc.4915.1.A1_at	NTRK3	Neurotrophic tyrosine kinase, receptor, type 3	NM_001007156
Ssc.29729.1.A1_at	Null	UMC-p4mm3-014-f07 4mm ovarian follicle p4mm	AK026811
Ssc.946.1.S1_at	NUP88	Nucleoporin 88kDa	NM_002532
Ssc.2345.1.S1_at	OGDH	Oxoglutarate (alpha-ketoglutarate) dehydrogenase (lipoamide)	NM_001003941
Ssc.26554.1.A1_at	PARD3B	Par-3 partitioning defective 3 homolog B (C. elegans)	NM_057177
Ssc.2450.1.A1_at	PAX7	Paired box gene 7	NM_002584
Ssc.2450.2.S1_at	PAX7	Paired box gene 7	NM_002584
Ssc.17347.1.S1_at	PC	Pyruvate carboxylase	NM_214349
Ssc.31112.1.A1_at	PCDH9	Protocadherin 9	NM_020403
Ssc.18335.1.S1_at	PCNP	PEST proteolytic signal containing nuclear protein	NM_020357
Ssc.12977.1.A1_at	PDLIM4	PDZ and LIM domain 4	NM_003687
Ssc.11281.1.A1_at	PENK	Proenkephalin	XR_045547
Ssc.2981.1.S1_at	PHKG2	Phosphorylase kinase, gamma 2 (testis)	NM_000294
Ssc.30475.1.A1_at	PIGB	Phosphatidylinositol glycan, class B	NM_004855
Ssc.12767.1.A1_at	PITPNC1	Phosphatidylinositol transfer protein, cytoplasmic 1	NM_001143722
Ssc.2361.1.A1_at	PPP1R3D	Protein phosphatase 1, regulatory (inhibitor) subunit 3D	NM_006242
Ssc.11724.1.S1_at	RABEP1	Rabaptin, RAB GTPase binding effector protein 1	NM_004703
Ssc.21275.1.A1_at	RABEP1	Rabaptin, RAB GTPase binding effector protein 1	NM_004703
Ssc.13758.1.A1_at	RAP2A	RAP2A, member of RAS oncogene family	NM_021033
Ssc.5212.1.S1_at	RAP80	Retinoid x receptor interacting protein	NM_001097447
Ssc.7099.1.S1_at	RFK	Riboflavin kinase	NM_018339
Ssc.7099.2.A1_a_at	RFK	Riboflavin kinase	NM_018339
Ssc.12706.2.A1_at	RGS12	Regulator of G-protein signalling 12	NM_002926
Ssc.12706.3.A1_at	RGS12	Regulator of G-protein signalling 12	NM_002926
Ssc.4449.1.S1_at	RIC8B	Resistance to inhibitors of cholinesterase 8 homolog B (C. Elegans)	NM_018157
Ssc.4519.1.A1_at	RPL14	ribosomal protein L14	NM_001097478
Ssc.5185.1.A1_at	RUSC1	RUN and SH3 domain containing 1	XM_001929127
Ssc.17100.1.S1_at	S100A8	S100 calcium binding protein A8 (calgranulin A)	NM_002964
Ssc.266.1.S1_at	SAL1	salivary lipocalin	NM_213814
Ssc.23516.1.S1_at	SATB1	Special AT-rich sequence binding protein 1 (binds to nuclear matrix/scaffold-associating DNA's)	NM_002971
Ssc.2413.1.S1_at	SCNN1B	Sodium channel, nonvoltage-gated 1, beta (Liddle syndrome)	NM_000336
Ssc.27790.1.A1_at	SIGLEC5	Sialic acid binding Ig-like lectin 5	NM_003830
Ssc.8144.1.A1_at	SLAIN1	SLAIN motif family, member 1	NM_001040153
Ssc.1404.1.A1_at	SLC25A25	Solute carrier family 25 (mitochondrial carrier; phosphate carrier), member 25	NM_001006641
Ssc.12400.1.S1_at	SLC2A8	Solute carrier family 2 (facilitated glucose transporter), member 8	XM_001926100
Ssc.2302.1.S1_at	SLC30A3	solute carrier family 30 (zinc transporter), member 3	NM_001139474
Ssc.22324.1.A1_at	SLC30A5	Solute carrier family 30 (zinc transporter), member 5	NM_022902
Ssc.18778.2.A1_at	SMAD2	SMAD family member 2	NM_001003652
Ssc.6408.1.A1_at	SMARCD2	SWI/SNF related, matrix associated, actin dependent regulator of chromatin, subfamily d, member 2	NM_001098426
Ssc.8102.1.A1_at	SOCS4	Suppressor of cytokine signaling 4	NM_080867
Ssc.17608.1.S1_at	SORCS2	Sortilin-related vps10 domain containing receptor 2	NM_020777
Ssc.12263.1.A1_at	SOX13	Sry (sex determining region Y)-box 13	NM_005686
Ssc.23983.1.A1_at	SOX8	Sry (sex determining region Y)-box 8	NM_014587
Ssc.1367.1.A1_at	SPAG1	Sperm associated antigen 1	NM_003114
Ssc.23482.1.S1_at	STIM1	Stromal interaction molecule 1 precursor	NM_003156
Ssc.12346.1.A1_at	THEM5	Thioesterase superfamily member 5	XM_001929623
Ssc.19201.1.S1_at	THOC5	THO complex 5	NM_001002877
Ssc.9457.1.A1_at	TNIK	TRAF2 and NCK interacting kinase	NM_015028
Ssc.14257.1.A1_at	TOB1	transducer of ERBB2, 1	NM_001123205
Ssc.5620.1.A1_at	TOB1	transducer of ERBB2, 1	NM_001123205
Ssc.9504.1.A1_at	TRGV9	T cell receptor gamma variable 9	M16768.1
Ssc.12303.1.S1_at	TRIM16	Tripartite motif-containing 16	NM_006470
Ssc.11763.1.A1_at	TRIOBP	TRIO and F-actin binding protein	NM_001039141
Ssc.27893.1.S1_a_at	TZP	transcription factor TZP	AY706384.1
Ssc.12340.1.A1_at	USP43	Ubiquitin specific peptidase 43	NM_153210
Ssc.9396.1.A1_at	WBP4	WW domain binding protein 4 (formin binding protein 21)	NM_007187
Ssc.29081.1.S1_at	YIPF4	Yip1 domain family, member 4	NM_032312
Ssc.20819.1.S1_at	ZBTB17	Zinc finger and BTB domain containing 17	NM_003443
Ssc.5082.1.A1_at	ZFAND2A	Zinc finger, AN1-type domain 2A	NM_182491

## Sheet: D30_D114
ID	Gene Symbol	Gene Title	RefSeq ID
Ssc.7146.1.A1_at	ABCA1	ATP-binding cassette, sub-family A (ABC1), member 1	XM_001924760
Ssc.30580.1.A1_at	ABCA13	ATP-binding cassette, sub-family A (ABC1), member 13	NM_152701
Ssc.19571.1.S1_at	ABHD4	Abhydrolase domain containing 4	XM_001927577
Ssc.19571.2.S1_at	ABHD4	Abhydrolase domain containing 4	XM_001927577
Ssc.17029.1.A1_at	ABO	ABO blood group (transferase A, alpha 1-3-N-acetylgalactosaminyltransferase; transferase B, alpha 1-3-galactosyltransferase)	NM_020469
Ssc.27507.1.S1_at	ACOT7	Acyl-CoA thioesterase 7	NM_007274
Ssc.27972.1.A1_at	ACSL1	Fatty-acid-Coenzyme A ligase, long-chain 1	NM_001995
Ssc.12455.1.S1_at	ADAM9	ADAM metallopeptidase domain 9 (meltrin gamma)	NM_001005845
Ssc.31161.1.A1_at	ADAMTS20	ADAM metallopeptidase with thrombospondin type 1 motif, 20	NM_025003
Ssc.8904.1.A1_at	ADAMTSL3	ADAMTS-like 3	NM_207517
Ssc.26238.1.S1_at	ADM	Adrenomedullin	XM_001925568
Ssc.11962.1.A1_at	AKAP9	A kinase (PRKA) anchor protein (yotiao) 9	NM_005751
Ssc.443.1.S1_at	ALCAM	Activated leukocyte cell adhesion molecule	NM_001627
Ssc.1897.1.A1_at	ALG13	Asparagine-linked glycosylation 13 homolog (S. cerevisiae)	NM_018466
Ssc.4922.1.A1_at	ALPL	alkaline phosphatase, liver/bone/kidney	AY145130.1
Ssc.9533.1.A1_at	ALPPL2	Alkaline phosphatase, placental-like 2	NM_031313
Ssc.2922.1.A1_a_at	AMY2B	Amylase, alpha 2B; pancreatic	NM_020978
Ssc.2922.2.A1_at	AMY2B	Amylase, alpha 2B; pancreatic	XM_001929330
Ssc.8589.1.S1_at	AMY2B	Amylase, alpha 2B; pancreatic	XM_001929330
Ssc.8589.2.S1_a_at	AMY2B	Amylase, alpha 2B; pancreatic	XM_001929330
Ssc.21435.1.S1_at	ANAPC5	Anaphase promoting complex subunit 5	XM_001929287
Ssc.30870.1.A1_at	ANKRD37	Ankyrin repeat domain 37	NM_181726
Ssc.5332.1.S1_at	APOBEC3F	Apolipoprotein B mRNA editing enzyme, catalytic polypeptide-like 3F	NM_001097446
Ssc.4154.1.A1_at	APOBEC4	Apolipoprotein B mRNA editing enzyme, catalytic polypeptide-like 4 (putative)	NM_203454
Ssc.17462.1.S1_at	AQP11	Aquaporin 11	NM_001112682
Ssc.30358.1.A1_at	ARHGAP15	Rho GTPase activating protein 15	NM_018460
Ssc.14353.1.A1_at	ARID5B	At rich interactive domain 5B (MRF1-like)	NM_032199
Ssc.10726.1.A1_at	ASTN1	Astrotactin 1	NM_004319
Ssc.8354.1.A1_at	ATOH8	Atonal homolog 8 (Drosophila)	NM_032827
Ssc.22452.1.A1_at	B3GNTL1	UDP-GlcNac:betaGal beta-1,3-N-acetylglucosaminyltransferase-like 1	NM_001009905
Ssc.10991.1.A1_at	BAT5	HLA-B associated transcript 5	XM_001929102
Ssc.10991.2.S1_at	BAT5	HLA-B associated transcript 5	XM_001929102
Ssc.25337.1.S1_at	BAZ2B	Bromodomain adjacent to zinc finger domain, 2B	NM_013450
Ssc.28738.1.A1_at	BAZ2B	Bromodomain adjacent to zinc finger domain, 2B	NM_013450
Ssc.3339.1.S1_at	BCKDHB	Branched chain keto acid dehydrogenase E1, beta polypeptide	NM_001123219
Ssc.6811.1.A1_at	BCL2	B-cell Cll/lymphoma 2	NM_000633
Ssc.16334.1.S2_at	BCL2L1	BCL2-like 1	NM_214285
Ssc.6165.1.A1_at	BEND5	BEN domain-containing protein 5	NM_024603.2
Ssc.10549.1.A1_at	BOC	BOC homolog (Mouse)	NM_033254
Ssc.26125.1.S1_at	BTBD16	BTB (POZ) domain containing 16	NM_144587
Ssc.2865.1.S1_at	C10orf131	Chromosome 10 open reading frame 131	NM_001130446.2
Ssc.30902.1.A1_at	C12orf56	Chromosome 12 open reading frame 56	NM_001099676
Ssc.26703.1.S1_at	C16orf87	Chromosome 16 open reading frame 87	NM_001001436
Ssc.12428.1.A1_at	C19orf18	Chromosome 19 open reading frame 18	NM_152474
Ssc.5113.2.A1_at	C2orf67	Chromosome 2 open reading frame 67	NM_152519
Ssc.4769.1.A1_at	C3orf55	Chromosome 3 open reading frame 55	NM_001099777
Ssc.14204.1.A1_at	C7orf23	Chromosome 7 open reading frame 23	NM_024315
Ssc.26055.1.S1_at	C9orf43	Chromosome 9 open reading frame 43	NM_152786
Ssc.12933.1.A1_at	CADPS2	Ca++-dependent secretion activator 2	NM_001009571
Ssc.8079.1.S1_at	CAMK2N1	Calcium/calmodulin-dependent protein kinase II inhibitor 1	NM_018584
Ssc.5846.1.S1_at	CAPN2	Calpain 2, (M/II) large subunit	NM_001100188
Ssc.7290.1.A1_at	CAPRIN2	Caprin family member 2	NM_001002259
Ssc.29108.1.S1_at	CBFB	Core-binding factor, beta subunit	NM_001755
Ssc.26410.1.A1_at	CCDC3	Coiled-coil domain containing 3	NM_031455
Ssc.28454.1.A1_at	CCDC3	Coiled-coil domain containing 3	NM_031455
Ssc.6478.1.A1_at	CCDC3	Coiled-coil domain containing 3	NM_031455
Ssc.6478.2.S1_at	CCDC3	Coiled-coil domain containing 3	NM_031455
Ssc.8071.1.S1_at	CCDC53	Coiled-coil domain containing 53	NM_016053
Ssc.29100.1.S1_at	CCL28	Chemokine (C-C motif) ligand 28	NM_001024695
Ssc.16429.1.A1_at	CCNI	Cyclin I	NM_006835
Ssc.4978.3.A1_at	CD14	CD14 molecule	NM_001097445
Ssc.995.1.A1_at	CD163L1	CD163 molecule-like 1	NM_174941
Ssc.5394.1.S1_at	CEP290	Centrosomal protein 290 kDa	NM_025114
Ssc.21431.3.A1_s_at	CH242-38B5.2	Phosphoglycerate dehydrogenase	NM_001123162
Ssc.2622.1.S1_at	CH242-38B5.2	Phosphoglycerate dehydrogenase	NM_001123162
Ssc.12162.1.A1_at	CHD6	Chromodomain helicase DNA binding protein 6	NM_032221
Ssc.24645.2.A1_at	CHD6	Chromodomain helicase DNA binding protein 6	NM_032221
Ssc.30626.1.A1_at	CHD6	Chromodomain helicase DNA binding protein 6	NM_032221
Ssc.6871.1.S1_at	CHD6	Chromodomain helicase DNA binding protein 6	NM_032221
Ssc.29071.1.A1_at	CHD8	Chromodomain helicase DNA binding protein 8	XM_001926710
Ssc.8151.1.A1_at	CLINT1	Clathrin interactor 1	NM_014666
Ssc.2811.1.S1_at	CNBP	Zinc finger protein 9 (A cellular retroviral nucleic acid binding protein)	NM_001127192
Ssc.3727.1.A1_at	CNOT1	CCR4-NOT transcription complex, subunit 1	NM_016284
Ssc.4705.1.S1_at	CNTN2	Contactin 2 (axonal)	NM_005076
Ssc.3112.1.A1_at	COBL	Cordon-bleu homolog (Mouse)	NM_015198
Ssc.3112.2.S1_at	COBL	Cordon-bleu homolog (Mouse)	NM_015198
Ssc.20400.1.S1_at	CTBP2	C-terminal binding protein 2	XM_001929068
Ssc.27641.1.A1_at	CTBP2	C-terminal binding protein 2	XM_001929068
Ssc.12355.1.A1_at	CTNNA3	Catenin (cadherin-associated protein), alpha 3	NM_001127384
Ssc.12713.1.A1_at	CYCS	Cytochrome C, somatic	NM_018947
Ssc.17196.1.A1_at	CYCS	Cytochrome C, somatic	NM_018947
Ssc.1434.1.A1_at	DDAH2	Dimethylarginine dimethylaminohydrolase 2	NM_013974.1
Ssc.17620.1.S1_at	DDX24	DEAD (Asp-Glu-Ala-Asp) box polypeptide 24	XM_001927787
Ssc.6067.1.S1_at	DDX50	DEAD (Asp-Glu-Ala-Asp) box polypeptide 50	XM_001925980
Ssc.13092.1.A1_at	DGKG	Diacylglycerol kinase, gamma 90kDa	NM_001080744
Ssc.6339.1.A1_at	DHTKD1	Dehydrogenase E1 and transketolase domain containing 1	NM_018706
Ssc.4374.1.A1_at	DIP2A	DIP2 disco-interacting protein 2 homolog A (Drosophila)	NM_015151
Ssc.2155.1.S1_at	DIRAS3	DIRAS family, GTP-binding RAS-like 3	NM_001044598
Ssc.30965.1.A1_at	DNAH14	Dynein, axonemal, heavy chain 14	NM_001373.1
Ssc.30498.1.A1_at	DNAJC24	DnaJ (Hsp40) homolog, subfamily C, member 24	NM_181706
Ssc.8830.1.A1_at	DNAJC6	DnaJ (Hsp40) homolog, subfamily C, member 6	NM_014787
Ssc.5402.1.S1_at	DNM3	Dynamin 3	NM_015569
Ssc.10915.1.S1_at	DPY19L1	Dpy-19-like 1 (C. Elegans)	NM_015283
Ssc.2501.1.A1_a_at	DYM	Dymeclin	NM_017653
Ssc.18577.1.S1_at	DYRK3	Dual-specificity tyrosine-(Y)-phosphorylation regulated kinase 3	NM_001004023
Ssc.18577.2.A1_at	DYRK3	Dual-specificity tyrosine-(Y)-phosphorylation regulated kinase 3	NM_001004023
Ssc.19431.1.S1_at	ENPP3	Ectonucleotide pyrophosphatase/phosphodiesterase 3	NM_005021
Ssc.15973.1.S1_at	ENTPD1	Ectonucleoside triphosphate diphosphohydrolase 1	NM_214153
Ssc.29079.1.A1_at	ENTPD1	Ectonucleoside triphosphate diphosphohydrolase 1	NM_001776
Ssc.8901.1.A1_at	FAM57A	Family with sequence similarity 57, member A	NM_024792
Ssc.8901.2.S1_at	FAM57A	Family with sequence similarity 57, member A	NM_024792
Ssc.3469.1.S1_at	FARS2	Phenylalanine-tRNA synthetase 2 (mitochondrial)	NM_006567
Ssc.6418.1.S1_at	FDFT1	Farnesyl-diphosphate farnesyltransferase 1	NM_004462
Ssc.12202.2.S1_at	FDPS	Farnesyl diphosphate synthase (farnesyl pyrophosphate synthetase, dimethylallyltranstransferase, geranyltranstransferase)	XM_001929084
Ssc.12828.1.A1_at	FGF1	Fibroblast growth factor 1 (acidic)	NM_000800
Ssc.15923.1.S1_at	FGF7	Fibroblast growth factor 7 (keratinocyte growth factor)	AF217463.1
Ssc.5016.1.A1_at	FHIT	Fragile histidine triad gene	NM_002012
Ssc.15591.1.S1_at	FIGNL1	Fidgetin-like 1	NM_001042762
Ssc.31104.1.A1_at	FKBP5	FK506-binding protein 5	NM_004117
Ssc.17711.1.S1_at	FMNL2	Formin-like 2	NM_052905
Ssc.12416.2.S1_at	FNBP4	Formin binding protein 4	NM_015308
Ssc.12613.1.A1_at	FNBP4	Formin binding protein 4	NM_015308
Ssc.16789.1.S1_at	FRG1	FSHD region gene 1	NM_004477
Ssc.4168.1.A1_at	GBAS	Glioblastoma amplified sequence	NM_001483
Ssc.14374.1.A1_at	GLRA2	Glycine receptor, alpha 2	NM_001118885
Ssc.30106.1.A1_at	GLT1D1	Glycosyltransferase 1 domain containing 1	NM_144669
Ssc.18264.1.S1_at	GLT25D2	Glycosyltransferase 25 domain containing 2	NM_015101
Ssc.24643.1.A1_at	GNAQ	Guanine nucleotide binding protein (G protein), Q polypeptide	NM_002072
Ssc.1492.1.S1_at	GNB5	Guanine nucleotide binding protein (G protein), beta 5	XM_001924730
Ssc.1492.2.A1_at	GNB5	Guanine nucleotide binding protein (G protein), beta 5	XM_001924730
Ssc.4505.1.A1_at	GOLSYN	Golgi-localized protein	NM_001099744.1
Ssc.23886.1.A1_at	GPC4	Glypican 4	NM_001448
Ssc.29437.1.S1_at	GPC4	Glypican 4	NM_001448
Ssc.21229.1.A1_at	GPC6	Glypican 6	NM_005708
Ssc.22092.1.S1_at	GPC6	Glypican 6	NM_005708
Ssc.22092.2.A1_at	GPC6	Glypican 6	NM_005708
Ssc.5003.1.S1_at	GPR158	G protein-coupled receptor 158	NM_020752
Ssc.6492.1.S1_at	GRIP2	Glutamate receptor interacting protein 2	NM_001080423
Ssc.10940.1.S1_at	H3F3A	Histone H3.3A	NM_213930
Ssc.8163.1.A1_at	HDDC2	HD domain containing 2	NM_016063
Ssc.30124.1.A1_at	HECW2	HECT, C2 and WW domain containing E3 ubiquitin protein ligase 2	NM_020760
Ssc.773.1.S1_at	HIST1H2BK	Histone 1, H2BK	XM_001928617
Ssc.4760.1.A1_at	HIVEP2	Human immunodeficiency virus type I enhancer binding protein 2	NM_006734
Ssc.5743.1.S1_a_at	HK3	Hexokinase 3 (white cell)	NM_002115
Ssc.5743.2.A1_at	HK3	Hexokinase 3 (white cell)	NM_002115
Ssc.25093.1.S1_at	HMGXB4	HMG box domain containing 4	NM_001003681
Ssc.6803.1.A1_at	HSF2	Heat shock transcription factor 2	NM_004506
Ssc.14293.1.A1_at	HSPA12A	Heat shock protein 12A	NM_025015
Ssc.2692.1.A1_at	HSPA4L	Heat shock 70kDa protein 4-like	NM_014278
Ssc.22268.1.A1_at	HSPG2	Heparan sulfate proteoglycan 2 (perlecan)	NM_005529
Ssc.15372.1.A1_at	HTR2C	5-hydroxytryptamine (serotonin) receptor 2C	NM_000868
Ssc.15146.2.S1_at	ICA1	Islet cell autoantigen 1	NM_004968
Ssc.12578.1.A1_at	IGF1	Insulin-like growth factor 1 (somatomedin c)	NM_000618
Ssc.25004.1.S1_at	IGF1	Insulin-like growth factor 1 (somatomedin c)	NM_000618
Ssc.31130.1.A1_at	IGF1	Insulin-like growth factor 1 (somatomedin c)	NM_000618
Ssc.17718.1.S1_at	IGHA2	Immunoglobulin heavy constant alpha 2 (A2m marker)	AL389978.1
Ssc.16506.1.A1_at	IGJ	Immunoglobulin j polypeptide, linker protein for immunoglobulin alpha and mu polypeptides	NM_144646
Ssc.15484.1.S1_at	IL10RB	interleukin 10 receptor, beta	NM_213771
Ssc.5955.1.A1_at	IL10RB	Interleukin 10 receptor, beta	NM_213771
Ssc.19537.1.S1_at	IRF2	Interferon regulatory factor 2	NM_002199
Ssc.27502.1.S1_at	ITGB8	Integrin, beta 8	NM_002214
Ssc.30612.1.S1_at	JPH4	Junctophilin 4	XM_001928657
Ssc.21285.1.S1_at	KCNH8	Potassium voltage-gated channel, subfamily H (EAG-related), member 8	NM_144633
Ssc.85.1.S1_at	KCNN4	Potassium intermediate/small conductance calcium-activated channel, subfamily N, member 4	NM_214018
Ssc.24409.1.S1_at	KCTD20	Potassium channel tetramerisation domain containing 20	NM_173562
Ssc.30463.1.A1_at	KIAA1409	KIAA1409	NM_020818
Ssc.30305.1.A1_at	KIAA1841	KIAA1841	NM_001129993
Ssc.23964.2.A1_at	KRIT1	Krit1, ankyrin repeat containing	NM_001013406
Ssc.5578.1.S1_at	KT3K	Ketosamine-3-kinase	NM_001165214.1
Ssc.26736.1.A1_at	LACTB	Lactamase, beta	XM_001929080
Ssc.7941.1.A1_at	LARP2	La ribonucleoprotein domain family, member 2	NM_018078
Ssc.24043.1.S1_at	LCORL	Ligand dependent nuclear receptor corepressor-like	NM_153686
Ssc.26977.1.S1_at	LCORL	Ligand dependent nuclear receptor corepressor-like	NM_153686
Ssc.30105.1.A1_at	LDHC	Lactate dehydrogenase C	NM_002301
Ssc.7637.1.A1_at	LIMCH1	LIM and calponin homology domains 1	NM_001112717
Ssc.1905.1.A1_at	LMTK3	Lemur tyrosine kinase 3	NM_001080434
Ssc.25089.1.S1_at	LPAR2	Lysophosphatidic acid receptor 2	NM_001162401
Ssc.3102.2.A1_at	LPAR3	Lysophosphatidic acid receptor 3	NM_012152
Ssc.6526.1.S1_a_at	LRBA	LPS-responsive vesicle trafficking, beach and anchor containing	NM_006726
Ssc.6526.3.A1_a_at	LRBA	LPS-responsive vesicle trafficking, beach and anchor containing	NM_006726
Ssc.12680.1.A1_at	LRIG1	Leucine-rich repeats and immunoglobulin-like domains 1	NM_015541
Ssc.18213.1.A1_at	LYSMD4	LysM, putative peptidoglycan-binding, domain containing 4	NM_152449
Ssc.25149.1.S1_at	MAGI3	Membrane associated guanylate kinase, WW and PDZ domain containing 3	XM_001925127
Ssc.28921.1.S1_at	MAGI3	Membrane associated guanylate kinase, WW and PDZ domain containing 3	XM_001925127
Ssc.12145.1.A1_at	MALL	Mal, T-cell differentiation protein-like	NM_005434
Ssc.16689.1.S1_at	MAP7	Microtubule-associated protein 7	NM_003980
Ssc.28632.1.S1_at	MBOAT1	O-acyltransferase (membrane bound) domain containing 1	XM_001925908
Ssc.28632.3.A1_at	MBOAT1	O-acyltransferase (membrane bound) domain containing 1	XM_001928343
Ssc.4012.1.S1_at	MFSD10	Major facilitator superfamily domain containing 10	NM_001120
Ssc.27601.1.S1_at	MITF	Microphthalmia-associated transcription factor	NM_001038001
Ssc.30810.1.S1_at	MITF	Microphthalmia-associated transcription factor	NM_000248
Ssc.23896.1.S1_at	MPPED2	Metallophosphoesterase domain containing 2	NM_001584
Ssc.8169.1.A1_at	MPPED2	Metallophosphoesterase domain containing 2	NM_001584
Ssc.17523.2.S1_a_at	MRPL33	Mitochondrial ribosomal protein L33	NM_004891
Ssc.3811.2.S1_at	MRPL52	Mitochondrial ribosomal protein L52	XM_001926121
Ssc.17759.1.A1_at	MTHFD1L	Methylenetetrahydrofolate dehydrogenase (NADP+ dependent) 1-like	NM_015440
Ssc.15613.1.A1_at	MTMR8	Myotubularin related protein 8	NM_017677
Ssc.28179.1.A1_s_at	MYEOV2	Myeloma overexpressed 2	NM_138336
Ssc.24984.1.S1_at	NAAA	N-acylethanolamine acid amidase	NM_001042402
Ssc.12941.1.S1_at	NCALD	Neurocalcin delta	XM_001925568
Ssc.12941.2.S1_a_at	NCALD	Neurocalcin delta	XM_001925568
Ssc.12941.3.S1_a_at	NCALD	Neurocalcin delta	XM_001925568
Ssc.9260.1.A1_at	NEK1	NIMA (never in mitosis gene A)-related kinase 1	NM_012224
Ssc.25271.1.S1_at	NFIB	Nuclear factor I/B	XM_001928057
Ssc.28951.1.S1_at	NFIB	Nuclear factor I/B	XM_001928057
Ssc.8805.1.A1_at	NFIB	Nuclear factor I/B	NM_005596
Ssc.4759.1.S1_at	NFKBIA	Nuclear factor of kappa light polypeptide gene enhancer in B-cells inhibitor, alpha	NM_001005150
Ssc.16962.1.S1_at	NIPBL	Nipped-B homolog (Drosophila)	NM_015384
Ssc.12508.1.A1_at	NMU	Neuromedin U	NM_006681
Ssc.21735.1.S1_at	NPHP1	Nephronophthisis 1 (juvenile)	NM_000272
Ssc.26623.1.S1_at	NPHP1	Nephronophthisis 1 (juvenile)	NM_000272
Ssc.21317.1.S1_at	NSUN6	NOP2/Sun domain family, member 6	NM_182543
Ssc.27154.1.S1_at	NTRK3	Neurotrophic tyrosine kinase, receptor, type 3	NM_001007156
Ssc.30520.1.S1_at	NTRK3	Neurotrophic tyrosine kinase, receptor, type 3	NM_001007156
Ssc.13104.1.S1_at	NUDT13	Nudix (nucleoside diphosphate linked moiety x)-type motif 13	NM_015901
Ssc.3740.1.A1_at	Null	Homo sapiens chromosome 2, clone RP11-387A1	Null
Ssc.15868.1.S1_at	OCLN	Occludin	NM_001163647.1
Ssc.53.1.S1_at	OSTF1	Osteoclast stimulating factor 1	NM_214005
Ssc.5429.1.A1_at	PATZ1	POZ (BTB) and AT hook containing zinc finger 1	XM_001926992
Ssc.22894.1.S1_at	PBX1	Pre-B-cell leukemia transcription factor 1	XM_001927886
Ssc.21545.1.S1_at	PCNX	Pecanex homolog (Drosophila)	NM_014982
Ssc.5780.1.S1_at	PCNX	Pecanex homolog (Drosophila)	XM_001925672
Ssc.5703.1.A1_at	PDCL	Phosducin-like	XM_001927696
Ssc.9819.1.S1_at	PGRMC1	progesterone receptor membrane component 1	NM_213911
Ssc.8139.1.S1_at	PHYH	Phytanoyl-CoA 2-hydroxylase	NM_001113447
Ssc.30573.1.S1_at	PITPNC1	Phosphatidylinositol transfer protein, cytoplasmic 1	NM_012417
Ssc.916.1.A1_at	PLEKHA1	Pleckstrin homology domain containing, family a (phosphoinositide bind...	NM_001001974
Ssc.16111.1.S1_a_at	PMVK	Phosphomevalonate kinase	XM_001929356
Ssc.30517.1.A1_at	POLR1B	Polymerase (RNA) I polypeptide B, 128kDa	NM_019014
Ssc.5600.1.S1_at	PPFIBP2	PTPRF interacting protein, binding protein 2 (liprin beta 2)	NM_003621
Ssc.5600.2.S1_at	PPFIBP2	PTPRF interacting protein, binding protein 2 (liprin beta 2)	NM_003621
Ssc.5600.3.S1_a_at	PPFIBP2	PTPRF interacting protein, binding protein 2 (liprin beta 2)	NM_003621
Ssc.16628.1.S1_a_at	pPGRP-LB	Peptidoglycan recognition protein L	NM_213738
Ssc.2406.1.S1_at	PPM1B	Protein phosphatase 1B (formerly 2C), magnesium-dependent, beta isoform	NM_001033556
Ssc.1331.1.S1_at	PRKACB	Protein kinase, cAMP-dependent, catalytic, beta	XM_001925856
Ssc.12430.1.S1_at	PRKCZ	Protein kinase C, zeta	NM_001033581
Ssc.9170.1.A1_at	PRKD1	Protein kinase D1	XM_001925028
Ssc.21304.1.A1_at	PSD3	Pleckstrin and Sec7 domain containing 3	NM_015310
Ssc.24642.1.S1_at	PSTK	Chromosome 10 open reading frame 89	NM_153336
Ssc.2140.1.S1_at	PTK2B	PTK2B protein tyrosine kinase 2 beta	NM_004103
Ssc.6852.1.A1_at	PTPRG	Protein tyrosine phosphatase, receptor type, G	NM_002841
Ssc.11636.1.A1_at	PYROXD1	Pyridine nucleotide-disulphide oxidoreductase domain 1	NM_024854
Ssc.27509.1.A1_at	QKI	Quaking homolog, KH domain RNA binding (Mouse)	NM_006775
Ssc.2038.1.S1_at	RAB40B	RAB40B, member ras oncogene family	NM_006822
Ssc.21275.2.S1_at	RABEP1	Rabaptin, RAB GTPase binding effector protein 1	NM_004703
Ssc.6485.6.A1_a_at	RALY	RNA binding protein, autoantigenic (hnRNP-associated with lethal yellow homolog (Mouse))	XM_001929104
Ssc.26649.1.A1_at	RAP1GDS1	RAP1, GTP-GDP dissociation stimulator 1	NM_001100426
Ssc.27241.1.S1_at	RASAL2	Ras protein activator like 2	NM_004841
Ssc.30875.1.A1_at	RBM25	RNA binding motif protein 25	NM_021239
Ssc.1011.1.S1_at	RBM39	RNA binding motif protein 39	XM_001925222
Ssc.21629.1.A1_at	RBM5	RNA binding motif protein 5	NM_005778
Ssc.8948.1.A1_at	RECQL	RecQ protein-like (DNA helicase Q1-like)	NM_002907
Ssc.18298.1.A1_a_at	RGS2	Regulator of G-protein signalling 2, 24kDa	NM_002923
Ssc.22795.1.A1_at	RHOBTB3	Rho-related BTB domain containing 3	NM_014899
Ssc.29893.1.A1_at	RHOBTB3	Rho-related BTB domain containing 3	NM_014899
Ssc.30148.1.A1_at	RHOBTB3	Rho-related BTB domain containing 3	NM_014899
Ssc.29738.1.A1_at	RHOT1	Ras homolog gene family, member T1	NM_001033566
Ssc.10508.1.A1_at	RNF128	Ring finger protein 128	NM_024539
Ssc.14377.1.A1_at	RNF220	Ring finger protein 220	NM_018150
Ssc.4607.1.A1_at	RNF31	Ring finger protein 31	XM_001928235
Ssc.10757.1.S1_at	RNF34	Ring finger protein 34	NM_025126
Ssc.20932.1.S1_a_at	RPAIN	RPA interacting protein	NM_001033002
Ssc.2381.1.A1_at	S100A9	S100 calcium binding protein A9 (calgranulin B)	NM_002965
Ssc.13148.1.A1_at	SAGE1	Sarcoma antigen 1	NM_018666
Ssc.12733.1.A1_at	SCML2	Sex comb on midleg-like 2 (Drosophila)	NM_006089
Ssc.14306.1.S1_at	SECISBP2L	SECIS binding protein 2-like	NM_014701.2
Ssc.17158.1.S1_at	SFRS11	Splicing factor, arginine/serine-rich 11	NM_001044587
Ssc.23780.1.S1_at	SFRS11	Splicing factor, arginine/serine-rich 11	NM_001044587
Ssc.13224.1.A1_at	SH3BP4	SH3-domain binding protein 4	NM_014521
Ssc.20424.1.S1_at	SIAH2	Seven in absentia homolog 2 (Drosophila)	NM_005067
Ssc.7830.1.A1_at	SLC13A1	Solute carrier family 13 (sodium/sulfate symporters), member 1	NM_022444
Ssc.12727.2.A1_at	SLC24A4	Solute carrier family 24 (sodium/potassium/calcium exchanger), member 4	NM_153646
Ssc.6368.1.A1_at	SLC25A29	Solute carrier family 25, member 29	NM_001039355
Ssc.2357.1.S1_at	SLC30A3	Solute carrier family 30 (zinc transporter), member 3	NM_001139474
Ssc.161.1.S1_at	SLC5A1	solute carrier family 5 (sodium/glucose cotransporter), member 1	NM_001164021
Ssc.3800.1.S1_at	SLC7A9	solute carrier family 7 (cationic amino acid transporter, y+ system), member 9	NM_001110171
Ssc.14379.1.A1_at	SLC8A1	Solute carrier family 8 (sodium/calcium exchanger), member 1	NM_001112800
Ssc.28521.1.S1_at	SMC6	Structural maintenance of chromosomes 1 (yeast)	NM_024624
Ssc.30210.1.A1_at	SPOCK1	Sparc/osteonectin, CWCV and Kazal-like domains proteoglycan (testican) 1	NM_004598
Ssc.31054.1.A1_at	SRPK2	SFRS protein kinase 2	NM_182691
Ssc.12711.1.S1_at	SSFA2	Sperm specific antigen 2	XM_001928406
Ssc.24429.1.A1_at	SSFA2	Sperm specific antigen 2	XM_001928406
Ssc.13640.1.A1_at	STOX1	Storkhead box 1	NM_001130159
Ssc.3426.1.A1_at	SUSERK3	extracellular related kinase 3	XM_001925291
Ssc.610.1.S1_at	SUSERK3	extracellular related kinase 3	XM_001925291
Ssc.21018.1.S1_at	SUV420H1	Suppressor of variegation 4-20 homolog 1 (Drosophila)	NM_016028
Ssc.11902.1.A1_s_at	TADA3L	Transcriptional adaptor 3 (NGG1 homolog, Yeast)-like	NM_006354
Ssc.30377.1.A1_at	TBC1D22A	TBC1 domain family, member 22A	NM_014346
Ssc.31036.1.S1_at	TBC1D9	TBC1 domain family, member 9	NM_015130
Ssc.1528.1.A1_at	TCEANC	Transcription elongation factor A (SII) N-terminal and central domain containing	XM_001927464
Ssc.30220.1.A1_at	TCP11L2	T-complex 11 (Mouse) like 2	NM_152772
Ssc.5488.1.S1_at	TCTN3	Tectonic family member 3	XM_001927628
Ssc.27505.1.A1_at	THEM2	Thioesterase superfamily member 2	NM_018473
Ssc.9518.1.A1_at	TMCC1	Transmembrane and coiled-coil domain family 1	NM_001017395
Ssc.5005.1.S1_at	TMEM8B	Transmembrane protein 8B	XM_001925628
Ssc.7224.1.A1_at	TRANK1	Tetratricopeptide repeat and ankyrin repeat containing 1	NM_014831.2
Ssc.12463.1.A1_at	TRIM16	Tripartite motif-containing 16	NM_006470
Ssc.7210.1.A1_at	TRIM2	Tripartite motif-containing 2	NM_015271
Ssc.9717.1.A1_at	TRIM2	Tripartite motif-containing 2	NM_001130067
Ssc.9717.2.S1_at	TRIM2	Tripartite motif-containing 2	NM_001130067
Ssc.9717.3.A1_at	TRIM2	Tripartite motif-containing 2	NM_001130067
Ssc.3081.1.S1_at	TRIOBP	TRIO and F-actin binding protein	NM_001039141
Ssc.24451.1.S1_at	TRPC1	Transient receptor potential cation channel, subfamily C, member 1	NM_001145751
Ssc.8445.1.A1_at	TRPC1	Transient receptor potential cation channel, subfamily C, member 1	NM_003304
Ssc.5936.1.A1_a_at	TSPO	Translocator protein (18kDa)	NM_213753
Ssc.22443.1.S1_at	TSR1	TSR1, 20S rRNA accumulation, homolog (Yeast)	NM_018128
Ssc.13105.1.A1_at	TTC37	Tetratricopeptide repeat domain 37	NM_014639
Ssc.26044.1.S1_at	WWOX	WW domain containing oxidoreductase	NM_130791
Ssc.30351.1.A1_at	ZFR	Zinc finger RNA binding protein	NM_016107
Ssc.31063.1.A1_at	ZNF189	Zinc finger protein 189	NM_003452
Ssc.22492.1.A1_at	ZNF236	Zinc finger protein 236	NM_007345
Ssc.25689.1.S1_at	ZNF263	Zinc finger protein 236	NM_005741
Ssc.14284.1.A1_at	ZNF436	Zinc finger protein 436	NM_001077195
Ssc.4187.2.S1_a_at	ZNF513	Zinc finger protein 513	NM_144631
Ssc.28443.2.S1_at	ZNF618	Zinc finger protein 618	XM_001926189

[truncated: 2 more sheets: D60_D114, D90-D114]
