# Supplementary material for: Analysis of Stage-Specific Gene Expression Profiles in the Uterine Endometrium during Pregnancy in Pigs
Source: PLoS One. 2015 Nov 18;10(11):e0143436. doi: 10.1371/journal.pone.0143436 (PMC4651506; doi:10.1371/journal.pone.0143436)
Supplement: S3 Table — (XLSX) [file pone.0143436.s003.xlsx]

## Sheet: C1
ID	Gene Symbol	Gene Title	RefSeq ID
Ssc.9158.1.A1_at	ABR	Active Bcr-related gene	NM_001092
Ssc.1856.1.A1_at	ACAA2	Acetyl-coenzyme a acyltransferase 2 (mitochondrial 3-oxoacyl-coenzyme A thiolase)	NM_006111
Ssc.29307.1.A1_at	ACO1	Aconitase 1, soluble	NM_002197
Ssc.9084.1.S1_at	ACOX1	Acyl-coenzyme A oxidase 1, peroxisomal	NM_004035
Ssc.1735.1.S1_at	ACSL1	Acyl-CoA synthetase long-chain family member 1	NM_001167629.1
Ssc.12695.1.S1_at	ACSL4	Acyl-CoAsynthetase long-chain family member 4	NM_001038694
Ssc.6918.1.A1_at	ACSL4	Acyl-CoAsynthetase long-chain family member 4	NM_001038694
Ssc.8184.1.A1_at	ACSL4	Acyl-CoA synthetase long-chain family member 4	NM_004458
Ssc.29809.1.A1_at	ACVR2A	Activin a receptor, type IIA	NM_001616
Ssc.29157.1.A1_at	ADAM9	ADAM metallopeptidase domain 9 (meltrin gamma)	NM_001005845
Ssc.30817.1.A1_at	ADAM9	ADAM metallopeptidase domain 9 (meltrin gamma)	NM_001005845
Ssc.24047.1.S1_at	ADAMTS3	ADAM metallopeptidase with thrombospondin type 1 motif, 3	NM_014243
Ssc.18190.1.A1_at	ADAMTS9	ADAM metallopeptidase with thrombospondin type 1 motif, 9	NM_182920
Ssc.30270.1.A1_at	ADAMTS9	ADAM metallopeptidase with thrombospondin type 1 motif, 9	NM_182920
Ssc.314.1.S1_at	ADM	Adrenomedullin	NM_214107
Ssc.8058.1.A1_at	AFG3L2	AFG3 ATPase family gene 3-like 2 (Yeast)	NM_006796
Ssc.3240.1.A1_at	AGRN	Agrin	NM_198576
Ssc.4804.1.S1_at	AGT	Angiotensinogen precursor [Contains: Angiotensin I (Ang I); Angiotensin II (Ang II); Angiotensin III (Ang III) (Des-Asp[1]- angiotensin II)]. [Source:Uniprot/SWISSPROT;Acc:P01019]	NM_000029
Ssc.455.1.S1_at	AIF1	Allograft inflammatory factor 1	NM_001129950
Ssc.7826.1.A1_at	AJAP1	Adherens junction associated protein 1	NM_001042478
Ssc.9766.2.S1_at	AK2	Adenylate kinase 2	NM_001625
Ssc.25740.1.A1_at	AKAP1	A kinase (PRKA) anchor protein 1	NM_003488
Ssc.1407.1.A1_at	AKAP2	A kinase (PRKA) anchor protein 2	NM_001004065
Ssc.1407.3.S1_at	AKAP2	A kinase (PRKA) anchor protein 2	NM_001004065
Ssc.29811.1.A1_at	AKAP2	A kinase (PRKA) anchor protein 2	NM_001004065
Ssc.11751.1.S1_at	ALDH7A1	Aldehyde dehydrogenase family 7 member A1	NM_001182
Ssc.5822.1.S1_at	ALOX5AP	Arachidonate 5-lipoxygenase-activating protein	NM_001164001
Ssc.18494.2.A1_at	ANKRD2	Ankyrin repeat domain 2	NM_001129981
Ssc.8430.1.A1_at	ANKRD46	Ankyrin repeat domain 46	NM_198401
Ssc.26757.1.A1_at	ANLN	Anillin, actin binding protein (scraps homolog, Drosophila)	NM_018685
Ssc.7621.1.A1_at	ANLN	Anillin, actin binding protein (scraps homolog, Drosophila)	NM_018685
Ssc.15248.2.S1_at	APLP2	Amyloid beta (A4) precursor-like protein 2	NM_001642
Ssc.8573.1.A1_at	APOD	Apolipoprotein D	NM_001647
Ssc.18488.1.S1_at	AQP8	Aquaporin 8	NM_001169
Ssc.12983.1.S1_at	ARF6	ADP-ribosylation factor 6	NM_001078677
Ssc.4246.2.S1_at	ARHGEF10L	Rho guanine nucleotide exchange factor (GEF) 10-like	NM_001011722
Ssc.22590.1.A1_at	ARNTL	Aryl hydrocarbon receptor nuclear translocator-like	NM_001097425
Ssc.25227.1.S1_at	ARNTL	Aryl hydrocarbon receptor nuclear translocator-like	NM_001097425
Ssc.22110.1.S1_at	ASPH	Aspartate beta-hydroxylase	NM_004318
Ssc.25199.1.S1_at	ASPH	Aspartate beta-hydroxylase	NM_032466
Ssc.17368.1.S1_at	ATG2B	ATG2 autophagy related 2 homolog B (S. cerevisiae)	NM_018036
Ssc.7690.1.A1_at	ATP6AP2	ATPase, H+ transporting, lysosomal accessory protein 1	NM_005765
Ssc.16963.1.S1_at	B4GALT5	UDP-Gal:betaGlcNAc beta 1,4- galactosyltransferase, polypeptide 5	NM_004776
Ssc.5848.1.S1_at	B4GALT5	UDP-Gal:betaGlcNAc beta 1,4- galactosyltransferase, polypeptide 5	NM_004776
Ssc.5848.2.S1_a_at	B4GALT5	UDP-Gal:betaGlcNAc beta 1,4- galactosyltransferase, polypeptide 5	NM_004776
Ssc.25700.1.S1_at	BANK1	B-cell scaffold protein with ankyrin repeats 1	NM_001083907
Ssc.24605.1.A1_at	BCAP29	B-cell receptor-associated protein 29	NM_001008405
Ssc.8429.1.S1_at	BCAP29	B-cell receptor-associated protein 29	NM_001008405
Ssc.8861.1.A1_at	BHLHB2	Basic helix-loop-helix domain containing, class B, 2	NM_003670
Ssc.8947.1.S1_at	BHLHB2	Basic helix-loop-helix domain containing, class B, 2	NM_003670
Ssc.1338.1.S1_at	BLVRB	Biliverdin reductase B(flavin reductase (NADPH))	NM_000713
Ssc.29004.1.S1_at	BMP2	Bone morphogenetic protein 2	AY669080.1
Ssc.24837.1.S1_at	BOC	BOC homolog (Mouse)	NM_033254
Ssc.10047.1.A1_at	BRI3P1	Brain protein I3 pseudogene 1	NM_015379
Ssc.16711.1.S1_at	BSG	Basigin (Ok blood group)	NM_001123086
Ssc.7351.1.S1_at	BTBD3	BTB (POZ) domain containing 3	NM_014962
Ssc.9707.1.A1_at	BTG2	BTG family, member 2	NM_001097505
Ssc.7586.2.S1_at	BZW1	Basic leucine zipper and W2 domains 1	NM_014670
Ssc.8099.1.S1_at	C10orf57	Chromosome 10 open reading frame 57	NM_032333
Ssc.14780.1.S1_at	C15orf29	Chromosome 15 open reading frame 29	NM_024713
Ssc.26539.1.S1_at	C16orf45	Chromosome 16 open reading frame 45	NM_033201
Ssc.25836.1.S1_at	C16orf68	Chromosome 16 open reading frame 68	NM_024109
Ssc.26456.1.A1_at	C17orf60	Chromosome 17 open reading frame 60	NM_001085423
Ssc.1177.1.S1_at	C1S	Complement component 1, S subcomponent	NM_001005349
Ssc.19364.1.S1_at	C2	Complement component 2	NM_001101815
Ssc.22098.1.S1_at	C21orf62	Chromosome 21 open reading frame 62	NM_001162495.2
Ssc.15664.1.S1_at	C6orf145	Chromosome 6 open reading frame 145	NM_183373
Ssc.16458.1.A1_at	C6orf72	Chromosome 6 open reading frame 72	NM_138785
Ssc.4633.1.A1_at	C7	Complement component 7	NM_214282
Ssc.30477.1.A1_at	C8orf76	Chromosome 8 open reading frame 76	NM_032847
Ssc.3823.1.A1_at	CADM1	Cell adhesion molecule 1	NM_014333
Ssc.9672.1.A1_at	CADM1	Cell adhesion molecule 1	NM_014333
Ssc.9672.2.S1_at	CADM1	Cell adhesion molecule 1	NM_014333
Ssc.1622.1.S1_at	CALU	Calumenin	AF257660.1
Ssc.6685.2.A1_at	CALU	Calumenin precursor	NM_001219
Ssc.21107.2.S1_at	CANX	Calnexin	NM_001024649
Ssc.960.1.S1_at	CANX	Calnexin	NM_001024649
Ssc.16012.1.S1_at	CASP1	Caspase 1, apoptosis-related cysteine peptidase (interleukin 1, beta, convertase)	NM_214162
Ssc.18274.2.A1_at	CCDC11	Coiled-coil domain containing 11	NM_145020
Ssc.17540.1.S1_at	CCDC114	Coiled-coil domain containing 114	NM_144577
Ssc.25423.1.S1_at	CCDC51	Coiled-coil domain containing 51	NM_024661
Ssc.22970.1.S1_at	CCDC88A	Coiled-coil domain containing 88A	NM_018084
Ssc.21802.1.S1_at	CCL19	Chemokine (C-C motif) ligand 19	NM_001170516.1
Ssc.657.1.A1_at	CCL2	Chemokine (C-C motif) ligand 2	NM_214214
Ssc.9957.1.A1_at	CCL8	Chemokine (C-C motif) ligand 8	NM_005623
Ssc.26328.1.S1_at	CCR5	Chemokine (C-C motif) receptor 5	NM_001001618
Ssc.27201.1.S1_a_at	CCRL2	Chemokine (C-C motif) receptor-like 2	NM_001001617
Ssc.15274.1.S1_at	CCS	Copper chaperone for superoxide dismutase	NM_001001866
Ssc.16430.1.S1_at	CD164	CD164 antigen, sialomucin	NM_006016
Ssc.22306.1.A1_at	CD164	CD164 antigen, sialomucin	NM_006016
Ssc.17325.1.S1_at	CD24L4	CD24 antigen-like 4	NM_013230
Ssc.1695.1.A1_at	CD2AP	CD2-associated protein	NM_012120
Ssc.18955.2.A1_at	CD300A	CD300A antigen	NM_007261
Ssc.15747.1.S1_at	CD34	CD34 molecule	NM_214086
Ssc.15296.3.S1_at	CD53	CD53 molecule	NM_000560
Ssc.2138.2.A1_at	CDC42BPA	CDC42-binding protein kinase alpha isoform B	NM_003607
Ssc.30097.1.A1_at	CDC42BPA	CDC42 binding protein kinase alpha (DMPK-like)	NM_003607
Ssc.18466.2.S1_at	CDH11	Cadherin 11, type 2, OB-cadherin (osteoblast)	NM_001797
Ssc.8698.1.S1_at	CDH11	Cadherin 11, type 2, OB-cadherin (osteoblast)	AF033020.1
Ssc.29264.1.A1_at	CDH8	Cadherin 8, type 2	NM_001796
Ssc.10025.3.S1_at	CEBPD	CCAAT/enhancer binding protein (C/EBP), delta	NM_005195.3
Ssc.12445.1.A1_at	CELSR1	Cadherin, EGF LAG seven-pass G-type receptor 1 (flamingo homolog, Drosophila)	NM_014246
Ssc.28910.1.S1_at	CENPF	Centromere protein F	NM_016343
Ssc.7645.1.A1_at	CFL2	Cofilin 2	NM_001025215
Ssc.7645.2.S1_at	CFL2	Cofilin 2	NM_001025215
Ssc.13773.1.S1_at	CIITA	Class II, major histocompatibility complex, transactivator	NM_000246
Ssc.4403.1.A1_at	CKS1B	Cyclin-dependent kinases regulatory subunit 1 (CKS-1) (PNAS-16 / PNAS- 143). [Source:Uniprot/SWISSPROT;Acc:P61024]	NM_001826
Ssc.21890.1.S1_at	CLIP1	Restin (reed-steinberg cell-expressed intermediate filament-associated protein)	NM_002956
Ssc.2893.1.S1_at	CLN5	Ceroid-lipofuscinosis, neuronal 5	NM_006493
Ssc.3895.1.A1_at	CNTLN	Centlein, centrosomal protein	NM_001114395
Ssc.1049.1.S1_at	COL12A1	Collagen, type XII, alpha 1	NM_004370
Ssc.24270.1.S1_at	COL21A1	Collagen, type XXI, alpha 1	XM_001925339
Ssc.29188.1.A1_at	CPB1	Carboxypeptidase B1 (tissue)	NM_001871
Ssc.1116.1.S1_at	CPD	Carboxypeptidase D	NM_001304
Ssc.27429.1.A1_at	CPEB2	Cytoplasmic polyadenylation element binding protein 2	NM_182485
Ssc.3633.1.S1_at	CPOX	Coproporphyrinogen III oxidase, mitochondrial precursor	NM_000097
Ssc.15813.1.S1_at	CPS1	Carbamoyl-phosphate synthase [ammonia], mitochondrial precursor (EC 6.3.4.16) (Carbamoyl-phosphate synthetase I) (CPSase I). [Source:Uniprot/SWISSPROT;Acc:P31327]	NM_001122633
Ssc.7996.1.A1_at	CRABP1	Cellular retinoic acid binding protein 1	NM_004378
Ssc.13134.1.A1_at	CREBL2	CAMP responsive element binding protein-like 2	NM_001310
Ssc.31167.1.S1_at	CRLF3	Cytokine receptor-like factor 3	NM_015986
Ssc.5826.1.A1_at	CSF1R	Colony stimulating factor 1 receptor	NM_005211
Ssc.19035.1.S1_at	CSGALNACT1	Chondroitin sulfate N-acetylgalactosaminyltransferase 1	NM_001130518
Ssc.210.9.A1_at	CTDSP2	CTD (carboxy-terminal domain, RNA polymerase II, polypeptide A) small phosphatase 2	NM_005730
Ssc.7289.1.A1_at	CTDSPL	CTD (carboxy-terminal domain, RNA polymerase II, polypeptide A) small phosphatase-like	NM_001008392
Ssc.3327.1.A1_at	CTNNB1	Catenin (cadherin-associated protein), beta 1, 88kDa	NM_145056
Ssc.6155.1.S1_at	CTSC	Cathepsin C	NM_001114173
Ssc.8528.1.A1_at	CTSC	Cathepsin C	NM_001114173
Ssc.8528.2.S1_at	CTSC	Cathepsin C	NM_001114173
Ssc.8528.3.S1_at	CTSC	Cathepsin C	NM_001114173
Ssc.1775.1.S1_at	CUX1	Cut-like 1, ccaat displacement protein (Drosophila)	NM_001913
Ssc.22002.1.S1_at	CXCL13	Small inducible cytokine B13 precursor (CXCL13)	NM_006419
Ssc.22002.2.A1_at	CXCL13	Small inducible cytokine B13 precursor (CXCL13)	NM_006419
Ssc.20578.1.S1_at	CXCL14	Chemokine (C-X-C motif) ligand 14	AY308800.1
Ssc.4984.1.S1_at	CXCL14	Chemokine (C-X-C motif) ligand 14	AY308800.1
Ssc.14484.1.A1_at	CYP19A1	Cytochrome P450 19A1	NM_214429
Ssc.22436.1.S1_at	CYP26B1	Cytochrome p450, family 26, subfamily B, polypeptide 1	NM_019885
Ssc.16440.1.S1_at	DAAM1	Dishevelled associated activator of morphogenesis 1	NM_014992
Ssc.2807.1.A1_at	DAB2	Disabled homolog 2, mitogen-responsive phosphoprotein (Drosophila)	NM_001343
Ssc.22769.1.S1_at	DARC	Duffy blood group, chemokine receptor	AJ585087.1
Ssc.12389.1.A1_s_at	DCLK2	Doublecortin and CAM kinase-like 2	NM_001040260
Ssc.1643.1.S1_at	DFNA5	Deafness, autosomal dominant 5	NM_001127453
Ssc.14280.1.S1_at	DIAPH2	Diaphanous homolog 2 (Drosophila)	NM_006729.4
Ssc.21130.1.S1_at	DIXDC1	DIX domain containing 1	NM_001037954
Ssc.29666.1.A1_at	DNAH11	Dynein, axonemal, heavy polypeptide 11	NM_003777
Ssc.21309.1.A1_at	DNAH14	Dynein, axonemal, heavy chain 14	NM_001373.1
Ssc.8908.1.A1_at	DNAJB14	DnaJ (Hsp40) homolog, subfamily B, member 14	NM_001031723
Ssc.16236.1.S1_at	DPP4	Dipeptidyl-peptidase 4	NM_214257
Ssc.3153.1.S1_at	DPPA5	Developmental pluripotency associated 5	NM_001160273
Ssc.16652.1.S1_at	DRGX	Dorsal root ganglia homeobox	NM_001080520
Ssc.26182.2.S1_at	DSE	Dermatan sulfate epimerase	NM_001080976
Ssc.27103.1.A1_at	DSEL	Dermatan sulfate epimerase-like	NM_032160
Ssc.19304.1.A1_at	DYNC2H1	Dynein, cytoplasmic 2, heavy chain 1	NM_001080463
Ssc.10498.1.A1_at	EAF2	ELL associated factor 2	NM_018456
Ssc.15710.2.S1_at	ECHDC1	Enoyl Coenzyme A hydratase domain containing 1	NM_001002030
Ssc.6169.1.S1_at	ECM1	Extracellular matrix protein 1	NM_004425
Ssc.9364.1.S1_at	EDN1	Endothelin 1	NM_213882
Ssc.3295.1.S1_at	EDNRB	Endothelin receptor type B	NM_000115
Ssc.3295.2.A1_at	EDNRB	Endothelin receptor type B	NM_000115
Ssc.1008.1.A1_at	ELOVL6	ELOVL family member 6, elongation of long chain fatty acids (FEN1/Elo2, SUR4/Elo3-like, yeast)	NM_024090
Ssc.6618.1.A1_at	ENDOD1	Endonuclease domain containing 1	NM_015036
Ssc.120.1.S1_at	ENG	Endoglin (Osler-Rendu-Weber syndrome 1)	NM_214031
Ssc.83.1.S1_at	ENPEP	Glutamyl aminopeptidase (aminopeptidase A)	NM_214017
Ssc.3549.1.S1_at	EPAS1	Endothelial PAS domain protein 1	NM_001097420
Ssc.2070.1.S1_at	EPB41L1	Erythrocyte membrane protein band 4.1-like 1	NM_012156
Ssc.7839.1.A1_at	EPB41L3	Erythrocyte membrane protein band 4.1-like 3	NM_012307
Ssc.11910.1.S1_at	EPS15	Epidermal growth factor receptor pathway substrate 15	NM_001981
Ssc.3221.2.S1_at	ERC1	ELKS/RAB6-interacting/CAST family member 1	NM_015064
Ssc.1557.1.S1_at	ESAM	Endothelial cell adhesion molecule	NM_138961
Ssc.23336.1.S1_s_at	ESAM	Endothelial cell adhesion molecule	NM_138961
Ssc.4436.1.S1_at	ETB	Endothelin receptor subtype B	NM_001038002
Ssc.5051.1.S1_at	ETF1	Eukaryotic translation termination factor 1	NM_004730
Ssc.22579.1.S1_at	ETV6	Ets variant gene 6 (tel oncogene)	NM_001987
Ssc.8319.1.A1_at	EXOC5	Exocyst complex component 5	NM_006544
Ssc.22375.1.A1_at	EXOC6B	Exocyst complex component 6B	NM_015189
Ssc.6676.1.S1_at	EXPH5	Exophilin 5	NM_015065
Ssc.15302.1.S1_at	F2	Coagulation factor II	NM_001122985
Ssc.21598.1.S1_at	F2RL3	Coagulation factor II (thrombin) receptor-like 3	NM_003950
Ssc.19907.1.S1_at	F3	Coagulation factor III (thromboplastin, tissue factor)	NM_001993
Ssc.21691.3.S1_at	FADS6	Fatty acid desaturase domain family, member 6	NM_178128
Ssc.11660.1.A1_at	FAM119A	Family with sequence similarity 119, member A	NM_001127395
Ssc.2409.1.A1_at	FAM13C1	Family with sequence similarity 13, member C1	NM_001001971
Ssc.12117.2.A1_at	FAM148A	Family with sequence similarity 148, member A	NM_207322
Ssc.27102.1.A1_at	FAM59A	Family with sequence similarity 59, member A	NM_022751
Ssc.31052.1.A1_at	FAM63B	Family with sequence similarity 62, member B	NM_001040450
Ssc.21299.1.S1_at	FAM65A	Family with sequence similarity 65, member A	NM_024519
Ssc.5364.1.S1_at	FAM78B	Family with sequence similarity 78, member B	NM_001017961
Ssc.22028.1.S1_at	FANCL	Fanconi anemia, complementation group I	NM_001114636
Ssc.9683.1.A1_at	FAT3	FAT tumor suppressor homolog 3 (Drosophila)	AB076400.1
Ssc.7604.1.A1_at	FCF1	FCF1 small subunit (SSU) processome component homolog (S. cerevisiae)	NM_015962
Ssc.26413.1.A1_at	FEZ2	Fasciculation and elongation protein zeta 2 (Zygin II)	NM_001042548
Ssc.30853.1.S1_at	FGF2	Fibroblast growth factor 2 (basic)	NM_002006
Ssc.19337.1.A1_at	FLJ33996	Hypothetical protein FLJ33996	XR_078465.1
Ssc.3872.1.S1_at	FLT1	Fms-related tyrosine kinase 1 (vascular endothelial growth factor/vascular permeability factor receptor)	XM_001925740
Ssc.22055.1.A1_at	FNDC3B	Fibronectin type III domain containing 3B	NM_022763
Ssc.22055.2.S1_a_at	FNDC3B	Fibronectin type III domain containing 3B	NM_022763
Ssc.4103.1.A1_at	FNDC3B	Fibronectin type III domain containing 3B	NM_022763
Ssc.16515.1.A1_at	FOXN2	Human T-cell leukemia virus enhancer factor	NM_002158
Ssc.5744.1.A1_at	FUCA1	Fucosidase, alpha-L- 1, tissue	NM_000147
Ssc.5157.1.S1_at	FXYD6	FXYD domain-containing ion transport regulator 6 precursor	NM_022003
Ssc.4417.1.A1_at	GALNT2	UDP-N-acetyl-alpha-D-galactosamine:polypeptide N-acetylgalactosaminyltransferase 2	NM_004481
Ssc.116.1.S1_at	GGT1	Gamma-glutamyltransferase 1	NM_214030
Ssc.18811.1.A1_at	GJA4	Gap junction protein, alpha 4, 37kDa	X86024.1
Ssc.3015.1.S1_at	GJA5	Gap junction alpha-5 protein (Connexin 40)	NM_005266
Ssc.6613.1.A1_at	GLRB	Glycine receptor, beta	NM_000824
Ssc.20926.1.S1_at	GLUD1	Glutamate dehydrogenase 1	NM_005271
Ssc.841.1.S1_at	GNAI2	Guanine nucleotide binding protein (G protein), alpha inhibiting activity polypeptide 2	NM_001123116
Ssc.2760.1.A1_at	GNG12	Guanine nucleotide-binding protein G(I)/G(S)/G(O) gamma-12 subunit	NM_018841
Ssc.26312.1.S1_at	GNG2	Guanine nucleotide-binding protein G(I)/G(S)/G(O) gamma-2 subunit	NM_053064
Ssc.18850.1.S1_at	GOLM1	Golgi membrane protein 1	NM_016548
Ssc.29390.1.A1_at	GPR137B	G protein-coupled receptor 137B	NM_003272
Ssc.9069.2.S1_at	GPRC5A	G protein-coupled receptor, family C, group 5, member A	NM_003979
Ssc.5105.2.S1_a_at	GPRC5B	G protein-coupled receptor	AF319662.1
Ssc.11742.1.S1_at	GPX4	Glutathione peroxidase 4	NM_214407
Ssc.6646.1.S1_at	GRB7	Growth factor receptor-bound protein 7	NM_001030002
Ssc.18403.1.A1_at	GRIN2A	Glutamate receptor, ionotropic, N-methyl D-aspartate 2A	NM_000833.3
Ssc.14181.1.A1_at	GSDMA	Gasdermin A	NM_178171.4
Ssc.6474.1.S1_at	GSR	Glutathione reductase	AY368271.1
Ssc.30893.1.A1_at	GULP1	GULP, engulfment adaptor PTB domain containing 1	NM_016315
Ssc.2867.1.S1_at	HBE1	Hemoglobin, epsilon 1	NM_214447
Ssc.15708.1.S1_at	HBZ	Hemoglobin, zeta	NM_005332
Ssc.25890.1.S1_at	HCK	Hemopoietic cell kinase	NM_002110
Ssc.18352.1.S1_at	HEATR1	HEAT repeat containing 1	NM_018072
Ssc.1451.1.S1_at	HECW2	HECT, C2 and WW domain containing E3 ubiquitin protein ligase 2	NM_020760
Ssc.16038.1.S1_at	HLA-DOA	Major histocompatibility complex, class II, DO alpha	NM_002119.3
Ssc.115.1.S1_s_at	HMOX1	Heme oxygenase (decycling) 1	NM_001004027
Ssc.15266.2.S1_at	HPGD	Hydroxyprostaglandin dehydrogenase 15-(NAD)	NM_000860
Ssc.777.1.S1_at	HSD11B1	11-beta hydroxysteroid dehydrogenase isoform 1	NM_214248
Ssc.1432.1.A1_at	HSD17B1	11-beta hydroxysteroid dehydrogenase isoform 1	NM_001128472
Ssc.14073.1.S1_at	HSD17B2	Estradiol 17-beta-dehydrogenase 2	NM_002153
Ssc.14073.2.S1_at	HSD17B2	Estradiol 17-beta-dehydrogenase 2	NM_002153
Ssc.4271.1.S1_at	HTATIP2	HIV-1 TAT interactive protein 2, 30kDa	NM_001098520
Ssc.11187.1.S1_at	ICAM-1	Intercellular adhesion molecule-1	NM_213816
Ssc.17133.1.A1_at	IDH2	Isocitrate dehydrogenase 2 (NADP+), mitochondrial	NM_002168
Ssc.8555.1.A1_at	IDH2	Isocitrate dehydrogenase 2 (NADP+), mitochondrial	NM_002168
Ssc.19676.1.S1_at	IER3IP1	Immediate early response 3 interacting protein 1	NM_016097
Ssc.451.1.A1_at	IGFBP1	Insulin-like growth factor binding protein 1	AB053605.1
Ssc.15800.1.S1_at	IGFBP5	Insulin-like growth factor binding protein 5	NM_214099
Ssc.148.1.S1_at	IL10	Interleukin 10	NM_214041
Ssc.14398.1.A1_at	IL33	Interleukin 33	NM_033439
Ssc.6256.1.A1_at	IL4R	Interleukin 4 receptor	NM_000418
Ssc.21747.1.A1_at	IMMT	Inner membrane protein, mitochondrial (mitofilin)	NM_001100169
Ssc.24718.1.S1_at	IMPA1	Inositol(myo)-1(or 4)-monophosphatase 1	NM_005536
Ssc.1799.1.S1_at	INADL	INAD-like (Drosophila)	NM_176877
Ssc.19304.2.S1_at	INHBA	Inhibin, beta A	NM_002192
Ssc.16230.1.S1_at	INHBB	Inhibin, beta B	NM_001164842.1
Ssc.8909.2.S1_at	INHBB	Inhibin, beta B	NM_002193
Ssc.5699.1.S1_at	IQCK	IQ motif containing K	NM_153208
Ssc.10096.2.A1_at	IRF2BP2	Interferon regulatory factor 2 binding protein 2	NM_001077397
Ssc.5480.1.S1_at	IRF5	Interferon regulatory factor 5	NM_001098627
Ssc.17512.1.S1_at	ITGA2	Integrin, alpha 2	NM_002203
Ssc.4621.1.S1_at	ITGB1	Integrin, beta 1	NM_213968
Ssc.11618.1.A1_at	ITM2A	Integral membrane protein	NM_001031798
Ssc.11618.2.S1_at	ITM2A	Integral membrane protein	NM_001031798
Ssc.18987.2.A1_at	JAK3	Tyrosine-protein kinase JAK3	NM_000215
Ssc.23054.1.S1_at	JAK3	Tyrosine-protein kinase JAK3	NM_000215
Ssc.4398.1.S1_at	JAM2	Junctional adhesion molecule 2	NM_021219
Ssc.10881.1.S1_at	JUNB	Transcription factor jun-B	NM_002229
Ssc.11405.1.A1_at	KCNE3	Potassium voltage-gated channel, Isk-related family, member 3	NM_005472
Ssc.15770.1.S1_at	KCNE3	Potassium voltage-gated channel, Isk-related family, member 3	NM_214093
Ssc.27058.1.A1_at	KCNMA1	Potassium large conductance calcium-activated channel, subfamily M, alpha member 1	NM_001014797
Ssc.25045.1.S1_at	KDR	Kinase insert domain receptor (A type III receptor tyrosine kinase)	NM_002253
Ssc.5931.1.A1_at	KIAA0528	KIAA0528	NM_014802
Ssc.10968.1.S1_at	KIAA1843	KIAA1843	XM_929148.1
Ssc.29821.1.A1_at	KIAA1949	KIAA1949	NM_133471
Ssc.29771.1.A1_at	KIRREL	Kin of IRRE like (Drosophila)	NM_018240.5
Ssc.26985.1.S1_at	LACTB2	Lactamase, beta 2	NM_016027
Ssc.31012.1.A1_at	LARP4	La ribonucleoprotein domain family, member 4	NM_052879
Ssc.23774.2.S1_at	LCP1	Lymphocyte cytosolic protein 1 (L-plastin)	NM_002298
Ssc.23774.3.S1_at	LCP1	Lymphocyte cytosolic protein 1 (L-plastin)	NM_002298
Ssc.29951.1.S1_at	LCP1	Lymphocyte cytosolic protein 1 (L-plastin)	NM_002298
Ssc.9330.1.A1_at	LCP1	Lymphocyte cytosolic protein 1 (L-plastin)	NM_002298
Ssc.816.1.S1_at	LEPROT	leptin receptor overlapping transcript	NM_001145388
Ssc.21256.1.S2_at	LIF	Leukemia inhibitory factor	NM_214402
Ssc.5280.1.A1_at	LIMD2	LIM domain containing 2	NM_030576
Ssc.3630.1.S1_at	LIMS2	LIM and senescent cell antigen-like domains 2	NM_017980
Ssc.15397.1.S1_at	LMCD1	LIM and cysteine-rich domains 1	NM_001008692
Ssc.15397.2.S1_at	LMCD1	LIM and cysteine-rich domains 1	NM_001008692
Ssc.9714.2.S1_at	LMO4	LIM domain only 4	NM_001112686
Ssc.4198.1.S1_at	LOC554206	Hypothetical LOC554206	AK097891.1
Ssc.19266.1.S1_at	LOC641298	SMG1 homolog, phosphatidylinositol 3-kinase-related kinase pseudogene	NR_027154.1
Ssc.10386.1.S1_at	LOX	Lysyl oxidase	NM_002317
Ssc.8224.1.S1_at	LOX	Lysyl oxidase	NM_002317
Ssc.25029.2.S1_at	LPHN2	Latrophilin 2	NM_012302
Ssc.4274.1.S1_at	LRP1B	Low density lipoprotein-related protein 1B (deleted in tumors)	NM_018557
Ssc.22513.1.S1_at	LRP2	Low density lipoprotein-related protein 2	NM_004525
Ssc.4289.1.S1_at	LRP2	Low density lipoprotein-related protein 2	NM_004525
Ssc.1417.1.A1_at	LRP8	Low-density lipoprotein receptor-related protein 8 precursor	NM_001018054
Ssc.31016.1.A1_at	LRP8	Low density lipoprotein receptor-related protein 8, apolipoprotein e receptor	EU346853.1
Ssc.11273.2.A1_at	LRRC15	Leucine rich repeat containing 15	NM_001135057.2
Ssc.30232.1.A1_at	LRRC16A	Leucine rich repeat containing 16A	NM_017640
Ssc.18072.1.A1_at	LRRC4C	Leucine rich repeat containing 4C	NM_020929
Ssc.26607.3.A1_at	LRRFIP1	Leucine rich repeat (in FLII) interacting protein 1	NM_004735
Ssc.18485.1.A1_at	LRRTM3	Leucine rich repeat transmembrane neuronal 3	NM_178011
Ssc.21407.1.S1_at	LUZP1	Leucine zipper protein 1	NM_033631
Ssc.17353.1.S1_at	LYCAT	Lysocardiolipin acyltransferase	NM_001002257
Ssc.17326.1.A1_at	MAGT1	Magnesium transporter 1	NM_032121
Ssc.17326.2.A1_at	MAGT1	Magnesium transporter 1	NM_032121
Ssc.5280.2.S1_at	MAP3K3	Mitogen-activated protein kinase kinase kinase 3	NM_002401
Ssc.10311.2.A1_at	MAP3K7	Mitogen-activated protein kinase kinase kinase 7	NM_001114280
Ssc.24337.1.S1_at	MAPK9	Mitogen-activated protein kinase 9	NM_002752
Ssc.24045.1.S1_at	MARS2	Methionine-tRNA synthetase 2 (mitochondrial)	NM_138395
Ssc.26437.1.A1_at	MARVELD1	MARVEL domain containing 1	NM_031484.3
Ssc.1081.2.S1_at	MBNL1	Muscleblind-like protein (Triplet-expansion RNA-binding protein)	NM_021038
Ssc.18085.1.A1_at	MCC	Mutated in colorectal cancers	NM_002387
Ssc.21572.1.S1_at	MED13L	Mediator complex subunit 13-like	NM_015335
Ssc.26179.1.S1_at	MIDN	Midnolin	NM_177401
Ssc.26505.1.A1_at	MMRN2	EMILIN 3 precursor (Elastin microfibril interface located protein 3) (Elastin microfibril interfacer 3) (Multimerin 2) (EndoGlyx-1 p125/p140 subunit). [Source:Uniprot/SWISSPROT;Acc:Q9H8L6]	NM_024756
Ssc.7742.1.S1_at	MORF4L1	Mortality factor 4 like 1	NM_006791
Ssc.10732.1.A1_at	MOSPD2	Motile sperm domain containing 2	NM_152581
Ssc.8141.1.A1_at	MOSPD2	Motile sperm domain containing 2	NM_152581
Ssc.11581.1.S1_at	MRPL44	Mitochondrial ribosomal protein L44	NM_022915
Ssc.1170.1.A1_at	MSRB3	Methionine sulfoxide reductase B3	NM_001031679
Ssc.2720.1.S1_at	MTMR3	Myotubularin-related protein 3	NM_021090
Ssc.14041.1.S1_at	MTMR6	Myotubularin related protein 6	NM_004685
Ssc.4287.1.S1_at	MTMR9L	Myotubularin related protein 9-like	NR_026850.1
Ssc.1843.1.S1_at	MYBL2	v-myb myeloblastosis viral oncogene homolog (avian)-like 2	NM_002466
Ssc.20017.1.A1_at	MYH10	Myosin heavy chain, nonmuscle type B (Cellular myosin heavy chain, type B)	NM_005964
Ssc.13601.1.A1_at	MYO1B	Myosin IB	NM_001130158
Ssc.27175.1.A1_at	MYO5C	Myosin VC	NM_018728
Ssc.9372.1.A1_at	NFKBIZ	Nuclear factor of kappa light polypeptide gene enhancer in B-cells inhibitor, zeta	NM_001005474
Ssc.31168.1.S1_at	NIPSNAP1	Nipsnap homolog 1 (C. Elegans)	NM_003634
Ssc.17488.1.S1_at	NLRP6	NLR family, pyrin domain containing 6	NM_138329.1
Ssc.25378.1.S1_at	NMT2	N-myristoyltransferase 2	NM_004808
Ssc.16364.1.S1_at	NOS3	Nitric oxide synthase 3 (endothelial cell)	NM_214295
Ssc.22427.1.A1_at	NPAL1	NIPA-like domain containing 1	NM_207330
Ssc.9763.1.A1_at	NPAL1	NIPA-like domain containing 1	NM_207330
Ssc.11870.1.A1_at	NRIP1	Nuclear factor RIP140 (Nuclear receptor interacting protein 1)	NM_003489
Ssc.7677.1.A1_at	NUDT4P1	Nudix (nucleoside diphosphate linked moiety X)-type motif 4 pseudogene 1	NM_019094
Ssc.8683.1.S1_at	Null	Sus scrofa cDNA clone MI-P-O3-aav-h-02-1-UM 3-	Null
Ssc.10208.1.A1_s_at	OBFC2A	Oligonucleotide/oligosaccharide-binding fold containing 2A	NM_001031716
Ssc.9069.3.S1_at	OGDHL	Oxoglutarate dehydrogenase-like	NM_018245
Ssc.21874.1.S1_at	OSBPL3	Oxysterol binding protein-like 3	NM_015550
Ssc.8449.1.A1_at	P2RY12	Purinergic receptor p2y, G-protein coupled, 12	NM_022788
Ssc.7484.1.S1_at	PAG6	Pregnancy-associated glycoprotein 6	NM_001001536
Ssc.28098.1.A1_at	PAIP1	Polyadenylate-binding protein-interacting protein 1	NM_006451
Ssc.21154.1.A1_at	PAPSS1	3'-phosphoadenosine 5'-phosphosulfate synthase 1	NM_005443
Ssc.18808.1.S1_at	PAQR5	Progestin and adipoq receptor family member V	NM_001104554
Ssc.13096.1.A1_at	PARP8	Poly (ADP-ribose) polymerase family, member 8	NM_024615
Ssc.22959.1.S1_at	PCK1	Phosphoenolpyruvate carboxykinase 1 (soluble)	NM_001123158
Ssc.15621.1.A1_at	PCYOX1	Prenylcysteine oxidase 1	NM_016297
Ssc.7034.2.S1_at	PCYOX1	Prenylcysteine oxidase 1	NM_016297
Ssc.11117.1.A1_at	PDE1B	Phosphodiesterase 1B, calmodulin-dependent	NM_000924
Ssc.10303.1.A1_at	PDGFD	Platelet derived growth factor D	NM_025208
Ssc.11770.1.S1_at	PDLIM7	PDZ and LIM domain 7	NM_005451
Ssc.21195.1.S1_at	PERLD1	Post-GPI attachment to proteins 3	NM_033419
Ssc.10983.2.S1_at	PICALM	Phosphatidylinositol binding clathrin assembly protein	NM_001008660
Ssc.27557.1.S1_at	PID1	Phosphotyrosine interaction domain containing 1	NM_001100818
Ssc.28944.1.S1_at	PIWIL1	PIWI-like 1 (Drosophila)	NM_004764.3
Ssc.349.1.S1_at	PKC	Protein kinase C beta 1	AY093443.1
Ssc.22078.1.A1_at	PLA2G10	Phospholipase A2, group X	NM_003561
Ssc.10351.1.A1_at	PLAUR	Plasminogen activator, urokinase receptor	NM_001005376
Ssc.24329.1.A1_at	PLCG2	Phospholipase C, gamma 2 (phosphatidylinositol-specific)	NM_002661
Ssc.2506.1.S1_at	PLET	Placenta expressed transcript protein	NM_213744
Ssc.5227.1.S1_at	PLN	Phospholamban	NM_214213
Ssc.3645.1.S1_at	PLVAP	Plasmalemma vesicle associated protein	NM_031310
Ssc.4084.1.S1_at	PLXNB2	Plexin B2	NM_012401
Ssc.3879.1.S1_at	PLXNC1	Plexin C1	NM_005761
Ssc.15919.1.A1_at	PMAIP1	Phorbol-12-myristate-13-acetate-induced protein 1	NM_214147
Ssc.23778.3.S1_at	PMEPA1	Prostate transmembrane protein, androgen induced 1	NM_001123203
Ssc.26224.1.S1_at	PMEPA1	Prostate transmembrane protein, androgen induced 1	NM_001123203
Ssc.3920.1.S1_at	PMEPA1	Prostate transmembrane protein, androgen induced 1	NM_001123203
Ssc.16342.1.A1_at	PN-1	Nexin-1	NM_214287
Ssc.25145.1.S1_at	POT1	POT1 protection of telomeres 1 homolog (S. Pombe)	NM_001042594
Ssc.3570.1.S1_at	POU2F1	POU domain, class 2, transcription factor 1	NM_002697
Ssc.27302.1.S1_at	PPIC	Peptidylprolyl isomerase C (cyclophilin C)	NM_000943
Ssc.11457.1.A1_at	PPT1	Palmitoyl-protein thioesterase 1 (ceroid-lipofuscinosis, neuronal 1, infantile)	NM_000310
Ssc.15488.1.S1_at	PRKAA1	Protein kinase, AMP-activated, alpha 1 catalytic subunit	NM_006251
Ssc.26892.1.S1_at	PRKAA1	Protein kinase, AMP-activated, alpha 1 catalytic subunit	NM_001167633.1
Ssc.23789.1.S1_at	PRKAB2	Protein kinase, AMP-activated, beta 2 non-catalytic subunit	NM_005399
Ssc.26124.1.S1_at	PRKACB	Protein kinase, camp-dependent, catalytic, beta	NM_002731
Ssc.17540.2.A1_at	PRKAR2A	Protein kinase, cAMP-dependent, regulatory, type II, alpha	NM_004157
Ssc.4065.1.A1_at	PROM1	Prominin 1	NM_006017
Ssc.5604.1.S1_at	PROS1	Protein S (alpha)	L31379.1
Ssc.1392.1.S1_at	PSD2	Pleckstrin and Sec7 domain containing 2	NM_032289
Ssc.24672.1.A1_at	PSEN1	Presenilin 1	NM_001078667
Ssc.1498.1.S1_at	PSMB5	Proteasome (prosome, macropain) subunit, beta type, 5	NM_002797
Ssc.11158.2.S1_at	PTP4A2	Protein tyrosine phosphatase type IVA, member 2	NM_003479
Ssc.9174.2.A1_a_at	PTPMT1	Protein tyrosine phosphatase, mitochondrial 1	NM_175732
Ssc.8283.1.A1_at	PTPN11	Protein tyrosine phosphatase, non-receptor type 11 (Noonan syndrome 1)	NM_002834
Ssc.27140.1.A1_at	PTPN2	Protein-tyrosine phosphatase, non-receptor type 2	NM_002828
Ssc.20177.1.S1_at	PU.1	Transcription factor PU.1	NM_001001865
Ssc.7354.1.A1_at	RAB11A	RAB11A, member ras onocogene family	NM_004663
Ssc.24350.1.S1_at	RAB11FIP1	RAB11 family interacting protein 1 (class I)	NM_001002233
Ssc.24350.2.S1_at	RAB11FIP1	RAB11 family interacting protein 1 (class I)	NM_001002233
Ssc.21186.1.S1_a_at	RAB15	RAB15, member ras onocogene family	NM_198686
Ssc.8212.1.A1_at	RAB3B	RAB3B, member ras oncogene family	NM_002867
Ssc.5682.1.A1_at	RAP1GDS1	RAP1, GTP-GDP dissociation stimulator 1	NM_001100426
Ssc.1494.1.S1_at	RARRES2	Retinoic acid receptor responder (tazarotene induced) 2	NM_001123186
Ssc.14236.1.A1_at	RARS2	Arginyl-tRNA synthetase-like; arginine-tRNA ligase	NM_020320
Ssc.9626.1.A1_a_at	RASGEF1B	RasGEF domain family, member 1B	NM_152545
Ssc.9626.2.A1_at	RASGEF1B	RasGEF domain family, member 1B	NM_152545
Ssc.27147.1.A1_at	RASSF6	Ras association (RALGDS/AF-6) domain family 6	NM_177532
Ssc.9286.1.A1_at	RASSF6	Ras association (RALGDS/AF-6) domain family 6	NM_177532
Ssc.9676.1.S1_at	RBM18	RNA binding motif protein 18	NM_033117
Ssc.17853.1.A1_at	REM1	RAS (RAD and GEM)-like GTP-binding 1	NM_014012
Ssc.16039.1.S1_at	RGS1	Regulator of G-protein signaling 1	AF139837.1
Ssc.10226.1.A3_at	RHOB	Ras homolog gene family, member B	NM_001123189
Ssc.20355.1.S1_at	RHOBTB2	Rho-related BTB domain containing 2	NM_015178
Ssc.1953.1.S1_at	RHOG	Ras homolog gene family, member G	NM_001123191
Ssc.29905.1.A1_at	RIMS2	Regulating synaptic membrane exocytosis 2	NM_001100117
Ssc.3214.1.S1_at	RNASET2	Ribonuclease T2	NM_003730
Ssc.18523.1.S1_at	RNFT2	Ring finger protein, transmembrane 2	NM_001109903
Ssc.4216.1.S1_at	RNPEP1	Arginyl aminopeptidase (aminopeptidase B)-like 1	NM_020216
Ssc.7182.1.A1_at	ROBO2	Roundabout, axon guidance receptor, homolog 2 (Drosophila)	NM_001128929
Ssc.12528.1.S1_at	RPN1	Ribophorin I	NM_214333
Ssc.7256.1.A1_at	RPS20	Ribosomal protein S20	NM_001129954
Ssc.1080.1.A1_at	RTN3	Reticulon 3	NM_006054
Ssc.22577.1.S1_at	RUFY3	RUN and FYVE domain containing 3	NM_001037442
Ssc.6260.2.S1_at	S100A13	S100 calcium-binding protein A13	NM_001024210
Ssc.810.1.S1_at	Scarb2	Scavenger receptor class B member 2	AY550058.1
Ssc.810.1.S2_at	Scarb2	Scavenger receptor class B member 2	AY550058.1
Ssc.11708.1.A1_at	SCD5	Stearoyl-coa desaturase 5	NM_001037582
Ssc.25537.1.S1_at	SCGN	Secretagogin	NM_001077224
Ssc.31102.1.A1_at	SCIN	Scinderin	NM_001112706
Ssc.6765.1.S1_at	SCIN	Scinderin	NM_001112706
Ssc.13665.1.A1_at	SCML2	Sex comb on midleg-like 2 (Drosophila)	NM_006089
Ssc.20832.1.S1_at	SCTR	Secretin receptor	NM_002980
Ssc.17671.1.S1_at	SDC4	Syndecan 4	NM_002999
Ssc.2586.1.S1_at	SDHD	Succinate dehydrogenase complex, subunit D, integral membrane protein	NM_001097516
Ssc.4927.1.A1_at	SECISBP2	SECIS-binding protein 2	NM_024077
Ssc.8359.2.A1_at	SEMA6A	Sema domain, transmembrane domain (TM), and cytoplasmic domain, (semaphorin) 6A	NM_020796
Ssc.15773.1.S1_at	SERPINA3-2	Alpha-1-antichymotrypsin 2	NM_213787
Ssc.212.1.S1_at	SERPINA7	Serpin peptidase inhibitor, clade A (alpha-1 antiproteinase, antitrypsin), member 7	NM_214058
Ssc.957.1.S1_at	SERPING1	Serpin peptidase inhibitor, clade G (C1 inhibitor), member 1	NM_001123194
Ssc.18682.1.S1_at	SHROOM2	Shroom family member 2	NM_001649
Ssc.21689.1.S1_at	SHROOM2	Shroom family member 2	NM_001649
Ssc.26734.1.A1_at	SIDT1	SID1 transmembrane family, member 1	NM_017699
Ssc.29808.1.A1_at	SIDT1	SID1 transmembrane family, member 1	NM_017699
Ssc.15393.1.S1_at	SIRT5	Sirtuin (silent mating type information regulation 2 homolog) 5 (S. Cerevisiae)	NM_001105308
Ssc.13780.11.S1_x_at	SLA-1	MHC class I antigen 1	NM_001097431
Ssc.4483.1.A1_at	SLC19A3	Solute carrier family 19, member 3	NM_025243
Ssc.7570.2.S1_at	SLC1A1	Solute carrier family 1 (neuronal/epithelial high affinity glutamate transporter, system Xag), member 1	XM_001927070
Ssc.27130.1.A1_at	SLC25A36	Solute carrier family 25, member 36	NM_001104647
Ssc.21282.1.S1_a_at	SLC25A37	Solute carrier family 25, member 37	NM_016612
Ssc.21282.2.S1_at	SLC25A37	Solute carrier family 25, member 37	NM_016612
Ssc.21175.2.A1_at	SLC27A6	Solute carrier family 27 (fatty acid transporter), member 6	NM_001017372
Ssc.24721.1.A1_at	SLC27A6	Solute carrier family 27 (fatty acid transporter), member 6	NM_001017372
Ssc.18612.1.S1_at	SLC2A13	Solute carrier family 2 (facilitated glucose transporter), member 13	NM_052885
Ssc.14211.1.A1_at	SLC36A2	Solute carrier family 36 (proton/amino acid symporter), member 2	NM_181776
Ssc.10437.1.A1_at	SLC40A1	Solute carrier family 40 (iron-regulated transporter), member 1	NM_014585
Ssc.13164.1.A1_at	SLC6A17	Solute carrier family 6, member 17	NM_001010898
Ssc.16331.1.S1_at	SLCO1A2	Solute carrier organic anion transporter family, member 1A2	AF403248.1
Ssc.2362.1.S1_at	SLCO2B1	Solute carrier organic anion transporter family, member 2B1	NM_007256
Ssc.6080.1.S1_at	SLPI	Secretory leukocyte peptidase inhibitor	NM_213870
Ssc.1339.1.A1_at	SMARCA2	SWI/SNF related, matrix associated, actin dependent regulator of chromatin, subfamily a, member 2	XM_001925915
Ssc.7148.1.A1_at	SORCS3	Sortilin-related vps10 domain containing receptor 3	NM_014978
Ssc.25012.1.S1_at	SPC25	Spindle pole body component 25 homolog (S. Cerevisiae)	NM_020675
Ssc.1248.1.S1_at	SPINT1	Serine peptidase inhibitor, Kunitz type 1	NM_001032367
Ssc.2905.1.S1_at	SPINT1	Serine peptidase inhibitor, Kunitz type 1	NM_001032367
Ssc.16820.1.S1_at	SPNS2	Spinster homolog 2 (Drosophila)	NM_001124758
Ssc.25458.1.S1_at	SPOCK1	Sparc/osteonectin, CWCV and Kazal-like domains proteoglycan (testican) 1	NM_004598
Ssc.101.1.S1_at	SPP1	Secreted phosphoprotein 1	NM_214023
Ssc.20841.1.S1_at	SRC	V-Src sarcoma (Schmidt-Ruppin A-2) viral oncogene homolog (Avian)	NM_005417
Ssc.19372.1.A1_at	ST6GALNAC3	ST6 (alpha-N-acetyl-neuraminyl-2,3-beta-galactosyl-1,3)-N-acetylgalactosaminide alpha-2,6-sialyltransferase 3	NM_152996
Ssc.22316.1.A1_at	ST8SIA2	ST8 alpha-N-acetyl-neuraminide alpha-2,8-sialyltransferase 2	NM_006011
Ssc.4484.1.S1_at	STARD3	Star-related lipid transfer (START) domain containing 3	NM_001143725
Ssc.7812.1.A1_at	STK3	Serine/threonine kinase 3 (STE20 homolog, Yeast)	NM_006281
Ssc.26187.1.S1_at	STK4	Serine/threonine-protein kinase 4	NM_006282
Ssc.12108.1.S1_at	SUCLG2	Succinate-CoA ligase, GDP-forming, beta subunit	L06944.1
Ssc.2872.2.S1_at	SUMF1	Sulfatase modifying factor 1	NM_182760
Ssc.9212.1.A1_at	SWAP70	SWAP switching B-cell complex 70kDa subunit	NM_015055.2
Ssc.26621.1.S1_at	SYCP3	Synaptonemal complex protein 3	NM_153694
Ssc.26929.1.S1_at	SYNPO2	Synaptopodin 2	NM_001128933
Ssc.1892.1.S1_at	SYPL1	Synaptophysin-like 1	NM_006754
Ssc.9498.1.S1_at	TAX1BP3	TAX1 (human T-cell leukemia virus type I) binding protein 1	NM_001079864
Ssc.23252.1.A1_at	TBC1D5	TBC1 domain family, member 5	NM_014744
Ssc.17904.1.A1_at	TEAD4	TEA domain family member 4	NM_001142666
Ssc.19916.2.S1_a_at	TEX261	Testis expressed sequence 261	NM_144582
Ssc.3753.1.S1_at	TFRC	Transferrin receptor (p90, CD71)	NM_001128148
Ssc.2874.1.S1_at	TGFBR1	Transforming growth factor, beta receptor I (activin A receptor type II-like kinase, 53kDa)	NM_004612
Ssc.19140.1.A1_at	TGFBR2	Transforming growth factor, beta receptor II (70/80kDa)	NM_001024847
Ssc.29416.1.A1_at	TGFBR3	Transforming growth factor, beta receptor II (70/80kDa)	NM_003243
Ssc.20711.1.S1_at	THBD	Thrombomodulin	NM_001130732
Ssc.10406.1.A1_at	THBS1	Thrombospondin 1	NM_003246
Ssc.26702.1.A1_at	THBS1	Thrombospondin 1	XM_001927442
Ssc.924.2.A1_at	THBS1	Thrombospondin 1	XM_001927442
Ssc.924.3.A1_at	THBS1	Thrombospondin 1	XM_001927442
Ssc.6634.1.A1_at	THY1	Thy-1 cell surface antigen	NM_001146129
Ssc.18437.1.S1_at	TIE1	Tyrosine kinase with immunoglobulin-like and EGF-like domains 1	NM_005424
Ssc.16858.1.S1_at	TLN2	Talin 2	NM_006289
Ssc.17337.1.S1_at	TLR2	Toll-like receptor 2	NM_213761
Ssc.12781.1.A1_at	TLR4	Toll-like receptor 4	NM_001113039
Ssc.9167.1.A1_at	TMED5	Transmembrane emp24 protein transport domain containing 5	NM_016040
Ssc.7311.1.A1_at	TMEM161B	Transmembrane protein 161B	NM_153354
Ssc.11538.1.A1_at	TMEM201	Transmembrane protein 201	NM_001010866
Ssc.13377.1.S1_at	TMEM30A	Transmembrane protein 30A	NM_018247
Ssc.9592.1.A1_at	TMEM59	Transmembrane protein 59	NM_004872
Ssc.18539.1.A1_at	TMEM70	Transmembrane protein 70	NM_001040613
Ssc.24234.1.A1_at	TNFAIP8	Tumor necrosis factor, alpha-induced protein 8	NM_001077654
Ssc.19778.1.S1_at	TNFAIP8L2	Tumor necrosis factor, alpha-induced protein 8-like 2	NM_024575
Ssc.12829.1.A1_at	TNFSF10	Tumor necrosis factor (ligand) superfamily, member 10	NM_001024696
Ssc.29997.1.A1_at	TOX	Thymus high mobility group box protein TOX	NM_014729
Ssc.20571.1.S1_a_at	TPM2	Tropomyosin 2 (beta)	NM_001129947
Ssc.20571.2.S1_a_at	TPM2	Tropomyosin 2 (beta)	NM_001129947
Ssc.12963.1.S1_at	TPM4	Tropomyosin alpha 4 chain	NM_003290
Ssc.17795.1.S1_at	TRA@	T cell receptor alpha locus	NW_001838110.1
Ssc.15729.1.A1_at	UBE2E1	Ubiquitin-conjugating enzyme E2E 1 (UBC4/5 homolog, Yeast)	NM_003341
Ssc.12341.1.S1_at	UFBP	Uteroferrin-associated protein	NM_001129848
Ssc.13473.1.A1_at	UGCG	Ceramide glucosyltransferase	NM_003358
Ssc.27550.1.S1_at	UGCG	Ceramide glucosyltransferase	NM_003358
Ssc.13239.1.A1_at	ULK2	Unc-51-like kinase 2 (C. Elegans)	NM_014683
Ssc.11504.1.A1_at	UNC13D	Unc-13 homolog D (C. Elegans)	NM_199242
Ssc.5790.1.S1_at	UQCRC1	Ubiquinol-cytochrome C reductase core protein I	NM_003365
Ssc.24224.1.A1_at	USP25	Ubiquitin carboxyl-terminal hydrolase 25	NM_013396
Ssc.7914.1.S1_at	USP25	Ubiquitin specific peptidase 25	NM_013396
Ssc.14408.1.A1_at	USP34	Ubiquitin specific peptidase 34	NM_014709
Ssc.17599.1.S1_at	VAPB	VAMP (vesicle-associated membrane protein)-associated protein B and C	NM_001123213
Ssc.26647.1.S1_at	VCAN	Versican core protein precursor (Large fibroblast proteoglycan)	NM_001126336
Ssc.5663.1.S1_at	VCAN	Versican core protein precursor (Large fibroblast proteoglycan)	NM_001126336
Ssc.5663.2.S1_at	VCAN	Versican core protein precursor (Large fibroblast proteoglycan)	NM_001126336
Ssc.16640.1.A1_at	VSIG4	V-set and immunoglobulin domain containing 4	NM_007268
Ssc.978.1.S1_at	VWF	Von Willebrand factor	AF052036.1
Ssc.13610.1.A1_at	XPO6	Exportin 6	NM_015171
Ssc.23544.1.S1_at	XPO6	Exportin 6	NM_015171
Ssc.1874.1.S1_at	XRCC4	X-ray repair complementing defective repair in chinese hamster cells 4	NM_003401
Ssc.30778.1.S1_at	YIF1B	Yip1 interacting factor homolog B (S. Cerevisiae)	NM_001039671
Ssc.7364.1.A1_at	ZBTB2	Zinc finger and BTB domain containing 2	NM_020861
Ssc.8422.1.A1_at	ZFHX3	Zinc finger homeobox 3	NM_006885
Ssc.6451.1.S1_at	ZNF267	Zinc finger protein 267	NM_003414
Ssc.26681.1.A1_at	ZNF521	Zinc finger protein 521	NM_015461
Ssc.6157.1.A1_at	ZNF521	Zinc finger protein 521	NM_015461
Ssc.27912.1.S1_at	ZNF608	Zinc finger protein 608	NM_020747
Ssc.27062.1.A1_at	ZNF716	Zinc finger protein 716	NM_001159279.1

## Sheet: C2
ID	Gene Symbol	Gene Title	RefSeq ID
Ssc.7557.1.A1_at	AADACL3	Arylacetamide deacetylase-like 3	NM_001103169
Ssc.3271.1.A1_at	ABCA1	ATP-binding cassette, sub-family A (ABC1), member 1	NM_005502
Ssc.7146.1.A1_at	ABCA1	ATP-binding cassette, sub-family A (ABC1), member 1	XM_001924760
Ssc.9319.1.A1_at	ABCC2	Multidrug resistance-associated protein 2	NM_000392
Ssc.12813.1.A1_at	ABCC4	Multidrug resistance-associated protein 4	NM_001105515
Ssc.13067.1.A1_at	ABCC4	ATP-binding cassette, sub-family C (CFTR/MRP), member 4	NM_001105515
Ssc.25103.1.S1_at	ABCG2	ATP-binding cassette, sub-family G (WHITE), member 2	NM_004827
Ssc.64.1.S1_at	ABCG2	ATP-binding cassette, sub-family G (WHITE), member 2	NM_214010
Ssc.19571.1.S1_at	ABHD4	Abhydrolase domain containing 4	XM_001927577
Ssc.11207.1.A1_at	ABI3BP	ABI gene family, member 3 (Nesh) binding protein	NM_015429
Ssc.17029.1.A1_at	ABO	ABO blood group (transferase A, alpha 1-3-N-acetylgalactosaminyltransferase; transferase B, alpha 1-3-galactosyltransferase)	NM_020469
Ssc.27546.1.S1_at	ACAP2	ArfGAP with coiled-coil, ankyrin repeat and PH domains 2	NM_012287.4
Ssc.4602.1.A1_at	ACAP2	ArfGAP with coiled-coil, ankyrin repeat and PH domains 2	NM_012287.4
Ssc.7688.1.A1_at	ACAT1	Acetyl-CoA acetyltransferase, mitochondrial precursor	NM_000019
Ssc.7688.2.S1_at	ACAT1	Acetyl-CoA acetyltransferase, mitochondrial precursor	NM_000019
Ssc.9039.1.A1_at	ACBD3	Acyl-Coenzyme A binding domain containing 3	NM_022735
Ssc.9039.2.S1_at	ACBD3	Acyl-Coenzyme A binding domain containing 3	NM_022735
Ssc.27422.1.A1_at	ACBD5	Acyl-Coenzyme A binding domain containing 5	NM_001042473
Ssc.12161.1.S1_at	ACSF2	Acyl-CoA synthetase family member 2	NM_025149
Ssc.23417.1.A1_at	ACSF3	Acyl-CoA synthetase family member 3	NM_001127214
Ssc.27871.1.S1_at	ACSS2	Acyl-CoA synthetase short-chain family member 2	NM_001143695
Ssc.9886.1.A1_at	ADAM15	ADAM metallopeptidase domain 15	XM_001929336
Ssc.8569.1.A1_at	ADAM5P	ADAM metallopeptidase domain 5, pseudogene	NR_001448
Ssc.12455.1.S1_at	ADAM9	ADAM metallopeptidase domain 9 (meltrin gamma)	NM_001005845
Ssc.30245.1.A1_s_at	ADAMTS6	ADAM metallopeptidase with thrombospondin type 1 motif, 6	NM_197941.2
Ssc.6896.1.A1_at	ADCY10	Adenylate cyclase 10 (soluble)	NM_018417
Ssc.12129.1.A1_at	ADD3	Adducin 3 (gamma)	XM_001924738
Ssc.15228.1.A1_at	ADD3	Adducin 3 (gamma)	XM_001924738
Ssc.26238.1.S1_at	ADM	Adrenomedullin	XM_001925568
Ssc.29195.1.S1_at	AFF1	AF4/FMR2 family, member 1	NM_005935
AFFX-Ss_IRP_3_at	AFFX-Ss_IRP_3	AFFX-Ss_IRP_3	Null
Ssc.27835.1.S1_at	AGPAT3	1-acylglycerol-3-phosphate O-acyltransferase 3	NM_001143700
Ssc.5622.1.A1_at	AGPAT3	1-acylglycerol-3-phosphate O-acyltransferase 3	NM_001037553
Ssc.19059.1.A1_at	AGTR1	Angiotensin II receptor, type 1	NM_000685
Ssc.12833.1.A1_at	AHCYL2	Putative adenosylhomocysteinase 3	NM_015328
Ssc.2505.2.S1_at	AKAP11	A kinase (PRKA) anchor protein 11	NM_016248
Ssc.7802.1.A1_at	AKAP12	A kinase (PRKA) anchor protein (gravin) 12	NM_005100
Ssc.18593.1.S1_at	AKAP13	A kinase (PRKA) anchor protein 13	XM_001926474
Ssc.9731.1.A1_at	AKAP13	A kinase (PRKA) anchor protein 13	NM_006738
Ssc.29749.1.A1_at	AKAP7	A kinase (PRKA) anchor protein 7	NM_004842
Ssc.25096.1.A1_at	ALDH1B1	Aldehyde dehydrogenase 1 family, member B1	NM_000692
Ssc.4922.1.A1_at	ALPL	alkaline phosphatase, liver/bone/kidney	AY145130.1
Ssc.6243.1.S1_at	AMBRA1	Autophagy/beclin-1 regulator 1	NM_017749
Ssc.8589.1.S1_at	AMY2B	Amylase, alpha 2B; pancreatic	XM_001929330
Ssc.8589.2.S1_a_at	AMY2B	Amylase, alpha 2B; pancreatic	XM_001929330
Ssc.21435.1.S1_a_at	ANAPC5	Anaphase promoting complex subunit 5	XM_001926630
Ssc.28420.1.A1_at	ANAPC5	Anaphase promoting complex subunit 5	XM_001926630
Ssc.8877.1.A1_at	ANKIB1	Ankyrin repeat and IBR domain containing protein 1 (Fragment)	NM_019004
Ssc.9574.1.A1_at	ANKRA2	Ankyrin repeat, family A (RFXANK-like), 2	NM_023039
Ssc.7196.1.A1_at	ANKRD27	Ankyrin repeat domain 27	NM_032139
Ssc.17843.1.A1_at	ANKRD32	Ankyrin repeat domain 32	NM_032290
Ssc.10319.1.A1_at	ANKRD57	Ankyrin repeat domain 57	Null
Ssc.16720.1.S1_a_at	AP1B1	Adaptor-related protein complex 1, beta 1 subunit	XM_001925894
Ssc.26553.1.S1_at	AP1G1	Adaptor-related protein complex 1, gamma 1 subunit	NM_001030007
Ssc.807.1.S1_at	APOA1	Apolipoprotein A-I	NM_214398
Ssc.5332.1.S1_at	APOBEC3F	Apolipoprotein B mRNA editing enzyme, catalytic polypeptide-like 3F	NM_001097446
Ssc.13622.1.S1_at	AQP4	Aquaporin 4	NM_001650
Ssc.2431.1.S1_at	ARHGAP17	Rho GTPase activating protein 17	NM_001006634
Ssc.4229.1.A1_at	ARHGAP21	Rho GTPase activating protein 21	NM_020824
Ssc.19344.1.A1_at	ARHGAP25	Rho GTPase activating protein 25	NM_001007231
Ssc.14291.1.A1_at	ARHGAP28	Rho GTPase activating protein 28	XM_001924413
Ssc.29167.1.A1_at	ARHGAP5	Rho GTPase activating protein 5	XR_045291
Ssc.20184.1.S1_at	ARHGEF12	Rho guanine nucleotide exchange factor (GEF) 12	NM_015313
Ssc.4632.1.A1_at	ARHGEF3	Rho guanine nucleotide exchange factor (GEF) 3	NM_001128615
Ssc.24014.1.S1_at	ARID3A	AT rich interactive domain 3A (bright- like)	NM_005224
Ssc.15659.1.S1_at	ARID5A	AT rich interactive domain 4B	NM_212481
Ssc.21581.1.S1_at	ARID5B	At rich interactive domain 5B (MRF1-like)	NM_032199
Ssc.3443.2.S1_at	ARIH2	Ariadne homolog 2 (Drosophila)	NM_006321
Ssc.14168.1.A1_at	ARL15	ADP-ribosylation factor-like 15	NM_019087
Ssc.3445.1.S1_at	ARL4C	ADP-ribosylation factor-like 4C	NM_005737
Ssc.5616.1.S1_at	ARMCX1	Armadillo repeat containing, X-linked 1	NM_016608
Ssc.10720.1.S1_at	ARMCX2	Armadillo repeat containing, X-linked 2	NM_014782
Ssc.19447.1.A1_at	ARMCX3	Armadillo repeat containing, X-linked 3	NM_016607
Ssc.4033.2.S1_at	ARSE	Arylsulfatase E	NM_000047
Ssc.1027.1.S1_at	ASAH1	N-acylsphingosine amidohydrolase (acid ceramidase) 1	NM_001127505
Ssc.12972.1.S1_at	ASAH1	N-acylsphingosine amidohydrolase (acid ceramidase) 1	NM_001127505
Ssc.10559.1.A1_at	ASB3	Ankyrin repeat and SOCS box-containing 3	NM_016115
Ssc.9754.1.A1_at	ASB6	Ankyrin repeat and SOCS box-containing 6	NM_001099937
Ssc.13713.1.A1_at	ASH1L	ASH1 (Absent, Small, or Homeotic)-like (Drosophila)	NM_018489
Ssc.25326.1.S1_at	ASH1L	ASH1 (Absent, Small, or Homeotic)-like (Drosophila)	NM_018489
Ssc.12991.1.A1_at	ASXL2	Additional sex combs like 2 (Drosophila)	NM_018263
Ssc.10724.1.A1_at	ATAD2B	AAA domain containing 2B	NM_017552
Ssc.6142.1.S1_at	ATG4D	ATG4 autophagy related 4 homolog D (S. cerevisiae)	NM_001123079
Ssc.8354.1.A1_at	ATOH8	Atonal homolog 8 (Drosophila)	NM_032827
Ssc.1340.1.A1_at	ATP13A3	ATPase type 13A3	NM_024524
Ssc.12630.1.A1_at	ATP1A1	ATPase, Na+/K+ transporting, alpha 1 polypeptide	NM_000701
Ssc.800.1.S1_at	ATP1A1	ATPase, Na+/K+ transporting, alpha 1 polypeptide	NM_214249
Ssc.17453.1.S1_at	ATP2B4	ATPase, Ca++ transporting, plasma membrane 4	NM_001001396
Ssc.17280.1.S1_at	ATP8B1	ATPase, class I, type 8B, member 1	AK056031.1
Ssc.17280.2.A1_at	ATP8B1	ATPase, class I, type 8B, member 1	AK056031.1
Ssc.5118.1.S1_at	ATP8B1	ATPase, class I, type 8B, member 1	XR_045502
Ssc.7686.1.S1_at	ATRN	Attractin precursor (Mahogany homolog)	NM_139321
Ssc.21049.1.S1_at	ATRNL1	Attractin-like 1	NM_207303
Ssc.30366.1.A1_at	ATXN7L1	Ataxin 7-like 1	NM_020725
Ssc.17613.1.S1_at	B3GAT3	Beta-1,3-glucuronyltransferase 3 (glucuronosyltransferase I)	AJ567374.1
Ssc.5257.1.S1_at	B3GNT1	UDP-GlcNAc:betaGal beta-1,3-N-acetylglucosaminyltransferase 1	NM_006577
Ssc.17140.1.A1_at	B4GALT4	UDP-Gal:betaGlcNAc beta 1,4- galactosyltransferase, polypeptide 4	AY253339.1
Ssc.20945.1.S1_at	BAZ2A	Bromodomain adjacent to zinc finger domain, 2A	XM_001927752
Ssc.15249.1.S1_at	BBS4	Bardet-Biedl syndrome 4	NM_033028
Ssc.20685.1.S1_at	BCL2	B-cell Cll/lymphoma 2	NM_000633
Ssc.7832.1.A1_at	BCL2L14	BCL2-like 14 (apoptosis facilitator)	NM_030766
Ssc.24015.1.S1_at	BEND5	BEN domain-containing protein 5	NM_024603.2
Ssc.8594.1.A1_at	BLNK	B-cell linker	XM_001928233
Ssc.11594.1.A1_at	BMP2K	BMP2 inducible kinase	NM_017593
Ssc.25312.1.S1_at	BRD4	Bromodomain containing 4	NM_014299
Ssc.2537.1.A1_at	BRD4	Bromodomain containing 4	NM_014299
Ssc.24877.1.S1_at	BRWD1	Bromodomain and WD repeat domain containing 1	NM_001007246
Ssc.26125.1.S1_at	BTBD16	BTB (POZ) domain containing 16	NM_144587
Ssc.13087.1.A1_at	BTRC	Beta-transducin repeat containing	NM_003939
Ssc.8066.1.A1_at	BXDC5	BRIX domain containing 5	NM_025065
Ssc.2865.1.S1_at	C10orf131	Chromosome 10 open reading frame 131	NM_001130446.2
Ssc.14348.1.A1_at	C10orf137	Chromosome 10 open reading frame 137	XM_001924739
Ssc.29759.1.S1_at	C10orf28	Chromosome 10 open reading frame 28	NM_014472
Ssc.24421.1.S1_at	C12orf35	Chromosome 12 open reading frame 35	NM_018169
Ssc.25441.1.A1_at	C12orf35	Chromosome 12 open reading frame 35	NM_018169
Ssc.25441.2.S1_a_at	C12orf35	Chromosome 12 open reading frame 35	NM_018169
Ssc.25441.2.S1_at	C12orf35	Chromosome 12 open reading frame 35	NM_018169
Ssc.6028.1.S1_at	C12orf7	Chromosome 12 open reading frame 75	NM_001145199.1
Ssc.915.1.S1_at	C14orf4	Chromosome 14 open reading frame 4	XM_001928316
Ssc.31025.1.S1_at	C16orf5	Chromosome 16 open reading frame 5	NM_013399
Ssc.3157.1.A1_at	C16orf63	Chromosome 16 open reading frame 63	NM_144600
Ssc.26542.1.S1_at	C16orf68	Chromosome 16 open reading frame 68	NM_024109
Ssc.11467.1.A1_at	C16orf73	Chromosome 16 open reading frame 73	NM_152764
Ssc.3529.1.A1_at	C18orf19	Chromosome 18 open reading frame 19	NM_001098801
Ssc.29340.1.A1_at	C18orf25	Chromosome 18 open reading frame 25	NM_001008239
Ssc.11589.1.A1_at	C1orf114	Chromosome 1 open reading frame 114	NM_021179
Ssc.18508.1.A1_at	C1orf14	Chromosome 1 open reading frame 14	NM_030933
Ssc.18337.2.A1_at	C1orf161	Chromosome 1 open reading frame 161	NM_152367
Ssc.18337.3.S1_at	C1orf161	Chromosome 1 open reading frame 161	NM_152367
Ssc.1660.1.A1_at	C1orf176	Chromosome 1 open reading frame 176	BC021969.2
Ssc.5478.1.S1_at	C1orf26	Chromosome 1 open reading frame 26	NM_001105518
Ssc.8707.1.A1_at	C1orf26	Chromosome 1 open reading frame 26	NM_001105518
Ssc.27959.1.S1_s_at	C1orf35	Chromosome 1 open reading frame 35	NM_024319
Ssc.7483.1.A1_at	C1orf77	Chromosome 1 open reading frame 77	XM_001929572
Ssc.24083.1.A1_at	C1orf84	Chromosome 1 open reading frame 84	NM_001012961.1
Ssc.7043.1.A1_at	C20orf12	Chromosome 20 open reading frame 12	Null
Ssc.26291.1.S1_at	C20orf175	Chromosome 20 open reading frame 175	XM_001929474
Ssc.18337.1.A1_at	C20orf177	Chromosome 20 open reading frame 177	BC054002.1
Ssc.13545.1.A1_at	C21orf66	Chromosome 21 open reading frame 66	NM_013329
Ssc.21596.1.A1_at	C2orf29	Chromosome 2 open reading frame 2	NM_017546
Ssc.7061.1.A1_at	C2orf34	Chromosome 2 open reading frame 34	NM_024766
Ssc.26062.1.S1_at	C3orf17	Chromosome 3 open reading frame 17	NM_001025072
Ssc.4769.1.A1_at	C3orf55	Chromosome 3 open reading frame 55	NM_001099777
Ssc.11361.1.S1_at	C4orf18	Chromosome 4 open reading frame 18	NM_001031700
Ssc.21698.1.A1_at	C4orf22	Chromosome 4 open reading frame 22	NM_152770
Ssc.11807.1.A1_at	C6orf108	Chromosome 6 open reading frame 108	NM_006443
Ssc.30435.1.A1_at	C7orf60	Chromosome 7 open reading frame 60	XM_001928935
Ssc.4818.1.A1_at	C7orf60	Chromosome 7 open reading frame 60	NM_152556
Ssc.21612.1.A1_at	C8orf34	Chromosome 8 open reading frame 34	NM_052958
Ssc.26055.1.S1_at	C9orf43	Chromosome 9 open reading frame 43	NM_152786
Ssc.3853.1.S1_at	C9orf61	Chromosome 9 open reading frame 61	XM_001926717
Ssc.20329.1.S1_at	CAB39	Calcium binding protein 39	NM_016289
Ssc.27674.1.S1_at	CAB39	Calcium binding protein 39	NM_016289
Ssc.7615.1.A1_at	CADPS2	Ca++-dependent secretion activator 2	NM_001009571
Ssc.4434.1.S1_at	CALML4	Calmodulin-like 4	NM_001031733
Ssc.6845.1.A1_at	CALML4	calmodulin-like 4	NM_001031733
Ssc.6447.1.A1_at	CAMK2N1	Calcium/calmodulin-dependent protein kinase II inhibitor 1	NM_018584
Ssc.8079.1.S1_at	CAMK2N1	Calcium/calmodulin-dependent protein kinase II inhibitor 1	NM_018584
Ssc.18204.1.A1_at	CAMTA1	Calmodulin binding transcription activator 1	NM_015215
Ssc.23439.1.A1_at	CARD6	Caspase recruitment domain family, member 16	NM_032587
Ssc.12842.1.S1_at	CAV1	Caveolin 1	NM_214438
Ssc.12842.1.S2_at	CAV1	Caveolin 1	NM_214438
Ssc.16989.1.A1_at	CAV1	Caveolin 1	NM_214438
Ssc.24958.1.A1_at	CAV1	Caveolin 1	NM_001753
Ssc.2567.2.A1_at	CBLB	CAS-BR-M (murine) ecotropic retroviral transforming sequence B	NM_170662
Ssc.2831.1.S1_at	CCDC126	Coiled-coil domain containing 126	NM_138771
Ssc.21272.1.A1_at	CCDC15	Coiled-coil domain containing 15	NM_025004
Ssc.21272.2.S1_at	CCDC15	Coiled-coil domain containing 15	NM_025004
Ssc.6478.1.A1_at	CCDC3	Coiled-coil domain containing 3	NM_031455
Ssc.19486.1.S1_at	CCNB1IP1	Cyclin B1 interacting protein 1	NM_021178
Ssc.14409.1.A1_at	CCNT2	Cyclin L2	NM_001241
Ssc.3651.1.A1_at	CCT6B	Chaperonin containing TCP1, subunit 6B (zeta 2)	NM_006584
Ssc.3651.2.S1_at	CCT6B	Chaperonin containing TCP1, subunit 6B (zeta 2)	NM_006584
Ssc.4978.3.A1_at	CD14	CD14 molecule	NM_001097445
Ssc.28564.1.S1_at	CD160	CD163 antigen	NM_007053
Ssc.19673.1.S1_at	CD3D	CD3d molecule, delta (CD3-TCR complex)	NM_213775
Ssc.1553.1.S1_at	CDC2L6	Cell division cycle 2-like 6 (CDK8-like)	NM_015076
Ssc.7136.1.A1_at	CDC2L6	Cell division cycle 2-like 6 (CDK8-like)	NM_015076
Ssc.14255.1.S1_at	CDC42SE1	CDC42 small effector 1	NM_001038707
Ssc.1295.1.A1_at	CDH4	Cadherin 4, type 1, R-cadherin (retinal)	NM_001794
Ssc.29512.1.A1_at	CDK15	Cyclin-dependent kinase 15	NM_139158
Ssc.21332.1.S1_at	CDKL5	Cyclin-dependent kinase-like 5	NM_001037343
Ssc.6966.2.S1_a_at	CDKN1B	cyclin-dependent kinase inhibitor 1B (p27, Kip1)	NM_214316
Ssc.6966.3.S1_a_at	CDKN1B	cyclin-dependent kinase inhibitor 1B (p27, Kip1)	NM_214316
Ssc.2746.1.A1_at	CDS1	CDP-diacylglycerol synthase (phosphatidate cytidylyltransferase) 1	NM_001263
Ssc.8596.1.A1_at	CEP70	Centrosomal protein 70kDa	NM_024491
Ssc.9544.1.S1_at	C-FLIP	Cellular FLICE-like inhibitory protein	NM_001001628
Ssc.19581.1.S1_at	CHD2	Chromodomain helicase DNA binding protein 2	Null
Ssc.12162.1.A1_at	CHD6	Chromodomain helicase DNA binding protein 6	NM_032221
Ssc.30626.1.A1_at	CHD6	Chromodomain helicase DNA binding protein 6	NM_032221
Ssc.6871.1.S1_at	CHD6	Chromodomain helicase DNA binding protein 6	NM_032221
Ssc.29071.1.A1_at	CHD8	Chromodomain helicase DNA binding protein 8	XM_001926710
Ssc.13048.1.A1_at	CHMP4B	Chromatin modifying protein 2B	NM_176812
Ssc.8327.1.A1_at	CHMP5	Chromatin modifying protein 5	NM_016410
Ssc.3322.1.A1_at	CHN1	Chimerin (chimaerin) 1	NM_001025201
Ssc.12864.1.S1_at	CIR1	Corepressor interacting with RBPJ, 1	NM_004882.3
Ssc.2163.2.A1_at	CIRBP	Cold inducible RNA binding protein	NM_001280
Ssc.12228.1.A1_at	CLDN8	Claudin 8	NM_199328
Ssc.8151.1.A1_at	CLINT1	Clathrin interactor 1	NM_014666
Ssc.26650.1.A1_at	CLK2	CDC-like kinase 2	XM_001929111
Ssc.16827.1.S1_at	CLSTN1	Calsyntenin 1	NM_001009566
Ssc.9760.1.A1_at	CLSTN1	Calsyntenin 1	NM_001009566
Ssc.19252.1.S1_at	CMTM7	CKLF-like marvel transmembrane domain containing 7	NM_138410
Ssc.13370.1.A1_at	CNBD1	Cyclic nucleotide binding domain containing 1	NM_173538
Ssc.25011.1.S1_at	CNNM3	Cyclin M3	NM_017623
Ssc.9385.1.S1_at	CNNM4	Cyclin M4	NM_020184
Ssc.4409.1.A1_at	CNOT1	CCR4-NOT transcription complex, subunit 1	NM_016284
Ssc.29912.1.A1_at	CNTN5	Neural adhesion molecule	NM_014361
Ssc.10796.1.A1_at	CNTNAP5	Contactin associated protein-like 5	NM_130773
Ssc.6856.1.A1_at	COBRA1	Negative elongation factor B	NM_015456
Ssc.14385.1.A1_at	COG5	Component of oligomeric golgi complex 5	NM_006348
Ssc.9362.1.A1_at	COL1A2	Collagen, type I, alpha 2	NM_000089
Ssc.8729.1.A1_at	COL24A1	Collagen, type XXIV, alpha 1	NM_152890
Ssc.23368.1.A1_at	COL4A5	Collagen, type IV, alpha 5	NM_000495
Ssc.24114.1.A1_at	COL4A5	Collagen, type IV, alpha 5	NM_000495
Ssc.12617.1.S1_at	COL5A3	Collagen, type V, alpha 3	NM_001105288
Ssc.3261.1.S1_at	COMMD1	Copper metabolism (Murr1) domain containing 1	NM_152516
Ssc.785.1.S1_at	COMT	Catechol-O-methyltransferase	XM_001929638
Ssc.18388.1.A1_at	COPG	Coatomer protein complex, subunit gamma	NM_016128
Ssc.4213.1.S1_at	COQ4	Coenzyme Q4 homolog (Yeast)	XM_001925521
Ssc.18649.1.S1_at	COX4I2	Cytochrome c oxidase subunit IV isoform 2 (lung)	NM_032609
Ssc.5563.1.S1_at	CRABP1	Cellular retinoic acid binding protein 1	NM_001031789
Ssc.17277.1.S1_at	CREBBP	CREB binding protein (Rubinstein-Taybi syndrome)	NM_001079846
Ssc.1078.1.A1_at	CREG1	Cellular repressor of E1A-stimulated genes 1	NM_003851
Ssc.1078.2.A1_at	CREG1	Cellular repressor of E1A-stimulated genes 1	NM_003851
Ssc.10091.1.S1_at	CRTC3	CREB regulated transcription coactivator 3	NM_001042574
Ssc.28154.1.A1_at	CRTC3	CREB regulated transcription coactivator 3	NM_001042574
Ssc.11530.1.S1_at	CSRP2	Cysteine and glycine-rich protein 2	XM_001927280
Ssc.20400.1.S1_at	CTBP2	C-terminal binding protein 2	XM_001929068
Ssc.6712.1.A1_at	CTCF	CCCTC-binding factor (zinc finger protein)	NM_006565
Ssc.15732.1.A1_at	CTDSPL2	CTD (carboxy-terminal domain, RNA polymerase II, polypeptide A) small phosphatase-like 2	NM_016396
Ssc.4989.1.A1_at	CTH	Cystathionase (cystathionine gamma-lyase)	NM_001044585
Ssc.9477.1.A1_at	CTNND1	Catenin (cadherin-associated protein), delta 1	NM_001085458
Ssc.24077.1.S1_at	CXorf22	Chromosome X open reading frame 22	NM_152632
Ssc.3582.1.S1_at	CXorf22	Chromosome X open reading frame 22	NM_152632
Ssc.31171.1.S1_at	CXorf36	Chromosome X open reading frame 36	NM_024689
Ssc.12198.1.A1_at	CYB5A	Cytochrome B5 type A (microsomal)	NM_001001770
Ssc.10718.1.A1_at	CYB5R4	Cytochrome B5 reductase 4	NM_016230
Ssc.17196.1.A1_at	CYCS	Cytochrome C, somatic	NM_018947
Ssc.12616.1.A1_at	CYP1B1	Cytochrome p450, family 1, subfamily B, polypeptide 1	NM_000104
Ssc.8767.1.A1_at	CYP1B1	Cytochrome p450, family 1, subfamily B, polypeptide 1	NM_000104
Ssc.15069.1.S1_at	CYP4F3	Cytochrome p450, family 4, subfamily F, polypeptide 3	NM_000896
SscAffx.21.1.S1_at	CYP7A1	Cytochrome p450, family 7, subfamily A, polypeptide 1	NM_000780
Ssc.838.1.S1_at	CYTH1	Cytohesin 1	NM_004762.2
Ssc.8733.1.A1_at	CYTIP	Cytohesin 1 interacting protein	NM_004288.4
Ssc.7799.1.A1_at	DACH2	Dachshund homolog 2 (Drosophila)	NM_053281
Ssc.12434.2.S1_a_at	DALRD3	Dalr anticodon binding domain containing 3	NM_001009996
Ssc.16903.1.S1_at	DAXX	Ceath-domain associated protein	XR_045615
Ssc.7610.1.S1_at	DAZAP2	DAZ associated protein 2	NM_001139476
Ssc.9874.1.S1_at	DAZAP2	DAZ associated protein 2	NM_001139476
Ssc.30502.1.A1_at	DBN1	Drebrin 1	NM_004395
Ssc.7037.2.A1_at	DCDC2	Doublecortin domain containing 2	NM_016356
Ssc.2558.1.S1_at	DCI	Dodecenoyl-Coenzyme A delta isomerase (3,2 trans-enoyl-Coenzyme A isomerase)	NM_001919
Ssc.7577.1.A1_at	DCP2	DCP2 decapping enzyme homolog (S. Cerevisiae)	NM_152624
Ssc.8477.1.A1_at	DCTN4	Dynactin 4 (p62)	NM_016221
Ssc.10996.1.A1_at	DDX17	DEAD (Asp-Glu-Ala-Asp) box polypeptide 17	NM_001098504
Ssc.26919.1.S1_at	DDX6	DEAD (Asp-Glu-Ala-Asp) box polypeptide 6	NM_004397
Ssc.13128.1.A1_at	DDX60	DEAD (Asp-Glu-Ala-Asp) box polypeptide 60	XM_001927633
Ssc.23058.1.A1_at	DEGS2	Degenerative spermatocyte homolog 2, lipid desaturase (Drosophila)	NM_206918
Ssc.4511.1.S1_at	DHRS3	Dehydrogenase/reductase (SDR family) member 3	NM_004753
Ssc.6441.1.A1_at	DHRS7	Dehydrogenase/reductase (SDR family) member 7	XM_001928748
Ssc.6441.2.S1_at	DHRS7	Dehydrogenase/reductase (SDR family) member 7	XM_001928748
Ssc.7529.1.S1_at	DIDO1	Death inducer-obliterator 1 [	NM_033081
Ssc.4374.1.A1_at	DIP2A	DIP2 disco-interacting protein 2 homolog A (Drosophila)	NM_015151
Ssc.12777.2.A1_at	DIP2B	DIP2 disco-interacting protein 2 homolog B (Drosophila)	NM_173602
Ssc.6423.2.S1_at	DIP2C	DIP2 disco-interacting protein 2 homolog C (Drosophila)	NM_014974
Ssc.7524.1.A1_at	DKK1	Dickkopf homolog 1 (Xenopus laevis)	NM_012242
Ssc.29155.1.A1_at	DLC1	Deleted in liver cancer 1	NM_006094
Ssc.27171.1.S1_at	DLL4	Delta-like 4 (Drosophila)	XM_001929365
Ssc.27180.1.S1_at	DNAH14	Dynein, axonemal, heavy chain 14	NM_001373.1
Ssc.8473.1.S2_at	DNAJA1	DnaJ (Hsp40) homolog, subfamily A, member 1	NM_001539
Ssc.1180.1.S1_at	DNAJB2	DnaJ (Hsp40) homolog, subfamily B, member 2	NM_001039550
Ssc.8830.1.A1_at	DNAJC6	DnaJ (Hsp40) homolog, subfamily C, member 6	NM_014787
Ssc.5970.1.S1_at	DOCK6	Dedicator of cytokinesis 6	NM_020812
Ssc.30720.1.A1_at	DPP10	Dipeptidyl-peptidase 10	NM_001004360
Ssc.12397.1.A1_at	DPP8	Dipeptidyl-peptidase 8	NM_017743
Ssc.25400.1.S1_at	DUSP16	Dual specificity phosphatase 16	NM_030640
Ssc.2281.1.S1_at	DYRK1A	Dual-specificity tyrosine-(Y)-phosphorylation regulated kinase 1A	NM_001396
Ssc.13159.1.A1_at	EBF1	Early B-cell factor 1	NM_024007
Ssc.1162.1.S1_at	ECSIT	ECSIT homolog (Drosophila)	NM_016581
Ssc.16189.1.S1_at	EDNRA	Endothelin receptor type A	NM_214229
Ssc.19535.1.A1_at	EFHC2	EF-hand domain (C-terminal) containing 2	NM_025184
Ssc.14209.1.A1_at	EFNA5	Ephrin-A5	NM_001962
Ssc.7697.1.A1_at	EFNA5	Ephrin-A5	NM_001962
Ssc.27799.1.S1_at	EFNB2	Ephrin-B2	NM_004093
Ssc.24147.1.S1_at	EGFLAM	EGF-like, fibronectin type III and laminin G domains	NM_152403
Ssc.24304.2.A1_at	EGFLAM	EGF-like, fibronectin type III and laminin G domains	NM_152403
Ssc.26393.1.S1_at	EIF4EBP3	Eukaryotic translation initiation factor 4E binding protein 3	NM_003732
Ssc.4193.1.S1_at	ELK4	ELK4, ETS-domain protein (SRF accessory protein 1)	NM_001973
Ssc.2298.1.S1_at	ELMO2	Engulfment and cell motility 2	XM_001926634
Ssc.8718.1.A1_at	ELP4	Elongation protein 4 homolog (S. Cerevisiae)	NM_019040
Ssc.2616.1.A1_at	EMP2	Epithelial membrane protein 2	NM_213764
Ssc.23922.1.A1_at	EMR1	EGF-like module containing, mucin-like, hormone receptor-like 1	NM_001974
Ssc.3980.1.A1_at	ENPP4	Ectonucleotide pyrophosphatase/phosphodiesterase 4	NM_014936
Ssc.15973.1.S1_at	ENTPD1	Ectonucleoside triphosphate diphosphohydrolase 1	NM_214153
Ssc.29079.1.A1_at	ENTPD1	Ectonucleoside triphosphate diphosphohydrolase 1	NM_001776
Ssc.22177.1.S1_at	EP300	E1A binding protein p300	XM_001929213
Ssc.8965.1.A1_at	EPAS1	Endothelial PAS domain protein 1	NM_001097420
Ssc.493.1.S1_at	EPB41L4B	Erythrocyte membrane protein band 4.1 like 4B	NM_018424
Ssc.15309.1.S1_at	EPHX1	Epoxide hydrolase 1, microsomal (xenobiotic)	NM_000120
Ssc.15309.2.S1_at	EPHX1	Epoxide hydrolase 1, microsomal (xenobiotic)	NM_000120
Ssc.8203.1.S1_at	EPHX1	Epoxide hydrolase	NM_214355
Ssc.4310.1.A1_at	EPS15	Epidermal growth factor receptor pathway substrate 15	NM_001981
Ssc.8161.1.A1_at	EPS15	Epidermal growth factor receptor pathway substrate 15	NM_001981
Ssc.15229.1.S1_at	ERAP1	Endoplasmic reticulum aminopeptidase 1	NM_001040458
Ssc.4203.1.S1_at	ERBB3	V-ERB-B3 erythroblastic leukemia viral oncogene homolog 2, neuro/glioblastoma derived oncogene homolog (Avian)	XM_001927652
Ssc.6168.2.S1_at	ETV7	Ets variant gene 7	NM_016135
Ssc.22750.1.S1_at	EVI1	Ecotropic viral integration site 1	NM_001105077
Ssc.7761.1.A1_at	EVI1	Ecotropic viral integration site 1	NM_001105077
Ssc.1468.1.S1_at	EXOC2	Exocyst complex component 2	NM_018303
Ssc.13654.1.A1_at	EXOSC1	Exosome component 1	XM_001928803
Ssc.25979.1.S1_at	EXTL3	Exostoses (multiple)-like 3	NM_001440
Ssc.8277.1.A1_at	EYA4	eyes absent homolog 4 (Drosophila)	NM_004100
Ssc.15480.1.S1_at	F2RL2	Coagulation factor II (thrombin) receptor-like 2	NM_004101
Ssc.1795.3.A1_at	FAM113A	Family with sequence similarity 113, member A	NM_022760
Ssc.28945.2.A1_at	FAM113B	Family with sequence similarity 133, member B	Null
Ssc.12504.1.A1_at	FAM14A	Family with sequence similarity 14, member A	XM_001927982
Ssc.7763.1.S1_at	FAM171A1	Family with sequence similarity 171, member A1	NM_001010924
Ssc.11610.1.A1_at	FAM179B	Family with sequence similarity 179, member B	NM_015091
Ssc.6548.1.A1_at	FAM194B	Family with sequence similarity 194, member B	NM_182542.2
Ssc.8340.1.A1_at	FAM49A	Family with sequence similarity 49, member A	NM_030797
Ssc.27414.1.A1_at	FAM55A	Family with sequence similarity 55, member A	NM_152315
Ssc.27648.1.A1_at	FAM62B	Family with sequence similarity 62, member B	NM_020728
Ssc.14262.1.A1_at	FAM78B	Family with sequence similarity 78, member B	NM_001017961
Ssc.9663.1.A1_at	FAM78B	Family with sequence similarity 78, member B	NM_001017961
Ssc.11038.1.A1_at	FBLN5	Fibulin 5	XM_001929027
Ssc.20390.1.S1_at	FBXL12	F-box and leucine-rich repeat protein 12	NM_017703
Ssc.7060.1.A1_at	FBXO11	F-box protein 11	NM_012167
Ssc.20801.1.S1_at	FBXO22	F-box protein 22	XM_001926606
Ssc.29909.1.A1_at	FBXO22	F-box protein 22	NM_012170
Ssc.14242.1.A1_at	FBXW11	F-box and WD-40 domain protein 11	NM_012300
Ssc.18695.1.A1_at	FBXW11	F-box and WD-40 domain protein 11	NM_012300
Ssc.14272.1.A1_at	FBXW7	F-box and WD-40 domain protein 7	NM_001013415
Ssc.3420.1.S1_at	FCF1	FCF1 small subunit (SSU) processome component homolog (S. cerevisiae)	NM_015962
Ssc.7937.1.A1_at	FCF1	FCF1 small subunit (SSU) processome component homolog (S. cerevisiae)	NM_015962
Ssc.13250.1.A1_at	FCHSD2	FCH and double SH3 domains 2	NM_014824
Ssc.6418.1.S1_at	FDFT1	Farnesyl-diphosphate farnesyltransferase 1	NM_004462
Ssc.12202.2.S1_at	FDPS	Farnesyl diphosphate synthase (farnesyl pyrophosphate synthetase, dimethylallyltranstransferase, geranyltranstransferase)	XM_001929084
Ssc.24666.1.A1_at	FEM1B	FEM-1 homolog B (C. Elegans)	NM_015322
Ssc.28315.1.S1_at	FEM1C	FEM-1 homolog C (C. Elegans)	NM_020177
Ssc.21589.1.S1_at	FERMT2	Fermitin family homolog 2 (Drosophila)	XM_001926549
Ssc.29015.1.A1_at	FES	Feline sarcoma oncogene	XM_001929355
Ssc.26819.1.A1_at	FGD4	FYVE, RhoGEF and PH domain containing 4	XM_001925337
Ssc.24835.1.S1_at	FGF1	Fibroblast growth factor 1 (acidic)	NM_000800
Ssc.3993.1.A1_at	FGF14	Fibroblast growth factor 14	NM_004115
Ssc.16346.1.S1_at	FGFR2	Fibroblast growth factor receptor 2	NM_001099924
Ssc.1882.1.S1_at	FGFR2	Fibroblast growth factor receptor 2	NM_000141
Ssc.7516.1.A1_at	FGFR2	Fibroblast growth factor receptor 2	NM_000141
Ssc.19442.1.A1_at	FHIT	Fragile histidine triad gene	NM_002012
Ssc.5016.1.A1_at	FHIT	Fragile histidine triad gene	NM_002012
Ssc.16521.1.S1_at	FLNB	Filamin B, beta (actin binding protein 278)	NM_001457
Ssc.7823.1.A1_at	FMN2	Formin 2	NM_020066
Ssc.229.1.S1_at	FMO1	Flavin containing monooxygenase 1	NM_214064
Ssc.23538.1.S1_at	FMO5	Flavin containing monooxygenase 5	NM_001461
Ssc.30240.1.A1_at	FNBP1	Formin binding protein 1	NM_015033
Ssc.12613.1.A1_at	FNBP4	Formin binding protein 4	NM_015308
Ssc.30766.1.A1_at	FNBP4	Formin binding protein 4	NM_015308
Ssc.2463.2.A1_at	FOXJ2	Forkhead box J2	NM_018416
Ssc.2230.2.S1_at	FOXP1	Forkhead box P1	NM_032682
Ssc.22534.1.S1_at	FRAS1	Forkhead box S1	NM_025074
Ssc.16789.1.S1_at	FRG1	FSHD region gene 1	NM_004477
Ssc.28149.1.A1_at	FRMD4B	FERM domain containing 4B	NM_015123
Ssc.6930.1.A1_at	FRY	Furry homolog (Drosophila)	XM_001928058
Ssc.1798.1.S1_at	FSCN1	Fascin homolog 1, actin-bundling protein (Strongylocentrotus purpuratus)	NM_001146300
Ssc.30951.1.A1_at	FST	Follistatin	NM_006350
Ssc.3666.1.A1_at	FST	Follistatin	NM_006350
Ssc.4747.1.S1_at	FST	Follistatin	NM_001003662
Ssc.26915.1.S1_at	FSTL5	Follistatin-like 5	NM_001128427
Ssc.2101.1.S1_at	FTSJD2	FtsJ methyltransferase domain containing	NM_015050
Ssc.5383.1.S1_at	FUNDC1	Fun14 domain containing 1	NM_173794
Ssc.14292.1.A1_at	FUSIP1	Fus interacting protein (serine/arginine-rich) 1	NM_006625
Ssc.243.1.S1_at	FUT2	Fucosyltransferase 2 (secretor status included)	NM_214069
Ssc.7738.1.A1_at	FUT8	Fucosyltransferase 8 (alpha (1,6) fucosyltransferase)	NM_004480
Ssc.2714.1.S1_a_at	FYN	FYN oncogene related to SRC, FGR, YES	NM_001080206
Ssc.13439.1.A1_at	FZD5	Frizzled homolog 5 (Drosophila)	NM_003468.3
Ssc.29483.1.A1_at	FZD5	Frizzled homolog 5 (Drosophila)	NM_003468
Ssc.13659.1.A1_at	FZD6	Frizzled homolog 6 (Drosophila)	NM_003506
Ssc.11005.1.A1_at	GAB1	GRB2-associated binding protein 1	NM_002039
Ssc.1058.1.S1_at	GABARAPL2	GABA(A) receptor-associated protein like 2	NM_007285
Ssc.21626.2.S1_at	GAS1	Growth arrest-specific 1	NM_002048
Ssc.4743.1.S2_at	GATA2	GATA binding protein 2	NM_213879
Ssc.4168.1.A1_at	GBAS	Glioblastoma amplified sequence	NM_001483
Ssc.30491.1.A1_at	GCSH	Glycine cleavage system protein H (aminomethyl carrier)	NM_004483
Ssc.2093.1.A1_at	GDI2	GDP dissociation inhibitor 2	NM_001115156
Ssc.31154.1.S1_at	GIPC2	GIPC PDZ domain containing family, member 2	NM_017655
Ssc.2113.1.S1_at	GIT2	G protein-coupled receptor kinase interactor 2	NM_014776
Ssc.2318.1.A1_at	GLI2	Gli-Kruppel family member GLI2	NM_005270
Ssc.19459.1.A1_at	GLRA2	Glycine receptor, alpha 2	NM_001118885
Ssc.13553.2.S1_at	GNA14	Guanine nucleotide binding protein (G protein), alpha 14	NM_001097518
Ssc.24643.1.A1_at	GNAQ	Guanine nucleotide binding protein (G protein), Q polypeptide	NM_002072
Ssc.21595.1.S1_at	GNAS	GNAS complex locus	NM_000516
Ssc.22248.1.A1_at	GNAS	GNAS complex locus	NM_000516
Ssc.6064.1.S1_at	GNB1	Guanine nucleotide binding protein (G protein), beta polypeptide 1	NM_002074
Ssc.22183.1.A1_at	GNG5P2	Guanine nucleotide binding protein (G protein), gamma 5 pseudogene 2	AF188178.1
Ssc.13671.1.A1_at	GNL1	Guanine nucleotide binding protein-like 1	Null
Ssc.4571.1.A1_at	GNPTG	N-acetylglucosamine-1-phosphotransferase, gamma subunit	NM_032520
Ssc.1190.1.S1_at	GOLGB1	Golgi autoantigen, golgin subfamily B member 1 (Giantin)	NM_004487
Ssc.4505.1.A1_at	GOLSYN	Golgi-localized protein	NM_001099744.1
Ssc.2593.1.S1_at	GOPC	Golgi-associated PDZ and coiled-coil motif containing	NM_001017408
Ssc.7623.1.A1_at	GPBP1	GC-rich promoter binding protein 1	NM_001127235
Ssc.20047.1.S1_at	GPC5	Glypican 5	NM_004466
Ssc.5441.3.S1_at	GPR108	G protein-coupled receptor 108	NM_001080452
Ssc.4105.1.S1_at	GPRC5C	G protein-coupled receptor, family C, group 5, member C	NM_018653
Ssc.16727.1.A1_at	GPX3	Glutathione peroxidase 3	NM_001115155
Ssc.26847.1.A1_at	GRIA1	Glutamate receptor, ionotropic, AMPA 1	NM_000827
Ssc.10725.1.A1_at	GRID2	Glutamate receptor, ionotropic, delta 2	NM_001510
Ssc.24259.1.S1_at	GRIPAP1	GRIP1 associated protein 1	NM_020137
Ssc.11260.1.A1_at	GSTA1	Glutathione S-transferase A1	NM_145740
Ssc.16377.1.A1_s_at	GSTA2	Glutathione S-transferase	NM_213850
Ssc.8516.1.A1_at	GSTA2	Glutathione S-transferase	NM_214389
Ssc.21237.1.S1_at	GTF2A1L	Tfiia-alpha/beta-like factor	NM_006872
Ssc.1917.1.S1_at	GTPBP1	GTP binding protein 1	NM_004286
Ssc.18486.2.S1_at	H1F0	H1 histone family, member 0	NM_005318
Ssc.11548.1.S2_at	H3F3B	H3 histone, family 3A	NM_005324
Ssc.31068.1.A1_at	HAND2	Heart and neural crest derivatives expressed 2	XM_001926803
Ssc.16229.1.S1_at	HAPLN1	Hyaluronan and proteoglycan link protein 1	NM_001004028
Ssc.7429.1.A1_at	HAPLN1	Hyaluronan and proteoglycan link protein 1	NM_001884
Ssc.4125.1.A1_at	HDAC5	Histone deacetylase 3	NM_001015053
Ssc.9511.1.A1_at	HDGFRP3	Hepatoma-derived growth factor, related protein 3	XM_001929124
Ssc.30724.1.S1_at	HERC6	HECT domain and RLD 6	NM_017912
Ssc.15661.1.S1_at	HEY1	Hairy/enhancer-of-split related with YRPW motif 1 (Hairy and enhancer of split related-1) (HESR-1) (Cardiovascular helix-loop-helix factor 2) (HES-related repressor protein 2 HERP2). [Source:Uniprot/SWISSPROT;Acc:Q9Y5J3]	NM_001040708
Ssc.12470.1.A1_at	HMGB1	High-mobility group box 1	NM_002128.4
Ssc.24866.1.A1_at	HMGB3	High-mobility group box 3	NM_005342
Ssc.16088.1.S1_at	HMGCR	3-hydroxy-3-methylglutaryl-Coenzyme A reductase	NM_000859.2
Ssc.3129.1.A1_at	HMGN3	High mobility group nucleosomal binding domain 3	NM_004242
Ssc.105.2.A1_at	HN1	Hematological and neurological expressed 1	NM_001048069
Ssc.27885.1.S2_at	HNRNPA2B1	Heterogeneous nuclear ribonucleoprotein A2/B1	NM_002137
Ssc.13368.1.A1_at	HNRNPA3	Heterogeneous nuclear ribonucleoprotein A3	NM_194247
Ssc.19878.3.S1_a_at	HNRNPD	Heterogeneous nuclear ribonucleoprotein D (AU-rich element RNA binding protein 1, 37kDa)	NM_001003810
Ssc.15812.1.A1_at	HOXA11B	Homeobox A11	AF453292.1
Ssc.26748.1.A1_at	HOXA9	Homeobox A9	NM_152739
Ssc.12652.1.A1_at	HOXD10A	Homeobox protein A10	AF281156.1
Ssc.15962.1.S1_at	HOXD10A	Homeobox protein A10	AF281156.1
Ssc.26254.1.S1_at	HOXD10A	Homeobox protein A10	AF281156.1
Ssc.27606.1.S1_at	HOXD10A	Homeobox protein A10	AF281156.1
Ssc.22292.2.A1_at	HOXD11	Homeobox D11	NM_021192
Ssc.3450.1.S1_at	HOXD8	Homeobox D8	NM_019558
Ssc.22268.1.A1_at	HSPG2	Heparan sulfate proteoglycan 2 (perlecan)	NM_005529
Ssc.7990.1.A1_at	HTRA4	HTRA serine peptidase 4	NM_153692
Ssc.14360.1.A1_at	HYI	Hydroxypyruvate isomerase homolog (E. Coli)	NM_031207
Ssc.15304.1.S1_at	HYI	Hydroxypyruvate isomerase homolog (E. Coli)	NM_031207
Ssc.15146.1.S1_at	ICA1	Islet cell autoantigen 1	NM_004968
Ssc.11269.1.A1_at	IER2	Immediate early response 2	NM_004907
Ssc.5540.1.S1_at	IFI35	Interferon, gamma-inducible protein 35	NM_005533
Ssc.20101.1.S1_at	IFI6	Interferon, gamma-inducible protein 6	NM_002038
Ssc.30752.2.A1_at	IFIT1	Interferon-induced protein with tetratricopeptide repeats 1 (IFIT-1)	NM_001001887
Ssc.30752.3.S1_at	IFIT1	Interferon-induced protein with tetratricopeptide repeats 1	XM_001928724
Ssc.31140.1.S1_at	IFIT3	Interferon-induced protein with tetratricopeptide repeats 3	XM_001928703
Ssc.19009.1.S1_at	IGF1R	Insulin-like growth factor 1 receptor	NM_000875
Ssc.11166.1.S1_at	IGSF9	Immunoglobulin superfamily, member 9	NM_020789
Ssc.29939.1.S1_at	IKZF4	IKAROS family zinc finger 4 (Eos)	NM_022465
Ssc.3068.1.S1_at	IL11RA	Interleukin 11 receptor, alpha	NM_004512
Ssc.113.1.S2_at	IL1A	Interleukin 1, alpha	NM_214029
Ssc.13361.1.A1_at	INO80C	INO80 complex subunit C	NM_001098817.1
Ssc.26122.1.A1_at	INSIG2	Insulin induced gene 2	NM_001129968
Ssc.28973.1.S1_at	INSIG2	Insulin induced gene 2	NM_016133
Ssc.5101.1.A1_at	INTS4L1	Integrator complex subunit 4-like 1	NR_027393.1
Ssc.29671.1.A1_at	INTS8	Integrator complex subunit 8	NM_017864
Ssc.6976.1.A1_at	IPCEF1	Interaction protein for cytohesin exchange factors 1	NP_056368
Ssc.6908.1.A1_at	IQCB1	IQ motif containing B1	NM_001023570
Ssc.19494.1.S1_at	IRF1	Interferon regulatory factor 1	NM_001097413
Ssc.10030.1.A1_at	IRF2	Interferon regulatory factor 2	NM_002199
Ssc.19537.1.S1_at	IRF2	Interferon regulatory factor 2	NM_002199
Ssc.19537.2.S1_at	IRF2	Interferon regulatory factor 2	NM_002199
Ssc.8493.1.S1_at	IRF2BP2	Interferon regulatory factor 2 binding protein 2	NM_001077397
Ssc.1783.1.S1_at	IRF3	Interferon regulatory factor 3	NM_213770
Ssc.824.1.S1_at	IRF6	Interferon regulatory factor 6	NM_214278
Ssc.286.1.S1_s_at	IRG6	Inflammatory response protein 6	NM_213817
Ssc.1377.1.A1_at	ITGA8	Integrin, alpha 8	NM_003638
Ssc.324.1.S1_a_at	JAK2	Janus kinase 2	NM_214113
Ssc.5832.1.S1_at	JARID2	Jumonji, AT rich interactive domain 2	XM_001927753
Ssc.23943.1.S1_at	JAZF1	Juxtaposed with another zinc finger gene 1	NM_175061
Ssc.30984.1.A1_at	JMJD1B	Jumonji domain containing 1B	NM_016604
Ssc.21285.1.S1_at	KCNH8	Potassium voltage-gated channel, subfamily H (EAG-related), member 8	NM_144633
Ssc.30095.1.A1_at	KCNJ3	Potassium inwardly-rectifying channel, subfamily J, member 3	NM_002239
Ssc.17399.1.S1_at	KCNMA1	Potassium large conductance calcium-activated channel, subfamily M, alpha member 1	NM_001014797
Ssc.12936.1.A1_at	KERA	Keratocan	XM_001927128
Ssc.3751.1.A1_at	KIAA0174	KIAA0174	NM_014761
Ssc.10936.1.S1_at	KIAA0232	KIAA0232	NM_001100590
Ssc.20300.1.S1_at	KIAA0323	KIAA0323	NM_015299
Ssc.20300.2.S1_at	KIAA0323	KIAA0323	NM_015299
Ssc.9521.1.A1_at	KIAA0355	KIAA0355	NM_014686
Ssc.25194.1.A1_at	KIAA0562	KIAA0562	NM_014704
Ssc.21715.1.A1_at	KIAA0907	KIAA0907	NM_014949
Ssc.11804.1.A1_at	KIAA1009	KIAA1009	NM_014895
Ssc.8427.1.A1_at	KIAA1128	KIAA1128	NM_018999
Ssc.8882.1.A1_at	KIAA1324	KIAA1324	NM_020775
Ssc.14311.1.A1_at	KIAA1407	KIAA1407	NM_020817
Ssc.14391.1.A1_at	KIAA1430	KIAA1430	NM_020827
Ssc.18241.1.A1_at	KIAA1432	KIAA1432	NM_020829
Ssc.2168.1.S1_at	KIAA1462	KIAA1462	NM_020848
Ssc.1118.1.A1_at	KIAA1546	KIAA1546	AB046766.1
Ssc.1123.1.A1_at	KIAA1737	KIAA1737	NM_033426
Ssc.3423.1.S1_at	KIAA2026	KIAA2026	NM_001017969
Ssc.28337.1.A1_at	KIF22	Kinesin family member 22	NM_007317
Ssc.2936.2.S1_at	KLC1	Kinesin light chain 1	NM_001130107
Ssc.3454.1.A1_at	KLHL18	Kelch-like 18 (Drosophila)	NM_025010
Ssc.5842.1.A1_at	KLHL2	Kelch-like 2 (Drosophila)	NM_007246
Ssc.31145.1.A1_at	KLHL24	Kelch-like 24 (Drosophila)	NM_017644
Ssc.23415.1.A1_at	KLHL4	Kelch (Drosophila)-like 4	NM_019117
Ssc.8576.1.A1_at	KLHL9	Kelch-like 9 (Drosophila)	NM_018847
Ssc.23964.2.A1_at	KRIT1	Krit1, ankyrin repeat containing	NM_001013406
Ssc.26316.1.S1_at	KTN1	Kinectin 1 (kinesin receptor)	XR_045295
Ssc.7437.1.A1_at	L2HGDH	L-2-hydroxyglutarate dehydrogenase	NM_024884
Ssc.1556.1.S1_at	LAGE3	L antigen family, member 3	NM_006014
Ssc.10383.1.A1_at	LAMA2	Laminin, alpha 2	NM_000426
Ssc.1138.1.A1_at	LAMA2	Laminin, alpha 2	NM_000426
Ssc.11623.1.A1_at	LAMA2	Laminin, alpha 2	NM_000426
Ssc.11815.1.A1_s_at	LAMA2	Laminin, alpha 2	NM_000426
Ssc.14356.1.A1_at	LAMA2	Laminin, alpha 2	NM_000426
Ssc.24580.1.A1_at	LAMB1	Laminin, beta 1	NM_002291
Ssc.5067.1.S1_at	LAMB2	Laminin, beta 2	NM_002292
Ssc.9255.1.A1_at	LAMC1	Laminin, gamma 1	NM_002293
Ssc.22037.1.S1_at	LAPTM5	Lysosomal-associated protein transmembrane 4	NM_006762
Ssc.3519.1.S1_at	LARP5	La ribonucleoprotein domain family, member 5	NM_015155
Ssc.28873.1.A1_at	LARS	Leucyl-tRNA synthetase	NM_020117
Ssc.17004.1.S1_at	LEF1	Lymphoid enhancer-binding factor 1	NM_016269
Ssc.12000.1.A1_at	LENG8	Leukocyte receptor cluster (LRC) member 8	NM_052925
Ssc.11250.2.A1_at	LHFP	Lipoma HMGIC fusion partner	XM_001928967
Ssc.8266.1.A1_at	LIFR	Leukemia inhibitory factor receptor	NM_002310
Ssc.10675.1.A1_at	LNX1	Ligand of numb-protein x 1	NM_001126328
Ssc.18852.2.A1_at	LOC100157230	Hypothetical protein LOC100157230	XM_001925539
Ssc.19596.1.A1_at	LPCAT2	Lysophosphatidylcholine acyltransferase 2	NM_017839
Ssc.19596.2.S1_at	LPCAT2	Lysophosphatidylcholine acyltransferase 2	NM_017839
Ssc.12787.1.A1_at	LPHN3	Latrophilin 3	NM_015236
Ssc.27543.1.S1_at	LPIN1	Lipin 1	NM_001130734
Ssc.829.1.A1_at	LPIN2	Lipin 2	NM_014646
Ssc.16335.1.S1_at	LPL	Lipoprotein lipase	NM_214286
Ssc.3003.1.S1_at	LRIG2	Leucine-rich repeats and immunoglobulin-like domains 2	NM_014813
Ssc.13690.1.A1_at	LRP1B	Low density lipoprotein-related protein 1B (deleted in tumors)	NM_018557
Ssc.7198.1.A1_at	LRRC16A	Leucine rich repeat containing 16A	NM_017640
Ssc.6665.1.A1_at	LRRC28	Leucine rich repeat containing 28	NM_144598
Ssc.9487.1.A1_at	LRRC4C	Leucine rich repeat containing 4C	NM_020929
Ssc.29320.1.A1_at	LRRC57	Leucine rich repeat containing 57	NM_153260
Ssc.1128.1.S1_at	LUM	Lumican	XM_001927000
Ssc.5514.1.A1_at	MAGI1	Membrane associated guanylate kinase, WW and PDZ domain containing 1	NM_173515
Ssc.30064.1.A1_at	MAGI2	Membrane associated guanylate kinase, WW and PDZ domain containing 2	NM_012301
Ssc.3141.1.S1_at	MAGL1	Membrane associated guanylate kinase, WW and PDZ domain containing 1	XM_001924117
Ssc.17204.1.S1_at	MAL	Mal, T-cell differentiation protein-like	NM_002371
Ssc.19360.1.S1_at	MAN1C1	Mannosidase, alpha, class 1C, member 1	NM_020379
Ssc.3397.1.S1_at	MAN2C1	Mannosidase, alpha, class 2C, member 1	XM_001924189
Ssc.13241.1.A1_at	MAP3K14	Mitogen-activated protein kinase kinase kinase 14	NM_003954
Ssc.17932.1.A1_at	MAP4K3	Mitogen-activated protein kinase kinase kinase kinase 3	NM_003618
Ssc.16952.1.S1_at	MAPK1IP1L	Mitogen-activated protein kinase 1 interacting protein 1-like	NM_144578
Ssc.5924.1.S1_at	MAPK3	Mitogen-activated protein kinase 3	NM_001040056
Ssc.21536.2.S1_at	MAPKAP1	Mitogen-activated protein kinase associated protein 1	NM_001006617
Ssc.3654.1.A1_at	MARCH6	Membrane-associated ring finger (C3HC4) 6	NM_001130535
Ssc.4366.1.S1_at	MARCH6	Membrane-associated ring finger (C3HC4) 6	NM_001130535
Ssc.24030.1.S1_at	MAST4	Microtubule associated serine/threonine kinase 4	NM_015183
Ssc.7756.1.A1_at	MATN2	Matrilin 2	XM_001926424
Ssc.11893.1.S1_at	MBLAC1	Metallo-beta-lactamase domain containing 1	NM_203397.1
Ssc.29672.1.A1_at	MCC	Mutated in colorectal cancers	NM_002387
Ssc.30296.1.S1_at	MCF2L2	MCF.2 cell line derived transforming sequence-like 2	NM_015078
Ssc.30296.2.A1_at	MCF2L2	MCF.2 cell line derived transforming sequence-like 2	NM_015078
Ssc.15559.1.A1_s_at	MED13	Mediator complex subunit 13	NM_005121
Ssc.23354.1.A1_at	MED13L	Mediator complex subunit 13-like	NM_015335
Ssc.4441.3.A1_at	MED15	Mediator complex subunit 15	NM_001003891
Ssc.11736.1.A1_at	MED26	Mediator complex subunit 26	NM_004831
Ssc.18469.1.S1_at	MED30	Mediator complex subunit 30	NM_080651
Ssc.19462.1.S1_at	MEF2A	Myocyte enhancer factor 2A	NM_001097421
Ssc.6192.1.A1_at	MEG3	Maternally expressed 3	NR_021488
Ssc.24864.1.A1_at	MEIS1	MEIS1, myeloid ecotropic viral integration site 1 homolog (Mouse)	NM_002398
Ssc.29228.1.A1_at	MEIS1	MEIS1, myeloid ecotropic viral integration site 1 homolog (Mouse)	NM_002398
Ssc.2780.1.A1_at	METT11D1	Methyltransferase 11 domain containing 1	NM_001029991
Ssc.19861.1.S1_at	MFNG	MFNG O-fucosylpeptide 3-beta-N-acetylglucosaminyltransferase	NM_002405
Ssc.4012.1.S1_at	MFSD10	Major facilitator superfamily domain containing 10	NM_001120
Ssc.4142.1.S1_at	MFSD4	Major facilitator superfamily domain containing 4	NM_181644
Ssc.19811.1.S1_at	MGRN1	Mahogunin, ring finger 1	NM_015246
Ssc.1013.1.A1_at	MGST1	Microsomal glutathione S-transferase 1	NM_214300
Ssc.7999.1.A1_at	MITF	Microphthalmia-associated transcription factor	NM_000248
Ssc.5779.1.S1_at	MLL3	Myeloid/lymphoid or mixed-lineage leukemia 3	NM_170606
Ssc.4050.1.S1_at	MLL4	Myeloid/lymphoid or mixed-lineage leukemia 4	NM_014727.1
Ssc.4454.1.A1_at	MLL5	Myeloid/lymphoid or mixed-lineage leukemia 5	NM_018682
Ssc.5951.1.A1_at	MLLT4	Myeloid/lymphoid or mixed-lineage leukemia (trithorax homolog, Drosophila); translocated to, 4	NM_001040000
Ssc.1005.2.S1_at	MLRM	Myosin regulatory light chain 2 protein	NM_001044572
Ssc.853.1.A1_at	MME	v	NM_000902
Ssc.5713.1.S1_at	MMP-2	gelatinase A	NM_214192
Ssc.30633.1.S1_at	MNS1	Meiosis-specific nuclear structural 1	NM_018365
Ssc.5467.1.A1_at	MOBKL1A	Mob1, MPS one binder kinase activator-like 1A (Yeast)	NM_173468
Ssc.14217.1.A1_at	MOBKL3	MOB1, Mps One Binder kinase activator-like 3 (yeast)	NM_001032379
Ssc.1618.1.A1_at	MOCS1	Molybdenum cofactor synthesis 1	NM_001075098
Ssc.30253.1.A1_at	MORC3	MORC family CW-type zinc finger 3	NM_015358
Ssc.19573.1.S1_at	MOV10	MOV10, moloney leukemia virus 10, homolog (Mouse)	NM_001130079
Ssc.8169.1.A1_at	MPPED2	Metallophosphoesterase domain containing 2	NM_001584
Ssc.27621.1.S1_at	MSC	Musculin (activated B-cell factor-1)	NM_005098
Ssc.13155.1.A1_at	MSI2	Musashi homolog 2 (Drosophila)	NM_138962
Ssc.17299.1.A1_at	MTMR11	Myotubularin related protein 11	NM_181873
Ssc.17299.2.S1_at	MTMR11	Myotubularin related protein 11	NM_181873
Ssc.28483.1.S1_at	MTRF1L	Mitochondrial translational release factor 1-like	NM_001114184
Ssc.12805.1.A1_at	MTSS1	Metastasis suppressor 1	NM_014751
Ssc.7893.2.A1_at	MTSS1	Metastasis suppressor 1	NM_014751
Ssc.3809.1.A1_at	MUM1	Melanoma associated antigen (mutated) 1	NM_032853
Ssc.46.1.S1_at	MUT	Methylmalonyl Coenzyme A mutase	NM_214405
Ssc.12157.1.A1_at	MYH14	Myosin, heavy chain 14	NM_001077186
Ssc.3118.2.S1_a_at	MYL6	Myosin, light chain 6, alkali, smooth muscle and non-muscle	NM_001163997
Ssc.11684.1.A1_at	MYO1F	Myosin IF	NM_012335
Ssc.2666.1.S1_at	MYST2	MYST histone acetyltransferase 2	NM_007067
Ssc.24220.1.A1_at	N4BP1	NEDD4 binding protein 1	NM_153029
Ssc.24220.2.S1_at	N4BP1	NEDD4 binding protein 1	NM_153029
Ssc.24984.1.S1_at	NAAA	N-acylethanolamine acid amidase	NM_001042402
Ssc.19008.1.A1_at	NAALADL2	N-acetylated alpha-linked acidic dipeptidase-like 2	NM_207015
Ssc.29246.1.A1_at	NANOS1	Nanos homolog 1 (Drosophila)	XM_001928298
Ssc.8352.1.A1_at	NAP1L3	Nucleosome assembly protein 1-like 3	NM_004538
Ssc.12941.1.S1_at	NCALD	Neurocalcin delta	XM_001925568
Ssc.1414.1.A1_a_at	NCOA1	nuclear receptor coactivator 1	NM_001025228
Ssc.10490.1.A1_at	NCOA2	nuclear receptor coactivator 2	NM_001114275
Ssc.27423.1.S1_at	NCOA2	nuclear receptor coactivator 2	NM_001114275
Ssc.2469.1.S1_at	NCOR1	Nuclear receptor co-repressor 1	NM_006311
Ssc.20051.1.S1_at	NDP	Norrie disease (pseudoglioma)	NM_001113057
Ssc.8296.1.A1_at	NDRG4	N-myc downstream regulated gene 4	NM_001130487
Ssc.23853.1.A1_at	NEK5	NIMA (never in mitosis gene A)-related kinase 5	NM_199289
Ssc.21820.1.A1_at	NFYC	Nuclear transcription factor Y, gamma	NM_014223
Ssc.7039.1.A1_at	NGFRAP1	Nerve growth factor receptor (TNFRSF16) associated protein 1	NM_014380
Ssc.13314.1.A1_at	NGLY1	N-glycanase 1	XM_001926915
Ssc.26695.1.S1_at	NGLY1	N-glycanase 1	XM_001924174
Ssc.15245.2.S1_a_at	NGRN	Neugrin, neurite outgrowth associated	NM_001033088
Ssc.16962.1.S1_at	NIPBL	Nipped-B homolog (Drosophila)	NM_015384
Ssc.2696.1.S1_at	NISCH	Nischarin	XM_001925354
Ssc.10108.1.A1_at	NKAIN2	Na+/K+ transporting ATPase interacting 2	NM_001040214
Ssc.5609.1.A1_at	NKAIN2	Na+/K+ transporting ATPase interacting 2	NM_001040214
Ssc.24880.1.S1_at	NKTR	NK-tumor recognition protein	NM_005385
Ssc.30611.1.A1_at	NKTR	NK-tumor recognition protein	NM_005385
Ssc.17476.1.A1_at	NLK	Nemo-like kinase	NM_016231
Ssc.12508.1.A1_at	NMU	Neuromedin U	NM_006681
Ssc.2230.1.A1_at	NOC3L	Nucleolar complex associated 3 homolog	NM_022451
Ssc.8399.1.A1_at	NOL4	Nucleolar protein family 4 (RNA-associated)	NM_003787
Ssc.20730.1.S1_at	NOLA2	NHP2 ribonucleoprotein homolog (Yeast)	NM_017838.3
Ssc.26169.1.S1_at	NOTCH1	Notch homolog 1, translocation-associated (Drosophila)	NM_017617
Ssc.26169.2.S1_at	NOTCH1	Notch homolog 1, translocation-associated (Drosophila)	NM_017617
Ssc.4068.1.S1_at	NR2C1	Nuclear receptor subfamily 2, group C, member 1	NM_001032287
Ssc.1205.1.S1_at	NR2F2	Nuclear receptor subfamily 2, group F, member 2	NM_021005
Ssc.19579.1.A1_at	NR2F2	Nuclear receptor subfamily 2, group F, member 2	XM_001928360
Ssc.8676.1.S1_at	NR2F2	Nuclear receptor subfamily 2, group F, member 2	XM_001928360
Ssc.17877.1.A1_at	NR3C2	Nuclear receptor subfamily 3, group C, member 2	NM_000901
Ssc.19199.1.A1_at	NRADDP	Neurotrophin receptor associated death domain	Null
Ssc.22326.1.A1_at	NRG2	Neuregulin 2	NM_004883
Ssc.17330.2.A1_at	NSMCE4A	Non-SMC element 4 homolog A (S. Cerevisiae)	NM_017615
Ssc.5853.1.S1_at	NUDT16L1	Nudix (nucleoside diphosphate linked moiety X)-type motif 116-like 1	NM_032349
Ssc.1388.1.S1_at	NUDT2	Nudix (nucleoside diphosphate linked moiety X)-type motif 2	NM_214309
Ssc.10576.1.S1_at	Null	Sus scrofa mRNA, clone:UTR010019H06, expressed in uterus	AK056033.1
Ssc.10628.1.A1_at	Null	Pig DNA sequence from clone CH242-96L23 on chromosome 7	Null
Ssc.13243.1.A1_at	Null	Sus scrofa cDNA clone MI-P-CP1-nzd-f-15-0-UI 3-	Null
Ssc.13468.1.A1_at	Null	Homo sapiens chromosome 17, clone RP11-296K13	Null
Ssc.15247.1.S1_at	Null	Sus scrofa mRNA, clone:SMG010093D11, expressed in submaxillary	AK056459.1
Ssc.18601.1.A1_at	Null	Human DNA sequence from clone RP11-64C9 on chromosome 9	Null
Ssc.21933.1.A1_at	Null	Sus scrofa mRNA, clone:THY010115H06, expressed in thymus	BM314357.1
Ssc.2353.1.S1_at	Null	372162 MARC 2PIG Sus scrofa cDNA 5-	Q6ZVR3
Ssc.3740.1.A1_at	Null	Homo sapiens chromosome 2, clone RP11-387A1	Null
Ssc.4645.1.A1_at	Null	Sus scrofa cDNA clone MI-P-E6-ahm-a-01-1-UM 3-	AK002097.1
Ssc.5926.1.S1_at	Null	Sus scrofa mRNA, clone:OVRM10086H07, expressed in ovary	Q8N1G7
Ssc.5926.2.S1_at	Null	Sus scrofa mRNA, clone:OVRM10086H07, expressed in ovary	Q8N1G7
Ssc.6561.1.A1_at	Null	Pig DNA sequence from clone CH242-96N5 on chromosome X	Null
Ssc.8007.1.A1_at	Null	Pig DNA sequence from clone CH242-175A14 on chromosome X	AY312370.1
Ssc.7000.1.S1_at	NUMA1	Nuclear mitotic apparatus protein 1	NM_006185
Ssc.29033.2.S1_at	NUP188	Nucleoporin 188kDa	NM_015354
Ssc.29033.3.A1_at	NUP188	Nucleoporin 188kDa	NM_015354
Ssc.5256.1.A1_at	NXF1	Nuclear RNA export factor 1	NM_001081491
Ssc.25198.1.A1_at	OAT	Ornithine aminotransferase (Gyrate atrophy)	XM_001928777
Ssc.20080.1.S1_at	OAZ1	Ornithine decarboxylase antizyme 1	NM_001122994
Ssc.27928.1.S1_at	OGFR	Opioid growth factor receptor	NM_007346
Ssc.12783.1.A1_at	OLFM3	Olfactomedin 3	NM_058170
Ssc.15592.1.S1_at	OLFML3	Olfactomedin-like 3	XM_001926977
Ssc.7781.1.A1_at	OPA1	Optic atrophy 1 (autosomal dominant)	NM_015560
Ssc.21845.1.S1_at	OPHN1	Oligophrenin 1	NM_002547
Ssc.21845.2.S1_at	OPHN1	Oligophrenin 1	NM_002547
Ssc.9606.1.A1_at	OPHN1	Oligophrenin 1	NM_002547
Ssc.3983.1.S1_at	OR2M4	Olfactory receptor, family 2, subfamily M, member 4	NM_017504
Ssc.29169.1.A1_at	ORC4L	Origin recognition complex, subunit 4-like (Yeast)	NM_002552
Ssc.7669.1.A1_at	ORM1	Orosomucoid 1	XM_001928727
Ssc.4233.1.S1_at	OSBPL11	Oxysterol binding protein-like 11	NM_022776
Ssc.53.1.S1_at	OSTF1	Osteoclast stimulating factor 1	NM_214005
Ssc.13954.1.A1_at	OTUD1	OTU domain containing 1	NM_001145373.2
Ssc.3782.1.S1_at	OTUD5	OTU domain containing 5	NM_017602
Ssc.5531.1.S1_at	OTUD5	OTU domain containing 5	NM_017602
Ssc.27309.1.S1_at	OXCT1	3-oxoacid CoA transferase 1	NM_000436
Ssc.13367.1.A1_at	OXTR	Oxytocin receptor	NM_000916
Ssc.17287.1.A1_at	P311	P311 protein	EF416570.1
Ssc.16576.1.S1_at	PAFAH1B1	Platelet-activating factor acetylhydrolase 1b, regulatory subunit 1 (45kDa)	NM_000430
Ssc.12203.1.A1_at	PALM	Paralemmin	NM_001040134
Ssc.2451.1.A1_at	PAN3	PAN3 poly(A) specific ribonuclease subunit homolog	XM_001927223
Ssc.13060.1.S1_a_at	PAPD5	PAP associated domain containing 5	NM_001040284
Ssc.13060.3.A1_a_at	PAPD5	PAP associated domain containing 5	NM_001040284
Ssc.1382.1.S1_at	PARD3	PAR-3 partitioning defective 3 homolog (C. Elegans)	NM_019619
Ssc.13068.1.A1_at	PARP12	Poly (ADP-ribose) polymerase family, member 12	NM_022750
Ssc.13226.1.A1_at	PARP9	Poly (ADP-ribose) polymerase family, member 9	NM_031458
Ssc.5429.1.A1_at	PATZ1	POZ (BTB) and AT hook containing zinc finger 1	XM_001926992
Ssc.2814.1.S1_at	PBXIP1	Pre-B-cell leukemia homeobox interacting protein 1	XM_001926941
Ssc.3457.1.S1_at	PCGF2	Polycomb group ring finger 2	NM_007144
Ssc.7188.1.A1_at	PCM1	Pericentriolar material 1	NM_006197
Ssc.29756.1.A1_at	PDCD4	Programmed cell death 4 (neoplastic transformation inhibitor)	XM_001927049
Ssc.2016.1.A1_at	PDCD6IP	Programmed cell death 6 interacting protein	NM_013374
Ssc.29876.1.A1_at	PDCD6IP	Programmed cell death 6 interacting protein	NM_013374
Ssc.21694.1.A1_at	PDE6D	Phosphodiesterase 6D, cGMP-specific, rod, delta	NM_002601
Ssc.10055.1.A1_at	PDGFRA	Platelet-derived growth factor receptor, alpha polypeptide	NM_006206
Ssc.20942.2.A1_at	PDGFRA	Platelet-derived growth factor receptor, alpha polypeptide	NM_006206
Ssc.12977.2.S1_at	PDLIM4	PDZ and LIM domain 4	NM_003687
Ssc.21041.1.S1_at	PDS5B	PDS5, regulator of cohesion maintenance, homolog B (S. cerevisiae)	NM_015032
Ssc.8644.2.A1_at	PDS5B	PDS5, regulator of cohesion maintenance, homolog B (S. cerevisiae)	XM_001924396
Ssc.13723.2.S1_at	PDSS1	Prenyl (decaprenyl) diphosphate synthase, subunit 1	NM_014317
Ssc.13895.1.A1_at	PECR	Peroxisomal trans-2-enoyl-coA reductase	NM_018441
Ssc.19174.1.A1_at	PER2	Period homolog 2 (Drosophila)	NM_022817
Ssc.1029.1.S1_at	PHF6	PHD finger protein 6	NM_001015877
Ssc.8139.1.S1_at	PHYH	Phytanoyl-CoA 2-hydroxylase	NM_001113447
Ssc.31073.1.S1_at	PI15	Peptidase inhibitor 15	NM_015886
Ssc.10983.1.A1_at	PICALM	Phosphatidylinositol binding clathrin assembly protein	NM_001008660
Ssc.8797.1.A1_at	PIGF	Phosphatidylinositol glycan, class F	NM_002643
Ssc.29158.1.A1_at	PIGN	Phosphatidylinositol glycan, class N	NM_012327
Ssc.30573.1.S1_at	PITPNC1	Phosphatidylinositol transfer protein, cytoplasmic 1	NM_012417
Ssc.13101.1.A1_at	PKHD1	Polycystic kidney and hepatic disease 1 (autosomal recessive)	NM_138694
Ssc.8497.1.A1_at	PKHD1	Polycystic kidney and hepatic disease 1 (autosomal recessive)	NM_138694
Ssc.7156.1.A1_at	PLD1	Phospholipase D1, phosphatidylcholine-specific	NM_001130081
Ssc.8872.3.S1_a_at	PLD5	Phospholipase D family, member 5	NM_152666
Ssc.29424.1.A1_at	PLEKHA5	Pleckstrin homology domain containing, family A member 5	NM_019012
Ssc.8213.1.A1_at	PLEKHF2	Pleckstrin homology domain containing, family F (with FYVE domain) member 2	NM_024613
Ssc.12720.1.S1_at	PLLP	Plasma membrane proteolipid (plasmolipin)	NM_015993
Ssc.25153.1.A1_at	PLXNC1	Plexin C1	NM_005761
Ssc.27451.1.A1_at	POLG2	Polymerase (DNA-directed), gmamma 2	NM_007215
Ssc.17186.1.S1_a_at	POLR2B	Polymerase (RNA) II (DNA directed) polypeptide B, 140kDa	AF265351.1
Ssc.6233.1.S1_at	PPAP2B	Phosphatidic acid phosphatase type 2B	NM_003713
Ssc.4740.1.S1_at	PPIP5K2	Diphosphoinositol pentakisphosphate kinase 2	NM_015216
Ssc.13719.2.A1_a_at	PPM1B	Protein phosphatase 1B (formerly 2C), magnesium-dependent, beta isoform	NM_001033556
Ssc.2406.1.S1_at	PPM1B	Protein phosphatase 1B (formerly 2C), magnesium-dependent, beta isoform	NM_001033556
Ssc.27751.1.S1_at	PPM1B	Protein phosphatase 1B (formerly 2C), magnesium-dependent, beta isoform	NM_001033556
Ssc.24040.1.S1_at	PPM1D	Protein phosphatase 1D magnesium-dependent, delta isoform	NM_003620
Ssc.27426.1.S1_at	PPM1D	Protein phosphatase 1D magnesium-dependent, delta isoform	NM_003620
Ssc.4591.1.S1_at	PPM1K	Protein phosphatase 1K (PP2C domain containing)	NM_152542
Ssc.307.1.S1_at	PPP1R12A	Protein phosphatase 1, regulatory (inhibitor) subunit 12A	NM_002480
Ssc.3427.1.S1_at	PPP1R13B	Protein phosphatase 1, regulatory (inhibitor) subunit 13B	NM_015316
Ssc.27172.1.A1_at	PPP2R1B	Protein phosphatase 2 (formerly 2A), regulatory subunit A (PR 65), beta isoform	NM_002716
Ssc.10234.1.A1_at	PPP4C	Protein phosphatase 4 (formerly X), catalytic subunit	NM_002720
Ssc.22136.1.S1_at	PPTC7	PTC7 protein phosphatase homolog (S. cerevisiae)	NM_139283
Ssc.24027.1.A1_at	PPTC7	PTC7 protein phosphatase homolog (S. cerevisiae)	NM_139283
Ssc.8671.1.A1_at	PRDM5	PR domain containing 5	NM_018699
Ssc.27268.1.A1_at	PREX2	Phosphatidylinositol-3,4,5-trisphosphate-dependent Rac exchange factor 2	NM_024870.2
Ssc.1076.1.A1_at	PRICKLE2	Prickle-like 2 (Drosophila)	NM_198859
Ssc.13872.1.S1_at	PRKACA	Protein kinase, cAMP-dependent, catalytic, alpha	X07617.1
Ssc.105.1.S1_at	PRKAR1A	Protein kinase, cAMP-dependent, regulatory, type I, alpha (tissue specific extinguisher 1)	NM_214026
Ssc.12430.1.S1_at	PRKCZ	Protein kinase C, zeta	NM_001033581
Ssc.9170.1.A1_at	PRKD1	Protein kinase D1	XM_001925028
Ssc.4740.2.A1_at	PRKG1	Protein kinase, cGMP-dependent, type I	NM_001098512
Ssc.16863.1.S1_at	PRO1367	PRO1367 (Hypothetical protein)	AF130056.1
Ssc.27272.1.A1_at	PROC	Protein C	NM_000312
Ssc.9448.1.A1_at	PRPF39	PRP39 pre-mRNA processing factor 39 homolog	NM_017922
Ssc.25228.1.S1_at	PRPF40B	PRP40 pre-mRNA processing factor 40 homolog B	NM_001031698
Ssc.19839.1.S1_at	PSAT1	Phosphoserine aminotransferase	XM_001928071
Ssc.21304.1.A1_at	PSD3	Pleckstrin and Sec7 domain containing 3	NM_015310
Ssc.21934.1.A1_at	PSD3	Pleckstrin and Sec7 domain containing 3	NM_015310.3
Ssc.26698.1.S1_at	PSD3	Pleckstrin and Sec7 domain containing 3	NM_015310
Ssc.1014.1.S1_at	PSMB4	Proteasome (prosome, macropain) subunit, beta type, 4	XM_001929641
Ssc.12423.1.A1_at	PSMD14	Proteasome (prosome, macropain) 26S subunit, non-ATPase, 14	NM_005805
Ssc.830.1.S1_at	PSME2	Proteasome (prosome, macropain) activator subunit 2 (PA28 beta)	NM_214279
Ssc.12475.1.A1_at	PSPH	Phosphoserine phosphatase	NM_004577
Ssc.28930.1.S1_at	PSTPIP2	Proline-serine-threonine phosphatase interacting protein 2	NM_024430
Ssc.5243.1.A1_at	PTCH1	Patched homolog 1 (Drosophila)	NM_000264
Ssc.7652.1.A1_at	PTEN	Phosphatase and tensin homolog (mutated in multiple advanced cancers 1)	NM_000314
Ssc.12975.1.S1_at	PTF-BETA	Pleiotrophic factor beta	NM_214336
Ssc.14485.1.S1_at	PTH1R	Parathyroid hormone 1 receptor	NM_214382
Ssc.9581.1.A1_at	PTK2	PTK2 protein tyrosine kinase 2	NM_005607
Ssc.8808.1.A1_at	PTPLAD2	Protein tyrosine phosphatase-like A domain containing 2	NM_001010915
Ssc.12693.1.S1_at	PTPLB	Protein tyrosine phosphatase-like (proline instead of catalytic arginine), member B	XM_001924269
Ssc.25708.1.A1_at	PTPN9	Protein tyrosine phosphatase, non-receptor type 9	NM_002833
Ssc.26989.1.A1_at	PTPRC	Protein tyrosine phosphatase, receptor type, C	NM_002838
Ssc.10015.1.A1_at	PTPRD	Protein tyrosine phosphatase, receptor type, D	NM_001040712
Ssc.2337.1.S1_at	PTPRF	Protein tyrosine phosphatase, receptor type, F	NM_002840
Ssc.10552.1.A1_at	PTPRG	Protein tyrosine phosphatase, receptor type, G	NM_002841
Ssc.6852.1.A1_at	PTPRG	Protein tyrosine phosphatase, receptor type, G	NM_002841
Ssc.21194.1.S1_at	PTPRR	Protein tyrosine phosphatase, receptor type, R	NM_002849
Ssc.4357.1.S1_at	PTRF	Polymerase I and transcript release factor	NM_012232
Ssc.4085.1.S1_at	PXN	Paxillin	NM_001080855
Ssc.4680.1.S1_at	PYGO2	Pygopus homolog 2 (Drosophila)	XR_045728
Ssc.11636.1.A1_at	PYROXD1	Pyridine nucleotide-disulphide oxidoreductase domain 1	NM_024854
Ssc.29454.1.A1_at	QARS	Glutaminyl-tRNA synthetase	NM_005051
Ssc.21958.1.S1_at	QKI	Quaking homolog, KH domain RNA binding (Mouse)	NM_006775
Ssc.21958.2.S1_at	QKI	Quaking homolog, KH domain RNA binding (Mouse)	NM_006775
Ssc.1863.1.S1_at	RAB9A	RAB9A, member ras oncogene family	NM_004251
Ssc.18507.1.S1_at	RAC3	Ras-related C3 botulinum toxin substrate 3 (rho family, small GTP binding protein Rac3)	NM_005052
Ssc.4833.1.S1_at	RALB	V-ral simian leukemia viral oncogene homolog B (ras related; GTP binding protein)	NM_002881
Ssc.29524.1.S1_at	RAP1A	RAP1A, member of RAS oncogene family	NM_001010935
Ssc.18619.1.A1_at	RAP2C	RAP2C, member of RAS oncogene family	NM_021183
Ssc.8143.2.A1_at	RAPGEF2	Rap guanine nucleotide exchange factor 2	NM_014247
Ssc.20137.1.A1_at	RBBP5	Retinoblastoma binding protein 5	NM_005057
Ssc.13034.1.S1_a_at	RBM10	RNA binding motif protein 10	NM_005676
Ssc.13106.1.S1_at	RBM12B	RNA binding motif protein 12B	NM_203390
Ssc.21816.1.S1_at	RBM12B	RNA binding motif protein 12B	NM_203390
Ssc.9476.1.A1_at	RBM16	RNA binding motif protein 16	NM_014892.3
Ssc.1781.1.A1_at	RBM25	RNA binding motif protein 25	NM_021239
Ssc.1781.2.A1_at	RBM25	RNA binding motif protein 25	NM_021239
Ssc.16380.1.A1_at	RBM47	RNA-binding protein 47	NM_001098634
Ssc.11440.1.A1_at	RCOR3	Rest corepressor 3	NM_018254
Ssc.13355.1.A1_at	RCOR3	Rest corepressor 3	NM_018254
Ssc.23263.1.A1_at	RCOR3	Rest corepressor 3	NM_018254
Ssc.1764.1.A1_at	RDX	Radixin	NM_002906
Ssc.23908.1.A1_at	REPS2	RALBP1 associated Eps domain containing 2	XR_045275
Ssc.28508.1.S1_at	RFX1	Regulatory factor X, 1 (influences HLA class II expression)	NM_002918
Ssc.10733.1.A1_at	RGL1	Ral guanine nucleotide dissociation stimulator-like 1	NM_015149
Ssc.21579.1.S1_at	RGL1	Ral guanine nucleotide dissociation stimulator-like 1	NM_015149
Ssc.3597.1.S1_at	RGL1	Ral guanine nucleotide dissociation stimulator-like 1	NM_015149
Ssc.5588.1.A1_at	RGS11	Regulator of G-protein signaling 11	NM_003834
Ssc.29738.1.A1_at	RHOT1	Ras homolog gene family, member T1	NM_001033566
Ssc.1600.1.A1_a_at	RIMKLB	Ribosomal modification protein rimK-like family member B	NM_020734.2
Ssc.1600.1.A1_at	RIMKLB	Ribosomal modification protein rimK-like family member B	NM_020734.2
Ssc.25201.1.A1_at	RIMS2	Regulating synaptic membrane exocytosis 2	NM_001100117
Ssc.8492.1.A1_at	RIMS2	Regulating synaptic membrane exocytosis 2	NM_001100117
Ssc.29653.1.A1_at	RNF121	Ring finger protein 121	NM_018320
Ssc.10508.1.A1_at	RNF128	Ring finger protein 128	NM_024539
Ssc.26319.1.S1_at	RNF168	Ring finger protein 168	NM_152617
Ssc.7445.1.A1_at	RNF20	Ring finger protein 20	XM_001926594
Ssc.12138.1.A1_at	ROBO1	Roundabout, axon guidance receptor, homolog 1 (Drosophila)	NM_002941
Ssc.29681.1.A1_at	ROR1	Receptor tyrosine kinase-like orphan receptor 1	NM_001083592
Ssc.12166.1.A1_at	RPL36A	Ribosomal protein L36A	NM_001101383
Ssc.21424.1.A1_at	RPRD1A	Regulation of nuclear pre-mRNA domain containing 1A	NM_018170.3
Ssc.11132.1.S1_a_at	RPS18	Ribosomal protein S18	NM_213940
Ssc.2132.1.S1_a_at	RPS6KA5	Ribosomal protein S6 kinase, 90kDa, polypeptide 5	XM_001926231
Ssc.13533.1.A1_at	RPTOR	Regulatory associated protein of MTOR, complex 1	NM_020761.2
Ssc.9772.1.S1_at	RSBN1L	Round spermatid basic protein 1-like	NM_198467
Ssc.10185.2.A1_at	RSF1	Remodeling and spacing factor 1	NM_001142834
Ssc.5039.2.S1_at	RTN4RL1	Reticulon 4 receptor-like 1	NM_178568
Ssc.9710.1.A1_at	RUNDC1	RUN domain containing 1	NM_173079
Ssc.25990.1.S1_at	RUNX1T1	Runt-related transcription factor 1; translocated to, 1 (cyclin D-related)	XM_001927928
Ssc.15317.1.A1_at	RYBP	RING1 and YY1 binding protein	NM_012234
Ssc.1921.1.A1_at	RYR2	Ryanodine receptor 2 (cardiac)	NM_001035
Ssc.13148.1.A1_at	SAGE1	Sarcoma antigen 1	NM_018666
Ssc.15959.1.S1_at	SAMD8	Sterile alpha motif domain containing 8	NM_144660
Ssc.13791.1.A1_at	SATB1	Special AT-rich sequence binding protein 1 (binds to nuclear matrix/scaffold-associating DNA's)	NM_002971
Ssc.12733.1.A1_at	SCML2	Sex comb on midleg-like 2 (Drosophila)	NM_006089
Ssc.1424.1.S1_at	SCYL2	SCY1-like 2 (S. cerevisiae)	NM_017988
Ssc.5938.1.A1_at	SDCBP2	Syndecan binding protein (syntenin) 2	NM_015685
Ssc.13312.1.A1_at	SDK1	Sidekick homolog 1 (Chicken)	NM_001079653
Ssc.10124.1.A1_at	SEC61A2	SEC61 alpha 2 subunit (S. Cerevisiae)	NM_018144
Ssc.18574.1.A1_at	SELF2	CUGBP, Elav-like family member 2	NM_001025076
Ssc.22683.1.S1_at	SEMA3D	Sema domain, immunoglobulin domain (Ig), short basic domain, secreted, (semaphorin) 3A	NM_152754
Ssc.9972.1.A1_at	SEMA3G	Sema domain, immunoglobulin domain (Ig), short basic domain, secreted, (semaphorin) 3A	NM_020163
Ssc.27746.1.S1_at	SEMA4B	Sema domain, immunoglobulin domain (Ig), transmembrane domain (TM) and short cytoplasmic domain, (semaphorin) 4B	NM_020210
Ssc.5675.1.S1_at	SEPT2	Septin 2	NM_001008491.1
Ssc.3415.1.S1_at	SERTAD3	SERTA domain containing 3	NM_013368
Ssc.7070.1.S1_at	SESN1	Sestrin 1	NM_014454
Ssc.9611.1.A1_at	SESN1	Sestrin 1	NM_014454
Ssc.12712.1.A1_at	SESTD1	SEC14 and spectrin domains 1	NM_178123
Ssc.27932.1.S1_at	SETD3	SET domain containing 3	NM_032233
Ssc.17158.2.A1_at	SFRS11	Splicing factor, arginine/serine-rich 11	NM_001044587
Ssc.23780.1.S1_at	SFRS11	Splicing factor, arginine/serine-rich 11	NM_001044587
Ssc.13423.1.A1_at	SFRS15	Splicing factor, arginine/serine-rich 15	NM_020706
Ssc.12708.1.A1_at	SFRS2IP	Splicing factor, arginine/serine-rich 2, interacting protein	NM_004719
Ssc.7145.1.A1_at	SFRS2IP	Splicing factor, arginine/serine-rich 2, interacting protein	NM_004719
Ssc.13481.1.A1_at	SGSM1	Small G protein signaling modulator 1	NM_001039948
Ssc.18189.1.S1_at	SIK3	SIK family kinase 3	NM_025164.3
Ssc.13780.1.S1_x_at	SLA-1	MHC class I antigen 1	NM_001097431
Ssc.13780.6.S1_a_at	SLA-1	MHC class I antigen 1	NM_001097431
Ssc.13780.12.S1_a_at	SLA-2	MHC class I antigen 2	NM_001113702
Ssc.7830.1.A1_at	SLC13A1	Solute carrier family 13 (sodium/sulfate symporters), member 1	NM_022444
Ssc.25054.1.S1_at	SLC22A15	Solute carrier family 22, member 15	NM_018420
Ssc.12727.1.A1_at	SLC24A4	Solute carrier family 24 (sodium/potassium/calcium exchanger), member 4	NM_153646
Ssc.12727.2.A1_at	SLC24A4	Solute carrier family 24 (sodium/potassium/calcium exchanger), member 4	NM_153646
Ssc.1725.1.S1_at	SLC25A12	Calcium-binding mitochondrial carrier protein Aralar1 (Mitochondrial aspartate glutamate carrier 1) (Solute carrier family 25, member 12)	NM_003705
Ssc.10800.1.S1_at	SLC25A14	Solute carrier family 25 (mitochondrial carrier, brain), member 14	NM_003951
Ssc.10800.2.A1_at	SLC25A14	Solute carrier family 25 (mitochondrial carrier, brain), member 14	NM_003951
Ssc.6368.1.A1_at	SLC25A29	Solute carrier family 25, member 29	NM_001039355
Ssc.3833.1.S1_at	SLC25A30	Solute carrier family 25, member 30	NM_001010875
Ssc.18117.1.A1_at	SLC2A4RG	SLC2A4 regulator	NM_020062
Ssc.24028.1.A1_at	SLC2A4RG	SLC2A4 regulator	NM_020062
Ssc.19836.1.S1_at	SLC31A2	Solute carrier family 31 (copper transporters), member 2	NM_001860
Ssc.19836.2.S1_at	SLC31A2	Solute carrier family 31 (copper transporters), member 2	NM_001860
Ssc.8382.1.S1_at	SLC39A11	Solute carrier family 39 (metal ion transporter), member 11	NM_139177
Ssc.9116.1.A1_at	SLC39A2	Solute carrier family 39 (zinc transporter), member 2	NM_014579
Ssc.12083.2.S1_at	SLC41A1	Solute carrier family 41, member 1	NM_173854
Ssc.12083.3.A1_at	SLC41A1	Solute carrier family 41, member 1	NM_173854
Ssc.30657.1.S1_at	SLC41A1	Solute carrier family 41, member 1	NM_173854
Ssc.4945.1.S1_at	SLC9A3R2	Solute carrier family 9 (sodium/hydrogen exchanger), member 3 regulator 2	NM_001137639
Ssc.10203.1.S1_at	SLMAP	Sarcolemma associated protein	NM_007159
Ssc.7880.1.S1_at	SLTM	SAFB-like, transcription modulator	XM_001928873
Ssc.18925.1.A1_at	SMAD2	SMAD family member 2	NM_005901
Ssc.18925.2.S1_at	SMAD2	SMAD family member 2	NM_001003652.2
Ssc.13620.1.A1_at	SMARCA5	SWI/SNF related, matrix associated, actin dependent regulator of chromatin, subfamily a, member 5	NM_003601
Ssc.15021.2.A1_at	SMARCA5	SWI/SNF related, matrix associated, actin dependent regulator of chromatin, subfamily a, member 5	NM_003601
Ssc.8376.1.A1_at	SMARCAD1	SWI/SNF-related, matrix associated, actin-dependent regulator of chromatin subfamily A containing DEAD/H box 1	NM_001128429
Ssc.25006.1.S1_at	SMC6	Structural maintenance of chromosomes 1 (yeast)	NM_024624
Ssc.24133.1.S1_at	SMCHD1	Structural maintenance of chromosomes flexible hinge domain containing 1	NM_015295
Ssc.30152.1.A1_at	SMG1	SMG1 homolog, phosphatidylinositol 3-kinase-related kinase (C. elegans)	NM_015092.4
Ssc.4705.2.A1_at	SMOC2	Sparc related modular calcium binding 2	NM_022138
Ssc.18578.2.S1_a_at	SMOX	Spermine oxidase	XR_045668
Ssc.2207.2.S1_a_at	SMTN	Smoothelin	NM_006932
Ssc.30384.1.A1_at	SNAP91	Synaptosomal-associated protein, 91kDa homolog (Mouse)	NM_014841
Ssc.7431.1.A1_at	SNAP91	Synaptosomal-associated protein, 91kDa homolog (Mouse)	NM_014841
Ssc.5010.1.S1_at	SNAPIN	SNAP-associated protein	XM_001929578
Ssc.11729.1.A1_at	SNF1LK2	SNF1-like kinase 2	NM_015191
Ssc.3695.3.S1_a_at	SNHG11	Small nucleolar RNA host gene 11 (non-protein coding)	NR_003239
Ssc.1319.1.S1_at	SNX29	Sorting nexin 29	NM_001080530
Ssc.8230.1.A1_at	SNX4	Sorting nexin 4	NM_003794
Ssc.16529.2.S1_at	SNX6	Sorting nexin 6	XM_001928268
Ssc.5643.1.A1_at	SOAT1	Sterol O-acyltransferase 1	NM_003101
Ssc.26261.1.A1_at	SON	SON DNA binding protein	NM_032195
Ssc.29177.1.A1_at	SORCS3	Sortilin-related vps10 domain containing receptor 3	NM_014978
Ssc.21796.1.S1_at	SORL1	Sortilin 1	NM_003105
Ssc.22700.1.S1_at	SOX5	Sry (sex determining region Y)-box 5	NM_006940
Ssc.7207.2.A1_at	SP100	Nuclear autoantigen Sp-100	NM_001080391
Ssc.11163.1.S1_at	SP140	Nuclear autoantigen Sp-140	NM_001005176
Ssc.26655.1.S1_at	SP2	SP2 transcription factor	NM_003110
Ssc.17946.1.A1_at	SPAG9	Sperm associated antigen 9	NM_003971
Ssc.1458.3.A1_a_at	SPARC	Secreted protein, acidic, cysteine-rich (osteonectin)	NM_001031794
Ssc.2543.1.S1_at	SPOCK2	Sparc/osteonectin, CWCV and Kazal-like domains proteoglycan (testican) 3	NM_014767
Ssc.16898.1.S1_at	SPTLC1	Serine palmitoyltransferase 1	NM_006415
Ssc.13308.1.A1_at	SRP19	Signal recognition particle 19kDa	NM_003135
Ssc.17862.1.A1_at	SRPK2	SFRS protein kinase 2	NM_182691
Ssc.19422.1.S1_at	SSBP2	Single-stranded DNA binding protein 2	NM_012446
Ssc.12711.1.S1_at	SSFA2	Sperm specific antigen 2	XM_001928406
Ssc.24429.1.A1_at	SSFA2	Sperm specific antigen 2	XM_001928406
Ssc.6754.1.A1_at	ST13	Suppression of tumorigenicity 13 (colon carcinoma) (Hsp70 interacting protein)	NM_003932
Ssc.28293.1.A1_at	STAG1	Stromal antigen 1	NM_005862
Ssc.15914.1.S1_at	STAT4	signal transducer and activator of transcription 4	XM_001924928
Ssc.2464.1.S1_at	STC1	Stanniocalcin 1	NM_001103212
Ssc.23262.1.A1_s_at	STK33	Serine/threonine kinase 33	NM_030906
Ssc.23217.2.S1_at	STRN3	Striatin, calmodulin binding protein 3	NM_001083893
Ssc.6797.1.S1_at	STXBP1	Syntaxin binding protein 1	NM_001032221
Ssc.30767.1.A1_at	STXBP3	Syntaxin binding protein 3	NM_007269
Ssc.27354.1.S1_at	STXBP5	Syntaxin binding protein 3	NM_001127715
Ssc.30198.1.A1_at	SUV420H1	Suppressor of variegation 4-20 homolog 1 (Drosophila)	NM_016028
Ssc.4394.1.S1_at	SUV420H1	Suppressor of variegation 4-20 homolog 1 (Drosophila)	NM_016028
Ssc.29010.1.A1_at	SYAP1	Synapse associated protein 1, SAP47 homolog (Drosophila)	XM_001924191
Ssc.12130.1.A1_at	SYMPK	Symplekin	NM_004819
Ssc.3343.1.S1_at	SYNPO2	Synaptopodin 2	NM_133477
Ssc.12246.1.A1_at	SYT13	Synaptotagmin XIII	NM_020826
Ssc.12246.2.A1_at	SYT13	Synaptotagmin XIII	NM_020826
Ssc.12374.1.A1_at	SYT13	Synaptotagmin XIII	NM_020826
Ssc.18819.1.A1_at	SYT13	Synaptotagmin XIII	NM_020826
Ssc.19553.1.A1_at	TACC2	Transforming, acidic coiled-coil containing protein 2	XM_001926806
Ssc.3140.1.S1_at	TAF5L	TAF5-like RNA polymerase II, p300/CBP-associated factor (PCAF)-associated factor, 65kDa	XM_001927954
Ssc.25555.1.S1_at	TATDN1	TatD DNase domain containing 1	NM_032026
Ssc.1779.1.S1_at	TBC1D10A	TBC1 domain family, member 10A	XM_001929197
Ssc.23894.1.A1_at	TBCEL	Tubulin folding cofactor E-like	NM_001130047
Ssc.6641.1.S1_at	TBK1	TANK-binding kinase 1	NM_001105292
Ssc.19636.1.S1_at	TBL1X	Transducin (beta)-like 1, X-linked	NM_005647
Ssc.26076.1.S1_at	TBL1X	Transducin (beta)-like 1, X-linked	NM_005647
Ssc.16844.1.A1_at	TC2N	Tandem C2 domains, nuclear	NM_001128595
Ssc.5692.1.S1_at	TC2N	Tandem C2 domains, nuclear	XM_001926473
Ssc.13492.1.A1_at	TCF12	Transcription factor 12	NM_003205
Ssc.30220.1.A1_at	TCP11L2	T-complex 11 (Mouse) like 2	NM_152772
Ssc.15544.1.A1_at	TCTN2	Tectonic family member 2	XM_001927405
Ssc.27227.1.S1_at	TDRD7	Tudor domain containing 7	NM_014290
Ssc.28446.1.S1_at	TET1	Tet oncogene family member 3	XM_001928303
Ssc.26946.1.A1_s_at	TET2	Tet oncogene family member 2	NM_001127208
Ssc.11177.1.S1_at	TET3	Tet oncogene family member 3	NM_144993.1
Ssc.14106.1.A1_at	TFB1M	Transcription factor B1, mitochondrial	NM_016020
Ssc.92.1.S1_at	TGFB2	Transforming growth factor, beta 2	L08375.1
Ssc.1176.1.A1_at	TGFBR3	Transforming growth factor, beta receptor II (70/80kDa)	NM_003243
Ssc.5239.1.S1_at	TGM2	Transglutaminase 2 (C polypeptide, protein-glutamine-gamma-glutamyltransferase)	XM_001925640
Ssc.1051.1.S1_at	TGOLN2	Trans-golgi network protein 2	NM_006464
Ssc.5569.1.S1_at	THRA	Thyroid hormone receptor, alpha (erythroblastic leukemia viral (v-erb-a) oncogene homolog, avian)	NM_214190
Ssc.30458.1.A1_at	TIAM2	T-cell lymphoma invasion and metastasis 2	NM_001010927
Ssc.16022.1.S1_at	TIGD4	Tigger transposable element derived 4	NM_214164
Ssc.2425.1.S1_at	TJP1	Tight junction protein 1 (zoan occludens 1)	NM_003257
Ssc.16907.1.A1_at	TJP2	Tight junction protein 2 (zona occludens 2)	NM_004817
Ssc.23465.1.S1_at	TJP2	Tight junction protein 2 (zona occludens 2)	NM_004817
Ssc.18454.1.A1_at	TLE1	Transducin-like enhancer of split 1 (E(sp1) homolog, Drosophila)	XM_001924915
Ssc.6012.1.S1_at	TM2D3	TM2 domain containing 3	NM_025141
Ssc.15736.1.S2_at	TMBIM6	Transmembrane BAX inhibitor motif containing 6	NM_001005348
Ssc.29962.1.A1_at	TMBIM6	Transmembrane BAX inhibitor motif containing 6	NM_003217.2
Ssc.3299.1.S1_at	TMEM106B	Transmembrane protein 106B	NM_018374
Ssc.20347.1.S1_at	TMEM130	Transmembrane protein 130	NM_152913
Ssc.22123.1.A1_at	TMEM2	Transmembrane protein 2	NM_013390
Ssc.5298.1.A1_at	TMPRSS2	Transmembrane protease, serine 2	NM_005656
Ssc.4122.1.A1_at	TMSB4X	thymosin beta 4, X-linked	NM_001141991
Ssc.4122.1.A1_s_at	TMSB4X	thymosin beta 4, X-linked	NM_001141991
Ssc.24265.1.S1_at	TNK1	Tyrosine kinase, non-receptor, 1	NM_003985
Ssc.29902.1.A1_at	TNPO3	Transportin 3	NM_012470
Ssc.10883.1.S1_at	TNRC6A	Trinucleotide repeat containing 6A	NM_014494
Ssc.12187.1.S1_at	TNRC6A	Trinucleotide repeat containing 6A	NM_014494
Ssc.17507.1.S1_at	TNRC6C	Trinucleotide repeat containing 6C	NM_018996
Ssc.5683.1.S1_a_at	TOR3A	Torsin family 3, member A	NM_022371
Ssc.10789.1.A1_at	TPRG1	Tumor protein p63 regulated 1	NM_198485
Ssc.11075.3.S1_a_at	TRBC1	T cell receptor beta constant 1	BC030533.1
Ssc.9504.1.A1_at	TRGV9	T cell receptor gamma variable 9	M16768.1
Ssc.17517.1.S1_at	TRIB2	Tribbles homolog 2 (Drosophila)	NM_021643
Ssc.19508.1.S1_at	TRIM56	Tripartite motif-containing 56	NM_030961
Ssc.24451.1.S1_at	TRPC1	Transient receptor potential cation channel, subfamily C, member 1	NM_001145751
Ssc.8445.1.A1_at	TRPC1	Transient receptor potential cation channel, subfamily C, member 1	NM_003304
Ssc.13600.1.S1_at	TRPM3	Transient receptor potential cation channel, subfamily M, member 3	NM_001007470
Ssc.28940.1.A1_at	TRPM6	Transient receptor potential cation channel, subfamily M, member 6	NM_017662
Ssc.8608.1.A1_at	TRPS1	Trichorhinophalangeal syndrome I	NM_014112
Ssc.30704.1.S1_at	TSHZ1	Teashirt zinc finger homeobox 1	XM_001926750
Ssc.4308.1.A1_at	TTC21B	Tetratricopeptide repeat domain 21B	NM_024753
Ssc.5022.1.A1_at	TTC29	Tetratricopeptide repeat domain 29	NM_031956
Ssc.7368.1.A1_at	TTC7B	Tetratricopeptide repeat domain 7B	NM_001010854
Ssc.11552.1.A1_at	TTF1	Transcription termination factor, RNA polymerase I	NM_007344
Ssc.28175.1.A1_at	TTLL5	Tubulin tyrosine ligase-like family, member 5	NM_015072
Ssc.7845.1.A1_at	TTN	Titin	NM_133378
Ssc.4829.1.A1_at	TXNL1	Thioredoxin-like 1	NM_004786
Ssc.16085.1.A1_at	TYK2	Tyrosine kinase 2	NM_001114670
Ssc.3544.1.S1_a_at	UBB	Ubiquitin B	NM_001105309
Ssc.16001.1.A1_at	UBE1X	Ubiquitin-activating enzyme E1X	AF132070.1
Ssc.20992.1.A1_at	UBE2E2	Ubiquitin-conjugating enzyme E2E 2 (UBC4/5 homolog, Yeast)	NM_001078672
Ssc.22450.1.S1_at	UBE2O	Ubiquitin-conjugating enzyme E2O	NM_022066
Ssc.13405.1.A1_at	UBE2W	Ubiquitin-conjugating enzyme E2W (putative)	NM_001001481
Ssc.6915.1.A1_at	UBR2	Ubiquitin protein ligase E3 component n-recognin 2	NM_015255.1
Ssc.5395.1.S1_at	UBR3	Ubiquitin protein ligase E3 component n-recognin 3	NM_172070
Ssc.21585.2.S1_at	UBR7	Ubiquitin protein ligase E3 component n-recognin 7	NM_001100417
Ssc.6920.1.S1_at	UNC45A	Unc-45 homolog A (C. Elegans)	XM_001929373
Ssc.13859.1.A1_at	UNC45B	Unc-45 homolog B (C. Elegans)	NM_001113442
Ssc.26282.1.S1_a_at	UNC45B	Unc-45 homolog B (C. Elegans)	NM_001033576
Ssc.18449.1.S1_at	UNC84B	Unc-84 homolog B (C. Elegans)	NM_015374
Ssc.16841.1.S1_at	UNK	Unkempt homolog (Drosophila)	NM_001080419
Ssc.31101.1.S1_at	UPF2	UPF2 regulator of nonsense transcripts homolog (Yeast)	NM_015542
Ssc.30284.1.A1_at	USP34	Ubiquitin specific peptidase 34	NM_014709
Ssc.22246.1.A1_at	USP37	Ubiquitin specific peptidase 37	NM_020935
Ssc.11144.1.A1_at	USP7	Ubiquitin specific peptidase 7 (herpes virus-associated)	NM_001135680
Ssc.13093.1.S1_at	USP7	Ubiquitin specific peptidase 7 (herpes virus-associated)	NM_001135680
Ssc.8310.1.A1_at	UTX	Ubiquitously transcribed tetratricopeptide repeat, X chromosome	NM_021140
Ssc.1171.1.S1_at	VAMP8	Vesicle-associated membrane protein 8 (endobrevin)	NM_003761
Ssc.16660.1.S1_at	VAT1	Vesicle amine transport protein 1 homolog (T californica)	NM_006373
Ssc.2395.3.A1_at	VPS26A	Vacuolar protein sorting 26A	XM_001925999
Ssc.12984.1.A1_s_at	VPS36	Vacuolar protein sorting 36 (Yeast)	NM_016075
Ssc.13712.1.S1_at	VPS4B	Vacuolar protein sorting 4B	NM_004869
Ssc.26775.1.A1_at	VPS53	Vacuolar protein sorting 53	NM_001128159
Ssc.30725.1.S1_at	WAPAL	Wings apart-like homolog (Drosophila)	NM_015045
Ssc.2930.1.S1_a_at	WASF2	WAS protein family, member 1	NM_006990
Ssc.21951.1.S1_at	WASL	Wiskott-Aldrich syndrome-like	NM_003941
Ssc.24857.1.S1_at	WDFY1	WD repeat and FYVE domain containing 3	NM_020830
Ssc.29248.1.A1_at	WDFY1	WD repeat and FYVE domain containing 3	NM_020830
Ssc.1858.1.A1_at	WDFY3	WD repeat and FYVE domain containing 3	NM_014991
Ssc.26367.1.S1_at	WDFY3	WD repeat and FYVE domain containing 3	NM_014991
Ssc.28786.1.S1_at	WDR17	WD repeat domain 17	NM_170710
Ssc.20751.1.S1_at	WDR47	WD repeat domain 47	NM_014969
Ssc.12160.1.A1_at	WDR62	WD repeat domain 62	NM_001083961
Ssc.24219.1.S1_at	WDR68	WD repeat domain 68	NM_005828
Ssc.26598.1.S1_at	WDR7	WD repeat domain 7	NM_015285
Ssc.4539.1.S1_at	WHSC1L1	Wolf-Hirschhorn syndrome candidate 1-like 1	NM_017778
Ssc.4255.1.S1_at	WNK3	WNK lysine deficient protein kinase 3	NM_001002838
Ssc.977.1.A1_at	WSB1	WD repeat and SOCS box-containing 1	NM_015626
Ssc.1680.1.S1_at	WWP1	WW domain containing E3 ubiquitin protein ligase 1	XM_001927574
Ssc.2911.1.A1_at	YTHDC1	YTH domain containing 1	NM_001031732
Ssc.27372.1.S1_at	ZAK	Sterile alpha motif and leucine zipper containing kinase AZK	NM_133646.2
Ssc.4196.1.A1_at	ZBTB44	Zinc finger and BTB domain containing 44	NM_014155
Ssc.30602.1.A1_at	ZC3H12D	Zinc finger CCCH-type containing 12D	NM_207360
Ssc.18184.1.S1_at	ZC3H13	Zinc finger CCCH-type containing 13	NM_015070
Ssc.25591.1.S1_at	ZCCHC11	Zinc finger, CCHC domain containing 11	NM_001009881
Ssc.13133.1.A1_at	ZCCHC6	Zinc finger, CCHC domain containing 6	NM_024617
Ssc.21294.1.S1_at	ZCCHC6	Zinc finger, CCHC domain containing 6	NM_024617
Ssc.9299.1.S1_at	ZEB1	Zinc finger E-box binding homeobox 1	NM_001128128
Ssc.9571.1.S1_at	ZFAND6	Zinc finger, AN1-type domain 6	XM_001928180
Ssc.11774.1.A1_at	ZFYVE1	Zinc finger, FYVE domain containing 1	NM_021260
Ssc.5254.1.A1_at	ZFYVE1	Zinc finger, FYVE domain containing 1	NM_021260
Ssc.10598.1.A1_at	ZFYVE16	Zinc finger, FYVE domain containing 16	NM_001105251
Ssc.13567.1.A1_at	ZHX2	Zinc fingers and homeoboxes 2	NM_014943
Ssc.8454.1.A1_at	ZMYM6	Zinc finger, MYM-type 6	NM_007167
Ssc.2743.1.S1_at	ZMYND17	Zinc finger, MYND-type containing 17	XM_001925327
Ssc.13179.1.A1_at	ZNF227	Zinc finger protein 227	NM_182490
Ssc.20633.1.S1_at	ZNF333	Zinc finger protein 333	NM_032433
Ssc.5927.1.S1_at	ZNF350	Zinc finger protein 350	NM_021632
Ssc.26782.1.S1_at	ZNF382	Zinc finger protein 382	NM_032825
Ssc.7837.1.S1_at	ZNF419	Zinc finger protein 419	NM_001098491
Ssc.27542.1.S1_at	ZNF423	Zinc finger protein 423	NM_015069
Ssc.25782.1.S1_at	ZNF445	Zinc finger protein 445	NM_181489
Ssc.1800.1.A1_at	ZNF558	Zinc finger protein 558	NM_144693
Ssc.29259.1.A1_at	ZNF567	Zinc finger protein 567	NM_152603
Ssc.30905.1.A1_at	ZNF582	Zinc finger protein 582	NM_144690
Ssc.5393.1.A1_at	ZNF672	Zinc finger protein 672	NM_024836
Ssc.1785.1.A1_at	ZNF677	Zinc finger protein 677	NM_182609
Ssc.30762.1.S1_at	ZNF830	Zinc finger protein 830	NM_052857
Ssc.17342.1.S1_at	ZO1	Zonula occludens 1	AJ318101.1
Ssc.2331.1.S1_at	ZYG11B	Zyg-11 homolog B (C. elegans)	NM_024646

## Sheet: C3
ID	Gene Symbol	Gene Title	RefSeq ID
Ssc.178.1.S1_at	A	Blood group A transferase-like	NM_213799
Ssc.28703.1.S1_at	AADACL1	Arylacetamide deacetylase-like 1	NM_020792
Ssc.12420.1.A1_at	ABCA2	ATP-binding cassette, sub-family A (ABC1), member 2	NM_001606
Ssc.27521.1.S1_at	ABCD4	ATP-binding cassette, Sub-family D (ALD), member 4	NM_005050
Ssc.27521.2.S1_at	ABCD4	ATP-binding cassette, Sub-family D (ALD), member 4	NM_005050
Ssc.27521.3.S1_at	ABCD4	ATP-binding cassette, Sub-family D (ALD), member 4	NM_005050
Ssc.10098.1.A1_at	ABHD13	Chromosome 13 open reading frame 6	NM_032859
Ssc.17069.1.A1_at	ACAD11	Acyl-Coenzyme A dehydrogenase family, member 11	NM_032169
Ssc.5055.1.S1_at	ACADSB	Acyl-coenzyme A dehydrogenase, short/branched chain	NM_001609
Ssc.16637.1.S1_at	ACADVL	Acyl-Coenzyme A dehydrogenase, very long chain	NM_000018
Ssc.15903.1.S1_at	ACAN	Aggrecan 1 (chondroitin sulfate proteoglycan 1, large aggregating proteoglycan, antigen identified by monoclonal antibody A0122)	NM_001135
Ssc.1995.1.S1_at	ACAP3	ArfGAP with coiled-coil, ankyrin repeat and PH domains 3	NM_030649.2
Ssc.26682.1.A1_at	ACO1	Aconitase 1, soluble	NM_002197
Ssc.4767.1.S1_at	ACO1	Aconitase 1, soluble	NM_002197
Ssc.16009.1.S1_at	ACRBP	Acrosin binding protein	D16200.1
Ssc.30575.1.A1_at	ADAMTS3	ADAM metallopeptidase with thrombospondin type 1 motif, 3	NM_014243
Ssc.26909.1.A1_at	ADK	Adenosine kinase	NM_001123
Ssc.4756.1.A1_at	ADORA3	Adenosine A3 receptor	NM_000677
Ssc.4756.2.S1_at	ADORA3	Adenosine A3 receptor	NM_000677
Ssc.24153.1.S1_at	ADSSL1	Adenylosuccinate synthase like 1	NM_001097509
AFFX-Ss_ErythRec_5_at	AFFX-Ss_ErythRec_5	AFFX-Ss_ErythRec_5	Null
AFFX-SSC-5SrRNA_at	AFFX-SSC-5SrRNA	AFFX-SSC-5SrRNA	Null
Ssc.21126.1.S1_at	AFM	Afamin	NM_001133
Ssc.19690.1.S1_at	AGER	Advanced glycosylation end product-specific receptor	NM_001123218
Ssc.23792.2.A1_at	AHR	Aryl hydrocarbon receptor	AF233432.1
Ssc.19312.1.S1_at	AIM1	Absent in melanoma 1	NM_001624
Ssc.18208.1.S1_at	AKR1CL2	Aldo-keto reductase family 1 member CL2-like	NM_001040177
Ssc.18208.2.S1_at	AKR1CL2	Aldo-keto reductase family 1 member CL2-like	NM_001040177
Ssc.22155.1.S1_at	AKT3	V-Akt murine thymoma viral oncogene homolog 3	NM_005465
Ssc.8153.1.A1_at	AKTIP	AKT interacting protein	NM_001012398
Ssc.22942.1.S1_at	ALDH1L1	Aldehyde dehydrogenase 1 family, member L1	NM_012190
Ssc.11147.1.S1_at	ALDH2	Aldehyde dehydrogenase 2 family (mitochondrial)	NM_001044611
Ssc.2699.1.S1_at	ALG3	Asparagine-linked glycosylation 3 homolog (Yeast, alpha-1,3-mannosyltransferase)	NM_005787.5
Ssc.2699.2.S1_at	ALG3	Asparagine-linked glycosylation 3 homolog (Yeast, alpha-1,3-mannosyltransferase)	NM_005787.5
Ssc.21403.1.S1_at	ALG5	Asparagine-linked glycosylation 3 homolog (Yeast, alpha-1,3-mannosyltransferase)	NM_013338
Ssc.24572.1.S1_at	ALX4	Aristaless-like homeobox 4	NM_021926
Ssc.21745.1.S1_at	ANK1	Ankyrin 1, erythrocytic	NM_000037
Ssc.26896.1.A1_at	ANKFY1	Ankyrin repeat and fyve domain containing 1	NM_016376
Ssc.26213.1.S1_at	ANKRD13A	Ankyrin repeat domain 13	NM_033121
Ssc.19751.1.S1_at	APIP	Apaf1 interacting protein	NM_015957
Ssc.19257.1.S1_at	APOA1BP	Apoliprotein A-I binding protein	NM_144772
Ssc.14503.1.S1_at	APOA4	Apolipoprotein A-IV	NM_214388
Ssc.30587.1.A1_at	APOLD1	Apolipoprotein l domain containing 1	NM_001130415
Ssc.1316.1.S1_at	ARF4	ADP-ribosylation factor 4	NM_001660
Ssc.30073.1.A1_at	ARHGAP28	Rho GTPase activating protein 28	NM_001010000
Ssc.4246.1.S1_at	ARHGEF10L	Rho guanine nucleotide exchange factor (GEF) 10-like	NM_001011722
Ssc.12370.1.A1_at	ARHGEF5	Rho guanine nucleotide exchange factor (GEF) 5	NM_005435
Ssc.23791.1.A1_at	ARNT	Aryl hydrocarbon receptor nuclear translocator	XM_001929669
Ssc.12236.1.A1_at	ARSD	Arylsulfatase E	NM_001669
Ssc.10036.1.A1_at	ARSK	Arylsulfatase K	NM_198150
Ssc.4959.1.A1_at	ARSK	Arylsulfatase K	NM_198150
Ssc.15863.1.A1_at	ART4	ADP-ribosyltransferase 4 (Dombrock blood group)	AJ291440.1
Ssc.29739.1.A1_at	ARV1	ARV1 homolog (S. Cerevisiae)	NM_022786
Ssc.5544.1.A1_at	ARVCF	Armadillo repeat gene deletes in velocardiofacial syndrome	NM_001670
Ssc.31048.1.A1_at	ASCC1	Activating signal cointegrator 1 complex subunit 1	NM_015947
Ssc.13163.1.A1_s_at	ASF1B	ASF1 Anti-silencing function 1 homolog B (S. Cerevisiae)	NM_018154
Ssc.9516.1.A1_at	ATG4A	ATG4 autophagy related 4 homolog A (S. Cerevisiae)	NM_052936
Ssc.14307.1.A1_at	ATP13A4	ATPase type 13A4	NM_032279
Ssc.7833.1.A1_at	ATP6V1C2	ATPase, H+ transporting, lysosomal 42kDa, V1 subunit C2	NM_001039362
Ssc.16216.1.S1_at	AVPR2	Arginine vasopressin receptor 2	NM_214232
Ssc.20938.1.S1_at	AZU1	Azurocidin 1 (cationic antimicrobial protein 37)	NM_001700
Ssc.21614.1.A1_at	B3GNTL1	UDP-GlcNac:betaGal beta-1,3-N-acetylglucosaminyltransferase-like 1	NM_001009905
Ssc.16825.1.S1_at	B4GALT3	UDP-Gal:betaGlcNAc beta 1,4- galactosyltransferase, polypeptide 3	NM_003779
Ssc.9344.1.A1_at	BACH2	BTB and CNC homology 1, basic leucine zipper transcription factor 2	NM_021813
Ssc.22354.1.A1_at	BATF3	Jun dimerization protein p21 SNFT	NM_018664
Ssc.29753.1.A1_at	BBS5	Bardet-Biedl syndrome 5	NM_152384
Ssc.1026.3.S1_at	BBX	Bobby sox homolog (Drosophila)	NM_020235
Ssc.18625.1.S1_at	BCL11A	B-cell Cll/lymphoma 11A (zinc finger protein)	NM_018014
Ssc.16334.1.S1_at	BCL2L1	BCL2-like 1	NM_214285
Ssc.23493.1.S1_at	BCL2L11	BCL2-like 11 (apoptosis facilitator)	NM_001160074
Ssc.5336.1.S1_at	BCL2L12	BCL2-like 12 (proline rich)	NM_001040668
Ssc.664.1.S1_at	BM88	BM88 antigen	NM_213866
SscAffx.24.1.S1_at	BMP15	Bone morphogenetic protein 15	NM_001005155
Ssc.6603.1.S1_at	BSCL2	Berardinelli-Seip congenital lipodystrophy 2 (seipin)	NM_001128459
Ssc.17927.1.A1_at	BTBD9	BTB (POZ) domain containing 9	NM_001099272
Ssc.8577.1.A1_at	BTF3L4	Basic transcription factor 3-like 4	NM_152265
Ssc.17424.1.S1_at	C10orf11	Chromosome 10 open reading frame 11	NM_032024
Ssc.27015.1.A1_at	C10orf68	Chromosome 10 open reading frame 68	NM_024688
Ssc.4035.1.A1_at	C10orf68	Chromosome 10 open reading frame 68	NM_024688
Ssc.26079.1.S1_at	C10orf91	Chromosome 10 open reading frame 91	NM_173541
Ssc.24924.1.S1_at	C11orf48	Chromosome 11 open reading frame 48	NM_024099
Ssc.14100.1.A1_at	C11orf52	Chromosome 11 open reading frame 52	NM_080659
Ssc.21921.1.A1_at	C12orf34	Chromosome 12 open reading frame 34	NM_032829
Ssc.22009.1.S1_at	C14orf109	Chromosome 13 open reading frame 109	NM_001098621
Ssc.11345.1.A1_at	C15orf24	Chromosome 15 open reading frame 24	NM_020154
Ssc.21729.1.S1_at	C16orf61	Chromosome 16 open reading frame 61	NM_020188
Ssc.3977.1.A1_at	C16orf62	Chromosome 16 open reading frame 62	NM_020314
Ssc.4917.1.S1_at	C17orf101	Chromosome 17 open reading frame 101	AK025875.1
Ssc.4917.2.S1_a_at	C17orf101	Chromosome 17 open reading frame 101	AK025875.1
Ssc.1472.1.A1_at	C17orf103	Chromosome 17 open reading frame 103	NM_152914.2
Ssc.8964.1.S1_at	C19orf22	Chromosome 19 open reading frame 22	NM_138774
Ssc.12715.1.S1_at	C1orf21	Chromosome 1 open reading frame 21	NM_030806
Ssc.12715.1.S1_s_at	C1orf21	Chromosome 1 open reading frame 21	NM_030806
Ssc.12900.1.A1_at	C1QTNF2	C1q and tumor necrosis factor related protein 2	NM_001142829
Ssc.2471.1.A1_at	C2orf25	Chromosome 2 open reading frame 25	NM_015702
Ssc.1111.1.S1_at	C2orf28	Chromosome 2 open reading frame 28	NM_016085
Ssc.3119.1.A1_at	C2orf30	Chromosome 2 open reading frame 30	NM_001127397
Ssc.21805.1.S1_at	C4BPB	Complement component 4 binding protein, beta	NM_000716
Ssc.21108.1.S1_at	C5	Complement component 5	NM_001001646
Ssc.14158.1.A1_at	C5orf44	Chromosome 5 open reading frame 44	NM_001093755
Ssc.9582.1.S1_at	C6orf129	Chromosome 6 open reading frame 129	NM_138493
Ssc.8095.1.A1_at	C7orf44	Chromosome 7 open reading frame 44	NM_018224
Ssc.5108.1.S1_at	C9	Complement component 9	NM_001737
Ssc.24903.1.S1_at	CA10	Carbonic anhydrase XIV	NM_001082533
Ssc.20944.1.S1_at	CA14	Carbonic anhydrase XIV	NM_012113
Ssc.28395.1.A1_at	CACNA2D3	Calcium channel, voltage-dependent, alpha 2/delta subunit 3	NM_018398
Ssc.18832.1.S1_at	CALML5	Calmodulin-like 5	NM_017422
Ssc.19582.2.S1_at	CAMKV	CAM kinase-like vesicle-associated	NM_024046
Ssc.16033.1.S1_at	CAR	Coxsackie-adenovirus-receptor homolog	XM_001924554
Ssc.5784.1.S1_at	CARKD	Carbohydrate kinase domain containing	NM_018210.2
Ssc.7678.1.A1_at	CARP	Cardiac ankyrin repeat protein	NM_213922
Ssc.16995.1.S1_at	CASKIN1	CASK interacting protein 1	NM_020764
Ssc.16147.1.S1_at	CASQ2	Calsequestrin	XM_001927918
Ssc.26581.1.S1_at	CBLN2	Cerebellin 2 precursor	NM_182511
Ssc.16060.1.A1_at	CBPG	Sarcolumenin precursor	AF128841.1
Ssc.17126.2.S1_at	CCDC120	Coiled-coil domain containing 120	NM_033626
Ssc.18505.1.A1_at	CCDC93	Coiled-coil domain containing 93	NM_019044
Ssc.27636.1.S1_at	CCDC93	Coiled-coil domain containing 93	NM_019044
Ssc.25461.1.S1_at	CCDC99	Coiled-coil domain containing 99	NM_017785
Ssc.9803.1.A1_at	CCL15	Chemokine (C-C motif) ligand 15	NM_004167
Ssc.381.1.S1_at	CCL27	Chemokine (C-C motif) ligand 27	NM_001003922
Ssc.7568.1.A1_at	CCL28	Chemokine (C-C motif) ligand 28	NM_019846
Ssc.4147.1.S1_at	CCNYL2	Cyclin Y-like 2	XM_374787.6
Ssc.1714.1.S1_at	CD151	CD151 antigen (RAPH blood group)	NM_001039490
Ssc.22306.2.S1_at	CD164	CD164 antigen, sialomucin	NM_006016
Ssc.15556.1.S1_at	CD44	CD44 antigen (indian blood group)	NM_000610
Ssc.14518.1.S1_at	CD46	CD46 molecule, complement regulatory protein	NM_213888
Ssc.271.1.A1_at	CD55	CD55 molecule, decay accelerating factor for complement (Cromer blood group)	NM_213815
Ssc.272.1.S1_a_at	CD55	CD55 molecule, decay accelerating factor for complement (Cromer blood group)	NM_213815
Ssc.15748.3.S1_a_at	CD80	CD80 molecule	NM_214087
Ssc.3348.1.S1_at	CD97	CD97 molecule	NM_213925
Ssc.13784.1.A1_at	CDC14A	CDC14 cell division cycle 14 homolog A (S. cerevisiae)	NM_003672
Ssc.21956.1.S1_at	CDC16	Cell division cycle 16 homolog (S. cerevisiae)	NM_001078645
Ssc.21846.1.S1_at	CDC42EP3	CDC42 effector protein (Rho GTPase binding) 3	NM_006449
Ssc.21846.2.S1_at	CDC42EP3	CDC42 effector protein (Rho GTPase binding) 3	NM_006449
Ssc.29019.1.S1_at	CDC73	Cell division cycle 73, PAF1/RNA polymerase II complex component, homolog (S. Cerevisiae)	NM_024529
Ssc.4957.1.S1_at	CDC73	Cell division cycle 73, PAF1/RNA polymerase II complex component, homolog (S. Cerevisiae)	NM_024529
Ssc.21033.1.S1_at	CDIPT	CDP-diacylglycerol--inositol 3-phosphatidyltransferase (phosphatidylinositol synthase)	NM_006319
Ssc.10823.1.A1_at	CDK15	Cyclin-dependent kinase 15	NM_139158
Ssc.8312.1.A1_at	CDYL	Chromodomain protein, Y-like	NM_004824
Ssc.10025.1.S1_at	CEBPD	CCAAT/enhancer binding protein (C/EBP), delta	NM_005195.3
Ssc.10025.2.S1_at	CEBPD	CCAAT/enhancer binding protein (C/EBP), delta	NM_005195.3
Ssc.21251.1.A1_a_at	CENPT	Centromere protein T	NM_025082
Ssc.9098.1.A1_at	CHCHD6	Coiled-coil-helix-coiled-coil-helix domain containing 6	NM_032343
Ssc.4653.1.S1_at	CHGA	Chromogranin A (parathyroid secretory protein 1)	NM_001164005
Ssc.3971.1.S1_at	CHID1	Chitinase domain containing 1	NM_023947
Ssc.24996.1.S1_at	CHMP2B	Chromatin modifying protein 2B	NM_014043
Ssc.9444.1.A1_at	CHORDC2P	Cysteine and histidine-rich domain (CHORD)-containing 2 pseudogene	Null
Ssc.31189.1.S1_at	CHPT1	Choline phosphotransferase 1	NM_020244
Ssc.3565.1.A1_at	CHRD	Chordin	NM_003741
Ssc.29027.1.S1_at	CIDE-B	Cell-death-inducing DNA-fragmentation-factor-like effector B	NM_001112688
Ssc.28719.1.S1_at	CLCN4	Chloride channel 4	NM_001830
Ssc.4227.1.S1_at	CLDN5	Claudin 5	AJ318103.1
Ssc.15262.1.S1_at	CLEC18A	C-type lectin domain family 18, member A	NM_001136214.1
Ssc.11992.1.A1_at	CLU	Clusterin	NM_213971
Ssc.18795.1.A1_at	CNTN6	Contactin 6	NM_014461
Ssc.24436.1.A1_at	COL21A1	Collagen, type XXI, alpha 1	NM_030820
Ssc.27339.1.A1_at	COL24A1	Collagen, type XXIV, alpha 1	NM_152890
Ssc.16016.1.A1_at	COL2A1	Collagen, type II, alpha 1	XM_001925959
Ssc.16132.2.S1_at	COL8A1	Collagen, type VIII, alpha 1	XM_001926443
Ssc.6991.2.S1_at	COMMD3	Comm domain containing 3	NM_012071
Ssc.16356.1.A1_at	COMP	Cartilage oligomeric matrix protein	AJ536286.1
Ssc.10453.1.S1_at	CP	Ceruloplasmin (ferroxidase)	NM_000096
RPTR-Ssc-AY125353_at	CP4EPSPS	CP4EPSPS	Null
Ssc.20458.1.S1_at	CPB2	Carboxypeptidase B2 (plasma, carboxypeptidase U)	NM_001872
Ssc.21508.2.A1_at	CPD	Carboxypeptidase D	NM_001304
Ssc.3001.1.S1_at	CRAT	Carnitine acetyltransferase	NM_001113047
Ssc.18546.1.S1_at	CRIM1	Cysteine rich transmembrane BMP regulator 1 (chordin-like)	NM_016441
Ssc.25015.1.S1_at	CRIM1	Cysteine rich transmembrane BMP regulator 1 (chordin-like)	NM_016441
Ssc.4900.1.A1_at	CRIM1	Cysteine rich transmembrane BMP regulator 1 (chordin-like)	NM_016441
Ssc.4900.2.S1_at	CRIM1	Cysteine rich transmembrane BMP regulator 1 (chordin-like)	NM_016441
Ssc.18558.1.S1_at	CRSP-2	Calcitonin receptor-stimulating peptide-2	NM_213747
Ssc.11181.1.S1_at	CSN2	Casein beta	NM_214434
Ssc.10859.1.S1_at	CSRP2	Cysteine and glycine-rich protein 2	NM_001321
Ssc.19310.1.S1_at	CSRP3	Cysteine and glycine-rich protein 3 (cardiac LIM protein)	NM_001127656
Ssc.21088.3.A1_at	CSTF1	Cleavage stimulation factor, 3' pre-RNA, subunit 1, 50kda	NM_001110430
Ssc.21242.3.S1_at	CTNNBL1	Catenin, beta like 1	NM_030877
Ssc.3791.1.S1_at	CTSF	Cathepsin F	NM_003793
Ssc.24902.1.S1_a_at	CUTA	CUTA divalent cation tolerance homolog (E. Coli)	NM_001014433
Ssc.1775.2.S1_at	CUX1	Cut-like 1, ccaat displacement protein (Drosophila)	NM_001913
Ssc.13115.1.A1_at	CXADR	Coxsackie virus and adenovirus receptor	NM_001338
Ssc.24142.1.S1_at	CXXC5	CXXC finger 5	NM_016463
Ssc.2804.1.S1_at	CYB561D2	Cytochrome B-561 domain containing 2	NM_007022
Ssc.2804.2.A1_at	CYB561D2	Cytochrome B-561 domain containing 2	NM_007022
Ssc.11390.1.A1_at	CYBA	Cytochrome B-245, alpha polypeptide	NM_000101
Ssc.14484.3.A1_at	CYP19A1	Cytochrome P450 19A1	NM_214429
Ssc.13387.1.S1_at	CYP19A3	Cytochrome P450 19A3	NM_214431
Ssc.16184.1.S1_s_at	CYP19A3	Cytochrome P450 19A3	NM_214431
Ssc.26321.1.S1_at	CYP2C32	Cytochrome P450 2C32	U35733.1
Ssc.5327.1.S1_at	CYP2J2	Cytochrome p450, family 2, subfamily j, polypeptide 2	NM_000775
Ssc.5327.2.A1_at	CYP2J2	Cytochrome p450, family 2, subfamily J, polypeptide 2	NM_000775
Ssc.22973.1.S1_at	CYP4F22	Cytochrome p450, family 2, subfamily E, polypeptide 2 homolog	NM_173483
Ssc.3999.1.S1_at	DAAM2	Dishevelled associated activator of morphogenesis 2	NM_015345
Ssc.2807.2.A1_at	DAB2	Disabled homolog 2, mitogen-responsive phosphoprotein (Drosophila)	NM_001343
Ssc.9118.1.S1_at	DAB2	Disabled homolog 2, mitogen-responsive phosphoprotein (Drosophila)	NM_001343
Ssc.18799.1.S1_at	DAB2IP	NGAP-like protein	NM_138709
Ssc.21502.1.S1_at	DAB2IP	NGAP-like protein	NM_138709
Ssc.28260.1.A1_at	DACH2	Dachshund homolog 2 (Drosophila)	NM_053281
Ssc.30831.2.A1_at	DAK	Dihydroxyacetone kinase 2 homolog (Yeast)	NM_015533
Ssc.29250.1.A1_at	DAP	Death-associated protein	NM_004394
AFFX-DapX-5_at	dapB	dapB	Null
AFFX-DapX-M_at	dapB	dapB	Null
AFFX-r2-Bs-dap-M_at	dapB	dapB	Null
AFFX-Ssc-r2-Bs-dap-M_at	dapB	dapB	Null
Ssc.396.1.S1_a_at	DBI	Diazepam binding inhibitor (GABA receptor modulator, acyl-Coenzyme A binding protein)	NM_214119
Ssc.1728.1.A1_at	DBNDD1	Dysbindin (dystrobrevin binding protein 1) domain containing 1	NM_001042610
Ssc.17994.1.A1_at	DCTN6	Dynactin 6	NM_006571
Ssc.11437.1.A1_at	DDIT4L	DNA-damage-inducible transcript 4-like	NM_145244
Ssc.3803.1.S1_at	DDRGK1	DDRGK domain containing 1	NM_023935.1
Ssc.18357.1.S1_at	DDX41	DEAD (Asp-Glu-Ala-Asp) box polypeptide 41	NM_016222
Ssc.29041.2.A1_at	DEAF1	Deformed epidermal autoregulatory factor 1 (Drosophila)	NM_021008
Ssc.13417.1.A1_at	DES	Desmin	NM_001927
Ssc.16717.1.S1_at	DGCR6L	Digeorge syndrome critical region gene 6-like	NM_033257
Ssc.5170.2.S1_at	DHX37	DEAH (Asp-Glu-Ala-His) box polypeptide 37	NM_032656
Ssc.26974.1.A1_at	DLG1	Discs, large homolog 1 (Drosophila)	NM_001098424
Ssc.21634.1.A1_at	DMD	Dystrophin (muscular dystrophy, duchenne and becker types)	NM_000109
Ssc.17322.1.S1_at	DNAJB12	DnaJ (Hsp40) homolog, Subfamily B, member 12	NM_001002762
Ssc.18084.1.S1_at	DNAJC12	DnaJ (Hsp40) homolog, Subfamily C, member 12	NM_021800
Ssc.21408.1.S1_at	DNAJC3	DnaJ (Hsp40) homolog, Subfamily C, member 3	NM_006260
Ssc.9.1.S1_at	DNASE1	Deoxyribonuclease I	NM_213991
Ssc.18422.1.S1_a_at	DNASE1L1	Deoxyribonuclease I-like 1	NM_001009932
Ssc.18422.1.S1_at	DNASE1L1	Deoxyribonuclease I-like 1	NM_001009932
Ssc.16815.1.S1_at	DNM2	Dynamin 2	NM_001005360
Ssc.11863.1.A1_at	DOCK3	Dedicator of cytokinesis 3	NM_004947
Ssc.8410.1.A1_at	DPP10	Dipeptidyl-peptidase 10	NM_001004360
Ssc.1214.1.S1_at	DPP7	Dipeptidyl-peptidase 7	NM_013379
Ssc.11387.1.S1_at	DTYMK	Deoxythymidylate kinase (thymidylate kinase)	NM_012145
Ssc.28517.1.S1_at	DUSP10	Dual specificity phosphatase 10	NM_007207
Ssc.8210.1.A1_at	DUSP19	Dual specificity phosphatase 19	NM_080876
Ssc.893.1.S1_at	DYNLRB1	Dynein light chain 2A	NM_014183
Ssc.4490.1.A1_at	DYX1C1	Dyslexia susceptibility 1 candidate 1	NM_001033559
Ssc.3187.1.S1_at	EAF1	ELL associated factor 1	NM_033083
Ssc.28034.1.A1_at	EEF1A2	Eukaryotic translation elongation factor 1 alpha 2	NM_001958
Ssc.16951.1.S1_at	EFEMP2	EGF-containing fibulin-like extracellular matrix protein 2	NM_016938
Ssc.28109.1.A1_at	EFHC1	EF-hand domain (C-terminal) containing 1	NM_018100
Ssc.6432.1.A1_at	EGLN1	EGL nine homolog 1 (C. Elegans)	NM_022051
Ssc.6432.2.S1_at	EGLN1	EGL nine homolog 1 (C. Elegans)	NM_022051
Ssc.27224.1.A1_at	EIF3G	Eukaryotic translation initiation factor 3, subunit 4 delta, 44kDa	NM_003755
Ssc.26419.1.A1_at	EIF4EBP2	Eukaryotic translation initiation factor 4E binding protein 2	NM_004096
Ssc.21087.1.S1_at	EIF5	Eukaryotic translation initiation factor 5	NM_001969
Ssc.9183.1.S1_at	EIF5	Eukaryotic translation initiation factor 5	NM_001969
Ssc.22900.1.A1_at	ELN	Elastin (supravalvular aortic stenosis, Williams-Beuren syndrome)	NM_000501
Ssc.24490.2.A1_at	ELOVL5	ELOVL family member 5, elongation of long chain fatty acids (Fen1/Elo2, sur4/Elo3-like, Yeast)	NM_021814
Ssc.28346.1.A1_at	ELP3	Elongation protein 3 homolog (S. Cerevisiae)	NM_018091
Ssc.15623.1.S1_at	EMID1	EMI domain containing 1	NM_133455
Ssc.21143.2.S1_at	EMILIN3	Elastin microfibril interfacer 3	NM_052846
Ssc.11.1.S1_at	EMSP1	Enamel matrix serine proteinase 1	NM_213802
Ssc.3021.2.A1_at	ENOX2	Cytosolic ovarian carcinoma antigen 1	NM_006375
Ssc.16083.1.S1_at	ENSA	Endosulfine alpha	NM_214174
Ssc.30516.1.A1_at	ERCC5	Excision repair cross-complementing rodent repair deficiency, complementation group 5	NM_000123
Ssc.26348.1.S1_at	ERCC6	Excision repair cross-complementing rodent repair deficiency, complementation group 6	NM_000124
Ssc.16370.1.S1_at	ESR2	Estrogen receptor 2 (ER beta)	NM_001001533
Ssc.18456.1.S1_at	ETS2	V-ets erythroblastosis virus E26 oncogene homolog 2 (Avian)	NM_005239
Ssc.18456.2.S1_at	ETS2	V-ets erythroblastosis virus E26 oncogene homolog 2 (Avian)	NM_005239
Ssc.6163.1.A1_at	ETS2	V-ets erythroblastosis virus E26 oncogene homolog 2 (Avian)	NM_005239
Ssc.6163.2.S1_at	ETS2	V-ets erythroblastosis virus E26 oncogene homolog 2 (Avian)	NM_005239
Ssc.851.1.A1_at	ETV6	Ets variant gene 6 (tel oncogene)	NM_001987
Ssc.8400.1.A1_at	FADS3	Fatty acid desaturase 3	NM_013402
Ssc.25192.1.A1_at	FAF2	FAT tumor suppressor homolog 2 (Drosophila)	NM_014613
Ssc.19595.1.S1_at	FAM131C	Family with sequence similarity 131, member C	NM_182623
Ssc.12498.1.S1_at	FAM148A	Family with sequence similarity 148, member A	NM_207322
Ssc.30585.1.A1_at	FAM167B	Family with sequence similarity 167, member B	NM_032648
Ssc.17916.1.S1_at	FAM173A	Family with sequence similarity 173, member A	NM_023933
Ssc.29899.1.A1_at	FAM190A	Family with sequence similarity 190, member A	BC051694.1
Ssc.27556.1.S1_at	FAM46C	Family with sequence similarity 46, member C	NM_017709
Ssc.8491.1.S1_at	FBRSL1	Fibrosin-like 1	NM_001142641.1
Ssc.5276.2.A1_at	FBXL15	F-box and leucine-rich repeat protein 15	NM_024326
Ssc.9367.1.S1_at	FBXL17	F-Box and leucine-rich repeat protein 17	NM_022824
Ssc.17988.1.S1_at	FCRL5	Fc receptor-like 5	NM_031281
Ssc.24095.1.S1_at	FGFR1	Fibroblast growth factor receptor 1	NM_015850
Ssc.24095.2.A1_at	FGFR1	Fibroblast growth factor receptor 1	NM_015850
Ssc.15839.1.A1_at	FGFR2IIIC	FGF receptor 2IIIC	AJ439896.1
Ssc.11886.1.A1_at	FHOD3	Formin homology 2 domain containing 3	NM_025135
Ssc.17896.1.A1_at	FHOD3	Formin homology 2 domain containing 3	NM_025135
Ssc.17896.2.S1_at	FHOD3	Formin homology 2 domain containing 3	NM_025135
Ssc.2475.1.S1_at	FIBCD1	Fibrinogen C domain containing 1	NM_032843
Ssc.27428.1.S1_at	FIGN	Fidgetin	NM_018086
Ssc.4389.1.A1_at	FKBP1B	FK506 binding protein 1B, 12.6 kDa	NM_004116
Ssc.4389.2.S1_at	FKBP1B	FK506 binding protein 1B, 12.6 kDa	NM_004116
Ssc.6656.1.A1_at	FNDC1	Fibronectin type III domain containing 1	NM_032532
Ssc.2047.1.S1_at	FNDC3A	Fibronectin type III domain containing 3A	NM_001079673
Ssc.2488.2.S1_at	FOXO3	Forkhead box O3	NM_001135959
Ssc.2943.1.A1_at	FOXO3	Forkhead box O3	NM_001135959
Ssc.5833.1.A1_at	FSHB	Follicle stimulating hormone, beta polypeptide	NM_213875
Ssc.22588.1.S1_at	GABARAPL1	GABA(A) receptor-associated protein like 1	NM_031412
Ssc.22493.1.A1_at	GABRG1	Gamma-aminobutyric acid (GABA) a receptor, gamma 1	NM_173536
Ssc.20585.1.S1_at	GADD45G	Growth arrest and DNA-damage-inducible, gamma	NM_006705
Ssc.4371.1.S1_at	GALNS	Galactosamine (N-acetyl)-6-sulfate sulfatase	NM_213955
Ssc.13527.1.A1_at	GALNT3	UDP-N-acetyl-alpha-D-galactosamine:polypeptide N-acetylgalactosaminyltransferase 3 (GalNac-T3)	NM_004482
Ssc.1896.2.A1_a_at	GAMT	Guanidinoacetate n-methyltransferase	NM_000156
Ssc.20367.1.S1_at	GATC	Glutamyl-tRNA(Gln) amidotransferase, subunit C homolog (bacterial)	NM_176818
Ssc.2992.1.A1_at	GC	Group-specific component (vitamin D binding protein)	AY710291.1
Ssc.27618.1.S1_at	GCKR	Glucokinase (hexokinase 4) regulator	NM_001486
Ssc.26101.1.S1_at	GFAP	Glial fibrillary acidic protein	NM_002055
Ssc.22631.1.S1_at	GFPT1	Glutamine-fructose-6-phosphate transaminase 1	NM_002056
Ssc.19325.1.S1_at	GGA2	Golgi associated, gamma adaptin ear containing, Arf binding protein 2	NM_015044
Ssc.21111.1.S1_at	GGCX	Gamma-glutamyl carboxylase	NM_000821
Ssc.15306.2.S1_at	GGH	Gamma-glutamyl hydrolase (conjugase, folylpolygammaglutamyl hydrolase)	NM_003878
Ssc.15306.3.S1_at	GGH	Gamma-glutamyl hydrolase (conjugase, folylpolygammaglutamyl hydrolase)	NM_003878
Ssc.116.2.S1_a_at	GGT1	Gamma-glutamyltransferase 1	NM_214030
Ssc.135.1.S1_a_at	GHRHR	Growth hormone releasing hormone receptor	NM_214035
Ssc.18349.1.S1_at	GIYD2	GIY-YIG domain containing 2	NM_001014999
Ssc.23363.1.S1_at	GLA	Galactosidase, alpha	NM_000169
Ssc.28503.1.S1_at	GMDS	GDP-mannose 4,6-dehydratase	NM_001500
Ssc.28503.2.S1_at	GMDS	GDP-mannose 4,6-dehydratase	NM_001500
Ssc.28162.1.A1_at	GNG12	Guanine nucleotide binding protein (G protein), gamma 12	NM_001145387
Ssc.29789.1.A1_at	GNG12	Guanine nucleotide binding protein (G protein), gamma 12	NM_018841
Ssc.6444.3.S1_at	GNG3	Guanine nucleotide binding protein (G protein), gamma 3	NM_012202
Ssc.28351.1.A1_at	GPHN	Gephyrin	NM_001024218
Ssc.30948.1.S1_at	GRAMD1B	GRAM domain containing 1B	NM_020716
Ssc.26356.1.S1_at	GRAMD3	GRAM domain containing 3	NM_023927
Ssc.30883.1.A1_s_at	GREB1	Growth regulation by estrogen in breast cancer 1	NM_014668.3
Ssc.440.1.S1_at	GRHL	Ghrelin	NM_213807
Ssc.25475.1.S1_at	GRIA3	Glutamate receptor, ionotrophic, AMPA 3	NM_000828
Ssc.27589.1.S1_at	GRIK5	Glutamate receptor, ionotropic, kainate 5	NM_002088
Ssc.16710.1.S1_at	GRLF1	Glucocorticoid receptor DNA binding factor 1	NM_004491.4
Ssc.10750.1.S1_at	GTPBP8	GTP-binding protein 8 (putative)	NM_014170
Ssc.25585.1.S1_at	HAND2	Heart and neural crest derivatives expressed 2	NM_021973
Ssc.7211.1.A1_s_at	HDAC6	Histone deacetylase 6	NM_006044
Ssc.6605.2.A1_at	HDLBP	High density lipoprotein binding protein (Vigilin)	NM_005336
Ssc.26730.1.S1_at	HGD	Homogentisate 1,2-dioxygenase (homogentisate oxidase)	NM_000187.2
Ssc.10049.1.A1_at	HIATL1	Hippocampus abundant transcript-like 1	NM_032558
Ssc.12927.1.S1_at	HIGD1A	HIG1 domain family, member 1A	NM_001099668
Ssc.25747.1.S1_at	HIST1H1B	Histone 1, H1B	NM_005322
Ssc.16212.1.S1_x_at	HLA-DRB4	Major histocompatibility complex, class II, DR beta 4	NM_021983.4
Ssc.13853.1.A1_at	HOXA7	Homeobox A7	NM_006896
Ssc.37.1.S1_at	HP	Haptoglobin	NM_214000
Ssc.6349.1.S1_at	HPCA	Hippocalcin	NM_002143
Ssc.8819.1.A1_at	HPS3	Hermansky-Pudlak syndrome 3	NM_001098588
Ssc.25389.1.S1_at	HRC	Histidine rich calcium binding protein	NM_002152
Ssc.19321.1.A1_at	HS1BP3	HS1-binding protein 3	NM_022460
Ssc.9296.2.A1_at	HSD11B1L	Hydroxysteroid (11-beta) dehydrogenase 1-like	NM_198705
Ssc.13531.1.A1_at	HSD17B2	Hydroxysteroid (17-beta) dehydrogenase 2	NM_002153
Ssc.10042.1.A1_at	HSPCAL3	Heat shock protein 90kDa alpha (cytosolic), class A member 2	M30627.1
Ssc.16141.1.S1_at	HTR2A	5-hydroxytryptamine (serotonin) receptor 2A	NM_214217
Ssc.15884.1.S1_at	HTR2C	5-hydroxytryptamine (serotonin) receptor 2C	AF188614.1
Ssc.8997.1.A1_at	ICAM-1	Intercellular adhesion molecule-1	NM_213816
Ssc.20175.3.A1_at	IGF1R	Insulin-like growth factor 1 receptor	XM_927732.1
Ssc.9365.6.A1_x_at	IGF2	Insulin-like growth factor 2 (somatomedin A)	NM_213883
Ssc.17186.3.A1_at	IGFBP7	Insulin-like growth factor binding protein 7	NM_001553
Ssc.16269.1.A1_at	IGHM	Immunoglobulin heavy constant mu	NW_001838121.1
Ssc.16272.1.A1_at	IGHM	Immunoglobulin heavy constant mu	NW_001838121.1
Ssc.16280.1.A1_at	IGHM	Immunoglobulin heavy constant mu	NW_001838121.1
Ssc.23809.3.S1_at	IGSF21	Immunoglobin superfamily, member 21	NM_032880
Ssc.15791.1.S1_at	IL12RB2	Interleukin 12 receptor, beta 2	NM_214097
Ssc.17245.1.S1_at	IL13RA1	Interleukin 13 receptor, alpha 1	NM_214341
Ssc.4145.1.S1_at	IL13RA1	Interleukin 13 receptor, alpha 1	NM_001560
Ssc.28100.1.A1_at	IL23R	Interleukin 23 receptor	NM_144701
Ssc.19637.1.S1_at	IL34	Interleukin 34	NM_152456
Ssc.17244.1.S1_at	IL4R	Interleukin 4 receptor	NM_214340
Ssc.25033.1.A1_at	IL6ST	Interleukin 6 signal transducer (gp130, oncostatin M receptor)	NM_001097432
Ssc.15904.1.S1_at	IL7	Interleukin 7	NM_214135
Ssc.11473.1.A1_at	ILKAP	Integrin-linked kinase-associated serine/threonine phosphatase 2C	NM_030768
Ssc.24080.2.A1_at	INA	Internexin neuronal intermediate filament protein, alpha	NM_032727
Ssc.13046.1.A1_at	INTS4	Integrator complex subunit 4	NM_033547
Ssc.17213.1.S1_at	IRAK1	Interleukin-1 receptor-associated kinase 1	NM_001025242
Ssc.20430.1.A1_at	ITCH	Itchy E3 ubiquitin protein ligase homolog (mouse)	NM_031483
Ssc.8036.1.A1_at	ITGB1	Integrin, beta 1	NM_002211
Ssc.44.1.S1_at	ITGB3	Integrin, beta 3	NM_214002
Ssc.4411.1.S1_at	ITPKC	Inositol 1,4,5-trisphosphate 3-kinase C	NM_025194
AFFX-DapX-3_at	jojG	jojG	Null
AFFX-r2-Bs-dap-3_at	jojG	jojG	Null
AFFX-Ssc-r2-Bs-dap-3_at	jojG	jojG	Null
Ssc.5240.1.S1_at	KAZ	Kazrin	NM_001017999.2
Ssc.15964.1.A1_at	KCNA2	Potassium voltage-gated channel, shaker-related subfamily, member 2	NM_001110418
Ssc.16199.1.A1_at	KCND2	Potassium voltage-gated channel, Shal-related subfamily, member 2	NM_012281
Ssc.15995.2.A1_at	KCNE1	Potassium voltage-gated channel, Isk-related family, member 1	NM_214165
Ssc.17241.1.S1_at	KCNIP4	KV channel interacting protein 4	NM_001035003
Ssc.17857.1.A1_at	KCNK3	Potassium channel, subfamily K, member 3	NM_002246
Ssc.18561.2.S1_at	KCNQ1	Potassium voltage-gated channel, KQT-like subfamily, member 1	AY346332.1
Ssc.15999.1.A1_at	KDR	Kinase insert domain receptor (A type III receptor tyrosine kinase)	AJ245446.1
Ssc.9391.1.A1_at	KIAA0247	KIAA0247	NM_014734
Ssc.2600.1.S1_at	KIAA1486	KIAA1486	NM_020864.1
Ssc.22601.1.S1_at	KIF14	Kinesin family member 14	NM_014875
Ssc.28084.1.A1_at	KIF26B	Kinesin family member 26B	NM_018012
Ssc.7619.1.A1_at	KIFC2	Kinesin family member C2	NM_145754
Ssc.5629.1.S1_at	KREMEN1	Kringle containing transmembrane protein 1	NM_001039570
Ssc.5629.2.S1_at	KREMEN1	Kringle containing transmembrane protein 1	NM_001039570
Ssc.19525.1.A1_at	L3MBTL2	L(3)mbt-like 2 (Drosophila)	NM_031488
Ssc.15173.3.S1_at	LAMA5	Laminin, alpha 5	NM_005560
Ssc.26147.1.S1_at	LASS3	LAG1 homolog, ceramide synthase 3	NM_178842
Ssc.19633.1.S1_at	LASS4	LAG1 homolog, ceramide synthase 4	NM_024552
Ssc.15980.1.A1_at	LBP	Lipopolysaccharide binding protein	NM_001128435
Ssc.15980.1.S1_at	LBP	Lipopolysaccharide binding protein	NM_001128435
Ssc.15787.1.S2_at	LCN1	Lipocalin 1 (tear prealbumin)	NM_213856
Ssc.836.1.S1_at	LDHD	Lactate dehydrogenase D	NM_153486
Ssc.1207.1.S1_at	LGALS8	Lectin, galactoside-binding, soluble, 8	NM_006499
Ssc.5228.1.S1_at	LGALS8	Lectin, galactoside-binding, soluble, 8	NM_001142827
Ssc.6709.1.S1_at	LGMN	Legumain	NM_001008530
Ssc.30997.1.A1_at	LHFPL2	Lipoma HMGIC fusion partner-like 2	NM_005779
Ssc.4244.1.S1_at	LIMK2	LIM domain containing 2	NM_001031801
Ssc.11370.1.A1_at	LMBR1	LIMB region 1 homolog (mouse)	NM_022458
Ssc.6901.1.S1_at	LMBR1	LIMB region 1 homolog (mouse)	NM_022458
Ssc.26808.1.A1_at	LOC441242	Hypothetical LOC441242	BC066990.1
Ssc.22633.1.A1_at	LPHN3	Latrophilin 3	NM_015236
Ssc.8187.1.S1_at	LPP	LIM domain containing preferred translocation partner in lipoma	NM_005578
Ssc.2945.1.A1_at	LPPR5	Lipid phosphate phosphatase-related protein type 5	NM_001037317.1
Ssc.15722.1.S1_at	LRPAP1	Low density lipoprotein receptor-related protein associated protein 1	NM_001113436
Ssc.30349.1.A1_at	LRRC4C	Leucine rich repeat containing 4C	NM_020929
Ssc.12280.1.A1_at	LRRC58	Leucine rich repeat containing 58	NM_001099678
Ssc.8237.1.A1_at	LRRC58	Leucine rich repeat containing 58	NM_001099678
Ssc.8072.2.A1_at	LTBP1	Latent transforming growth factor beta binding protein 1	NM_000627
Ssc.30879.1.S1_at	LTBP4	Latent transforming growth factor beta binding protein 4	NM_001042544
Ssc.25550.1.S1_at	LY96	Lymphocyte antigen 96	NM_001104956
AFFX-LysX-3_at	lys	lys	Null
Ssc.17343.1.S1_at	LYVE1	Lymphatic vessel endothelial hyaluronan receptor 1	AY304537.1
Ssc.5047.1.A1_at	LYVE1	Lymphatic vessel endothelial hyaluronan receptor 1	AY304537.1
Ssc.670.1.S1_at	LYZ	Lysozyme (renal amyloidosis)	NM_214392
Ssc.29253.1.A1_at	MAD1L1	MAD1 mitotic arrest deficient-like 1 (Yeast)	NM_001013836
Ssc.5954.2.S1_at	MAGI2	Membrane associated guanylate kinase, WW and PDZ domain containing 2	NM_012301
Ssc.5954.3.S1_at	MAGI2	Membrane associated guanylate kinase, WW and PDZ domain containing 2	NM_012301
Ssc.6888.2.A1_at	MAGT1	Magnesium transporter 1	NM_032121
Ssc.6888.3.A1_at	MAGT1	Magnesium transporter 1	NM_032121
Ssc.13375.1.A1_at	MAP2	Microtubule-associated protein 2	NM_001039538
Ssc.29915.1.A1_at	MAP2	Microtubule-associated protein 2	NM_001039538
Ssc.30131.1.A1_at	MAP2K4	Mitogen-activated protein kinase kinase 4	NM_003010
Ssc.18489.1.S1_at	MAP3K3	Mitogen-activated protein kinase kinase kinase 3	NM_002401
Ssc.18489.2.S1_at	MAP3K3	Mitogen-activated protein kinase kinase kinase 3	NM_002401
Ssc.18489.3.S1_at	MAP3K3	Mitogen-activated protein kinase kinase kinase 3	NM_002401
Ssc.2476.2.S1_at	MARCH2	Membrane-associated ring finger (C3HC4) 2	NM_001005415.1
Ssc.30953.1.S1_at	MARCH9	Membrane-associated ring finger (C3HC4) 9	NM_138396.4
Ssc.1228.1.S1_at	MARCKS	Myristoylated alanine-rich protein kinase C substrate	NM_002356
Ssc.22855.1.A1_at	MAST1	Microtubule associated serine/threonine kinase 1	NM_014975
Ssc.13763.2.A1_at	MAT2B	Methionine adenosyltransferase II, beta	NM_001142832
Ssc.5962.1.A1_at	MBD2	Methyl-CpG binding domain protein 2	NM_003927
Ssc.29974.1.A1_at	MBP	Myelin basic protein	NM_001025081
Ssc.7366.1.A1_at	MCFD2	Multiple coagulation factor deficiency 2	NM_139279
Ssc.19697.1.S1_at	MCSF ALPHA	Macrophage colony stimulating factor alpha	XM_001927365
Ssc.10904.2.A1_s_at	MED8	Mediator complex subunit 8	NM_052877
Ssc.1169.1.A1_s_at	MFAP4	Microfibrillar-associated protein 4	NM_002404
Ssc.16345.1.S1_at	MFGE8	Milk fat globule-EGF factor 8 protein	NM_001122984
Ssc.4878.1.S1_at	MFSD3	Major facilitator superfamily domain containing 3	NM_138431
Ssc.23899.1.A1_at	MKX	Iroquois homeobox protein-like 1	NM_173576
Ssc.27527.1.S1_at	MLLT10	Myeloid/lymphoid or mixed-lineage leukemia (trithorax homolog, Drosophila); translocated to, 10	NM_001009569
Ssc.15927.1.S1_at	MMP3	Matrix metallopeptidase 3 (stromelysin 1, progelatinase)	NM_001166308.1
Ssc.15927.2.S1_at	MMP3	Matrix metallopeptidase 3 (stromelysin 1, progelatinase)	NM_001166308.1
Ssc.5385.1.S1_at	MOBKL2C	Mob1, MPS one binder kinase activator-like 2C (Yeast)	NM_145279
Ssc.24109.2.S1_at	MON1A	MON1 homolog A (Yeast)	NM_032355
Ssc.9835.1.A1_at	MON2	MON2 homolog (Yeast)	NM_015026
Ssc.6345.1.S1_at	MORC4	MORC family CW-type zinc finger 4	NM_001085354
Ssc.2958.1.S1_at	MORN4	MORN repeat containing 4	NM_001098831
Ssc.24953.1.S1_at	MPV17L2	MpV17 mitochondrial inner membrane protein-like 2	NM_032683.2
Ssc.22310.1.S1_at	MPZL2	Myelin protein zero-like 2	NM_005797
Ssc.22310.2.A1_at	MPZL2	Myelin protein zero-like 2	NM_005797
Ssc.9753.1.A1_at	MSRA	Methionine sulfoxide reductase A	NM_012331
Ssc.17221.1.S1_at	MTTP	Microsomal triglyceride transfer protein	NM_214185
Ssc.25669.1.S1_at	MUC15	Mucin 15	NM_145650
Ssc.9793.1.S1_at	MUC5B	Mucin 5B, oligomeric mucus/gel-forming	NM_002458.1
Ssc.1847.1.S1_at	MYBPC3	Myosin binding protein C, cardiac	NM_000256
Ssc.27665.1.S1_at	MYH8	Myosin, heavy polypeptide 8, skeletal muscle, perinatal	NM_002472
Ssc.16321.1.A1_at	MYH9	Myosin, heavy polypeptide 9, non-muscle	NM_002473
Ssc.15831.1.S1_at	MYHC	Myosin heavy chain	AJ309014.1
Ssc.16318.1.A1_at	MYO10	Myosin X	NM_012334
Ssc.5056.2.S1_at	MYO19	Myosin XIX	NM_001033580
Ssc.21091.1.S1_at	MYO1F	Myosin IF	NM_012335
Ssc.12702.1.A1_at	MYOM2	Myomesin (M-protein) 2, 165kDa	NM_003970
Ssc.26677.1.S1_at	NAA30	N(alpha)-acetyltransferase 30, NatC catalytic subunit	NM_001011713
Ssc.21954.2.A1_at	NAGLU	N-acetylglucosaminidase, alpha- (Sanfilippo disease IIIB)	NM_000263
Ssc.21954.3.S1_at	NAGLU	N-acetylglucosaminidase, alpha- (Sanfilippo disease IIIB)	NM_000263
Ssc.30947.1.A1_at	NAGLU	N-acetylglucosaminidase, alpha- (Sanfilippo disease IIIB)	NM_000263
Ssc.12215.1.A1_at	NAGPA	N-acetylglucosamine-1-phosphodiester alpha-N-acetylglucosaminidase	NM_016256
Ssc.21565.3.S1_at	NAGPA	N-acetylglucosamine-1-phosphodiester alpha-N-acetylglucosaminidase	NM_016256
Ssc.14238.1.S1_a_at	NAP1L1	Nucleosome assembly protein 1-like 1	NM_004537
Ssc.21335.1.S1_at	NCOR1	Nuclear receptor co-repressor 1	NM_006311
Ssc.27034.1.A1_at	NDST4	N-deacetylase/N-sulfotransferase (heparan glucosaminyl) 4	NM_022569
Ssc.22386.1.S1_at	NDUFA5	NADH dehydrogenase (ubiquinone) 1 alpha subcomplex, 5, 13kDa	NM_005000
Ssc.22191.1.A1_at	NEB	Nebulin	NM_004543
Ssc.18497.1.S1_at	NEIL1	Nei endonuclease VIII-like 1 (E. coli)	NM_024608
Ssc.2888.1.A1_at	NEK5	NIMA (never in mitosis gene A)-related kinase 5	NM_199289
Ssc.11335.1.A1_at	NEK7	NIMA (never in mitosis gene A)-related kinase 7	NM_133494
Ssc.11715.1.A1_at	NENF	Neuron derived neurotrophic factor	NM_013349
Ssc.23959.1.S1_at	NFE2L3	Nuclear factor (erythroid-derived 2)-like 3	NM_004289
Ssc.25888.1.A1_at	NFIB	Nuclear factor I/B	NM_005596
Ssc.19964.1.A1_a_at	NFU1	HIRA interacting protein 5	NM_001002755
Ssc.26343.1.S1_at	NGB	Neuroglobin	NM_021257
Ssc.15982.1.A1_at	NHE5	Sodium/hydrogen exchanger	AF260664.1
Ssc.22274.1.A1_at	NHEJ1	Nonhomologous end-joining factor 1	NM_024782
Ssc.1294.2.S1_at	NIT1	Nitrilase 1	NM_005600
Ssc.25284.1.A1_at	NKX6-2	NK6 transcription factor related, locus 2 (Drosophila)	NM_177400
Ssc.529.1.S1_at	NPC2	Niemann-Pick disease, type C2	NM_214206
Ssc.21971.1.S1_at	NPDC1	Neural proliferation, differentiation and control, 1	NM_015392
Ssc.29683.1.A1_at	NR1H4	Nuclear receptor Subfamily 1, group h, member 4	NM_005123
Ssc.8520.1.A1_at	NR2E1	Nuclear receptor subfamily 2, group E, member 1	NM_003269
Ssc.15928.1.S1_at	NR3C1	Nuclear receptor subfamily 3, group C, member 1 (glucocorticoid receptor)	NM_001008481
Ssc.15952.1.S1_at	NR3C1	Nuclear receptor subfamily 3, group C, member 1 (glucocorticoid receptor)	NM_000176
Ssc.21577.2.S1_at	NR3C1	Nuclear receptor subfamily 3, group C, member 1 (glucocorticoid receptor)	NM_000176
Ssc.22369.1.A1_at	NR3C1	Nuclear receptor subfamily 3, group C, member 1 (glucocorticoid receptor)	NM_000176
Ssc.25817.1.S1_at	NRG3	Neuregulin 3	NM_001010848
Ssc.1664.1.A1_at	NRN1	Neuritin 1	NM_016588
Ssc.1916.1.A1_at	NTF3	Neurotrophin 3	NM_001123152
Ssc.1697.1.S1_at	NUCB1	Nucleobindin 1	NM_006184
Ssc.5026.3.A1_at	NUDT3	Nudix (nucleoside diphosphate linked moiety X)-type motif 3	NM_006703
Ssc.11009.1.A1_at	Null	Sus scrofa mRNA, clone:SPL010097G12, expressed in spleen	Null
Ssc.11279.2.A1_at	Null	Pig DNA sequence from clone CH242-294C24 on chromosome 6	Null
Ssc.15571.1.A1_at	Null	Sus scrofa mRNA, clone:UTR010054G07, expressed in uterus	Null
Ssc.22737.1.S1_at	Null	Sus scrofa cDNA clone scac0025.d.01 3prim	Null
Ssc.22882.1.A1_at	Null	Sus scrofa cDNA clone scac0028.i.05 3prim	Null
Ssc.25855.1.S1_at	Null	Sus scrofa cDNA clone scan0018.e.10 5prim	Null
Ssc.27624.1.S1_at	Null	941048 MARC 4PIG Sus scrofa cDNA 3-	CR749346.1
Ssc.7800.1.A1_at	Null	Sus scrofa mRNA, clone:SPL010043C08, expressed in spleen	Null
Ssc.823.1.A1_at	Null	Sus scrofa cDNA clone MI-P-H3-adm-a-04-1-UM 3-	Null
Ssc.26997.1.S1_at	NUP214	Nucleoporin 214kDa	NM_005085
Ssc.5104.1.S1_at	NUPR1	Nuclear protein, transcriptional regulator, 1	NM_001042483.1
Ssc.15815.1.S1_at	OBP	Odorant binding protein	NM_213796
Ssc.27615.2.S1_a_at	OBSL1	Obscurin-like 1	NM_015311
Ssc.22715.1.S1_at	OCIAD2	Ocia domain containing 2	NM_001014446
Ssc.145.1.S1_at	OCT2	POU-domain protein	NM_214040
Ssc.6491.1.S1_at	OLFML1	Olfactomedin-like 1	NM_198474
Ssc.16371.1.A1_at	OPRK1	Opioid receptor, kappa 1	XM_001927386
Ssc.16410.2.S1_at	OPRS1	Opioid receptor, sigma 1	NM_005866
Ssc.16071.1.S1_at	OR1J4	Olfactory receptor, family 1, subfamily J, member 4	NM_001004452.1
Ssc.5289.1.S1_at	ORMDL3	ORM1-like 3	NM_139280
Ssc.18377.1.S1_at	P2RX4	Purinergic receptor P2X, ligand-gated ion channel, 4	NM_002560
Ssc.18377.3.S1_a_at	P2RX4	Purinergic receptor P2X, ligand-gated ion channel, 4	NM_002560
Ssc.18377.3.S1_at	P2RX4	Purinergic receptor P2X, ligand-gated ion channel, 4	NM_002560
Ssc.25048.1.A1_at	P4HTM	Prolyl 4-hydroxylase, transmembrane (endoplasmic reticulum)	NM_177938.2
Ssc.24474.1.A1_at	PAQR3	Progestin and adipoq receptor family member III	NM_001040202
Ssc.28652.1.A1_at	PAQR3	Progestin and adipoq receptor family member III	NM_001040202
Ssc.18808.2.A1_at	PAQR5	Progestin and adipoq receptor family member V	NM_001104554
Ssc.25919.1.S1_at	PARD3	PAR-3 partitioning defective 3 homolog (C. Elegans)	NM_019619
Ssc.11420.1.A1_at	PARP16	Poly (ADP-ribose) polymerase family, member 16	NM_017851
Ssc.579.1.S1_at	PB1	Seminal plasma protein pb1	NM_213832
Ssc.6520.1.A1_at	PCBD2	Pterin-4 alpha-carbinolamine dehydratase/dimerization cofactor of hepatocyte nuclear factor 1 alpha (TCF1) 2	NM_032151
Ssc.21344.1.S1_at	PCDH20	Protocadherin 20	NM_022843
Ssc.13301.2.S1_at	PCGF5	Polycomb group ring finger 5	NM_032373
Ssc.25477.1.S1_at	PCGF6	Polycomb group ring finger 6	NM_001011663
Ssc.26608.1.A1_at	PCLO	Piccolo (presynaptic cytomatrix protein)	NM_014510.2
Ssc.10308.1.A1_at	PCMTD1	PCMTD1 protein-L-isoaspartate (D-aspartate) O-methyltransferase domain containing 1	NM_052937.2
Ssc.17429.1.S1_at	PCSK1N	Proprotein convertase subtilisin/kexin type 1 inhibitor	NM_013271
Ssc.7500.1.S1_at	PDCD6	Programmed cell death 6	NM_013232
Ssc.11117.2.S1_at	PDE1B	Phosphodiesterase 1B, calmodulin-dependent	NM_000924
Ssc.10256.1.A1_at	PDE4B	Phosphodiesterase 4B, cAMP-specific (phosphodiesterase E4 dunce homolog, Drosophila)	NM_001130018
Ssc.26517.1.S1_at	PDE8B	Phosphodiesterase 8B	NM_001029851
Ssc.29166.1.A1_at	PDLIM5	PDZ and LIM domain 5	NM_001011513
Ssc.24974.2.S1_at	PEX13	Peroxisome biogenesis factor 13	NM_002618
Ssc.2219.1.S1_at	PFKFB4	6-phosphofructo-2-kinase/fructose-2,6-biphosphatase 4	NM_004567
Ssc.2828.1.A1_at	PGCP	Plasma glutamate carboxypeptidase	NM_016134.2
Ssc.2849.1.S1_at	PGS1	Phosphatidylglycerophosphate synthase 1	NM_024419
AFFX-PheX-5_at	pheA	pheA	Null
AFFX-PheX-M_at	pheA	pheA	Null
AFFX-r2-Bs-phe-5_at	pheA	pheA	Null
AFFX-r2-Bs-phe-M_at	pheA	pheA	Null
AFFX-Ssc-r2-Bs-phe-5_at	pheA	pheA	Null
AFFX-Ssc-r2-Bs-phe-M_at	pheA	pheA	Null
AFFX-PheX-3_at	pheB	pheB	Null
AFFX-r2-Bs-phe-3_at	pheB	pheB	Null
AFFX-Ssc-r2-Bs-phe-3_at	pheB	pheB	Null
Ssc.15301.1.S1_at	PHF7	PHD finger protein 7	NM_016483
Ssc.22157.1.A1_at	PHLPP	PH domain and leucine rich repeat protein phosphatase	NM_194449
Ssc.21383.1.A1_at	PHOSPHO1	Phosphatase, orphan 1	NM_178500
Ssc.1376.1.S1_at	PHTF2	Putative homeodomain transcription factor 2	NM_001127357
Ssc.22015.1.A1_at	PHYHD1	Phytanoyl-coA dioxygenase domain containing 1	NM_001100876
Ssc.16562.1.S1_at	PICA	Porcine inhibitor of carbonic anhydrase	NM_213847
Ssc.9973.1.A1_at	PIGG	Phosphatidylinositol glycan, class G	NM_001127178
Ssc.30037.1.A1_at	PIP5K1A	Phosphatidylinositol-4-phosphate 5-kinase, type I, alpha	NM_003557
Ssc.23855.1.A1_at	PKP2	Plakophilin 2	NM_001005242
Ssc.2571.1.S1_at	PLD3	Phospholipase D family, member 3	NM_001031696
Ssc.10413.1.A1_at	PLEKHH1	Pleckstrin homology domain containing, family H (with MYTH4 domain) member 1	NM_020715
Ssc.7237.1.S1_at	PLG	Plasminogen	NM_000301
Ssc.3517.1.S1_at	PLTP	Phospholipid transfer protein	NM_214283
Ssc.12817.1.S1_at	PLXNA2	Plexin A2	NM_025179
Ssc.23778.1.S1_at	PMEPA1	Prostate transmembrane protein, androgen induced 1	NM_001123203
Ssc.23778.2.S1_at	PMEPA1	Prostate transmembrane protein, androgen induced 1	NM_001123203
Ssc.3681.1.S1_at	PNKD	Paroxysmal nonkinesiogenic dyskinesia	NM_001077399
Ssc.15910.1.S1_at	PNOC	Prepronociceptin	XM_001928692
Ssc.11054.1.S1_at	POLD4	Polymerase (DNA-directed), delta 4	NM_021173
Ssc.19244.2.A1_at	POLM	Polymerase (DNA-directed), mu	NM_013284
Ssc.12309.1.A1_at	POLQ	Polymerase (DNA-directed), theta	NM_199420
Ssc.16019.4.S1_a_at	POU1F1	POU class 1 homeobox 1	NM_214163
Ssc.7598.1.A1_at	PPAP2A	Phosphatidic acid phosphatase type 2A	NM_003711
Ssc.29870.1.A1_at	PPP1R12B	Protein phosphatase 1, regulatory (inhibitor) subunit 12B	NM_002481
Ssc.26485.1.S1_at	PPP1R14D	Protein phosphatase 1, regulatory (inhibitor) subunit 14D	NM_017726
Ssc.11960.1.A1_at	PPP1R1C	Protein phosphatase 1, regulatory (inhibitor) subunit 1C	NM_001080545
Ssc.9854.1.A1_at	PPP2R1B	Protein phosphatase 2 (formerly 2A), regulatory subunit A (PR 65), beta isoform	NM_002716
Ssc.14268.1.A1_at	PPP2R2B	Protein phosphatase 2 (formerly 2A), regulatory subunit B (PR 52), beta isoform	NM_001127381
Ssc.19779.1.S1_at	PPP2R4	Protein phosphatase 2A activator, regulatory subunit 4	NM_021131
Ssc.25381.1.S1_at	PPRC1	Peroxisome proliferative activated receptor, gamma, coactivator-related 1	NM_015062
Ssc.9321.1.S1_at	PQLC1	PQ loop repeat containing 1	NM_025078
Ssc.9321.2.S1_at	PQLC1	PQ loop repeat containing 1	NM_025078
Ssc.16528.3.A1_a_at	PQLC2	PQ loop repeat containing 2	NM_001040125
Ssc.881.1.S1_at	PRAP1	Proline-rich acidic protein 1	NM_145202
Ssc.1662.1.S1_at	PRDX4	Peroxiredoxin 4	NM_006406
Ssc.19951.1.A1_at	PRICKLE4	Prickle-like 4 (Drosophila)	NM_013397
Ssc.17540.3.S1_at	PRKAR2A	Protein kinase, cAMP-dependent, regulatory, type II, alpha	NM_004157
Ssc.27257.1.A1_at	PRKCA	Protein kinase C, alpha	NM_002737
Ssc.15801.1.A1_at	PRKCB	Protein kinase C, beta	AY093444.1
Ssc.4792.1.A1_at	PRKCB1	Protein kinase C, beta 1	NM_002738.6
Ssc.10791.1.A1_at	PRKG1	Protein kinase, cGMP-dependent, type I	NM_001098512
Ssc.24638.1.S1_at	PRLR	Prolactin receptor	NM_000949
Ssc.27607.1.S1_at	PRLR	Prolactin receptor	NM_001001868
Ssc.16223.1.S1_at	PRM1	Protamine 1	NM_214253
Ssc.16222.1.S1_at	PRM2	Protamine 2	NM_214252
Ssc.2763.1.S1_at	PROC	Protein C	NM_213918
Ssc.21480.1.A1_at	PROS1	Protein S (alpha)	NM_000313
Ssc.25371.1.S1_at	PRSS2	Protease, serine, 2 (trypsin 2)	NM_002770.2
Ssc.12308.1.A1_at	PSAP	Prosaposin	NM_001042465
Ssc.19400.1.S1_at	PSEN2	Presenilin 2	NM_001078666
Ssc.12881.1.A1_at	PSMC3IP	PSMC3 interacting protein	NM_013290
Ssc.16632.1.A1_at	PSORS1C2	Psoriasis susceptibility 1 candidate 2	NM_001123171
Ssc.23788.1.S1_at	PSPH	Phosphoserine phosphatase	NM_213767
Ssc.15469.1.A1_at	PTPLAD1	Protein tyrosine phosphatase-like A domain containing 1	NM_016395
Ssc.3276.1.S1_at	PTPLAD1	Protein tyrosine phosphatase-like A domain containing 1	NM_016395
Ssc.6982.2.S1_at	PVRL1	Poliovirus receptor-related 1 (herpesvirus entry mediator C; nectin)	NM_002855
Ssc.2969.1.S1_at	PYCR1	Pyrroline-5-carboxylate reductase 1	NM_006907
Ssc.18344.2.A1_at	PYGM	Phosphorylase, glycogen, muscle	DQ508264.1
Ssc.22049.1.S1_at	QSOX1	Quiescin Q6	NM_001004128
Ssc.3249.1.S1_at	QSOX1	Quiescin Q6	NM_001004128
Ssc.21186.3.S1_at	RAB15	RAB15, member ras onocogene family	NM_198686
Ssc.10486.1.A1_at	RAB22A	RAB22A, member ras oncogene family	NM_001123174
Ssc.18227.1.S1_a_at	RAG1AP1	Recombination activating gene 1 activating protein 1	NM_001122837
Ssc.6289.1.S1_at	RAMP1	Receptor (G protein-coupled) activity modifying protein 1	NM_214199
Ssc.9634.1.A1_at	RANBP6	RAN binding protein 6	NM_012416
Ssc.13173.1.A1_at	RAP1GDS1	RAP1, GTP-GDP dissociation stimulator 1	NM_001100426
Ssc.8269.1.A1_at	RAPH1	Ras association (RALGDS/AF-6) and pleckstrin homology domains 1	NM_203365
Ssc.1054.1.A1_at	RASAL2	Ras protein activator like 2	NM_004841
Ssc.11429.1.A1_at	RB1CC1	RB1-inducible coiled-coil 1	NM_001083617
Ssc.5482.1.S1_at	RCE1	RCE1 homolog, prenyl protein peptidase (S. Cerevisiae)	NM_001032279
Ssc.26050.1.S1_at	REEP2	Receptor accessory protein 2	NM_016606
Ssc.16470.2.A1_at	REG3G	Regenerating islet-derived 3 gamma	NM_001144847
Ssc.9133.1.A1_at	REXO2	REX2, RNA exonuclease 2 homolog (S. cerevisiae)	NM_015523
Ssc.11759.1.A1_at	RFWD2	Ring finger and WD repeat domain 2	NM_001001740
Ssc.28225.1.A1_at	RGS14	Regulator of G-protein signalling 14	NM_006480.4
Ssc.24038.1.S1_at	RHBDL3	Rhomboid, veinlet-like 3 (Drosophila)	NM_138328
Ssc.10226.2.A1_at	RHOB	Ras homolog gene family, member B	NM_001123189
Ssc.13819.2.S1_at	RHOBTB2	Rho-related BTB domain containing 2	NM_015178
Ssc.4501.1.A1_at	RILPL1	Rab interacting lysosomal protein-like 1	NM_178314
Ssc.7371.1.A1_at	RIMBP2	RIMS binding protein 2	NM_015347
Ssc.9388.1.A1_at	RNF130	Ring finger protein 130	NM_018434
Ssc.3742.1.S1_at	RNF166	Ring finger protein 166	NM_178841
Ssc.21603.2.S1_at	ROS1	V-ros UR2 sarcoma virus oncogene homolog 1 (Avian)	NM_002944
Ssc.26336.1.A1_at	RPLP1	Ribosomal protein, large, P1	AY550065.1
Ssc.11153.1.S1_at	RPN2	Ribophorin II	NM_213941
Ssc.12875.1.A1_at	RREB1	Ras responsive element binding protein 1	NM_001003698
Ssc.22400.1.A1_at	RRN3	RRN3 RNA polymerase I transcription factor homolog (S. cerevisiae)	NM_018427.3
Ssc.19735.1.S1_at	RRP7B	Ribosomal RNA processing 7 homolog B (S. cerevisiae)	AL157851.1
Ssc.21847.3.A1_at	RRP9	Ribosomal RNA processing 9, small subunit (SSU) processome component, homolog (Yeast)	NM_004704
Ssc.19608.1.S1_at	RXRG	Retinoid X receptor, gamma	NM_001130213
Ssc.6260.1.A1_at	S100A13	S100 calcium binding protein A13	NM_001024210
Ssc.13661.1.A1_at	S100PBP	S100P binding protein	NM_001017406
Ssc.12656.1.A1_at	SAP30L	SAP30-like	NM_024632
Ssc.3386.1.A1_at	SBAB-649D6.3	EGF-like-domain, multiple 8	NM_001123111
Ssc.15443.1.S1_at	SBNO2	Strawberry notch homolog 2 (Drosophila)	NM_001100122
Ssc.11725.1.A1_at	SCMH1	Sex comb on midleg homolog 1 (Drosophila)	NM_001031694
Ssc.25718.1.S1_at	SCN1B	Sodium channel, voltage-gated, type I, beta	NM_001037
Ssc.710.1.S1_at	SCT	Secretin	M31496.1
Ssc.11655.1.A1_at	SDC1	Syndecan 1	NM_001006946
Ssc.10793.1.A1_at	SDC2	Syndecan 2	NM_002998
Ssc.15246.1.S1_at	SDS	Serine dehydratase	NM_006843
Ssc.4218.1.S1_at	SEC11C	SEC11 homolog C (S. cerevisiae)	NM_033280
Ssc.31136.2.A1_at	SEL1L	Sel-1 suppressor of lin-12-like (C. Elegans)	NM_005065
Ssc.25217.1.S1_a_at	SELM	Selenoprotein M	NM_001161648
Ssc.25030.1.A1_at	SEMA6A	Sema domain, transmembrane domain (TM), and cytoplasmic domain, (semaphorin) 6A	NM_020796
Ssc.13911.1.S1_at	SEPT6	Septin6	NM_015129.5
Ssc.12899.1.S1_at	SERP1	Stress-associated endoplasmic reticulum protein 1	NM_014445
Ssc.25866.1.S1_at	SESN1	Sestrin 1	NM_014454
Ssc.4151.2.S1_at	SEZ6L2	Seizure related 6 homolog (Mouse)-like 2	NM_001114099
Ssc.15971.1.S1_at	SFTPB	Surfactant protein B	NM_001102679
Ssc.4768.1.A1_at	SH2B3	SH2B adaptor protein 3	NM_005475.2
Ssc.14136.1.A1_at	SH3KBP1	SH3-domain kinase binding protein 1	NM_001024666
Ssc.21141.1.S1_at	SIGIRR	Single immunoglobulin and toll-interleukin 1 receptor (TIR) domain	NM_021805
Ssc.21141.2.S1_at	SIGIRR	Single immunoglobulin and toll-interleukin 1 receptor (TIR) domain	NM_021805
Ssc.6381.1.S1_at	SIRT2	Sirtuin (silent mating type information regulation 2 homolog) 2	NM_001114271
Ssc.29904.1.A1_at	SLAMF6	Slam family member 6	NM_052931
Ssc.4097.1.S1_at	SLC12A4	Solute carrier family 12 (potassium/chloride transporters), member 4	NM_213949
Ssc.8004.1.A1_at	SLC16A12	Solute carrier family 16 (monocarboxylic acid transporters), member 12	NM_213606
Ssc.24739.1.A1_at	SLC16A7	Solute carrier family 16 (monocarboxylic acid transporters), member 7	NM_004731
Ssc.24360.1.S1_a_at	SLC17A5	Solute carrier family 17 (anion/sugar transporter), member 5	NM_012434
Ssc.24764.1.A1_at	SLC18A1	Solute carrier family 18 (vesicular monoamine), member 1	NM_003053
Ssc.2264.1.S1_at	SLC1A5	Solute carrier family 1 (neutral amino acid transporter), member 5	DQ231578.1
Ssc.6202.1.S1_at	SLC22A23	Solute carrier family 22, member 23	NM_015482
Ssc.27597.1.S1_at	SLC22A8	Solute carrier family 22 (organic anion transporter), member 8	NM_214455
Ssc.17012.1.A1_at	SLC24A5	Solute carrier family 24, member 5	NM_205850
Ssc.28115.1.A1_at	SLC25A10	Solute carrier family 25 (mitochondrial carrier; dicarboxylate transporter), member 10	NM_012140
Ssc.4477.1.S1_at	SLC25A17	Solute carrier family 25 (mitochondrial carrier; peroxisomal membrane protein, 34kDa), member 17	NM_006358
Ssc.25027.1.A1_at	SLC25A21	Solute carrier family 25 (mitochondrial oxodicarboxylate carrier), member 21	NM_030631
Ssc.1579.1.S1_at	SLC29A1	Solute carrier family 29 (nucleoside transporters), member 1	NM_001078174
Ssc.21676.1.A1_at	SLC2A2	Solute carrier family 2 (facilitated glucose transporter), member 2	NM_000340
Ssc.11696.1.A1_at	SLC2A3	Solute carrier family 2 (facilitated glucose transporter), member 3	NM_006931
Ssc.15984.2.A1_at	SLC2A4	Solute carrier family 2 (facilitated glucose transporter), member 4	NM_001128433
Ssc.15587.1.S1_at	SLC35B2	Solute carrier family 35, member B2	NM_178148
Ssc.12649.1.A1_at	SLC35F3	Solute carrier family 35, member F3	NM_173508
Ssc.4529.1.S1_at	SLC36A2	Solute carrier family 36 (proton/amino acid symporter), member 2	NM_181776
Ssc.4077.2.S1_at	SLC37A3	Solute carrier family 37 (glycerol-3-phosphate transporter), member 3	NM_032295
Ssc.19143.1.A1_at	SLC39A14	Solute carrier family 39 (zinc transporter), member 14	NM_001128431
Ssc.19427.1.S1_at	SLC39A14	Solute carrier family 39 (zinc transporter), member 14	NM_001128431
Ssc.19427.2.S1_at	SLC39A14	Solute carrier family 39 (zinc transporter), member 14	NM_001128431
Ssc.12083.1.S1_at	SLC41A1	Solute carrier family 41, member 1	NM_173854
Ssc.1139.1.A1_at	SLC4A4	Solute carrier family 4, sodium bicarbonate cotransporter, member 4	NM_001098484
Ssc.17240.1.S1_at	SLC4A4	Solute carrier family 4, sodium bicarbonate cotransporter, member 4	NM_001030533
Ssc.28473.1.S1_at	SLC6A14	Solute carrier family 6 (amino acid transporter), member 14	NM_001010898.2
Ssc.2555.1.S1_at	SLC6A8	Solute carrier family 6 (neurotransmitter transporter, creatine), member 8	NM_005629
Ssc.26104.1.S1_at	SLC9A9	Solute carrier family 9 (sodium/hydrogen exchanger), member 9	NM_173653
Ssc.31200.1.S1_at	SMAP1	small ArfGAP 1	NM_001044305
Ssc.28223.1.A1_at	SMC1A	Structural maintenance of chromosome 1A	NM_006306
Ssc.6453.1.A1_at	SMC1A	Structural maintenance of chromosome 1A	NM_006306
Ssc.14265.1.A1_at	SMEK1	SMEK homolog 1, suppressor of mek1 (Dictyostelium)	NM_032560
Ssc.10518.3.S1_at	SMYD3	SET and MYND domain containing 3	NM_001160092
Ssc.18906.1.A1_at	SNX25	Sorting nexin 25	NM_031953
Ssc.24935.1.S1_at	SNX8	Sorting nexin 8	NM_013321
Ssc.24935.2.A1_at	SNX8	Sorting nexin 8	NM_013321
Ssc.2827.1.S1_at	SOCS3	Suppressor of cytokine signaling 3	NM_003955
SscAffx.38.1.S1_at	SOCS3	Suppressor of cytokine signaling 3	NM_001123196
Ssc.12492.1.A1_at	SORT1	Sortilin 1	NM_002959
Ssc.12492.3.S1_at	SORT1	Sortilin 1	NM_002959
Ssc.26120.1.S1_at	SP7	SP7 transcription factor	NM_152860
Ssc.29495.1.A1_at	SPAG16	Sperm associated antigen 16	NM_001025436
Ssc.8337.1.S1_a_at	SPATA17	Spermatogenesis associated 17	NM_138796
Ssc.23500.1.A1_at	SP-D	Surfactant protein D	XM_001924136
Ssc.14545.1.S1_at	SPI IFN	Short type I interferon	NM_001002832
Ssc.28317.1.S1_at	SPOCK3	Sparc/osteonectin, CWCV and Kazal-like domains proteoglycan (testican) 3	NM_001040159
Ssc.22027.1.S1_at	SRPRB	Signal recognition particle receptor, B subunit	NM_021203
Ssc.22027.2.A1_at	SRPRB	Signal recognition particle receptor, B subunit	NM_021203
Ssc.13029.1.A1_at	SRPX2	Sushi-repeat-containing protein, X-linked 2	NM_014467
Ssc.26874.2.S1_at	SRRM2	Serine/arginine repetitive matrix 2	NM_016333
Ssc.3785.2.S1_at	SRRM2	Serine/arginine repetitive matrix 2	NM_016333
Ssc.3285.1.S1_at	ST14	Suppression of tumorigenicity 14 (colon carcinoma)	NM_021978
Ssc.26085.1.S1_at	STARD8	StAR-related lipid transfer (START) domain containing 8	NM_014725
Ssc.28196.1.A1_at	STIL	Scl/Tal1 interrupting locus	NM_001048166
Ssc.23482.1.S1_at	STIM1	Stromal interaction molecule 1 precursor	NM_003156
Ssc.8869.2.S1_at	STK11	Serine/threonine kinase 11	NM_000455
Ssc.18802.1.A1_at	STX11	Syntaxin 11	NM_003764
Ssc.12898.1.A1_at	STX12	Syntaxin 12	NM_177424
Ssc.18148.1.A1_at	STX12	Syntaxin 12	NM_177424
Ssc.25460.1.S1_at	SULT4A1	Sulfotransferase family 4A, member 1	NM_014351
Ssc.25502.1.A1_at	SYK	Spleen tyrosine kinase	NM_003177
Ssc.25694.1.S1_at	SYN3	Synapsin III	NM_003490
Ssc.5505.1.S1_at	SYNGR2	Synaptogyrin 2	NM_004710
Ssc.24514.1.S1_at	TBC1D22A	TBC1 domain family, member 22A	NM_014346
Ssc.17022.1.S1_at	TCTA	T-cell leukemia translocation altered gene	NM_022171
Ssc.11808.1.A1_at	TEAD2	Tea domain family member 2	NM_003598
Ssc.10359.3.A1_at	TESC	Tescalcin	NM_017899
Ssc.26950.1.S1_at	TFPI	Tubulin-specific chaperone E	NM_001032281
Ssc.38.1.S1_at	TFRC	Transferrin receptor	NM_214001
Ssc.23794.1.A1_at	TGFBR1	Transforming growth factor, beta receptor 1	NM_001038639
Ssc.15388.1.S1_at	TH	Tyrosine hydroxylase	NM_000360
Ssc.11559.3.S1_at	THBS3	Thrombospondin 3	NM_007112
AFFX-r2-Bs-thr-3_s_at	thrB	thrB	Null
AFFX-Ssc-r2-Bs-thr-3_s_at	thrB	thrB	Null
AFFX-ThrX-3_at	thrB	thrB	Null
AFFX-r2-Bs-thr-5_s_at	thrC	thrC	Null
AFFX-r2-Bs-thr-M_s_at	thrC	thrC	Null
AFFX-Ssc-r2-Bs-thr-5_s_at	thrC	thrC	Null
AFFX-Ssc-r2-Bs-thr-M_s_at	thrC	thrC	Null
AFFX-ThrX-5_at	thrC	thrC	Null
AFFX-ThrX-M_at	thrC	thrC	Null
Ssc.1814.1.S1_at	TIMM17B	Translocase of inner mitochondrial membrane 17 homolog B (Yeast)	NM_005834
Ssc.28241.1.A1_at	TKT	Transketolase (Wernicke-Korsakoff syndrome)	NM_001064
Ssc.21591.1.S1_at	TLE3	Transducin-like enhancer of split 3 (E(sp1) homolog, Drosophila)	NM_001105192
Ssc.12781.1.A1_s_at	TLR4	Toll-like receptor 4	NM_001113039
Ssc.12781.1.A2_at	TLR4	Toll-like receptor 4	NM_001113039
Ssc.19703.1.S1_s_at	TLR4	Toll-like receptor 4	NM_001113039
Ssc.15738.1.S1_at	TMED3	Transmembrane emp24 protein transport domain containing 3	NM_007364
Ssc.20231.1.S1_at	TMED9	Transmembrane emp24 protein transport domain containing 9	NM_017510
Ssc.16404.1.S1_at	TMEM125	Transmembrane protein 125	NM_144626
Ssc.17571.1.S1_at	TMEM131	Transmembrane protein 131	NM_015348
Ssc.19237.1.S1_at	TMEM176A	Transmembrane protein 176A	NM_018487
Ssc.17430.1.A1_at	TMEM181	Transmembrane protein 181	NM_020823
Ssc.2648.1.S1_at	TMEM49	Transmembrane protein 49	NM_030938
Ssc.6834.1.A1_at	TMEM68	Transmembrane protein 68	NM_152417
Ssc.26628.1.A1_at	TNFRSF18	Tumor necrosis factor receptor superfamily, member 18	NM_004195
Ssc.28974.1.S1_at	TNK2	Tyrosine kinase, non-receptor, 2	NM_001010938
Ssc.21673.1.A1_at	TNNI1	Troponin I type 1 (skeletal, slow)	NM_003281
Ssc.18535.1.S1_a_at	TNNT3	Troponin T type 3 (skeletal, fast)	NM_001001863
Ssc.31187.1.S1_at	TNPO3	Transportin 3	NM_012470
Ssc.18758.1.S1_at	TOMM40L	Translocase of outer mitochondrial membrane 40 homolog-like (Yeast)	NM_032174
Ssc.12185.1.A1_at	TPM1	Tropomyosin 1 (alpha)	NM_000366
Ssc.19297.1.S1_at	TPP1	Tripeptidyl peptidase I	NM_000391
Ssc.22546.1.S1_at	TPST1	Tyrosylprotein sulfotransferase 1	NM_003596
Ssc.15850.2.A1_at	TRA@	T cell receptor alpha locus	NW_001838110.1
Ssc.15856.1.A1_at	TRA@	T cell receptor alpha locus	NW_001838110.1
Ssc.17794.1.A1_at	TRA@	T cell receptor alpha locus	NW_001838110.1
Ssc.428.10.S1_at	TRA@	T cell receptor alpha locus	NW_001838110.1
Ssc.428.14.A1_at	TRA@	T cell receptor alpha locus	NW_001838110.1
Ssc.428.15.A1_at	TRA@	T cell receptor alpha locus	NW_001838110.1
Ssc.17223.1.S1_at	TRIM50	Tripartite motif-containing 50	NM_214186
Ssc.8443.1.A1_at	TSPAN16	Tetraspanin 16	NM_012466
Ssc.1493.1.S1_at	TSPAN17	Tetraspanin 17	NM_001006616
Ssc.1595.1.S1_at	TSPAN32	Tetraspanin 32	NM_139022
Ssc.18571.1.S1_at	TSSC1	Tumor suppressing subtransferable candidate 1	NM_003310
Ssc.18571.2.S1_a_at	TSSC1	Tumor suppressing subtransferable candidate 1	NM_003310
Ssc.28065.1.A1_at	TTC29	Tetratricopeptide repeat domain 29	NM_031956
Ssc.26072.1.S1_at	TTC7A	Tetratricopeptide repeat domain 7A	NM_020458
Ssc.17914.1.S1_at	TTLL11	Tubulin tyrosine ligase-like family, member 11	NM_194252
Ssc.2531.1.S1_at	TTYH2	Tweety homolog 2 (Drosophila)	NM_032646
Ssc.25058.1.A1_at	TUBB3	Tubulin, beta 3	NM_002386
Ssc.13754.1.A1_at	TXNDC10	Thioredoxin domain containing 10	NM_019022
Ssc.8313.2.A1_at	TXNDC15	Thioredoxin domain containing 15	NM_024715
Ssc.25021.1.S1_at	UBA5	Ubiquitin-like modifier activating enzyme 5	NM_024818
Ssc.12484.1.A1_at	UBE2H	Ubiquitin-conjugating enzyme E2H	NM_003344
Ssc.5222.1.S1_at	UBE4B	Ubiquitination factor E4B (UFD2 homolog, Yeast)	NM_001105562
Ssc.6872.1.S1_at	UBL3	Ubiquitin-like 3	NM_007106
Ssc.575.1.S1_at	UF	Uteroferrin	NM_214209
Ssc.30127.1.A1_at	UGP2	UDP-glucose pyrophosphorylase 2	NM_213980
Ssc.30801.1.A1_at	UGP2	UDP-glucose pyrophosphorylase 2	NM_001001521
Ssc.5264.1.A1_at	UGP2	UDP-glucose pyrophosphorylase 2	NM_213980
Ssc.19370.1.A1_at	UHMK1	U2AF homology motif (UHM) kinase 1	NM_175866
Ssc.1499.1.S1_at	UNC50	Unc-50 homolog (C. Elegans)	NM_014044
Ssc.29615.1.A1_at	UNC5C	Unc-5 homolog C (C. Elegans)	NM_003728
Ssc.25637.1.S1_at	UPP2	Uridine phosphorylase 2	NM_173355
Ssc.10699.1.A1_at	UPRT	Uracil phosphoribosyltransferase (FUR1) homolog	NM_145052
Ssc.27033.1.A1_at	UROD	Uroporphyrinogen decarboxylase	NM_000374
Ssc.21939.1.A1_at	USP15	Ubiquitin specific peptidase 15	NM_006313
Ssc.9732.2.S1_at	UTP18	UTP18, small subunit (SSU) processome component, homolog (Yeast)	NM_016001
Ssc.5910.2.S1_at	VAV1	Vav 1 oncogene	NM_005428
Ssc.13930.1.S1_at	VOPP1	Vesicular, overexpressed in cancer, prosurvival protein 1	NM_030796.3
Ssc.2327.1.S1_at	VSTM2L	V-set and transmembrane domain containing 2 like	NM_080607
Ssc.13149.1.A1_at	WDR52	WD repeat domain 52	NM_001164496.1
Ssc.21927.1.A1_at	WDR7	WD repeat domain 7	NM_015285
Ssc.21896.1.S1_at	WDR81	WD repeat domain 81	NM_152348
Ssc.28233.1.A1_at	WDR81	WD repeat domain 81	NM_152348
Ssc.5054.1.S1_at	WDR85	WD repeat domain 85	NM_138778
Ssc.24595.1.S1_at	WNT5B	Wingless-type MMTV integration site family, member 5B	NM_030775
Ssc.12549.1.S1_at	WWC1	WW, C2 and coiled-coil domain containing 1	NM_015238
Ssc.9043.1.A1_at	XKR6	XK, Kell blood group complex subunit-related family, member 6	NM_173683.3
Ssc.18098.1.S1_at	XYLB	Xylulokinase homolog (H. Influenzae)	NM_005108
Ssc.18098.3.A1_at	XYLB	Xylulokinase homolog (H. Influenzae)	NM_005108
Ssc.6534.1.S1_at	YIF1A	Yip1 interacting factor homolog A (S. Cerevisiae)	NM_020470
Ssc.1537.1.S2_at	YKT6	YKT6 v-SNARE homolog (S. cerevisiae)	NM_006555
Ssc.12260.1.A1_at	YWHAQ	Tyrosine 3-monooxygenase/tryptophan 5-monooxygenase activation protein, theta polypeptide	NM_006826
Ssc.8742.1.A1_at	ZCCHC7	Zinc finger, CCHC domain containing 7	NM_032226
Ssc.24615.3.A1_at	ZDHHC4	Zinc finger, DHHC-type containing 4	NM_018106
Ssc.3255.1.S1_at	ZFYVE21	Zinc finger, FYVE domain containing 21	NM_024071
Ssc.1616.2.S1_at	ZMYM3	Zinc finger, MYM-type 3	NM_005096
Ssc.17765.1.S1_at	ZMYM6	Zinc finger, MYM-type 6	NM_007167
Ssc.18094.1.A1_at	ZNF540	Zinc finger protein 540	NM_152606
Ssc.19015.1.A1_at	ZNF541	Zinc finger protein 541	NM_001101419.1
Ssc.30952.1.A1_at	ZNF652	Zinc finger protein 652	NM_014897
Ssc.18491.1.S1_at	ZNF98	Zinc finger protein 98	NM_001098626
Ssc.24051.1.S1_at	ZZEF1	Zinc finger, ZZ-type with EF-hand domain 1	NM_015113
Ssc.24249.1.A1_at	ZZEF1	Zinc finger, ZZ-type with EF-hand domain 1	NM_015113
Ssc.24249.2.S1_at	ZZEF1	Zinc finger, ZZ-type with EF-hand domain 1	NM_015113

## Sheet: C4
ID	Gene Symbol	Gene Title	RefSeq ID
Ssc.16603.1.A1_at	A2M	Alpha-2-macroglobulin	XM_001925200
Ssc.30026.1.A1_at	ABCA5	ATP-binding cassette, sub-family A (ABC1), member 5	NM_018672
Ssc.31166.1.S1_at	ABCA6	ATP-binding cassette, sub-family A (ABC1), member 6	NM_080284
Ssc.16256.1.S1_at	ABCB11	ATP-binding cassette, sub-family B (MDR/TAP), member 11	NM_003742
Ssc.19041.1.A1_at	ABCB6	ATP-binding cassette, Sub-family B (MDR/TAP), member 6	NM_005689
Ssc.19041.2.S1_at	ABCB6	ATP-binding cassette, Sub-family B (MDR/TAP), member 6	NM_005689
Ssc.26275.1.S1_at	ABHD12	Abhydrolase domain containing 12	NM_001042472
Ssc.26777.1.S1_at	ABHD12B	Abhydrolase domain containing 12B	NM_181533
Ssc.1225.1.S1_at	ACAA1	Acetyl-coenzyme a acyltransferase 1 (peroxisomal 3-oxoacyl-coenzyme A thiolase)	NM_001130410
Ssc.10695.2.S1_at	ACSS3	Acyl-CoA synthetase short-chain family member 3	NM_024560
Ssc.18380.1.S1_at	ADA	Adenosine deaminase	NM_000022
Ssc.16051.1.S1_at	ADAM-9	Cellular disintegrin precursor	XM_001925664
Ssc.16847.1.S1_at	ADAMTS10	ADAM metallopeptidase with thrombospondin type 1 motif, 10	NM_030957
Ssc.28905.1.A1_at	ADAMTS18	ADAM metallopeptidase with thrombospondin type 1 motif, 18	NM_199355
Ssc.28905.2.S1_at	ADAMTS18	ADAM metallopeptidase with thrombospondin type 1 motif, 18	NM_199355
Ssc.14003.4.S1_at	ADI1	Acireductone dioxygenase 1	NM_018269
Ssc.17518.1.S1_at	ADORA1	Adenosine A1 receptor	NM_000674
Ssc.16075.1.S1_at	ADRB1	Adrenergic, beta-1-, receptor	NM_001123074
Ssc.11216.1.A1_at	AFF2	AF4/FMR2 family, member 2	NM_002025
Ssc.27438.1.S1_at	AGA	Aspartylglucosaminidase	NM_000027
Ssc.6528.1.S1_at	AGPAT2	1-acylglycerol-3-phosphate O-acyltransferase 2	NM_001130534
Ssc.4891.1.A1_at	AGPAT9	1-acylglycerol-3-phosphate O-acyltransferase 9	NM_032717
Ssc.8295.1.A1_at	AGXT2L1	Alanine-glyoxylate aminotransferase 2-like 1	NM_031279
Ssc.21247.2.S1_a_at	AIF1L	Allograft inflammatory factor 1-like	NM_031426.2
Ssc.31045.1.S1_at	AIF1L	Allograft inflammatory factor 1-like	NM_001099734
Ssc.2487.1.S1_at	AIFM2	Apoptosis-inducing factor, mitochondrion-associated, 2	NM_032797
Ssc.1583.1.A1_at	AIM1	Absent in melanoma 1	NM_001624
Ssc.1583.2.S1_at	AIM1	Absent in melanoma 1	NM_001624
Ssc.2082.1.S1_a_at	AKR7A2	Aldo-keto reductase family 7, member A2 (aflatoxin aldehyde reductase)	NM_003689
Ssc.3815.1.S1_at	AKT2	V-Akt murine thymoma viral oncogene homolog 2	NM_001626
Ssc.21999.1.S1_a_at	ALDH3B1	Aldehyde dehydrogenase 3 family, member B1	NM_000694
Ssc.25661.1.S1_at	ALDH3B1	Aldehyde dehydrogenase 3 family, member B1	NM_000694
Ssc.2848.1.A1_at	AMOTL2	Angiomotin like 2	NM_016201
Ssc.14095.1.A1_at	ANKRD33B	Ankyrin repeat domain 33B	Null
Ssc.20817.1.S1_at	ANKRD44	Ankyrin repeat domain 44	NM_153697
Ssc.3712.1.S1_at	ANKRD55	Ankyrin repeat domain 55	NM_001039935
Ssc.11157.1.A1_at	ANKS1B	Ankyrin repeat and sterile alpha motif domain containing 1b	NM_020140
Ssc.14028.1.S1_at	AOAH	Acyloxyacyl hydrolase (neutrophil)	NM_001637
Ssc.14028.2.S1_at	AOAH	Acyloxyacyl hydrolase (neutrophil)	NM_001637
Ssc.26526.1.A1_at	AOAH	Acyloxyacyl hydrolase (neutrophil)	NM_001637
Ssc.4135.1.S1_at	AP1S2	Adaptor-related protein complex 1, sigma 2 subunit	NM_003916
Ssc.6040.2.S1_at	AP2B1	Adaptor-related protein complex 2, beta 1 subunit	NM_001030006
Ssc.30921.1.S1_at	APBB1	Amyloid beta (A4) precursor protein-binding, family B, member 1 (FE65)	NM_001164
Ssc.30921.2.S1_at	APBB1	Amyloid beta (A4) precursor protein-binding, family B, member 1 (FE65)	NM_001164
Ssc.1757.1.S1_at	APBB2	Amyloid beta (A4) precursor protein-binding, family B, member 2 (FE65-like)	NM_173075
Ssc.15248.1.S1_at	APLP2	Amyloid beta (A4) precursor-like protein 2	NM_001642
Ssc.7234.1.A1_at	AQP9	Aquaporin 9	NM_020980
Ssc.7906.2.S1_at	ARFGEF1	ADP-ribosylation factor guanine nucleotide-exchange factor 1(brefeldin A-inhibited)	NM_006421
Ssc.7906.1.A1_at	ARFGEF2	ADP-ribosylation factor guanine nucleotide-exchange factor 2 (brefeldin A-inhibited)	NM_006420
Ssc.10328.1.A1_at	ARHGAP28	Rho GTPase activating protein 28	NM_001010000
Ssc.5590.1.S1_at	ARHGEF17	Rho guanine nucleotide exchange factor (GEF) 17	NM_014786
Ssc.25210.1.S1_at	ARHGEF18	Rho guanine nucleotide exchange factor (GEF) 18	NM_015318
Ssc.26387.1.S1_at	ARID3A	AT rich interactive domain 3A (bright- like)	NM_005224
Ssc.7608.1.A1_at	ARL8B	ADP-ribosylation factor-like 8B	NM_018184
Ssc.20409.1.S1_at	ARMC10	Armadillo repeat containing 10	NM_031905
Ssc.3779.1.S1_at	ARNT2	Aryl-hydrocarbon receptor nuclear translocator 2	NM_014862
Ssc.9454.1.S1_at	ARRDC2	Arrestin domain containing 2	NM_001025604
Ssc.23770.1.S1_at	ARSB	Arylsulfatase B	NM_000046
Ssc.11033.1.S1_at	AS-A	Arylsulfatase A	NM_213933
Ssc.12849.1.A1_at	ASB11	Ankyrin repeat and SOCS box-containing 11	NM_001012428
Ssc.25255.1.S1_at	ASRGL1	Asparaginase like 1	NM_001083926
Ssc.5545.1.S1_at	ATP10B	ATPase, class V, type 10B	NM_025153
Ssc.9238.1.A1_at	ATP10D	ATPase, class V, type 10D	NM_020453
Ssc.24886.1.S1_at	ATP12A	ATPase type 12A	NM_001676
Ssc.26408.1.S1_at	ATP13A1	ATPase type 13A1	NM_020410
Ssc.10127.1.A1_at	ATP2B2	ATPase, Ca++ transporting, plasma membrane 2	NM_001001331
Ssc.25241.1.S1_at	ATP2B2	ATPase, Ca++ transporting, plasma membrane 2	NM_001001331
Ssc.8386.1.A1_at	ATP2B2	ATPase, Ca++ transporting, plasma membrane 2	NM_001683
Ssc.6723.1.A1_at	ATP5O	ATP synthase, H+ transporting, mitochondrial F1 complex, O subunit	NM_001697
Ssc.4474.1.S1_at	ATP6AP1	ATPase, H+ transporting, lysosomal accessory protein 1	NM_001183
Ssc.1970.1.S1_at	ATP6V0B	ATPase, H+ transporting, lysosomal 21kDa, V0 subunit B	NM_001039457
Ssc.867.1.A1_at	ATP6V0E1	ATPase, H+ transporting, lysosomal 9kDa, V0 subunit E	NM_003945
Ssc.118.1.S1_at	ATP6V1A	ATPase, H+ transporting, lysosomal 70kDa, V1 subunit A	NM_001004042
Ssc.30829.1.S1_at	ATP6V1A	ATPase, H+ transporting, lysosomal 70kDa, V1 subunit A	NM_001690
Ssc.6625.1.A1_at	ATP6V1A	ATPase, H+ transporting, lysosomal 70kDa, V1 subunit A	NM_001690
Ssc.7462.1.S1_at	ATP6V1B2	ATPase, H+ transporting, lysosomal 56/58kDa, V1 subunit B2	NM_001693
Ssc.14999.1.A1_at	ATP6V1C2	ATPase, H+ transporting, lysosomal 42kDa, V1 subunit C2	NM_001039362
Ssc.31160.1.A1_s_at	ATP6V1C2	ATPase, H+ transporting, lysosomal 42kDa, V1 subunit C2	NM_001039362
Ssc.746.1.S1_a_at	ATP6V1H	Atpase, H+ transporting, lysosomal 50/57kda, V1 subunit H	NM_214240
Ssc.2503.1.S1_at	B3GNT6	UDP-GlcNAc:betaGal beta-1,3-N-acetylglucosaminyltransferase 6 (core 3 synthase)	NM_138706.3
Ssc.8415.1.A1_at	BACE1	Beta-site APP-cleaving enzyme 1	NM_012104
Ssc.16473.1.S1_at	BAIAP2L2	BAI1-associated protein 2-like 2	NM_025045
Ssc.1026.1.S1_at	BBX	Bobby sox homolog (Drosophila)	NM_020235
Ssc.1026.2.S1_at	BBX	Bobby sox homolog (Drosophila)	NM_020235
Ssc.30777.1.S1_a_at	BBX	Bobby sox homolog (Drosophila)	NM_020235
Ssc.30777.2.S1_a_at	BBX	Bobby sox homolog (Drosophila)	NM_020235
Ssc.30777.3.A1_at	BBX	Bobby sox homolog (Drosophila)	NM_020235
Ssc.20378.1.S1_at	BCAP29	B-cell receptor-associated protein 29	NM_001008405
Ssc.15648.1.S1_at	BEX4	Brain expressed x-linked-like 1	NM_001080425
Ssc.17270.1.A1_at	BLCAP	Bladder cancer associated protein; bladder cancer related protein (10kD) [Homo sapiens]. [Source:RefSeq;Acc:NM_006698]	NM_006698
Ssc.10282.1.S1_at	BMPR2	Bone morphogenetic protein receptor, type II (serine/threonine kinase)	NM_001204
Ssc.837.1.A1_at	BPI	Bactericidal/permeability-increasing protein	NM_001159307
Ssc.8960.1.A1_at	BPI	Bactericidal/permeability-increasing protein	NM_001725
Ssc.10360.1.S1_at	BRAF	B-Raf proto-oncogene serine/threonine-protein kinase	NM_004333
Ssc.21555.1.S1_at	BRF2	BRF2, subunit of RNA polymerase III transcription initiation factor, brf1-like	NM_018310
Ssc.18027.1.S1_at	BTBD3	BTB (POZ) domain containing 3	NM_014962
Ssc.27395.1.A1_at	C10orf28	Chromosome 10 open reading frame 28	NM_014472
Ssc.6376.1.A1_at	C10orf68	Chromosome 10 open reading frame 68	NM_024688
Ssc.10285.1.A1_at	C10orf76	Chromosome 10 open reading frame 76	NM_024541
Ssc.17607.1.S1_at	C11orf84	Chromosome 11 open reading frame 84	NM_138471
Ssc.21697.1.A1_at	C13orf1	Chromosome 13 open reading frame 1	NM_001127482
Ssc.1428.1.A1_at	C17H20orf108	Chromosome 17 open reading frame 20 ortholog	NM_001113701
Ssc.19192.1.S1_at	C17H20orf108	Chromosome 20 open reading frame 108 ortholog	NM_001113701
Ssc.18035.1.S1_at	C19orf53	Chromosome 19 open reading frame 53	NM_014047
Ssc.1870.1.S1_at	C1GALT1	Core 1 synthase, glycoprotein-N-acetylgalactosamine 3-beta-galactosyltransferase, 1	NM_020156
Ssc.29216.1.A1_at	C1orf216	Chromosome 1 open reading frame 216	NM_152374
Ssc.14081.1.A1_at	C1orf59	Chromosome 1 open reading frame 59	NM_001102592
Ssc.9486.2.S1_at	C1orf64	Chromosome 1 open reading frame 64	NM_178840
Ssc.9833.2.S1_at	C1QTNF4	Complement-C1q tumor necrosis factor-related protein 4	NM_031909
Ssc.1698.1.S1_at	C20orf3	Chromosome 20 open reading frame 3	NM_020531
Ssc.19216.1.S1_at	C2orf65	Chromosome 2 open reading frame 65	NM_138804
Ssc.19216.2.A1_at	C2orf65	Chromosome 2 open reading frame 65	NM_138804
Ssc.20478.1.S1_at	C4orf33	Chromosome 4 open reading frame 33	NM_001099783
Ssc.3055.1.S1_at	C4orf37	Chromosome 4 open reading frame 37	NM_174952
Ssc.3055.2.S1_at	C4orf37	Chromosome 4 open reading frame 37	NM_174952
Ssc.13644.1.A1_at	C4orf45	Chromosome 4 open reading frame 45	NM_152543
Ssc.5870.1.S1_at	C4orf45	Chromosome 4 open reading frame 45	NM_152543
Ssc.5870.3.S1_at	C4orf45	Chromosome 4 open reading frame 45	NM_152543
Ssc.30687.1.A1_at	C5orf44	Chromosome 5 open reading frame 44	NM_001093755
Ssc.3761.1.A1_at	C6orf103	Chromosome 6 open reading frame 103	NM_024694
Ssc.11496.1.A1_at	C6orf70	Chromosome 6 open reading frame 70	NM_018341
Ssc.10188.1.A1_at	C7orf45	Chromosome 7 open reading frame 45	NM_145268
Ssc.5829.1.S1_at	C8B	Complement component 8, beta polypeptide	NM_000066
Ssc.19253.1.S1_at	C9orf25	Chromosome 9 open reading frame 25	NM_147202
Ssc.25577.1.S1_at	C9orf3	Chromosome 9 open reading frame 3	NM_032823
Ssc.22660.1.S1_at	C9orf5	Chromosome 9 open reading frame 5	NM_001099734
Ssc.26945.1.S1_at	C9orf5	Chromosome 9 open reading frame 5	NM_001099734
Ssc.10960.1.S1_at	CA3	Carbonic anhydrase III, muscle specific	NM_001008688
Ssc.19866.1.S1_at	CA3	Carbonic anhydrase III, muscle specific	NM_001008688
Ssc.16511.1.A1_at	CACHD1	CACHE domain containing 1	NM_020925
Ssc.4599.1.A1_at	CACNA1C	Calcium channel, voltage-dependent, L type, alpha 1C subunit	NM_000719
Ssc.28045.1.A1_at	CACNA2D4	Calcium channel, voltage-dependent, alpha 2/delta subunit 4	NM_172364
Ssc.20151.1.S1_at	CADM1	Cell adhesion molecule 1	NM_014333
Ssc.13347.1.A1_at	CADM2	Cell adhesion molecule 2	NM_153184
Ssc.5354.1.S1_at	CADPS	Ca2+-dependent secretion activator	NM_003716
Ssc.24949.1.S1_at	CAMK1	Calcium/calmodulin-dependent protein kinase I	NM_003656
Ssc.2491.1.S1_at	CAMK2G	Calcium/calmodulin-dependent protein kinase (CAM kinase) II gamma	NM_001222
Ssc.5879.4.S1_a_at	CAMK2G	Calcium/calmodulin-dependent protein kinase II gamma	NM_214193
Ssc.25483.1.S1_at	CAMK4	Calcium/calmodulin-dependent protein kinase IV	NM_001744
Ssc.10429.1.S1_at	CARP	Cardiac ankyrin repeat protein	NM_213922
Ssc.1469.1.A1_at	CARS2	Cysteinyl-tRNA synthetase 2, mitochondrial (putative)	NM_024537
Ssc.17985.1.S1_at	CASQ2	Calsequestrin 2 (cardiac muscle)	NM_001232
Ssc.22000.1.S1_at	CBR1	Carbonyl reductase 1	NM_001757
Ssc.250.1.S1_at	CBR1	Carbonyl reductase 1	NM_214073
Ssc.24262.1.A1_at	CCNA1	Cyclin A1	NM_001111045
Ssc.5131.1.S1_at	CCNK	Cyclin K	NM_001099402
Ssc.5131.2.A1_at	CCNK	Cyclin K	NM_001099402
Ssc.11991.1.A1_at	CD163	CD163 antigen	NM_004244
Ssc.27717.1.S1_at	CDC2L6	Cell division cycle 2-like 6 (CDK8-like)	NM_015076
Ssc.26629.1.S1_at	CDC42BPG	CDC42 binding protein kinase gamma (DMPK-like)	NM_017525
Ssc.25641.1.S1_at	CDK6	Cyclin-dependent kinase 6	NM_001259
Ssc.26057.1.A1_at	CDK6	Cyclin-dependent kinase 6	NM_001259
Ssc.3394.1.A1_at	CDR2	Cerebellar degeneration-related protein 2, 62kda	NM_001802
Ssc.3394.2.S1_at	CDR2	Cerebellar degeneration-related protein 2, 62kda	NM_001802
Ssc.3394.3.A1_at	CDR2	Cerebellar degeneration-related protein 2	NM_001802
Ssc.15991.1.S1_at	CEBPA	CCAAT/enhancer binding protein (C/EBP), alpha	AF103944.1
Ssc.9738.1.A1_at	CEBPB	CCAAT/enhancer binding protein (C/EBP), beta	AY207000.1
Ssc.19354.1.S1_at	CHCHD4	Coiled-coil-helix-coiled-coil-helix domain containing 4	NM_001098502
Ssc.15678.1.A1_s_at	CHCHD6	Coiled-coil-helix-coiled-coil-helix domain containing 6	NM_032343
Ssc.8308.1.A1_at	CHL1	Cell adhesion molecule with homology to L1CAM (close homolog of L1)	NM_006614
Ssc.5688.1.S1_at	CKAP2	Cytoskeleton associated protein 2	NM_001098525
Ssc.25196.1.S1_at	CKMT1A	Creatine kinase, mitochondrial 1A	NM_001015001
Ssc.15916.1.S1_at	CLC-5	Outwardly rectifying chloride channel	NM_214139
Ssc.26732.1.S1_at	CLCN5	Chloride channel 5 (nephrolithiasis 2, X-linked, dent disease)	NM_000084
Ssc.24222.1.A1_at	CLIP1	Restin (Cytoplasmic linker protein-170 alpha-2)	NM_002956
Ssc.26935.1.S1_at	CLIP1	Restin (reed-steinberg cell-expressed intermediate filament-associated protein)	NM_002956
Ssc.30898.1.S1_at	CLIP1	Restin (reed-steinberg cell-expressed intermediate filament-associated protein)	NM_002956
Ssc.19539.2.S1_at	CLN8	Ceroid-lipofuscinosis, neuronal 8 (epilepsy, progressive with mental retardation)	NM_018941
Ssc.19154.1.S1_at	CLPP	ClpP caseinolytic peptidase, ATP-dependent, proteolytic subunit homolog (E. coli)	NM_006012
Ssc.18041.1.S1_at	CLSTN2	Calsyntenin 2	NM_022131
Ssc.25136.2.A1_a_at	CNDP1	Carnosine dipeptidase 1 (metallopeptidase M20 family)	NM_032649
Ssc.15612.1.S1_at	CNGB1	Cyclic nucleotide gated channel beta 1	NM_001297
Ssc.17958.1.A1_at	CNNM4	Cyclin M4	NM_020184
Ssc.10546.1.A1_at	COBL	Cordon-bleu homolog (mouse)	NM_015198
Ssc.7046.1.A1_at	COL24A1	Collagen, type XXIV, alpha 1	NM_152890
Ssc.14170.1.A1_at	COL25A1	Collagen, type XXV, alpha 1	NM_032518
Ssc.22477.1.S1_at	COL4A1	Collagen, type IV, alpha 1	NM_001845
Ssc.19544.1.A1_at	COLEC12	Collectin sub-family member 12	NM_130386
Ssc.21671.1.A1_at	CPEB4	Cytoplasmic polyadenylation element binding protein 4	NM_030627
Ssc.24818.1.A1_at	CPN2	Carboxypeptidase N, polypeptide 2, 83kDa	NM_001080513.2
Ssc.26276.1.S1_at	CPXM2	Carboxypeptidase X (M14 family), member 2	NM_198148
Ssc.19192.2.A1_at	CR956640.1	Chromosome 20 open reading frame 108 ortholog	NM_001113701
Ssc.15316.2.S1_at	CRIP1	Cysteine-rich protein 1 (intestinal)	NM_001311.4
Ssc.23965.1.A1_at	CRTC3	CREB regulated transcription coactivator 3	NM_001042574
Ssc.10931.1.S1_at	CRYAB	Crystallin, alpha B	NM_001885
Ssc.10479.1.A1_at	CSMD2	Cub and sushi multiple domains 2	NM_052896
Ssc.126.1.S1_at	CSN1S1	Casein alpha s1	NM_001025104
Ssc.9029.1.S1_at	CST3	Cystatin C	NM_001044602
Ssc.9061.1.A1_at	CST6	Cystatin E/M	NM_001323
Ssc.16718.1.A1_at	CTBS	Chitobiase, di-N-acetyl-	NM_004388
Ssc.4863.1.S1_at	CTNNAL1	Catenin (cadherin-associated protein), alpha-like 1	NM_003798
Ssc.17967.1.A1_at	CTNNB1	Catenin (cadherin-associated protein), beta 1, 88kDa	NM_001098209
Ssc.3517.2.S1_at	CTSA	Cathepsin A	NM_000308
Ssc.1181.1.S1_at	CTSB	Cathepsin B	NM_001097458
Ssc.28893.1.A1_at	CTSD	Cathepsin D	NM_001037721
Ssc.16769.1.S1_at	CTSZ	Cathepsin Z	NM_001123104
Ssc.30915.1.A1_at	CUX1	Cut-like 1, ccaat displacement protein (Drosophila)	NM_001913
Ssc.18973.1.A1_at	CWF19L2	CWF19-like 2, cell cycle control (S. Pombe)	NM_152434
Ssc.8776.1.S1_at	CYP11A1	Cytochrome P450, family 11, subfamily A, polypeptide 1	NM_214427
Ssc.9812.1.A1_at	CYP19A1	Cytochrome p450, family 19, subfamily A, polypeptide 1	NM_000103
Ssc.190.1.S1_at	CYP4A21	Cytochrome P450, family 4, Subfamily A, polypeptide 21	NM_214424
Ssc.27125.1.A1_at	DACH2	Dachshund homolog 2 (Drosophila)	NM_053281
Ssc.2137.1.S1_at	DDA1	DDA1	NM_024050
Ssc.17566.1.S1_at	DDB1	Damage-specific dna binding protein 1, 127kDa	NM_001923
Ssc.1796.1.A1_at	DDHD2	DDHD domain containing 2	NM_015214
Ssc.27267.1.A1_at	DDHD2	DDHD domain containing 2	NM_015214
Ssc.18171.1.A1_at	DGKD	Diacylglycerol kinase, delta 130kDa	NM_003648
Ssc.5455.1.S1_at	DHCR7	7-dehydrocholesterol reductase	NM_001360
Ssc.13577.1.A1_at	DIAPH3	Diaphanous homolog 3 (drosophila)	NM_001042517
Ssc.24970.2.S1_at	DIRC2	Disrupted in renal carcinoma 2	NM_032839
Ssc.2864.1.S1_at	DLC1	Deleted in liver cancer 1	NM_006094
Ssc.8084.1.S1_at	DLC1	Deleted in liver cancer 1	NM_006094
Ssc.22154.1.A1_at	DLG2	Discs, large homolog 2, chapsyn-110 (Drosophila)	NM_001364
Ssc.4503.1.A1_at	DMRT1	Doublesex and mab-3 related transcription factor 1	NM_021951
Ssc.26168.1.S1_at	DNAH10	Dynein, axonemal, heavy polypeptide 10	NM_207437.3
Ssc.10174.1.A1_at	DNAH14	Dynein, axonemal, heavy chain 14	NM_001373.1
Ssc.18775.1.A1_at	DNAJC16	DnaJ (Hsp40) homolog, subfamily C, member 16	NM_015291
Ssc.9340.1.A1_at	DOCK1	Dedicator of cytokinesis 1	NM_001380
Ssc.27282.1.A1_at	DOCK2	Dedicator of cytokinesis 2	NM_004946
Ssc.9815.1.A1_at	DPP6	Dipeptidyl-peptidase 6	NM_001039350
Ssc.28377.1.A1_at	DPY19L2P2	DPY-19-like 2 pseudogene 2 (C. elegans)	NR_027768.1
Ssc.21895.1.S1_at	DST	Dystonin	NM_001723
Ssc.29588.1.A1_at	DST	Dystonin	NM_001723
Ssc.13294.1.A1_at	DUPD1	Dual specificity phosphatase and pro isomerase domain containing 1	NM_001003892
Ssc.17461.1.A1_a_at	DYNC1I1	Dynein, cytoplasmic 1, intermediate chain 1	NM_004411
Ssc.26087.1.S1_at	DYRK2	Dual-specificity tyrosine-(Y)-phosphorylation regulated kinase 2	NM_003583
Ssc.9629.1.A1_at	DYRK2	Dual-specificity tyrosine-(Y)-phosphorylation regulated kinase 2	NM_003583
Ssc.9629.2.S1_at	DYRK2	Dual-specificity tyrosine-(Y)-phosphorylation regulated kinase 2	NM_003583
Ssc.3968.1.S1_at	E4	Epididymal secretory protein E4	NM_213947
Ssc.15710.1.A1_at	ECHDC1	Enoyl Coenzyme A hydratase domain containing 1	NM_001002030
Ssc.23854.1.S1_at	EEA1	Early endosome antigen 1, 162kDa	NM_003566
Ssc.27137.1.A1_at	EEA1	Early endosome antigen 1, 162kDa	NM_003566
Ssc.29063.1.A1_at	EEA1	Early endosome antigen 1, 162kDa	NM_003566
Ssc.4155.1.S1_at	EEA1	Early endosome antigen 1, 162kDa	NM_003566
Ssc.13733.1.A1_at	EFHA1	EF-hand domain family, member a1	NM_152726
Ssc.9392.1.S1_at	EGF	Epidermal growth factor (beta-urogastrone)	NM_001963
Ssc.9392.2.S1_at	EGF	Epidermal growth factor (beta-urogastrone)	NM_001963
Ssc.9392.3.A1_at	EGF	Epidermal growth factor (beta-urogastrone)	NM_001963
Ssc.3370.2.S1_a_at	EGFL7	EGF-like-domain, multiple 7	NM_016215
Ssc.5854.1.S1_at	EGLN1	EGL nine homolog 1 (C. Elegans)	NM_022051
Ssc.9472.1.A1_at	ELF5	E74-like factor 5 (ets domain transcription factor)	NM_001422
Ssc.5650.1.S1_at	ELOVL1	ELOVL family member 1, elongation of long chain fatty acids (Fen1/Elo2, Sur4/Elo3-like, Yeast)	NM_022821
Ssc.30467.1.A1_at	ELOVL2	ELOVL family member 2, elongation of long chain fatty acids (Fen1/Elo2, Sur4/Elo3-like, Yeast)	XM_001924708
Ssc.9675.1.S1_at	EML2	Echinoderm microtubule associated protein like 2	NM_012155
Ssc.25636.1.S1_at	ENPP5	Ectonucleotide pyrophosphatase/phosphodiesterase 5 (putative function)	NM_021572.4
Ssc.8305.1.A1_at	ENTPD4	Ectonucleoside triphosphate diphosphohydrolase 1	NM_001128930
Ssc.21909.1.S1_at	EPHA4	EPH receptor A4	NM_001134967
Ssc.22130.1.S1_at	EPHA4	EPH receptor A4	NM_004438
Ssc.29608.1.A1_at	EPHB1	EPH receptor B1	NM_004441
Ssc.6042.1.A1_at	EPN3	Epsin 3	NM_017957
Ssc.4175.1.A1_at	EPT1	Ethanolaminephosphotransferase 1 (CDP-ethanolamine-specific)	NM_033505.2
Ssc.5000.2.S1_at	ERBB2	V-ERB-B2 erythroblastic leukemia viral oncogene homolog 2, neuro/glioblastoma derived oncogene homolog (Avian)	NM_001005862
Ssc.12093.1.A1_at	ERI2	ERI1 exoribonuclease family member 2	NM_080663
Ssc.11421.1.S1_at	F2RL1	Coagulation factor II (thrombin) receptor-like 1	NM_005242
Ssc.11421.2.A1_at	F2RL1	Coagulation factor II (thrombin) receptor-like 1	NM_005242
Ssc.10446.2.S1_at	F9	Coagulation factor IX	NM_001164003
Ssc.5549.1.S1_at	FABP5	Fatty acid binding protein 5	NM_001039746
Ssc.5549.2.S1_at	FABP5	Fatty acid binding protein 5	NM_001039746
Ssc.27614.1.S1_at	FADS1	Fatty acid desaturase 1	NM_001113041
Ssc.29000.1.S1_at	FADS2	Fatty acid desaturase 2	NM_001171750.1
Ssc.3039.1.S1_at	FADS2	Fatty acid desaturase 2	NM_004265
Ssc.1209.1.S1_at	FAH	Fumarylacetoacetate hydrolase (fumarylacetoacetase)	NM_000137
Ssc.10784.1.A1_at	FAM163A	Family with sequence similarity 163, member A	NM_173509
Ssc.30427.1.A1_at	FAM190A	Family with sequence similarity 190, member A	BC051694.1
Ssc.5117.2.S1_at	FAM19A1	Family with sequence similarity 19 (chemokine (C-C motif)-like), member A1	NM_213609
Ssc.3898.1.S1_at	FAM38A	Family with sequence similarity 38, member A	NM_001142864.2
Ssc.1817.1.S1_at	FAM62B	Family with sequence similarity 62, member B	NM_020728
Ssc.18175.1.A1_at	FASN	Fatty acid synthase	NM_001099930
Ssc.25076.2.S1_at	FASN	Fatty acid synthase	NM_001099930
Ssc.15956.1.S1_at	FAT1	FAT tumor suppressor homolog 1 (Drosophila)	NM_005245.3
Ssc.2674.1.S1_at	FAT1	FAT tumor suppressor homolog 1 (Drosophila)	NM_005245.3
Ssc.7357.1.A1_at	FAT1	FAT tumor suppressor homolog 1 (Drosophila)	NM_005245.3
Ssc.29851.1.A1_at	FBN2	Fibrillin 2 (congenital contractural arachnodactyly)	NM_001999
Ssc.5562.1.S1_at	FBXL16	F-box and leucine-rich repeat protein 16	NM_153350
Ssc.18487.1.S1_a_at	FBXO31	F-box protein 31	NM_024735
Ssc.18586.2.S1_at	FBXO6	F-box protein 6	NM_018438
Ssc.5287.1.S1_at	FCRL1	Fc receptor-like 1	NM_052938
Ssc.27283.1.A1_at	FDX1	Ferredoxin 1	NM_004109
Ssc.16934.1.S1_at	FDXR	Ferredoxin reductase	NM_004110
Ssc.16934.2.S1_at	FDXR	Ferredoxin reductase	NM_004110
Ssc.4858.1.S1_at	FECH	Ferrochelatase (Protoporphyria)	NM_000140
Ssc.864.1.S1_at	FH	Fumarate hydratase	NM_214281
Ssc.18026.1.S1_a_at	FIT1	FAT-inducing transcript 1	NM_001128470
Ssc.20377.1.S1_at	FLJ33996	Hypothetical protein FLJ33996	XR_078465.1
Ssc.9215.1.A1_at	FLRT2	Fibronectin leucine rich transmembrane protein 2	NM_013231
Ssc.10602.1.A1_at	FLRT3	Fibronectin leucine rich transmembrane protein 3	NM_013281
Ssc.19309.1.S1_at	FLVCR2	Feline leukemia virus Subgroup C cellular receptor family, member 2	NM_001142840
Ssc.6609.1.S1_at	FOLR1	Folate receptor 1 (adult)	NM_214311
Ssc.25253.1.S1_at	FRRS1	Ferric-chelate reductase 1	NM_001013660
Ssc.23242.1.A1_at	FSTL1	Follistatin-like 1	NM_007085
Ssc.7987.1.A1_at	FSTL5	Follistatin-like 5	NM_001128427
Ssc.15843.1.S1_at	FUCT1	Golgi GDP-fucose translocator-like	AJ440724.1
Ssc.4561.1.S1_at	FXYD4	FXYD domain containing ion transport regulator 4	NM_173160
Ssc.1093.1.A1_at	FZD4	Frizzled homolog 4 (Drosophila)	NM_012193
Ssc.1093.2.A1_at	FZD4	Frizzled homolog 4 (Drosophila)	NM_012193
Ssc.1093.3.S1_at	FZD4	Frizzled homolog 4 (Drosophila)	NM_012193
Ssc.25230.1.S1_at	FZD4	Frizzled homolog 4 (Drosophila)	NM_012193
Ssc.18765.1.A1_at	GABRE	Gamma-aminobutyric acid (GABA) a receptor, epsilon	NM_004961
Ssc.9245.1.S1_at	GALM	Galactose mutarotase	NM_214406
Ssc.19524.1.S1_at	GALNT10	UDP-N-acetyl-alpha-D-galactosamine:polypeptide N-acetylgalactosaminyltransferase 10 (GalNac-T10)	NM_017540
Ssc.26140.1.S1_at	GALNT10	UDP-N-acetyl-alpha-D-galactosamine:polypeptide N-acetylgalactosaminyltransferase 10 (GalNac-T10)	NM_017540
Ssc.3070.2.A1_at	GAPVD1	GTPase activating protein and VPS9 domains 1	NM_015635
Ssc.20467.1.S1_at	GAS7	Growth arrest-specific 7	NM_003644
Ssc.21354.1.S1_at	GATA3	GATA binding protein 3	NM_001002295
Ssc.27964.2.S1_at	GATA3	GATA binding protein 3	NM_001002295
Ssc.1315.1.A1_at	GDE1	Glycerophosphodiester phosphodiesterase 1	NM_016641
Ssc.26411.1.S1_at	GDPD2	Glycerophosphodiester phosphodiesterase domain containing 2	NM_017711
Ssc.29258.1.A1_at	GFI1B	Growth factor independent 1B (potential regulator of CDKN1A, translocated in CML)	NM_004188
Ssc.1578.1.S1_at	GGA2	Golgi associated, gamma adaptin ear containing, Arf binding protein 2	NM_015044
Ssc.19205.1.A1_at	GGCT	Gamma-glutamyl cyclotransferase	NM_024051.2
Ssc.19205.2.S1_at	GGCT	Gamma-glutamyl cyclotransferase	NM_024051.2
Ssc.15306.1.S1_at	GGH	Gamma-glutamyl hydrolase (conjugase, folylpolygammaglutamyl hydrolase)	NM_003878
Ssc.25647.1.S1_at	GGT6	Gamma-glutamyltransferase 6 homolog (Rat)	NM_001122890
Ssc.7423.1.S1_at	GLA	Galactosidase, alpha	NM_000169
Ssc.16726.1.A1_at	GLB1	Galactosidase, beta 1	NM_000404
Ssc.5117.1.A1_at	GLE1	GLE1 RNA export mediator-like (Yeast)	NM_001003722.1
Ssc.295.2.A1_at	GLS	Glutaminase	AF490841.1
Ssc.27256.1.S1_at	GM2A	GM2 ganglioside activator	NM_000405
Ssc.27183.1.S1_at	GNA15	Guanine nucleotide binding protein (G protein), alpha 15 (GQ class)	NM_002068
Ssc.20974.1.A2_at	GNS	Glucosamine (N-acetyl)-6-sulfatase (sanfilippo disease IIID)	NM_002076
Ssc.10275.1.A1_at	GOLSYN	Golgi-localized protein	NM_001099744.1
Ssc.7213.1.A1_at	GON4L	Gon-4-like (C. elegans)	NM_001037533
Ssc.26243.1.S1_at	GPAM	Glycerol-3-phosphate acyltransferase, mitochondrial	NM_020918
Ssc.30225.1.A1_at	GPR1	G protein-coupled receptor 1	NM_001098199
Ssc.26610.1.A1_at	GPR110	G protein-coupled receptor 110	NM_153840.2
Ssc.19432.1.A1_at	GPR149	G protein-coupled receptor 149	NM_001038705
Ssc.9985.1.A1_at	GPR158	G protein-coupled receptor 158	NM_020752
Ssc.18898.1.A1_s_at	GPR68	G protein-coupled receptor 68	NM_003485
Ssc.6461.1.A1_at	GPR98	G protein-coupled receptor 98	NM_032119
Ssc.17469.1.S1_at	GRAMD1B	GRAM domain containing 1B	NM_020716
Ssc.25358.1.S1_at	GRAMD2	GRAM domain containing 2	NM_001012642
Ssc.25064.1.S1_at	GRID2	Glutamate receptor, ionotropic, delta 2	NM_001510
Ssc.29960.1.A1_at	GRK7	G protein-coupled receptor kinase 7	NM_139209
Ssc.25253.2.A1_at	GRM7	Glutamate receptor, metabotropic 7	NM_000844
Ssc.14563.1.S1_at	GRN	Granulin	NM_001044578
Ssc.29959.1.A1_at	GRPEL2	GRPE-like 1, mitochondrial (E. Coli)	NM_152407
Ssc.15549.1.A1_at	GSTT1	Glutathione S-transferase theta 1	NM_000853
Ssc.27957.1.S1_at	GSTT1	Glutathione S-transferase theta 1	NM_000853
Ssc.2049.1.A1_at	GTF2B	General transcription factor IIB	NM_001514
Ssc.19175.2.S1_at	GULP1	GULP, engulfment adaptor PTB domain containing 1	NM_016315
Ssc.19175.3.A1_at	GULP1	GULP, engulfment adaptor PTB domain containing 1	NM_016315
Ssc.8946.1.A1_at	H19	H19, imprinted maternally expressed untranslated mRNA	NR_002196
Ssc.24461.1.S1_a_at	HAAO	3-hydroxyanthranilate 3,4-dioxygenase	NM_012205
Ssc.24461.1.S1_at	HAAO	3-hydroxyanthranilate 3,4-dioxygenase	NM_012205
Ssc.11785.2.A1_at	HADHB	HydroxyAcyl-Coenzyme A dehydrogenase/3-ketoAcyl-Coenzyme A thiolase/enoyl-coenzyme a hydratase (trifunctional protein), beta subunit	NM_000183
Ssc.10401.1.A1_at	HCRTR2	Hypocretin (orexin) receptor 2	NM_001526
Ssc.433.1.S1_at	HCST	Hematopoietic cell signal transducer	NM_214142
Ssc.3604.1.S1_at	HDHD1A	Haloacid dehalogenase-like hydrolase domain containing 1A	NM_012080
Ssc.8922.1.S1_at	HES1	Hairy and enhancer of split 1, (Drosophila)	NM_005524
Ssc.13973.1.S1_at	HEXA	Hexosaminidase A (alpha polypeptide)	NM_001123221
Ssc.7528.1.A1_at	HHIP	Hedgehog interacting protein	NM_022475
Ssc.7528.2.S1_at	HHIP	Hedgehog interacting protein	NM_022475
Ssc.6704.1.S1_at	HIBADH	3-hydroxyisobutyrate dehydrogenase	NM_152740
Ssc.16213.1.A1_x_at	HLA-DRB1	Major histocompatibility complex, class II, DR beta 1	NM_002124
Ssc.16212.2.A1_x_at	HLA-DRB5	Major histocompatibility complex, class II, DR beta 5	NM_002125.3
Ssc.30768.1.S1_at	HMCN1	Hemicentin 1	NM_031935
Ssc.27311.2.A1_at	HMGB3	High-mobility group box 3	NM_005342
Ssc.1522.1.S1_at	HMGN4	High mobility group nucleosomal binding domain 4	NM_006353
Ssc.15266.1.S1_at	HPGD	Hydroxyprostaglandin dehydrogenase 15-(NAD)	NM_000860
Ssc.7093.1.A1_at	HPSE	Heparanase	NM_001098540
Ssc.7093.3.S1_at	HPSE	Heparanase	NM_001146130
Ssc.10414.1.A1_at	HRASLS2	Hras-like suppressor 2	NM_017878
Ssc.2352.2.A1_at	HS2ST1	Heparan sulfate 2-O-sulfotransferase 1	NM_012262
Ssc.24882.1.S1_at	HSD17B12	Hydroxysteroid (17-beta) dehydrogenase 12	NM_016142
Ssc.15993.1.S1_at	HTR1D	5-hydroxytryptamine (serotonin) receptor 1D	NM_214158
Ssc.26932.2.A1_at	HVCN1	Hydrogen voltage-gated channel 1	NM_001040107
Ssc.26119.1.S1_at	HYAL1	Hyaluronoglucosaminidase 1	NM_214441
Ssc.21179.1.S1_at	IFFO2	Intermediate filament family orphan 2	AK024480.1
Ssc.30758.1.S1_s_at	IFI30	Interferon, gamma-inducible protein 30	NM_001131046
Ssc.809.1.S1_at	IFI30	Interferon, gamma-inducible protein 30	NM_001131046
Ssc.20525.1.S1_at	IGF2	Insulin-like growth factor 2 (somatomedin A)	NM_213883
Ssc.9365.2.S1_a_at	IGF2	Insulin-like growth factor 2 (somatomedin A)	NM_213883
Ssc.9365.3.S1_a_at	IGF2	Insulin-like growth factor 2 (somatomedin A)	NM_213883
Ssc.9365.3.S1_x_at	IGF2	Insulin-like growth factor 2 (somatomedin A)	NM_213883
Ssc.9365.5.S1_a_at	IGF2	Insulin-like growth factor 2 (somatomedin A)	NM_213883
Ssc.9365.6.S1_x_at	IGF2	Insulin-like growth factor 2 (somatomedin A)	NM_213883
Ssc.47.1.S1_at	IGFBP2	Insulin-like growth factor binding protein 2	NM_214003
Ssc.15588.1.S1_at	IGFBP3	Insulin-like growth factor binding protein 3	NM_001005156
Ssc.15588.1.S2_at	IGFBP3	Insulin-like growth factor binding protein 3	NM_001005156
Ssc.17186.2.S2_at	IGFBP7	Insulin-like growth factor binding protein 7	NM_001553
Ssc.1344.1.A1_at	IGFL3	Insulin growth factor-like family member 3	NM_207393
Ssc.24103.1.A1_s_at	IGH@	Immunoglobulin heavy locus	NM_001718220.1
Ssc.20.1.S1_at	IL18	Interleukin 18 (interferon-gamma-inducing factor)	NM_213997
Ssc.13697.1.A1_at	IL23R	Interleukin 23 receptor	NM_144701
Ssc.24893.1.S1_at	IL28RA	Interleukin 28 receptor, alpha (interferon, lambda receptor)	NM_170743
Ssc.15739.1.S1_at	IL2RG	Interleukin 2 receptor, gamma (severe combined immunodeficiency)	NM_214083
Ssc.62.2.S1_a_at	IL6	Interleukin 6 (interferon, beta 2)	NM_214399
Ssc.30195.1.A1_at	INADL	INAD-like (Drosophila)	NM_176877
Ssc.24354.1.S1_at	IPMK	Inositol polyphosphate multikinase	NM_152230
Ssc.24349.1.S1_at	IQGAP3	IQ motif containing gtpase activating protein 3	NM_178229
Ssc.27356.1.A1_at	IQUB	IQ motif and ubiquitin domain containing	NM_178827
Ssc.9298.1.A1_at	IRX3	Iroquois homeobox protein 3	NM_024336
Ssc.6136.1.A1_at	ITFG1	Integrin alpha FG-GAP repeat containing 1	NM_030790
Ssc.7306.1.A1_at	ITGA9	Integrin, alpha 9	NM_002207
Ssc.1280.1.S1_at	ITIH5	Inter-alpha (globulin) inhibitor H5	NM_001001851
Ssc.30796.1.A1_at	ITM2C	Integral membrane protein 2C	NM_001012514
Ssc.15995.2.S1_at	KCNE1	Potassium voltage-gated channel, Isk-related family, member 1	NM_214165
Ssc.494.1.S1_at	KCNT2	Potassium channel, subfamily T, member 2	NM_198503
Ssc.494.1.S2_at	KCNT2	Potassium channel, subfamily T, member 2	NM_198503
Ssc.26641.1.A1_at	KDELC2	KDEL (Lys-Asp-Glu-Leu) containing 2	NM_153705
Ssc.18314.1.S1_at	KDSR	Follicular variant translocation protein 1 precursor	NM_002035
Ssc.18314.2.A1_at	KDSR	Follicular variant translocation protein 1 precursor	NM_002035
Ssc.27496.2.S1_a_at	KIAA0146	KIAA0146	NM_001080394
Ssc.6610.1.A1_at	KIAA0753	KIAA0753	NM_014804
Ssc.23015.1.S1_at	KIAA1755	KIAA1755	NM_001029864
Ssc.2099.1.S1_at	KIF23	Kinesin family member 23	NM_004856
Ssc.22224.1.A1_at	KIF5C	Kinesin family member 5C	NM_004522
Ssc.8250.1.A1_at	KIFAP3	Kinesin-associated protein 3	XM_001927760
Ssc.6205.1.S1_at	KIFC3	Kinesin family member C3	NM_001130099
Ssc.20447.1.S1_at	KIRREL	Kin of IRRE like (Drosophila)	NM_018240.5
Ssc.19197.1.S1_at	KIRREL3	Kin of IRRE like 3 (Drosophila)	NM_032531
Ssc.19197.2.A1_at	KIRREL3	Kin of IRRE like 3 (Drosophila)	NM_032531
Ssc.25511.1.S1_at	KRTDAP	Keratinocyte differentiation-associated protein	NM_207392
Ssc.29333.1.A1_at	LAMA2	Laminin, alpha 2	NM_000426
Ssc.15173.2.A1_at	LAMA5	Laminin, alpha 5	NM_005560
Ssc.16549.1.S1_at	LAMP-1	Lysosome-associated membrane glycoprotein 1	NM_001011507
Ssc.5153.1.S1_at	LAPTM4A	Lysosomal-associated transmembrane protein 4A (Golgi 4-transmembrane spanning transporter MTP)	NM_014713
Ssc.10906.1.A1_at	LDOC1L	Leucine zipper, down-regulated in cancer 1-like	NM_032287
Ssc.5314.1.S1_at	LGALS4	Lectin, galactoside-binding, soluble, 4	NM_213981
Ssc.16311.1.A1_a_at	LHCGR	Luteinizing hormone/choriogonadotropin receptor	NM_214449
Ssc.16311.4.S1_a_at	LHCGR	Luteinizing hormone/choriogonadotropin receptor	NM_214449
Ssc.18354.3.S1_at	LHFPL2	Lipoma HMGIC fusion partner-like 2	NM_005779
Ssc.24149.1.A1_at	LIMS1	LIM and senescent cell antigen-like domains 1	NM_004987
Ssc.21663.1.A1_at	LIPG	Lipase, endothelial	NM_006033
Ssc.22143.2.S1_at	LLGL2	Lethal giant larvae homolog 2 (Drosophila)	NM_001015002
Ssc.18103.1.A1_at	LOC153328	Mitochondrial carrier protein-like	NM_145282.4
Ssc.28183.1.A1_at	LOC541471	hypothetical LOC541471	NR_015395.1 RNA
Ssc.19404.1.S1_at	LOC641298	SMG1 homolog, phosphatidylinositol 3-kinase-related kinase pseudogene	NR_027154.1
Ssc.27359.1.S1_at	LOC729570	Hypothetical LOC729570	AK000316.1
Ssc.10137.1.A1_at	LOXL1	Lysyl oxidase-like 1	NM_005576
Ssc.3206.1.S1_at	LRBA	LPS-responsive vesicle trafficking, beach and anchor containing	NM_006726
Ssc.7280.1.A1_at	LRRC38	Leucine rich repeat containing 38	XM_059074.6
Ssc.8072.1.A1_at	LTBP1	Latent transforming growth factor beta binding protein 1	NM_000627
Ssc.24669.1.A1_at	LYPD6	LY6/PLAUR domain containing 6	NM_194317
Ssc.10307.1.A1_at	LYST	Lysosomal trafficking regulator	NM_000081
Ssc.11526.1.S1_at	MAN2B1	Mannosidase, alpha, class 2B, member 1	NM_000528
Ssc.1743.1.S1_at	MAP17	Membrane-associated protein 17	NM_001001769
Ssc.24271.1.S1_at	MAP1LC3A	Microtubule-associated protein 1 light chain 3 alpha	NM_032514
Ssc.22207.1.A1_at	MAP2K1	Mitogen-activated protein kinase kinase 1	NM_002755
Ssc.4487.1.S1_at	MAP2K3	Mitogen-activated protein kinase kinase 3	NM_002756
Ssc.11447.1.A1_at	MAP3K13	Mitogen-activated protein kinase kinase kinase 13	NM_004721
Ssc.6498.1.A1_at	MAPK12	Mitogen-activated protein kinase 12	NM_001025224
Ssc.11018.1.A1_at	MAPK14	Mitogen-activated protein kinase 14	NM_001315
Ssc.24291.1.A1_s_at	MAPK14	Mitogen-activated protein kinase 14	NM_001315
Ssc.10578.1.A1_at	MARCH6	Membrane-associated ring finger (C3HC4) 6	NM_005885.2
Ssc.13763.1.S1_at	MAT2B	Methionine adenosyltransferase II, beta	NM_001142832
Ssc.13763.3.A1_at	MAT2B	Methionine adenosyltransferase II, beta	NM_001142832
Ssc.3578.1.S1_at	MCOLN1	Mucolipin 1	NM_020533
Ssc.9096.1.S1_at	MDFIC	MyoD family inhibitor domain containing	FJ042672.1
Ssc.9096.2.A1_at	MDFIC	MyoD family inhibitor domain containing	FJ042672.1
Ssc.16336.1.S1_at	ME1	Malic enzyme 1, NADP(+)-dependent, cytosolic	XM_001924333
Ssc.16336.1.S2_at	ME1	Malic enzyme 1, NADP(+)-dependent, cytosolic	XM_001924333
Ssc.30003.1.A1_at	MED13L	Mediator complex subunit 13-like	NM_015335
Ssc.21925.1.S1_at	MFRP	Membrane frizzled-related protein	NM_031433
Ssc.4497.1.A1_at	MFSD11	Major facilitator superfamily domain containing 11	NM_024311
Ssc.28450.1.S1_at	MFSD2	Major facilitator superfamily domain containing 2	NM_032793
Ssc.8782.1.S1_a_at	MGC16121	Hypothetical protein MGC16121	AW378319.1
Ssc.2688.1.S1_at	MICALL2	MICAL-like 2	NM_182924
Ssc.15816.1.S1_at	MIOX	Myo-inositol oxygenase	NM_214102
Ssc.16435.1.S1_at	MND1	Meiotic nuclear divisions 1 homolog (S. cerevisiae)	NM_032117
Ssc.24109.1.S1_at	MON1A	MON1 homolog A (Yeast)	NM_032355
Ssc.14264.1.A1_at	MPP7	Membrane protein, palmitoylated 7 (MAGUK p55 subfamily member 7)	NM_173496
Ssc.9866.1.A1_at	MPP7	Membrane protein, palmitoylated 7 (MAGUK p55 subfamily member 7)	NM_173496
Ssc.18927.1.S1_at	MS4A8B	Membrane-spanning 4-domains subfamily A member 8B	NM_031457
Ssc.8803.1.A1_at	MST4	Serine/threonine protein kinase MST4	NM_001143727
Ssc.18460.2.S1_at	MTMR15	Myotubularin related protein 15	NM_014967
Ssc.338.1.S1_at	MUC5AC	Mucin 5AC, oligomeric mucus/gel-forming	NM_017511.1
Ssc.29049.1.S1_at	MYCBP2	Myc binding protein 2	NM_015057
Ssc.8395.1.A1_at	MYCBP2	Myc binding protein 2	NM_015057
Ssc.10232.1.A1_at	MYLIP	Myosin regulatory light chain interacting protein	NM_013262
Ssc.30855.1.S1_at	MYLIP	Myosin regulatory light chain interacting protein	NM_013262
Ssc.20141.1.S1_at	MYLPF	Myosin light chain, phosphorylatable, fast skeletal muscle	NM_001006592
Ssc.1987.1.S1_at	MYO18A	Myosin XVIIIA	NM_078471
Ssc.1987.2.S1_a_at	MYO18A	Myosin XVIIIA	NM_078471
Ssc.10935.1.A1_at	MYOM2	Myomesin (M-protein) 2, 165kDa	NM_003970
Ssc.10961.1.S1_at	MYOZ1	Myozenin 1	NM_001025222
Ssc.27911.1.S1_at	NAV2	Neuron navigator 2	NM_001111018
Ssc.29422.1.A1_at	NELL1	Nel-like 1 (Chicken)	NM_006157
Ssc.21326.1.S1_at	NEO1	Neogenin homolog 1 (Chicken)	NM_002499
Ssc.23310.1.S1_at	NEU1	Sialidase 1 (lysosomal sialidase)	NM_001101822
Ssc.6623.1.S1_at	NIPSNAP3A	Nipsnap homolog 3A (C. Elegans)	NM_015469
Ssc.5602.1.A1_at	NKD1	Naked cuticle homolog 1 (Drosophila)	NM_033119
Ssc.16434.1.A1_at	NOV	Nephroblastoma overexpressed gene	NM_002514
Ssc.1533.1.S1_at	NPC1	Niemann-Pick disease, type C1	NM_214322
Ssc.22627.1.S1_at	NPTX2	Neuronal pentraxin II	NM_002523
Ssc.9739.1.A1_at	NSF	N-ethylmaleimide-sensitive factor	NM_006178
Ssc.24768.1.S1_at	NT5DC1	5'-nucleotidase domain containing 1	NM_152729
Ssc.18168.1.A1_at	NTM	Neurotrimin	NM_001144058.1
Ssc.1540.1.A1_at	NUAK2	NUAK family, SNF1-like kinase, 2	NM_030952
Ssc.18719.1.S1_at	NUDT12	Nudix (nucleoside diphosphate linked moiety x)-type motif 12	NM_031438
Ssc.27699.1.A1_at	NUDT4P1	Nudix (nucleoside diphosphate linked moiety X)-type motif 4 pseudogene 1	NM_019094
Ssc.19770.1.S1_at	Null	Pig DNA sequence from clone CH242-250O5 on chromosome 4	BX640962.1
Ssc.21174.1.A1_at	Null	Sus scrofa clone RP44-304F21	Null
Ssc.21543.1.S1_at	Null	Sus scrofa mRNA, clone:SMG010007H12, expressed in submaxillary gland	Null
Ssc.22441.1.A1_at	Null	FLJ43689 fis	NM_001013729.1
Ssc.22441.2.S1_at	Null	FLJ43689 fis	NM_001013729.1
Ssc.24039.1.S1_at	Null	MARC 4PIG Sus scrofa cDNA 3-	Null
Ssc.24398.1.A1_s_at	Null	Sus scrofa mRNA, clone:LNG010043H03, expressed in lung	Null
Ssc.26710.1.S1_at	Null	Sus scrofa clone RP44-198J22	Null
Ssc.3045.1.S1_at	Null	904224 MARC 4PIG Sus scrofa cDNA 3-	Null
Ssc.30800.1.A1_at	Null	UMC-pputal6-006-e06 Peripubertal ovary	Null
Ssc.4791.1.S1_at	Null	Pig DNA sequence from clone CH242-113A4 on chromosome 18	Null
Ssc.8859.1.A1_at	Null	Sus scrofa cDNA clone scan0012.k.01 5prim	AK001219
Ssc.8859.1.A1_s_at	Null	Sus scrofa cDNA clone scan0012.k.01 5prim	AK001219
Ssc.20190.2.S1_at	NUMB	Numb homolog (Drosophila)	NM_001005743
Ssc.20190.3.S1_at	NUMB	Numb homolog (Drosophila)	NM_001005743
Ssc.17405.1.S1_at	OAZ2	Ornithine decarboxylase antizyme 2	NM_002537
Ssc.15775.1.S1_at	OCA2	Oculocutaneous albinism II	NM_214094
Ssc.10785.1.A1_at	OGDHL	Oxoglutarate dehydrogenase-like	NM_018245
Ssc.8226.1.A1_at	OMG	Oligodendrocyte myelin glycoprotein	NM_002544
Ssc.24584.1.S1_at	OSBPL3	Oxysterol binding protein-like 3	NM_015550
Ssc.18077.1.A1_at	OSBPL8	Oxysterol binding protein-like 8	NM_001003712
Ssc.26696.1.S1_at	OSGIN1	Oxidative stress induced growth inhibitor 1	NM_013370
Ssc.9351.1.A1_at	OSR1	Odd-skipped related 1 (Drosophila)	NM_145260
Ssc.6522.1.A1_at	OSTM1	Osteopetrosis associated transmembrane protein 1	NM_014028
Ssc.245.1.A1_at	OVGP1	Oviductal glycoprotein 1, 120kda	NM_214070
Ssc.18377.2.S1_at	P2RX4	Purinergic receptor P2X, ligand-gated ion channel, 4	NM_002560
Ssc.16537.1.S1_at	PACSIN2	Protein kinase C and casein kinase substrate in neurons 2	NM_007229
Ssc.21346.1.S1_at	PACSIN2	Protein kinase C and casein kinase substrate in neurons 2	NM_007229
Ssc.26527.1.A1_at	PAG1	Pregnancy-associated glycoprotein 1	NM_018440
Ssc.18621.1.S1_at	PAGE4	P antigen family, member 4 (prostate associated)	NM_007003
Ssc.30593.1.A1_at	PAK3	p21 (cdkn1a)-activated kinase 3	NM_001128166
Ssc.27179.1.S1_at	PAK6	p21 (cdkn1a)-activated kinase 6	NM_001128628
Ssc.3545.1.A1_at	PAPD1	PAP associated domain containing 1	NM_018109
Ssc.10430.1.A1_at	PAPSS2	3'-phosphoadenosine 5'-phosphosulfate synthase 1	NM_001015880
Ssc.24023.1.A1_at	PARD3B	Par-3 partitioning defective 3 homolog B (C. elegans)	NM_057177
Ssc.16617.2.S1_at	PARK2	Parkinson disease (autosomal recessive, juvenile) 2, PARKIN	NM_004562
Ssc.1189.1.S1_at	PARVA	Parvin, alpha	NM_018222
Ssc.19194.1.A1_at	PAX5	Paired box gene 5	NM_016734
Ssc.1536.1.A1_at	PCDH7	Protocadherin 7	NM_002589
Ssc.25934.2.S1_at	PCSK5	Proprotein convertase subtilisin/kexin type 5	NM_006200
Ssc.3739.1.S1_at	PCSK6	Proprotein convertase subtilisin/kexin type 6	NM_002570
Ssc.29106.1.S1_at	PDE3A	Phosphodiesterase 3A, cGMP-inhibited	NM_000921
Ssc.29848.1.A1_at	PDE4D	Phosphodiesterase 4D, cAMP-specific (phosphodiesterase E3 dunce homolog, Drosophila)	NM_001104631
Ssc.21922.1.S1_at	PDLIM2	PDZ and LIM domain 2	NM_021630
Ssc.29850.1.A1_at	PDP2	Pyruvate dehyrogenase phosphatase catalytic subunit 2	NM_020786.1
Ssc.18343.1.A1_at	PDPN	Podoplanin	NM_001006624
Ssc.3699.1.S1_at	PDZD2	PDZ domain containing 2	NM_178140
Ssc.13476.1.A1_at	PEG10	Paternally expressed 10	NM_001109944
Ssc.24366.1.S1_at	PET112L	Pet112-like (Yeast)	NM_004564
Ssc.24974.1.S1_at	PEX13	Peroxisome biogenesis factor 13	NM_002618
Ssc.24188.1.A1_at	PF4	Platelet factor 4 (chemokine (C-X-C motif) ligand 4)	NM_002619
Ssc.8274.1.A1_at	PFN2	Profilin 2	NM_002628
Ssc.219.1.S1_at	PGA5	Pepsinogen 5, group I (pepsinogen A)	NM_014224
Ssc.7484.2.S1_at	PGA5	Pepsinogen 5, group I (pepsinogen A)	NM_014224
Ssc.7484.3.S1_at	PGA5	Pepsinogen 5, group I (pepsinogen A)	NM_014224
Ssc.8900.1.S1_at	PGA5	Pepsinogen 5, group I (pepsinogen A)	NM_014224
Ssc.14798.1.A1_at	PGAM1	Phosphoglycerate mutase 1 (brain)	NM_002629
Ssc.15728.1.S1_at	PGAM1	Phosphoglycerate mutase 1 (brain)	NM_002629
Ssc.7704.1.A1_at	PHACTR3	Phosphatase and actin regulator 3	NM_080672
Ssc.10292.1.S1_at	PHCA	Phytoceramidase, alkaline	NM_018367
Ssc.3393.2.A1_a_at	PHCA	Phytoceramidase, alkaline	NM_018367
Ssc.18741.1.A1_at	PID1	Phosphotyrosine interaction domain containing 1	NM_001100818
Ssc.29846.1.A1_at	PID1	Phosphotyrosine interaction domain containing 1	NM_001100818
Ssc.21132.1.S1_at	PINK1	Pten induced putative kinase 1	NM_032409
Ssc.840.1.A1_at	PKD2	Polycystic kidney disease 2 (autosomal dominant)	NM_000297
Ssc.11036.1.S1_at	PKIB	Protein kinase (cAMP-dependent, catalytic) inhibitor beta	NM_032471
Ssc.26726.1.S1_a_at	PLA2G15	Phospholipase A2, group XV	NM_012320.3
Ssc.29193.1.S1_at	PLA2R1	Phospholipase A2 receptor 1, 180kDa	NM_001007267
Ssc.8856.1.A1_at	PLAC1	Pleiomorphic adenoma gene 1	NM_021796
Ssc.8856.2.A1_at	PLAC1	Pleiomorphic adenoma gene 1	NM_021796
Ssc.24281.1.A1_at	PLAG1	Pleiomorphic adenoma gene 1	NM_001114634
Ssc.24411.3.S1_a_at	PLBD2	Phospholipase B domain containing 2	NM_173542.3
Ssc.2624.2.S1_at	PLBD2	Phospholipase B domain containing 2	NM_173542.3
Ssc.7331.1.S1_at	PLBD2	Phospholipase B domain containing 2	NM_173542.3
Ssc.18030.1.A1_at	PLCXD2	Phosphatidylinositol-specific phospholipase C, X domain containing 2	NM_001134478.1
Ssc.29267.1.A1_at	PLEKHA7	Pleckstrin homology domain containing, family A member 7	NM_175058
Ssc.15267.1.S1_at	PLEKHF1	Pleckstrin homology domain containing, family F (with FYVE domain) member 1	NM_024310
Ssc.7580.1.A1_at	PLSCR3	Phospholipid scramblase 3	NM_020360.2
Ssc.15364.1.A1_at	POGK	Pogo transposable element with KRAB domain	NM_017542
Ssc.26066.1.S1_at	POLR2B	Polymerase (RNA) II (DNA directed) polypeptide b, 140kDa	NM_000938
Ssc.2887.1.S1_at	POR	P450 (cytochrome) oxidoreductase	NM_001129959
Ssc.11389.1.A1_at	POU6F1	POU domain, class 6, transcription factor 1	NM_002702
Ssc.15906.1.S1_at	PPAG3	Pregnancy-associated glycoprotein 3	NM_213809
Ssc.7373.1.A1_at	PPAPDC3	Phosphatidic acid phosphatase type 2 domain containing 3	NM_032728
Ssc.24606.1.A1_a_at	PPARGC1B	Peroxisome proliferative activated receptor, gamma, coactivator 1, beta	NM_133263
Ssc.29793.1.A1_at	PPM1E	Protein phosphatase 1E (PP2C domain containing)	NM_014906
Ssc.6052.1.S1_at	PPM1F	Protein phosphatase 1F (PP2C domain containing)	NM_014634
Ssc.15240.1.S1_at	PPP1R13L	Protein phosphatase 1, regulatory (inhibitor) subunit 13 like	NM_006663
Ssc.15240.2.S1_at	PPP1R13L	Protein phosphatase 1, regulatory (inhibitor) subunit 13 like	NM_006663
Ssc.15240.3.A1_at	PPP1R13L	Protein phosphatase 1, regulatory (inhibitor) subunit 13 like	NM_006663
Ssc.4748.1.S1_at	PPP1R14C	Protein phosphatase 1, regulatory (inhibitor) subunit 14C	NM_030949
Ssc.2179.1.S1_at	PPP2R1A	Protein phosphatase 2 (formerly 2A), regulatory subunit A (PR 65), alpha isoform	NM_014225
Ssc.31118.1.A1_at	PPP2R2B	Protein phosphatase 2 (formerly 2A), regulatory subunit B (PR 52), beta isoform	NM_001127381
Ssc.4664.1.S1_at	PPP2R2C	Protein phosphatase 2 (formerly 2A), regulatory subunit B (PR 52), gamma isoform	NM_020416
Ssc.14364.1.A1_at	PPP4R4	Protein phosphatase 4, regulatory subunit 4	NM_058237.1
Ssc.16528.1.S1_at	PQLC2	PQ loop repeat containing 2	NM_001040125
Ssc.16528.2.S1_at	PQLC2	PQ loop repeat containing 2	NM_001040125
Ssc.8658.1.A1_at	PRKACB	Protein kinase, cAMP-dependent, catalytic, beta	NM_002731
Ssc.14086.1.A1_at	PRO0644	PRO0644 protein	AF090940.1
Ssc.26815.1.A1_at	PRSS35	Protease, serine, 35	NM_153362
Ssc.1392.2.S1_at	PSD2	Pleckstrin and Sec7 domain containing 2	NM_032289
Ssc.12937.1.S1_at	PSEN1	Presenilin 1	NM_001078667
Ssc.8276.1.A1_at	PSMD10	Proteasome (prosome, macropain) 26S subunit, non-ATPase, 10	NM_002814
Ssc.2767.2.S1_a_at	PTGER3	Prostaglandin E receptor 3 (Subtype EP3)	NM_213834
Ssc.21379.2.S1_at	PTOV1	Prostate tumor overexpressed gene 1	NM_017432
Ssc.4953.1.A1_at	PTPN21	Protein tyrosine phosphatase, non-receptor type 21	NM_007039
Ssc.6396.1.S1_at	PTPRU	Protein tyrosine phosphatase, receptor type, U	NM_005704
Ssc.19632.1.S1_at	PUS10	Pseudouridylate synthase 10	NM_144709
Ssc.16119.1.S1_at	QPCT	Glutaminyl-peptide cyclotransferase	AF039438.1
Ssc.2052.1.S1_at	RAB11FIP5	RAB11 family interacting protein 5 (class I)	NM_015470
Ssc.27206.1.A1_at	RAB6B	RAB6B, member ras oncogene family	NM_016577
Ssc.2927.1.S1_at	RAB6B	RAB6B, member ras oncogene family	NM_016577
Ssc.2927.2.S1_at	RAB6B	RAB6B, member ras oncogene family	NM_016577
Ssc.5277.1.S1_at	RASGEF1A	RasGEF domain family, member 1A	NM_145313
Ssc.1023.2.A1_at	RBM35B	RNA binding motif protein 35B	NM_024939
Ssc.27385.1.S1_at	RBP7	Retinol binding protein 7, cellular	NM_001145222
Ssc.23966.1.A1_at	RCAN1	Down syndrome critical region gene 1	NM_004414
Ssc.3189.1.A1_at	RCAN1	Down syndrome critical region gene 1	NM_004414
Ssc.9607.1.A1_at	RCAN1	Down syndrome critical region gene 1	NM_004414
Ssc.17508.1.S1_at	RCAN2	Down syndrome critical region gene 1-like 1	NM_005822
Ssc.22641.3.S1_at	RDH16	Retinol dehydrogenase 16 (all-trans and 13-cis)	NM_003708
Ssc.14533.1.S1_at	RENBP	Renin binding protein	NM_213900
Ssc.11057.3.S1_at	RER1	RER1 retention in endoplasmic reticulum 1 homolog (S. Cerevisiae)	NM_007033
Ssc.21343.1.S1_at	retrovirus ERV-PK15	Retrovirus ERV-PK15	Null
Ssc.29282.1.A1_at	RGS3	Regulator of G-protein signalling 3	NM_017790
Ssc.6384.1.S1_at	RGS4	Regulator of G-protein signalling 4	NM_001102445
Ssc.17.1.S1_at	RHBG	Rh family, B glycoprotein	NM_213996
Ssc.13598.1.A1_at	RHOT1	Ras homolog gene family, member T1	NM_001033566
Ssc.2824.1.S1_at	RNASE1	Ribonuclease, RNase a family, 1 (pancreatic)	NM_002933
Ssc.13153.1.A1_at	RPP38	Ribonuclease P/MRP 38kDa subunit	NM_001097590
Ssc.29354.1.A1_at	RPS6KC1	Ribosomal protein s6 kinase, 52kDa, polypeptide 1	NM_012424
Ssc.15466.1.S1_at	RRAGD	Ras-related GTP binding D	NM_021244
Ssc.25575.1.S1_at	RRAGD	Ras-related GTP binding D	NM_021244
Ssc.13280.1.A1_at	RSBN1L	Round spermatid basic protein 1-like	NM_198467
Ssc.15604.1.S1_at	RTN3	Reticulon 3	NM_006054
Ssc.1708.1.S1_at	SAMD12	Sterile alpha motif domain containing 12	NM_001101676
Ssc.28300.1.A1_at	SAMD12	Sterile alpha motif domain containing 12	NM_001101676
Ssc.25901.1.S1_at	SAPS3	SAPS domain family, member 3	NM_018312
Ssc.11298.1.S1_at	SBAB-649D6.5	Palmitoyl-protein thioesterase 2	NM_001123167
Ssc.10460.1.S1_at	SBAB-707F1.11	B-factor, properdin	NM_001101824
Ssc.10460.2.S1_at	SBAB-707F1.11	B-factor, properdin	NM_001101824
Ssc.943.1.S1_at	SBSN	Suprabasin	NM_198538
Ssc.155.1.S1_at	SCG5	Secretogranin V	NM_001105287
Ssc.3614.1.S1_at	SCN2A	Sodium channel, voltage-gated, type II, alpha 2	NM_001040142
Ssc.14306.1.S1_at	SECISBP2L	SECIS binding protein 2-like	NM_014701.2
Ssc.31058.1.S1_at	SEMA4A	Sema domain, immunoglobulin domain (Ig), transmembrane domain (Tm) and short cytoplasmic domain, (semaphorin) 4a	NM_022367
Ssc.2999.1.S1_at	SERINC2	Serine incorporator 2	NM_178865
Ssc.7090.1.A1_at	SERPINA1	Serpin peptidase inhibitor, clade A (alpha-1 antiproteinase, antitrypsin), member 1	NM_214395
Ssc.14141.1.A1_at	SETD3	SET domain containing 3	NM_032233
Ssc.18232.1.S1_at	SETD4	SET domain containing 4	NM_001007259
Ssc.2283.1.S1_at	SFRP1	Secreted frizzled-related protein 1	NM_003012
Ssc.3772.1.A1_at	SGCE	Sarcoglycan, epsilon	NM_001144124
Ssc.5165.1.S1_at	SH3GL3	SH3-domain GRB2-like 3	NM_003027
Ssc.2630.1.A1_at	SHANK1	SH3 and multiple ankyrin repeat domains 1	NM_016148
Ssc.29852.1.A1_at	SHANK1	SH3 and multiple ankyrin repeat domains 1	NM_016148
Ssc.17636.1.S1_at	SHISA4	Shisa homolog 4 (Xenopus laevis)	NM_198149
Ssc.3735.2.A1_at	SHROOM3	Shroom family member 3	NM_020859
Ssc.21152.1.S1_at	SIK3	SIK family kinase 3	NM_025164.3
Ssc.29472.1.S1_at	SILV	Silver	XM_001927638
Ssc.10128.1.A1_at	SIX4	Sine oculis homeobox homolog 4 (Drosophila)	NM_017420
Ssc.3017.1.S1_at	SLC12A9	Solute carrier family 12 (potassium/chloride transporters), member 9	NM_020246
Ssc.5486.2.A1_at	SLC13A4	Solute carrier family 13 (sodium/sulfate symporters), member 4	NM_012450
Ssc.20473.2.S1_at	SLC16A1	Solute carrier family 16, member 1	NM_001128445
Ssc.1628.1.S1_at	SLC16A5	Solute carrier family 16 (monocarboxylic acid transporters), member 5	NM_004695
Ssc.16097.1.S1_at	SLC23A2	Solute carrier family 23 (nucleobase transporters), member 2	NM_214178
Ssc.22104.1.A1_at	SLC23A2	Solute carrier family 23 (nucleobase transporters), member 2	NM_005116
Ssc.7138.1.A1_at	SLC24A3	Solute carrier family 24 (sodium/potassium/calcium exchanger), member 3	NM_020689
Ssc.27419.1.S1_at	SLC25A13	Solute carrier family 25, member 13 (citrin)	NM_014251
Ssc.17440.1.S1_at	SLC25A23	Solute carrier family 25 (mitochondrial carrier; phosphate carrier), member 23	NM_024103
Ssc.6273.1.A1_at	SLC25A38	Solute carrier family 25, member 38	NM_017875
Ssc.11174.1.S1_at	SLC26A2	Solute carrier family 26 (sulfate transporter), member 2	NM_000112
Ssc.22559.1.S1_at	SLC27A6	Solute carrier family 27 (fatty acid transporter), member 6	NM_001017372
Ssc.26816.1.S1_at	SLC2A12	Solute carrier family 2 (facilitated glucose transporter), member 12	NM_145176
Ssc.27333.1.A1_at	SLC2A12	Solute carrier family 2 (facilitated glucose transporter), member 12	NM_145176
Ssc.1674.1.A1_at	SLC2A14	Solute carrier family 2 (facilitated glucose transporter), member 14	NM_153449
Ssc.607.1.S1_at	SLC2A3	Solute carrier family 2 (facilitated glucose transporter), member 3	NM_006931
Ssc.16926.1.S1_at	SLC2A5	Solute carrier family 2 (facilitated glucose/fructose transporter), member 5	NM_003039
Ssc.7040.2.A1_at	SLC30A9	Solute carrier family 30 (zinc transporter), member 9	NM_006345
Ssc.8379.1.A1_at	SLC35A1	Solute carrier family 35 (CMP-sialic acid transporter), member A1	NM_006416.4
Ssc.4329.1.S1_at	SLC35F2	Solute carrier family 35, member F2	NM_017515
Ssc.5887.1.A1_at	SLC37A2	Solute carrier family 37 (glycerol-3-phosphate transporter), member 2	NM_198277
Ssc.6855.1.S1_at	SLC38A1	Solute carrier family 38, member 1	NM_001077484
Ssc.10320.1.A1_at	SLC38A11	Solute carrier family 38, member 11	NM_173512
Ssc.10617.1.A1_at	SLC38A11	Solute carrier family 38, member 11	NM_173512
Ssc.27155.1.S1_at	SLC39A4	Solute carrier family 39 (zinc transporter), member 4	NM_017767
Ssc.2441.1.S1_at	SLC3A1	Solute carrier family 3 (cystine, dibasic and neutral amino acid transporters, activator of cystine, dibasic and neutral amino acid transport), member 1	NM_001123042
Ssc.26850.1.S1_at	SLC44A2	Solute carrier family 44, member 2	NM_020428
Ssc.6034.1.S1_at	SLC45A3	Solute carrier family 45, member 3	NM_033102
Ssc.6034.2.S1_a_at	SLC45A3	Solute carrier family 45, member 3	NM_033102
Ssc.6034.3.S1_at	SLC45A3	Solute carrier family 45, member 3	NM_033102
Ssc.11650.1.A1_at	SLC6A7	Solute carrier family 6 (neurotransmitter transporter, L-proline), member 7	NM_014228
Ssc.24373.1.S1_at	SLC7A4	Solute carrier family 7 (cationic amino acid transporter, y+ system), member 4	NM_004173
Ssc.1131.1.S1_at	SLC9A6	Solute carrier family 9 (sodium/hydrogen exchanger), member 6	NM_001042537
Ssc.1131.2.A1_at	SLC9A6	Solute carrier family 9 (sodium/hydrogen exchanger), member 6	NM_001042537
Ssc.16331.1.A1_at	SLCO1A2	Solute carrier organic anion transporter family, member 1A2	AF403248.1
Ssc.30213.1.A1_at	SLCO1A2	Solute carrier organic anion transporter family, member 1A2	NM_005075
Ssc.4060.1.S1_at	SLCO2A1	Solute carrier organic anion transporter family, member 2A1	NM_005630
Ssc.15893.1.S1_at	SLN	Sarcolipin	NM_001044566
Ssc.24152.1.A1_at	SMAD6	SMAD family member 6	NM_005585
Ssc.17283.1.A1_at	SMAD9	SMAD family member 9	NM_005905
Ssc.10611.1.A1_at	SMEK1	SMEK homolog 1, suppressor of mek1 (Dictyostelium)	NM_032560
Ssc.3927.1.S1_at	SMPD1	Sphingomyelin phosphodiesterase 1, acid lysosomal (acid sphingomyelinase)	NM_000543
Ssc.5025.1.S1_at	SMPD2	Sphingomyelin phosphodiesterase 2, neutral membrane (neutral sphingomyelinase)	NM_003080
Ssc.1126.1.A1_at	SMPDL3A	Sphingomyelin phosphodiesterase, acid-like 3A	NM_006714
Ssc.5909.1.S1_at	SMTNL2	Smoothelin-like 2	NM_001114974
Ssc.13656.1.S1_at	SMYD2	SET and MYND domain containing 2	NM_001160091
Ssc.13078.1.A1_at	SNF1LK2	SNF1-like kinase 2	NM_015191
Ssc.27954.1.S1_at	SNX11	Sorting nexin 11	NM_013323
Ssc.2628.1.S1_at	SNX12	Sorting nexin 12	NM_013346
Ssc.14162.1.A1_at	SNX3	Sorting nexin 3	NM_003795
Ssc.10086.1.S1_at	SNX7	Sorting nexin 7	NM_015976
Ssc.15467.2.A1_at	SNX9	Sorting nexin 9	NM_016224
Ssc.2588.1.S1_at	SPATS2L	Spermatogenesis associated, serine-rich 2-like	AF193059.1
Ssc.1252.1.S1_at	SPATS2L	Spermatogenesis associated, serine-rich 2-like	NM_001100422.1
Ssc.14083.1.A1_at	SPG20	Spastic paraplegia 20, spartin (Troyer syndrome)	NM_015087
Ssc.14923.1.S1_at	SPHK1	Sphingosine kinase 1	NM_021972
Ssc.28686.1.S1_at	SPOCK1	Sparc/osteonectin, CWCV and Kazal-like domains proteoglycan (testican) 1	NM_004598
Ssc.25051.1.S1_at	SPOCK3	Sparc/osteonectin, CWCV and Kazal-like domains proteoglycan (testican) 3	NM_001040159
Ssc.6472.1.S1_at	SPOCK3	Sparc/osteonectin, CWCV and Kazal-like domains proteoglycan (testican) 3	NM_001040159
Ssc.3373.1.A1_at	SRGAP2	SLIT-ROBO Rho GTPase activating protein 2	NM_015326.2
Ssc.6771.1.S1_a_at	SRI	Sorcin	NM_003130
Ssc.4387.1.A1_at	ST3GAL4	ST3 beta-galactoside alpha-2,3-sialyltransferase 4	NM_213757
Ssc.279.1.S1_at	STAR	Steroidogenic acute regulatory protein	NM_213755
Ssc.279.1.S2_at	STAR	Steroidogenic acute regulatory protein	NM_213755
Ssc.30714.1.A1_at	STARD13	StAR-related lipid transfer (START) domain containing 13	NM_052851
Ssc.27234.1.S1_at	STAU2	Staufen, RNA binding protein, homolog 2 (Drosophila)	NM_014393
Ssc.4109.1.S1_at	STIM2	Stromal interaction molecule 2	NM_020860
Ssc.20910.1.S1_at	STK17A	Serine/threonine-protein kinase 17A	NM_004760
Ssc.7905.1.A1_at	STX12	Syntaxin 12	NM_177424
Ssc.68.1.A1_at	SUCLA2	Succinate-CoA ligase, ADP-forming, beta Subunit	AF061966.1
Ssc.3442.1.S1_at	SUZ12	Suppressor of zeste 12 homolog (Drosophila)	NM_015355
Ssc.8641.1.A1_at	SYNJ1	Synaptojanin 1	NM_003895
Ssc.1348.1.A1_at	SYNPO2	Synaptopodin 2	NM_001128933
Ssc.9295.1.A1_at	SYT7	Synaptotagmin VII	NM_004200.2
Ssc.6974.1.A1_at	SYTL2	Synaptotagmin-like 2	NM_032379
Ssc.14234.1.A1_at	TAF11	TAF11 RNA polymerase II, TATA box binding protein (TBP)-associated factor, 28kDa	NM_005643
Ssc.4856.1.A1_at	TAF3	TAF3 RNA polymerase II, TATA box binding protein (TBP)-associated factor, 140kDa	NM_031923
Ssc.24203.1.S1_at	TAOK2	TAO kinase 2	NM_004783
Ssc.10298.1.A1_at	TAPT1	Transmembrane anterior posterior transformation 1	NM_153365
Ssc.29887.1.A1_at	TARS	Threonyl-tRNA synthetase	NM_152295
Ssc.4817.1.S1_at	TBC1D10B	TBC1 domain family, member 10B	NM_015527
Ssc.10389.1.A1_at	TBL1X	Transducin (beta)-like 1, X-linked	NM_005647
Ssc.13528.1.A1_at	TEAD1	Tea domain family member 1 (SV40 transcriptional enhancer factor)	NM_021961
Ssc.2932.1.A1_at	TEAD1	Tea domain family member 1 (SV40 transcriptional enhancer factor)	NM_021961
Ssc.26613.1.A1_at	TGIF2	TGFB-induced factor homeobox 2	NM_021809
Ssc.14422.1.A1_at	THEMIS	Thymocyte selection associated	NM_001010923
Ssc.14422.2.S1_at	THEMIS	Thymocyte selection associated	NM_001010923
Ssc.20133.1.A1_at	THY1	Thy-1 cell surface antigen	NM_001146129
Ssc.6634.2.S1_at	THY1	Thy-1 cell surface antigen	NM_001146129
Ssc.16027.1.S1_at	TIMP-4	Tissue inhibitor of metalloproteinase-4	AF156032.1
Ssc.30500.1.A1_at	TJP3	Tight junction protein 3 (zona occludens 3)	NM_014428
Ssc.12826.2.A1_a_at	TLCD1	TLC domain containing 1	NM_138463
Ssc.11822.1.A1_at	TM4SF1	Transmembrane 4 L six family member 1	NM_014220
Ssc.3550.1.S1_at	TM4SF1	Transmembrane 4 L six family member 1	NM_014220
Ssc.4715.1.S1_at	TM7SF2	Transmembrane 7 superfamily member 2	NM_003273
Ssc.7797.1.S1_at	TMED8	Transmembrane emp24 protein transport domain containing 8	NM_213601
Ssc.24170.1.A1_at	TMEM109	Transmembrane protein 109	NM_024092
Ssc.27421.1.A1_at	TMEM130	Transmembrane protein 130	NM_152913
Ssc.19242.1.A1_at	TMEM133	Transmembrane protein 133	NM_032021
Ssc.24182.1.S1_at	TMEM135	Transmembrane protein 135	NM_022918
Ssc.21667.1.A1_at	TMEM154	Transmembrane protein 154	NM_152680
Ssc.3407.1.S1_at	TMEM181	Transmembrane protein 181	NM_020823
Ssc.6494.1.A1_at	TMEM205	Transmembrane protein 205	NM_198536
Ssc.31000.1.A1_at	TMEM299A	Transmembrane protein 229A	Null
Ssc.7063.1.A1_at	TMEM32	Transmembrane protein 32	NM_018247
Ssc.26638.1.S1_at	TMEM56	Transmembrane protein 56	NM_152487
Ssc.17965.1.S1_at	TMEM86A	Transmembrane protein 86A	NM_153347
Ssc.27891.1.S1_at	TMEM87B	Transmembrane protein 87B	NM_032824
Ssc.19052.1.S1_s_at	TMEM9	Transmembrane protein 9	NM_016456
Ssc.9010.1.A1_at	TMEM9	Transmembrane protein 9	NM_016456
Ssc.27977.1.A1_at	TMTC2	Transmembrane and tetratricopeptide repeat containing 2	NM_152588
Ssc.3085.1.S1_at	TNNC1	Troponin C	NM_001130243
Ssc.21935.1.S1_at	TNS3	Tensin 3	NM_022748
Ssc.21935.2.S1_at	TNS3	Tensin 3	NM_022748
Ssc.27043.1.A1_at	TNXA	Tenascin XA pseudogene	NM_019105
Ssc.24716.1.S1_at	TOX2	TOX high mobility group box family member 2	NM_001098796
Ssc.8753.1.A1_at	TOX3	TOX high mobility group box family member 3	NM_001080430
Ssc.6732.1.S1_at	TPP1	Tripeptidyl peptidase I	NM_000391
Ssc.17788.1.S1_at	TRA@	T cell receptor alpha locus	NW_001838110.1
Ssc.428.23.A1_at	TRA@	T cell receptor alpha locus	NW_001838110.1
Ssc.181.1.S1_at	TRGV9	T cell receptor gamma variable 9	M16768.1
Ssc.10403.1.S1_at	TRIM29	Tripartite motif-containing 29	NM_012101
Ssc.19441.1.S1_at	TRIM34	Tripartite motif-containing 34	NM_001003818
Ssc.22505.1.A1_at	TRIM36	Tripartite motif-containing 36	NM_001017397
Ssc.2684.1.S1_at	TRPM7	Transient receptor potential cation channel, subfamily m, member 7	NM_017672
Ssc.5333.1.S1_at	TSPAN1	Tetraspanin 1	NM_005727
Ssc.6783.1.S1_at	TSPAN12	Tetraspanin 12	NM_012338
Ssc.1095.2.S1_at	TSPAN31	Tetraspanin 31	NM_005981
Ssc.1595.1.S1_a_at	TSPAN32	Tetraspanin 32	NM_139022
Ssc.30734.1.S1_at	TSPAN7	Tetraspanin 7	NM_004615
Ssc.9723.1.A1_at	TTC39A	Tetratricopeptide repeat domain 39A	NM_001080494
Ssc.16092.2.S1_at	TTN	Titin	NM_133378
Ssc.13608.1.A1_at	TTPA	Tocopherol (alpha) transfer protein (ataxia (Friedreich-like) with vitamin E deficiency)	NM_000370
Ssc.13586.1.A1_at	TULP4	Tubby like protein 4	NM_001007466
Ssc.1630.1.S1_at	TYRO3	TYRO3 protein tyrosine kinase	NM_006293
Ssc.27581.1.S1_at	TYSND1	Trypsin domain containing 1	NM_001040273
Ssc.27581.2.S1_at	TYSND1	Trypsin domain containing 1	NM_001040273
Ssc.24037.1.S1_at	UBE2U	Ubiquitin-conjugating enzyme E2U	NM_152489
Ssc.5636.1.S1_at	UNC5B	Unc-5 homolog B (C. Elegans)	NM_001044549
Ssc.28032.1.S1_at	USP22	Ubiquitin specific peptidase 22	NM_015276
Ssc.6053.1.A1_at	USP46	Ubiquitin specific peptidase 46	NM_022832
Ssc.6053.2.S1_at	USP46	Ubiquitin specific peptidase 46	NM_022832
Ssc.30640.1.S1_at	UST	Uronyl-2-sulfotransferase	NM_005715
Ssc.27236.1.S1_at	UTY	Ubiquitously transcribed tetratricopeptide repeat gene, Y-linked	NM_007125
Ssc.9745.1.A1_at	VAPB	VAMP (vesicle-associated membrane protein)-associated protein B and C	NM_004738
Ssc.15740.1.S2_at	VEGFA	Vascular endothelial growth factor A	NM_214084
Ssc.15740.2.S1_a_at	VEGFA	Vascular endothelial growth factor A	NM_214084
Ssc.11983.1.A1_at	VEPH1	Ventricular zone expressed PH domain homolog 1 (Zebrafish)	NM_024621
Ssc.24817.1.A1_at	VGLL1	Vestigial like 1 (Drosophila)	NM_016267
Ssc.2237.1.A1_at	VGLL3	Colon carcinoma related protein	NM_016206
Ssc.22397.2.A1_at	VPS18	Vacuolar protein sorting 18	NM_020857
Ssc.6186.1.A1_at	VSNL1	Visinin-like 1	NM_003385
Ssc.14072.1.A1_at	WASF1	WAS protein family, member 1	NM_001024934
Ssc.27921.1.S1_at	WFDC2	Wap four-disulfide core domain 2	NM_006103
Ssc.15593.1.S1_at	WFS1	Wolfram syndrome 1 (wolframin)	NM_006005
Ssc.15593.2.S1_at	WFS1	Wolfram syndrome 1 (wolframin)	NM_006005
Ssc.30696.1.A1_at	WHSC1L1	Wolf-Hirschhorn syndrome candidate 1-like 1	NM_017778
Ssc.23073.1.A1_at	WWC3	WWC family member 3	NM_015691
Ssc.27462.1.A1_at	WWC3	WWC family member 3	NM_015691
Ssc.17115.1.A1_at	XPC	Xeroderma pigmentosum, complementation group C	NM_004628
Ssc.11300.1.S1_at	XYLT1	Xylosyltransferase I	NM_022166
Ssc.20868.1.A1_at	XYLT2	Xylosyltransferase II	NM_022167
Ssc.6924.1.S1_at	YWHAH	3-monooxygenase/tryptophan 5-monooxygenase activation protein, eta polypeptide	NM_003405
Ssc.30728.1.S1_at	ZC3H13	Zinc finger CCCH-type containing 13	NM_015070
Ssc.11278.1.S1_at	ZNF2	zinc finger protein 2	NM_001017396
Ssc.11278.2.A1_at	ZNF2	Zinc finger protein 2	NM_001017396
Ssc.11278.3.S1_at	ZNF2	Zinc finger protein 2	NM_001017396
Ssc.13844.1.A1_at	ZNF644	Zinc finger protein 644	NM_016620
Ssc.2910.1.A1_at	ZNF655	Zinc finger protein 655	NM_001009958

## Sheet: C5
ID	Gene Symbol	Gene Title	RefSeq ID
Ssc.6090.1.S1_at	AAGAB	Alpha- and gamma-adaptin-binding protein p34	NM_024666.3
Ssc.6090.2.A1_at	AAGAB	Alpha- and gamma-adaptin-binding protein p34	NM_024666.3
Ssc.6090.3.A1_at	AAGAB	Alpha- and gamma-adaptin-binding protein p34	NM_024666.3
Ssc.18385.1.S1_at	ABAT	4-aminobutyrate aminotransferase, mitochondrial precursor	NM_000663
Ssc.4819.1.S1_at	ABCA8	ATP-binding cassette, sub-family A (ABC1), member 8	NM_007168
Ssc.24577.1.S1_at	ABHD10	Abhydrolase domain containing 10	NM_018394
Ssc.14530.1.S1_at	ACADL	Acyl-Coenzyme A dehydrogenase, long chain	NM_213897
Ssc.31183.1.S1_at	ACPL2	Acid phosphatase-like 2	NM_001037172
Ssc.2176.1.A1_at	ACSL3	Acyl-CoA synthetase long-chain family member 3	NM_001143698
Ssc.3458.1.A1_at	ACSL5	Acyl-CoA synthetase long-chain family member 5	XM_001927942
Ssc.3458.2.S1_at	ACSL5	Acyl-CoA synthetase long-chain family member 5	NM_016234
Ssc.3458.3.A1_a_at	ACSL5	Acyl-CoA synthetase long-chain family member 5	NM_016234
Ssc.30936.1.S1_at	ACTR8	Actin-related protein 8	XM_001929049
Ssc.18700.1.A1_at	ACVR2A	Activin a receptor, type IIA	NM_001616
Ssc.1692.1.A1_at	ADAM12	ADAM metallopeptidase domain 12 (meltrin alpha)	NM_003474
Ssc.12611.1.A1_at	AEBP1	AE binding protein 1	NM_001129
AFFX-Ss_Angioten_3_s_at	AFFX-Ss_Angioten_3	AFFX-Ss_Angioten_3	Null
Ssc.23897.1.S1_a_at	AGAP1	ArfGAP with GTPase domain, ankyrin repeat and PH domain 1	NM_001037131.1
Ssc.30144.1.S1_at	AGBL2	ATP/GTP binding protein-like 2	NM_024783
Ssc.23827.1.A1_at	AGL	Amylo-1, 6-glucosidase, 4-alpha-glucanotransferase (glycogen debranching enzyme, glycogen storage disease type III)	NM_000028
Ssc.27942.1.A1_at	AHCTF1P	ELYS-like	NM_015446
Ssc.16685.1.S1_at	AHSA1	AHA1, activator of heat shock 90kDa protein ATPase homolog 1 (Yeast)	NM_012111
Ssc.11962.1.A1_at	AKAP9	A kinase (PRKA) anchor protein (yotiao) 9	NM_005751
Ssc.13564.1.S1_at	ALCAM	Activated leukocyte cell adhesion molecule	NM_001627
Ssc.16929.1.S1_at	ALDH8A1	Aldehyde dehydrogenase 8 family, member A1	NM_022568
Ssc.1897.1.A1_at	ALG13	Asparagine-linked glycosylation 13 homolog (S. cerevisiae)	NM_018466
Ssc.3177.1.S1_at	ALMS1	Alstrom syndrome 1	NM_015120
Ssc.9533.1.A1_at	ALPPL2	Alkaline phosphatase, placental-like 2	NM_031313
Ssc.30916.1.A1_at	AMIGO2	Adhesion molecule with Ig-like domain 2	NM_181847
Ssc.18433.1.S1_at	ANAPC4	Anaphase promoting complex subunit 4	NM_013367
Ssc.21435.1.S1_at	ANAPC5	Anaphase promoting complex subunit 5	XM_001929287
Ssc.8383.1.A1_at	ANKRD12	Ankyrin repeat domain 12	NM_001083625
Ssc.19209.1.S1_at	ANKRD30B	Ankyrin repeat domain 30B	NM_001145029.1
Ssc.15373.1.S1_at	ANKRD43	Ankyrin repeat domain 43	NM_175873
Ssc.2877.1.A1_at	ANP32A	Acidic (leucine-rich) nuclear phosphoprotein 32 family, member A	NM_006305
Ssc.29369.1.A1_at	ANP32E	Acidic (leucine-rich) nuclear phosphoprotein 32 family, member E	XM_001925042
Ssc.10815.1.A1_at	APLF	Aprataxin and PNKP like factor	NM_173545.2
Ssc.17462.1.S1_at	AQP11	Aquaporin 11	NM_001112682
Ssc.4632.2.A1_at	ARHGEF3	Rho guanine nucleotide exchange factor (GEF) 3	NM_001128615
Ssc.2492.2.S1_at	ARHGEF37	Rho guanine nucleotide exchange factor (GEF) 37	AK123597.1
Ssc.4617.2.S1_at	ARID1A	AT rich interactive domain 1A (SWI- like)	NM_006015
Ssc.16856.1.A1_at	ARID2	AT rich interactive domain 2	NM_152641
Ssc.26580.1.S1_at	ARID2	AT rich interactive domain 2	NM_152641
Ssc.15128.3.S1_a_at	ARID4B	AT rich interactive domain 4B (RBP1- like)	XM_001924429
Ssc.19406.1.S1_at	ARID4B	AT rich interactive domain 4B (RBP1- like)	XM_001925435
Ssc.19406.2.S1_at	ARID4B	AT rich interactive domain 4B (RBP1- like)	NM_016374
Ssc.2575.2.S1_at	ARID4B	AT rich interactive domain 4B (RBP1- like)	XM_001924429
Ssc.14353.1.A1_at	ARID5B	At rich interactive domain 5B (MRF1-like)	NM_032199
Ssc.5509.2.S1_at	ARL4A	ADP-ribosylation factor-like 4A	NM_001037164
Ssc.21842.1.S1_a_at	ASAP1	ArfGAP with SH3 domain, ankyrin repeat and PH domain 1	NM_018482.2
Ssc.25894.1.S1_at	ASH1L	ASH1 (Absent, Small, or Homeotic)-like (Drosophila)	XR_045522
Ssc.11576.1.A1_at	ASNA1	Arsa arsenite transporter, ATP-binding, homolog 1 (Bacterial)	NM_004317
Ssc.4997.1.A1_at	ASPSCR1	Alveolar soft part sarcoma chromosome region, candidate 1	NM_024083
Ssc.10762.1.A1_at	ATF1	Activating transcription factor 1	NM_005171
Ssc.8318.1.A1_at	ATF2	Activating transcription factor 2	NM_001880
Ssc.11505.1.A1_at	ATG7	ATG7 autophagy related 7 homolog (S. Cerevisiae)	NM_006395
Ssc.17615.1.S1_at	ATP1B1	ATPase, Na+/K+ transporting, beta 1 polypeptide	NM_001001542
Ssc.246.1.S1_at	ATP1B1	ATPase, Na+/K+ transporting, beta 1 polypeptide	NM_001001542
Ssc.22164.1.S1_at	ATP6V0D2	ATPase, H+ transporting, lysosomal 38kDa, V0 subunit d2 [Homo sapiens]	NM_152565
Ssc.12724.1.S1_at	ATXN10	Ataxin 10	AY550076.1
Ssc.12622.1.A1_a_at	AUH	Methylglutaconyl-CoA hydratase, mitochondrial precursor	NM_001698
Ssc.12622.2.A1_a_at	AUH	Methylglutaconyl-CoA hydratase, mitochondrial precursor	NM_001698
Ssc.18991.1.A1_at	AUTS2	Autism susceptibility candidate 2	NM_001127231
Ssc.11719.1.A1_at	BAT1	HLA-B associated transcript 1	NM_001005157
Ssc.5262.1.S1_at	BAT3	HLA-B associated transcript 3	NM_004639.3
Ssc.6274.1.A1_at	BAZ1A	Bromodomain adjacent to zinc finger domain, 1A	NM_013448
Ssc.25337.1.S1_at	BAZ2B	Bromodomain adjacent to zinc finger domain, 2B	NM_013450
Ssc.28738.1.A1_at	BAZ2B	Bromodomain adjacent to zinc finger domain, 2B	NM_013450
Ssc.31005.1.A1_at	BAZ2B	Bromodomain adjacent to zinc finger domain, 2B	NM_013450
Ssc.7635.2.A1_at	BCAR3	Breast cancer anti-estrogen resistance 3	NM_003567
Ssc.16650.1.S1_at	BCKDHA	Branched chain keto acid dehydrogenase E1, alpha polypeptide	NM_001123083
Ssc.15463.1.S1_at	BCLAF1	BCL-2-associated transcription factor 1	NM_001077440
Ssc.6165.1.A1_at	BEND5	BEN domain-containing protein 5	NM_024603.2
Ssc.3135.1.S1_at	BEND7	BEN domain containing 7	NM_001100912.1
Ssc.5800.1.A1_at	BEND7	BEN domain containing 7	NM_001100912.1
Ssc.16850.1.S1_at	BIN1	Bridging integrator 1	NM_001097440
Ssc.3623.2.A1_at	BIRC2	Baculoviral IAP repeat-containing 2	NM_001166
Ssc.13321.1.A1_at	BMI1	BMI1 Polycomb group ring finger 4	NM_005180
Ssc.66.1.S2_at	BMPR1B	Bone morphogenetic protein receptor, type IB	NM_001039745
Ssc.66.1.S3_at	BMPR1B	Bone morphogenetic protein receptor, type IB	NM_001039745
Ssc.10549.1.A1_at	BOC	BOC homolog (Mouse)	NM_033254
Ssc.1385.1.S1_at	BPTF	Fetal alzheimer antigen	NM_004459
Ssc.24110.1.S1_at	BRCA1	Breast cancer 1, early onset	AB271921.1
Ssc.5048.1.S1_at	BRD7	Bromodomain containing 7	NM_013263
Ssc.7279.1.A1_at	BRD8	Bromodomain containing 8	NM_006696
Ssc.2418.1.A1_at	BTAF1	BTAF1 RNA polymerase II, B-TFIID transcription factor-associated, 170kDa (MOT1 homolog, S. Cerevisiae)	NM_003972
Ssc.6833.1.S1_at	BTG1	BTG family, member 1	NM_001099936
Ssc.4730.1.A1_at	C10orf119	Chromosome 10 open reading frame 119	NM_024834
Ssc.13322.1.A1_at	C10orf122	Chromosome 10 open reading frame 122	NM_001128202
Ssc.27145.1.A1_at	C10orf63	Chromosome 10 open reading frame 63	NM_145010
Ssc.4295.1.S1_at	C11orf30	Chromosome 11 open reading frame 30	NM_020193
Ssc.18840.2.S1_at	C11orf49	Chromosome 11 open reading frame 49	NM_001003676
Ssc.30840.1.A1_at	C11orf61	Chromosome 11 open reading frame 61	NM_024631
Ssc.1879.1.S1_at	C12orf10	Chromosome 12 open reading frame 10	NM_021640
Ssc.4496.1.A1_at	C12orf44	Chromosome 12 open reading frame 44	NM_001098673
Ssc.24049.2.S1_at	C13orf34	Chromosome 13 open reading frame 34	NM_024808
Ssc.23885.1.S1_at	C14orf135	Chromosome 14 open reading frame 135	XM_001928619
Ssc.26565.1.A1_at	C14orf145	Chromosome 14 open reading frame 145	NM_152446.3
Ssc.30651.1.A1_at	C14orf148	Chromosome 14 open reading frame 148	NM_001113475
Ssc.17533.1.A1_at	C14orf37	Chromosome 14 open reading frame 37	NM_001001872
Ssc.24517.1.A1_at	C14orf37	Chromosome 14 open reading frame 37	NM_001001872
Ssc.6265.1.S1_at	C14orf37	Chromosome 14 open reading frame 37	NM_001001872
Ssc.30474.1.A1_at	C15orf26	Chromosome 15 open reading frame 26	NM_173528
Ssc.29016.1.A1_at	C15orf44	Chromosome 15 open reading frame 44	NM_030800
Ssc.7554.1.S1_at	C16orf80	Chromosome 16 open reading frame 80	NM_013242
Ssc.15421.2.S1_at	C17H20orf43	Chromosome 20 open reading frame 43 ortholog	NM_001110432
Ssc.5012.1.S1_at	C17orf49	Chromosome 17 open reading frame 49	NM_174893
Ssc.9968.1.S1_at	C18orf32	Chromosome 18 open reading frame 32	NM_001035005
Ssc.6367.1.A1_at	C19orf15	Chromosome 19 open reading frame 15	NM_021185
Ssc.14323.1.A1_at	C1orf192	Chromosome 1 open reading frame 192	NM_001013625
Ssc.28092.1.A1_at	C1orf194	Chromosome 1 open reading frame 194	XM_001925905
Ssc.26398.2.S1_a_at	C1orf31	Chromosome 1 open reading frame 31	NM_001012985
Ssc.30882.2.S1_at	C1orf58	Chromosome 1 open reading frame 58	NM_144695
Ssc.10145.1.S1_at	C1orf63	Chromosome 1 open reading frame 63	NM_020317
Ssc.10145.2.A1_at	C1orf63	Chromosome 1 open reading frame 63	NM_020317
Ssc.7927.1.S1_at	C1orf77	Chromosome 1 open reading frame 77	XM_001929572
Ssc.6886.1.A1_at	C1orf9	Chromosome 1 open reading frame 9	NM_014283
Ssc.6730.1.S1_at	C1QBP	Complement component 1, q subcomponent binding protein	NM_001212
Ssc.18280.1.A1_at	C1QTNF3	Complement-C1q tumor necrosis factor-related protein 3	NM_014324
Ssc.4191.1.A1_at	C1QTNF7	Complement-C1q tumor necrosis factor-related protein 7	NM_031911
Ssc.24901.1.A1_at	C20orf118	Chromosome 20 open reading frame 118	NM_080628
Ssc.7449.1.A1_at	C21orf66	Chromosome 21 open reading frame 66	NM_013329
Ssc.7950.1.A1_at	C21orf66	Chromosome 21 open reading frame 66	NM_013329
Ssc.3049.1.S1_at	C2orf64	Chromosome 2 open reading frame 64	NM_001008215
Ssc.5113.2.A1_at	C2orf67	Chromosome 2 open reading frame 67	NM_152519
Ssc.18372.1.A1_at	C2orf77	Chromosome 2 open reading frame 77	XM_001924876
Ssc.8104.1.A1_at	C4orf14	Chromosome 4 open reading frame 28	NM_032313.2
Ssc.7467.1.A1_at	C4orf37	Chromosome 4 open reading frame 37	NM_174952
Ssc.22208.1.A1_at	C5orf34	Chromosome 5 open reading frame 34	NM_198566
Ssc.13020.1.A1_at	C5orf43	Chromosome 5 open reading frame 43	NM_001048249
Ssc.28938.1.A1_at	C5orf43	Chromosome 5 open reading frame 43	NM_001048249
Ssc.6952.1.A1_at	C5orf56	Chromosome 5 open reading frame 56	NM_133264.4
Ssc.26500.1.A1_at	C6orf103	Chromosome 6 open reading frame 103	NM_024694
Ssc.21817.1.S1_at	C6orf35	Chromosome 6 open reading frame 35	NM_018452
Ssc.7179.1.A1_at	C6orf89	Chromosome 6 open reading frame 89	XM_001929567
Ssc.7513.1.S1_at	C9orf123	Chromosome 9 open reading frame 123	NM_033428
Ssc.19161.1.A1_at	C9orf171	Chromosome 9 open reading frame 171	NM_207417.1
Ssc.22490.1.S1_at	C9orf40	Chromosome 9 open reading frame 40	NM_017998
Ssc.6388.1.A1_at	C9orf40	Chromosome 9 open reading frame 40	NM_017998
Ssc.4457.2.S1_at	C9orf80	Chromosome 9 open reading frame 80	NM_021218
Ssc.4457.3.A1_at	C9orf80	Chromosome 9 open reading frame 80	NM_021218
Ssc.28470.1.S1_at	C9orf9	Chromosome 9 open reading frame 9	XM_001929452
Ssc.2535.1.S1_at	CABIN1	Calcineurin binding protein 1, Cabin-1	NM_012295.2
Ssc.13825.1.A1_at	CABLES1	CDK5 and Abl enzyme substrate 1	NM_001100619
Ssc.30888.1.S1_at	CACNA1D	Calcium channel, voltage-dependent, L type, alpha 1D subunit	NM_000720
Ssc.10299.1.A1_at	CACYBP	Calcyclin binding protein	NM_001007214
Ssc.10299.2.S1_at	CACYBP	Calcyclin binding protein	NM_001007214
Ssc.8610.1.A1_at	CADPS	Ca2+-dependent secretion activator	NM_003716
Ssc.12933.1.A1_at	CADPS2	Ca++-dependent secretion activator 2	NM_001009571
Ssc.30513.1.A1_at	CADPS2	Ca++-dependent secretion activator 2	NM_001009571
Ssc.7392.1.S1_at	CALM2	Calmodulin 2 (phosphorylase kinase, delta)	NM_001743
Ssc.5007.1.A1_at	CAMK1G	Calcium/calmodulin-dependent protein kinase IG	NM_020439
Ssc.4324.1.S1_at	CAMLG	Calcium modulating ligand	NM_001745
Ssc.18204.2.S1_at	CAMTA1	Calmodulin binding transcription activator 1	NM_015215
Ssc.7290.1.A1_at	CAPRIN2	Caprin family member 2	NM_001002259
Ssc.29305.1.A1_at	CARD14	Caspase recruitment domain family, member 14	NM_024110
Ssc.3773.1.S1_at	CASP7	Caspase-7 precursor	NM_001227
Ssc.11884.1.A1_at	CBFA2T2	Core-binding factor, runt domain, alpha subunit 2; translocated to, 2	NM_001032999
Ssc.12135.1.A1_at	CBFB	Core-binding factor, beta subunit	NM_001755
Ssc.29108.1.S1_at	CBFB	Core-binding factor, beta subunit	NM_001755
Ssc.28706.1.S1_at	CBX7	Chromobox homolog 7	NM_175709
Ssc.24355.1.S1_at	CCAR1	Cell division cycle and apoptosis regulator 1	NM_018237
Ssc.7951.1.A1_at	CCBL2	Cysteine conjugate-beta lyase 2	NM_001008661
Ssc.12256.1.S1_at	CCDC104	Coiled-coil domain containing 104	NM_080667
Ssc.7745.1.A1_at	CCDC117	Coiled-coil domain containing 117	NM_173510
Ssc.30070.1.A1_at	CCDC150	Coiled-coil domain containing 150	XM_001925868
Ssc.30891.1.A1_at	CCDC17	Coiled-coil domain containing 17	NM_001114938
Ssc.13978.1.S1_at	CCDC28A	Coiled-coil domain containing 28a	NM_015439
Ssc.7382.1.A1_s_at	CCDC52	Coiled-coil domain containing 52	NM_144718
Ssc.8071.1.S1_at	CCDC53	Coiled-coil domain containing 53	NM_016053
Ssc.15358.1.S1_at	CCDC62	Coiled-coil domain containing 62	NM_032573
Ssc.25320.1.S1_at	CCDC65	Coiled-coil domain containing 65	NM_033124
Ssc.30369.1.A1_at	CCDC65	Coiled-coil domain containing 65	NM_033124
Ssc.24079.1.A1_at	CCDC97	Coiled-coil domain containing 97	NM_052848
Ssc.8562.2.S1_a_at	CCN2	Connective tissue growth factor	NM_213833
Ssc.16429.1.A1_at	CCNI	Cyclin I	NM_006835
Ssc.4787.1.A1_at	CCNL2	Cyclin L2	NM_030937.4
Ssc.30946.1.A1_at	CCNY	Cyclin Y	XM_001926432
Ssc.16807.1.A1_at	CCT4	Chaperonin containing TCP1, subunit 6A (zeta 1)	NM_006430
Ssc.11348.1.A1_at	CCT6A	Chaperonin containing TCP1, subunit 6A (zeta 1)	NM_001009186
Ssc.11348.1.A2_at	CCT6A	Chaperonin containing TCP1, subunit 6A (zeta 1)	NM_001009186
Ssc.19558.1.S1_at	CD2BP2	CD2 antigen (cytoplasmic tail) binding protein 2	NM_006110
Ssc.19558.2.S1_a_at	CD2BP2	CD2 antigen (cytoplasmic tail) binding protein 2	NM_006110
Ssc.12524.1.S1_at	CD320	CD320 antigen	NM_016579
Ssc.22385.1.A1_at	CDC14A	CDC14 cell division cycle 14 homolog A (S. cerevisiae)	NM_003672
Ssc.25221.1.A1_at	CDC14B	CDC14 cell division cycle 14 homolog B (S. cerevisiae)	NM_001077181
Ssc.17639.1.S1_at	CDC23	Cell division cycle 23 homolog (S. cerevisiae)	NM_004661
Ssc.3365.2.A1_at	CDC2L5	Cell division cycle 2-like 5 (cholinesterase-related cell division controller)	NM_003718
Ssc.11756.1.S1_at	CDC2L6	Cell division cycle 2-like 6 (CDK8-like)	NM_015076
Ssc.6687.2.S1_a_at	CDC42	Cell division cycle 42 (GTP binding protein, 25kda)	NM_001078680
Ssc.25056.1.S1_at	CDC5L	CDC5-like	NM_001253
Ssc.20586.1.S1_at	CDC73	Cell division cycle 73, PAF1/RNA polymerase II complex component, homolog (S. Cerevisiae)	NM_024529
Ssc.12939.1.S1_at	CDH13	Cadherin 13, H-cadherin (heart)	NM_001257
Ssc.31099.1.A1_at	CDH2	Cadherin 2, type 1, N-cadherin (neuronal)	NM_001792
Ssc.2856.1.S1_at	CDK11B	Cyclin-dependent kinase 11B	NM_033486.1
Ssc.30468.1.A1_at	CDK4	Cyclin-dependent kinase 4	NM_000075
Ssc.28012.1.A1_a_at	CDK5RAP2	CDK5 regulatory subunit associated protein 2	XM_001925074
Ssc.28012.2.S1_at	CDK5RAP2	CDK5 regulatory subunit associated protein 2	XM_001925074
Ssc.29496.1.A1_at	CDKAL1	CDK5 regulatory subunit associated protein 1-like 1	NM_017774
Ssc.7106.1.S1_at	CDO1	Cysteine dioxygenase, type I	NM_001801
Ssc.12196.2.S1_a_at	CEACAM1	Carcinoembryonic antigen-related cell adhesion molecule 1 (biliary glycoprotein)	NM_001024912
Ssc.25147.1.A1_at	CEP110	Centrosomal protein 110kDa	NM_007018.4
Ssc.15109.1.S1_at	CEP78	Centrosomal protein 78kDa	NM_001098802
Ssc.24064.1.S1_at	CEP78	Centrosomal protein 78kDa	NM_001098802
Ssc.30519.1.A1_at	CH242-256J18.1	Chromosome 20 open reading frame 85 ortholog	NM_001123088
Ssc.27324.1.A1_at	CHD1	Chromodomain helicase DNA binding protein 1	NM_001270
Ssc.29889.1.A1_at	CHD1	Chromodomain helicase DNA binding protein 1	NM_001270
Ssc.24645.2.A1_at	CHD6	Chromodomain helicase DNA binding protein 6	NM_032221
Ssc.6871.2.A1_at	CHD6	Chromodomain helicase DNA binding protein 6	NM_032221
Ssc.13364.1.A1_at	CHD9	Chromodomain helicase DNA binding protein 9	NM_025134
Ssc.30885.1.A1_at	CHM	Choroideremia (RAB escort protein 1)	NM_000390
Ssc.6281.1.S1_at	CHMP2A	Chromatin modifying protein 2A	NM_014453
Ssc.21121.1.A1_at	CLCC1	Chloride channel CLIC-like 1	NM_001048210
Ssc.14064.1.A1_at	CLDN10	Claudin 10	NM_006984
Ssc.12505.1.A1_at	CLGN	Calmegin	NM_004362
Ssc.30258.1.A1_at	CLGN	Calmegin	NM_004362
Ssc.10998.1.A1_at	CLK1	CDC-like kinase 1	NM_001123099
Ssc.7220.1.A1_at	CLK4	CDC-like kinase 4	NM_020666
Ssc.19203.1.A1_at	CMTM4	CKLF-like marvel transmembrane domain containing 4	NM_178818
Ssc.19203.3.S1_at	CMTM4	CKLF-like marvel transmembrane domain containing 4	NM_178818
Ssc.2811.1.S1_at	CNBP	Zinc finger protein 9 (A cellular retroviral nucleic acid binding protein)	NM_001127192
Ssc.14359.1.A1_at	CNNM1	Cyclin M1	NM_020348
Ssc.3727.1.A1_at	CNOT1	CCR4-NOT transcription complex, subunit 1	NM_016284
Ssc.7358.1.A1_at	CNOT2	CCR4-NOT transcription complex, subunit 2	NM_014515
Ssc.30157.1.A1_at	CNOT4	CCR4-NOT transcription complex, subunit 4	NM_001008225
Ssc.3112.1.A1_at	COBL	Cordon-bleu homolog (Mouse)	NM_015198
Ssc.3112.2.S1_at	COBL	Cordon-bleu homolog (Mouse)	NM_015198
Ssc.4995.1.S1_a_at	COG1	Component of oligomeric golgi complex 1	NM_018714
Ssc.4995.3.A1_at	COG1	Component of oligomeric golgi complex 1	NM_018714
Ssc.6778.1.S1_at	COL14A1	Collagen, type XIV, alpha 1 (Undulin)	NM_021110
Ssc.16475.1.S1_at	COL4A3	Collagen alpha 3(IV) chain precursor	NM_000091
Ssc.27225.1.S1_at	COL4A3	Collagen, type IV, alpha 3 (goodpasture antigen)	NM_000091
Ssc.6900.1.A1_at	COL4A3	Collagen, type IV, alpha 3 (goodpasture antigen)	NM_000091
Ssc.15635.1.S1_a_at	COMT	Catechol-O-methyltransferase	NM_000754
Ssc.6488.1.S1_at	COQ3	Coenzyme Q3 homolog, methyltransferase (Yeast)	NM_017421
Ssc.20196.1.A1_at	COQ6	Ubiquinone biosynthesis monooxgenase (Coq6)	NM_182476
Ssc.22401.1.S1_at	COX16	COX16 cytochrome C oxidase assembly homolog (S. cerevisiae)	NM_016468
Ssc.24187.1.S1_at	CPEB4	Cytoplasmic polyadenylation element binding protein 4	NM_030627
Ssc.30904.1.S1_at	CPNE4	Copine IV	NM_130808
Ssc.7561.1.A1_at	CPSF2	Cleavage and polyadenylation specific factor 2, 100kDa	XM_001926890
Ssc.786.1.S1_at	CPSF3	Cleavage and polyadenylation specific factor 3, 73kDa	NM_016207
Ssc.4560.1.S1_at	CPSF6	Cleavage and polyadenylation specific factor 6, 68kDa	NM_007007
Ssc.5282.1.S1_at	CREB3L4	CAMP responsive element binding protein 3-like 4	NM_001123102
Ssc.11159.1.A1_at	CSNK1A1	Casein kinase I, alpha 1	NM_001025105
Ssc.9318.1.S1_at	CSNK1E	Casein kinase 1, epsilon	NM_001894.4
Ssc.2601.1.S1_at	CSNK1G1	Casein kinase 1, gamma 1	NM_022048
Ssc.3557.1.A1_at	CSTF2	Cleavage stimulation factor, 3' pre-RNA, subunit 2, 64kDa	NM_001325
Ssc.5583.1.A1_at	CSTF3	Cleavage stimulation factor, 3' pre-RNA, subunit 3, 77kDa	NM_001033506
Ssc.27641.1.A1_at	CTBP2	C-terminal binding protein 2	XM_001929068
Ssc.8562.3.A1_at	CTGF	Connective tissue growth factor	NM_001901
Ssc.13054.1.A1_at	CUX1	Cut-like 1, CCAAT displacement protein (Drosophila)	NM_001913
Ssc.2187.1.S1_at	CUX2	Cut-like 2 (Drosophila)	NM_015267
Ssc.23549.1.A1_at	CXorf15	Chromosome X open reading frame 15	NM_018360
Ssc.12020.1.A1_at	CXorf38	Chromosome x open reading frame 38	NM_144970
Ssc.18146.1.A1_at	CXorf41	Chromosome X open reading frame 41	NM_173494
Ssc.8261.1.A1_at	CYP2C9	Cytochrome p450, family 2, subfamily C, polypeptide 9	NM_000771
Ssc.8670.1.A1_at	CYP3A7	Cytochrome p450, family 3, subfamily A, polypeptide 7	NM_000765
Ssc.414.1.S1_at	DBP-5	SON3 protein	AY072691.1
Ssc.15239.1.S1_at	DBT	Dihydrolipoamide branched chain transacylase E2	NM_001918
Ssc.26232.1.S1_at	DCTN4	Dynactin 4 (p62)	NM_016221
Ssc.28007.1.A1_at	DCUN1D4	DCN1, defective in cullin neddylation 1, domain containing 4 (S. Cerevisiae)	NM_001040402
Ssc.4104.1.S1_at	DDIT4	DNA-damage-inducible transcript 4	NM_019058
Ssc.17620.1.S1_at	DDX24	DEAD (Asp-Glu-Ala-Asp) box polypeptide 24	XM_001927787
Ssc.6067.1.S1_at	DDX50	DEAD (Asp-Glu-Ala-Asp) box polypeptide 50	XM_001925980
Ssc.8014.1.S1_at	DEK	DEK oncogene (DNA binding)	NM_003472
Ssc.1075.1.A1_at	DHDPSL	Dihydrodipicolinate synthase-like, mitochondrial	NM_138413
Ssc.21920.1.A1_at	DHRS13	Dehydrogenase/reductase (SDR family) member 13	NM_144683
Ssc.6339.1.A1_at	DHTKD1	Dehydrogenase E1 and transketolase domain containing 1	NM_018706
Ssc.2155.1.S1_at	DIRAS3	DIRAS family, GTP-binding RAS-like 3	NM_001044598
Ssc.14206.1.S1_at	DIS3	DIS3 mitotic control homolog (S. cerevisiae)	NM_001128226
Ssc.24205.2.S1_at	DMD	Dystrophin (muscular dystrophy, duchenne and becker types)	NM_000109
Ssc.25324.1.S1_at	DMD	Dystrophin (muscular dystrophy, duchenne and becker types)	NM_000109
Ssc.3948.2.A1_at	DMD	Dystrophin (muscular dystrophy, duchenne and becker types)	NM_000109
Ssc.6631.2.A1_at	DMTF1	Cyclin D binding Myb-like transcription factor 1	NM_021145
Ssc.26894.1.A1_at	DNAH12	Dynein, axonemal, heavy chain 12	NM_178504.4
Ssc.11883.1.A1_at	DNAH14	Dynein, axonemal, heavy chain 14	NM_001145154.1
Ssc.13042.1.A1_at	DNAH7	Dynein, axonemal, heavy polypeptide 7	NM_018897
Ssc.8473.1.S1_at	DNAJA1	DnaJ (Hsp40) homolog, subfamily A, member 1	NM_001539
Ssc.17243.1.S1_at	DNAJA4	DnaJ (Hsp40) homolog, subfamily A, member 4	NM_214339
Ssc.1307.2.A1_a_at	DNAJC14	DnaJ (Hsp40) homolog, subfamily C, member 14	XM_001928879
Ssc.1962.2.S1_a_at	DNAJC8	DnaJ (Hsp40) homolog, subfamily C, member 8	NM_014280
Ssc.5303.1.S1_at	DNAL4	Dynein, axonemal, light polypeptide 4	NM_005740
Ssc.24428.1.A1_at	DNM1L	Dynamin 1-like	NM_005690
Ssc.5038.1.S1_at	DOCK10	Dedicator of cytokinesis 10	NM_014689
Ssc.13018.1.A1_at	DONSON	Downstream neighbor of SON	NM_017613
Ssc.27506.1.S1_at	DONSON	Downstream neighbor of SON	NM_017613
Ssc.24841.1.S1_at	DPP10	Dipeptidyl-peptidase 10	NM_001004360
Ssc.8264.1.A1_at	DUSP11	Dual specificity phosphatase 11 (RNA/RNP complex 1-interacting)	NM_003584
Ssc.4140.1.A1_at	DUSP14	Dual specificity phosphatase 14	NM_007026
Ssc.2501.1.A1_a_at	DYM	Dymeclin	NM_017653
Ssc.2084.1.S1_at	EDAR	Ectodysplasin A receptor	NM_022336
Ssc.20934.1.S1_at	EDC4	Enhancer of mRNA decapping 4	NM_014329
Ssc.22734.1.A1_at	EDEM3	ER degradation enhancer, mannosidase alpha-like 3	NM_025191
Ssc.13961.1.A1_at	EEF1A1	Eukaryotic translation elongation factor 1 alpha 1	NM_001097418
AFFX-Ssc-ef1a-3_at	EF1ALPHA	Polypeptide chain elongation factor 1alpha	AB117959.1
AFFX-Ssc-ef1a-5_at	EF1ALPHA	Polypeptide chain elongation factor 1alpha	AB117959.1
AFFX-Ssc-ef1a-M_at	EF1ALPHA	Polypeptide chain elongation factor 1alpha	AB117959.1
Ssc.18431.1.S1_at	EIF2B2	Eukaryotic translation initiation factor 2B, subunit 2 beta, 39kDa	NM_014239
Ssc.24035.1.S1_at	EIF2C2	Eukaryotic translation initiation factor 2C, 2	NM_012154
Ssc.24035.2.A1_at	EIF2C2	Eukaryotic translation initiation factor 2C, 2	NM_012154
Ssc.6735.1.A1_at	EIF3D	Eukaryotic translation initiation factor 3, subunit 7 zeta, 66/67kDa	NM_003753
Ssc.15631.1.S1_at	EIF3E	Eukaryotic translation initiation factor 3, subunit 6 48kDa	NM_001568
Ssc.11792.1.A1_at	EIF3F	Eukaryotic translation initiation factor 3, subunit 5 epsilon, 47kDa	NM_003754
Ssc.17179.1.S1_at	EIF3G	Eukaryotic translation initiation factor 3, subunit 4 delta, 44kDa	NM_003755
Ssc.1200.1.S1_at	EIF3H	Eukaryotic translation initiation factor 3, subunit 3 gamma, 40kDa	NM_003756
Ssc.20117.1.S1_at	EIF3K	Eukaryotic translation initiation factor 3, subunit K	NM_013234
Ssc.10843.1.A1_at	EIF4A2	Eukaryotic translation initiation factor 4A isoform 2	NM_001100195
Ssc.4966.1.A1_at	EIF4ENIF1	Eukaryotic translation initiation factor 4E nuclear import factor 1	XM_001927490
Ssc.19119.1.A1_at	EMX2	Empty spiracles homolog 2 (Drosophila)	NM_004098
Ssc.19119.2.S1_at	EMX2	Empty spiracles homolog 2 (Drosophila)	NM_004098
Ssc.24086.1.A1_at	ENAH	Enabled homolog (Drosophila)	NM_001008493
Ssc.21842.2.S1_at	ENG	Endoglin (Osler-Rendu-Weber syndrome 1)	NM_000118
Ssc.5142.1.S1_at	ENPP2	Ectonucleotide pyrophosphatase/phosphodiesterase 2 (autotaxin)	NM_001040092
Ssc.1982.1.S1_at	EP400	E1A binding protein p400	NM_015409
Ssc.10505.1.A1_at	EPC1	Enhancer of polycomb homolog 1 (Drosophila)	NM_025209
Ssc.29975.1.A1_at	EPHA5	EPH receptor A5	NM_004439
Ssc.30830.2.A1_at	ERBB4	V-ERB-B4 erythroblastic leukemia viral oncogene homolog 2, neuro/glioblastoma derived oncogene homolog (Avian)	NM_001042599
Ssc.29782.1.A1_at	ERC2	ELKS/RAB6-interacting/CAST family member 2	NM_015576
Ssc.7805.1.A1_at	ERGIC2	ERGIC and golgi 2	NM_016570
Ssc.888.1.A1_at	ERRFI1	ERBB receptor feedback inhibitor 1	NM_018948
Ssc.9461.1.A1_at	ERRFI1	ERBB receptor feedback inhibitor 1	NM_018948
Ssc.12290.1.A1_at	ESR1	Estrogen receptor 1	NM_000125
Ssc.13026.1.S1_at	ESR1	Estrogen receptor 1	NM_000125
Ssc.30162.1.A1_at	ESR1	Estrogen receptor 1	NM_000125
Ssc.22031.2.A1_at	ETV5	Ets variant gene 5 (Ets-related molecule)	NM_004454
Ssc.30615.1.A1_at	EVC	Ellis van Creveld syndrome	NM_014556
Ssc.18961.1.A1_at	EVI5	Ecotropic viral integration site 5	NM_005665
Ssc.23524.1.S1_at	EXOSC10	Exosome component 10	NM_001001998
Ssc.2860.2.S1_a_at	FAF2	Fas associated factor family member 2	NM_014613
Ssc.2860.3.S1_a_at	FAF2	FAT tumor suppressor homolog 2 (Drosophila)	NM_014613
Ssc.12316.1.S1_at	FAM100B	Family with sequence similarity 100, member B	NM_182565
Ssc.25709.1.A1_at	FAM105B	Family with sequence similarity 105, member B	NM_138348
Ssc.5963.1.A1_at	FAM107A	Family with sequence similarity 107, member A	NM_001076778
Ssc.2484.1.S1_at	FAM108A5	Family with sequence similarity 108, member A5	NM_001130111
Ssc.24695.1.A1_at	FAM111B	Family with sequence similarity 111, member B	NM_198947
Ssc.1535.1.S1_at	FAM113B	Family with sequence similarity 113, member B	NM_138371
Ssc.11571.1.S1_at	FAM118B	Family with sequence similarity 118, member B	NM_024556
Ssc.7988.1.A1_at	FAM130A1	Family with sequence similarity 130, member A1	NM_030809
Ssc.26150.1.S1_at	FAM149B1	Family with sequence similarity 149, member B1	XM_001722273
Ssc.28437.1.A1_a_at	FAM159B	Family with sequence similarity 159, member B	NM_173829
Ssc.6162.1.A1_at	FAM162B	Family with sequence similarity 162, member B	XM_001925051
Ssc.6162.2.S1_at	FAM162B	Family with sequence similarity 162, member B	XM_001925051
Ssc.11727.1.A1_at	FAM178A	Family with sequence similarity 178, member A	NM_018121
Ssc.24189.1.S1_at	FAM32A	Family with sequence similarity 32, member A	NM_014077
Ssc.30975.1.S1_at	FAM45A	Family with sequence similarity 45, member A	NM_207009
Ssc.6667.1.A1_at	FAM5C	Family with sequence similarity 5, member C	NM_199051
Ssc.25301.1.S1_at	FAM81B	Family with sequence similarity 81, member B	NM_152548
Ssc.3572.1.A1_at	FAM96B	Family with sequence similarity 96, member B	NM_016062
Ssc.11164.2.S1_a_at	FANCI	Fanconi anemia, complementation group I	NM_001113378
Ssc.11087.1.S1_at	FAU	Finkel-Biskis-Reilly murine sarcoma virus (FBR-musv) ubiquitously expressed	NM_213937
Ssc.30658.1.A1_at	FBXL14	F-box and leucine-rich repeat protein 14	NM_152441
Ssc.2528.1.S1_at	FBXL3	F-box and leucine-rich repeat protein 3	NM_012158
Ssc.26506.1.A1_at	FBXL3	F-box and leucine-rich repeat protein 3	NM_012158
Ssc.25120.1.S1_at	FBXO36	F-box protein 36	NM_174899
Ssc.31109.1.A1_at	FBXW10	F-box and WD-40 domain protein 10	NM_031456
Ssc.18492.1.A1_at	FBXW9	F-box and WD-40 domain protein 9	NM_032301
Ssc.17292.1.S1_at	FH	Fumarate hydratase	NM_000143
Ssc.20983.1.S1_a_at	FIP1L1	FIP1 like 1 (S. Cerevisiae)	NM_030917
Ssc.5638.1.S1_at	FKBP4	FK506 binding protein 4, 59kDa	NM_002014
Ssc.1801.2.S1_a_at	FNBP1	Formin binding protein 1	XM_001926387
Ssc.1801.2.S1_at	FNBP1	Formin binding protein 1	XM_001926498
Ssc.23817.1.S1_at	FNBP1	Formin binding protein 1	NM_015033
Ssc.12416.1.S1_a_at	FNBP4	Formin binding protein 4	NM_015308
Ssc.12416.2.S1_at	FNBP4	Formin binding protein 4	NM_015308
Ssc.11215.1.S1_at	FRMD6	FERM domain containing 6	NM_001042481
Ssc.6930.2.A1_at	FRY	Furry homolog (Drosophila)	XM_001928058
Ssc.12255.1.A1_at	FSTL5	Follistatin-like 5	NM_001128427
Ssc.14431.1.S1_at	FTSJ2	FTSJ homolog 2 (E. Coli)	NM_013393
Ssc.30324.1.A1_at	FUBP1	Far upstream element (FUSE) binding protein 1	NM_003902
Ssc.4376.1.S1_at	FUBP1	Far upstream element (FUSE) binding protein 1	NM_003902
Ssc.9439.1.A1_a_at	FUBP1	Far upstream element (FUSE) binding protein 1	NM_003902
Ssc.9439.3.S1_at	FUBP1	Far upstream element (FUSE) binding protein 1	NM_003902
Ssc.7048.1.A1_at	FUNDC1	Fun14 domain containing 1	NM_173794
Ssc.9463.1.S1_at	FUSIP1	Fus interacting protein (serine/arginine-rich) 1	NM_006625
Ssc.24983.1.A1_at	FXR1	Fragile X mental retardation, autosomal homolog 1	NM_001013438
Ssc.4719.1.S1_at	FYTTD1	Forty-two-three domain containing 1	NM_001011537
Ssc.3590.1.A1_at	FZD1	Frizzled homolog 1 (Drosophila)	NM_003505
Ssc.2407.1.S1_at	G3BP2	Ras-GTPase activating protein SH3 domain-binding protein 2	NM_012297
Ssc.21291.1.A1_at	GABPB2	Ga binding protein transcription factor, beta subunit 1, 53kDa	NM_002041
Ssc.1639.1.A1_at	GALT	Galactose-1-phosphate uridylyltransferase	NM_000155.2
Ssc.1639.2.S1_a_at	GALT	Galactose-1-phosphate uridylyltransferase	NM_000155.2
Ssc.1639.3.S1_a_at	GALT	Galactose-1-phosphate uridylyltransferase	NM_000155.2
Ssc.2851.2.A1_at	GEMIN5	Gem (nuclear organelle) associated protein 5	NM_015465
Ssc.24128.1.A1_at	GLE1	GLE1 RNA export mediator-like (Yeast)	NM_001003722.1
Ssc.20716.1.S1_at	GLTSCR2	Glioma tumor suppressor candidate region gene 2	NM_015710
Ssc.6482.2.S1_at	GMCL1	Germ cell-less homolog 1 (Drosophila)	NM_178439
Ssc.13360.1.A1_at	GMDS	GDP-mannose 4,6-dehydratase	NM_001500
Ssc.8896.1.A1_at	GMDS	GDP-mannose 4,6-dehydratase	NM_001500
Ssc.11619.1.A1_at	GNA12	Guanine nucleotide binding protein (G protein) alpha 12	NM_007353
Ssc.8656.1.A1_at	GNB1	Guanine nucleotide binding protein (G protein), beta polypeptide 1	NM_002074
Ssc.12515.1.S1_at	GNB2L1	Guanine nucleotide binding protein (G protein), beta polypeptide 2-like 1	NM_214332
Ssc.18818.1.S1_at	GNL1	Guanine nucleotide binding protein-like 1	NM_001128478
Ssc.12802.1.A1_at	GOLGA1	Golgi autoantigen, golgin subfamily A, 1	NM_002077
Ssc.12837.1.A1_at	GPBP1	GC-rich promoter binding protein 1	NM_001127235
Ssc.8321.1.A1_at	GPC5	Glypican 5	NM_004466
Ssc.22092.2.A1_at	GPC6	Glypican 6	NM_005708
Ssc.28481.1.A1_at	GPN3	GPN-loop GTPase 3	NM_016301
Ssc.949.1.S1_at	GPR107	G protein-coupled receptor 107	NM_001136557.1
Ssc.14195.1.A1_at	GPR63	G protein-coupled receptor 63	NM_030784
Ssc.21245.1.S1_at	GRAMD4	GRAM domain containing 4	NM_015124
Ssc.25159.1.A1_at	GRID1	Glutamate receptor, ionotropic, delta 1	NM_017551
Ssc.4849.1.A1_at	GRIK2	Glutamate receptor, ionotropic, kainate 2	NM_021956
Ssc.7503.1.A1_at	GRM8	Glutamate receptor, metabotropic 8	NM_000845
Ssc.14246.1.S1_at	GSN	Gelsolin (amyloidosis, finnish type)	NM_000177.4
Ssc.5008.1.A1_at	GSTA4	Glutathione S-transferase A4	XM_001929024
Ssc.12273.1.A1_at	GSTM3	Glutathione S-transferase M3 (brain)	NM_000849
Ssc.22615.1.A1_at	GTF2A1	Transcription initiation factor IIA alpha and beta chains (TFIIA p35 and p19 subunits) (TFIIA-42) (TFIIAL). [Source:Uniprot/SWISSPROT;Acc:P52655]	NM_015859
Ssc.17447.1.A1_at	GTF3C5	General transcription factor IIIC, polypeptide 5, 63kDa	NM_001122823
Ssc.1334.1.A1_a_at	GTPBP5	GTP binding protein 5 (putative)	NM_015666
Ssc.7221.1.S1_at	H2AFV	H2A histone family, member V	NM_012412
Ssc.26346.1.S1_at	H2AFY	H2A histone family, member Y	NM_001040158
Ssc.10940.1.S1_at	H3F3A	Histone H3.3A	NM_213930
Ssc.2518.1.S1_at	H3F3A	H3 histone, family 3A	NM_002107
Ssc.4812.2.S1_a_at	HAUS8	HAUS augmin-like complex, subunit 8	NM_033417.1
Ssc.7710.1.S1_at	HCCS	Holocytochrome c synthase (cytochrome c heme-lyase)	NM_001122608
Ssc.11572.1.A1_at	HDAC3	Histone deacetylase 3	NM_003883
Ssc.8163.1.A1_at	HDDC2	HD domain containing 2	NM_016063
Ssc.27875.1.A1_at	HHAT	Hedgehog acyltransferase	NM_001122834
Ssc.17033.1.S1_at	HIGD2A	HIG1 hypoxia inducible domain family, member 2A	NM_001097469
Ssc.12661.1.A1_at	HINT1	Histidine triad nucleotide binding protein 1	NM_001122715
Ssc.25924.1.S1_at	HIPK2	Homeodomain interacting protein kinase 2	NM_022740
Ssc.773.3.S1_at	HIST1H2BE	Histone 1, H2BE	XM_001927879
Ssc.773.1.S1_at	HIST1H2BK	Histone 1, H2BK	XM_001928617
Ssc.773.2.S1_a_at	HIST1H2BK	Histone 1, H2BK	XM_001927879
Ssc.2474.1.S1_at	HIST2H2BE	Histone 2, H2BE	NM_003528
Ssc.23518.1.S1_at	HIVEP1	Human immunodeficiency virus type I enhancer binding protein 1	NM_002114
Ssc.27584.1.S1_at	HLCS	Holocarboxylase synthetase (biotin-(proprionyl-coenzyme A-carboxylase (ATP-hydrolysing)) ligase)	NM_000411
Ssc.27584.2.A1_at	HLCS	Holocarboxylase synthetase (biotin-(proprionyl-coenzyme A-carboxylase (ATP-hydrolysing)) ligase)	NM_000411
Ssc.6044.1.S1_at	HLCS	Holocarboxylase synthetase (biotin-(proprionyl-coenzyme A-carboxylase (ATP-hydrolysing)) ligase)	NM_000411
Ssc.11100.1.S1_at	HMGB1	High-mobility group box 1	NM_001004034
Ssc.11100.1.S2_at	HMGB1	High-mobility group box 1	NM_001004034
Ssc.226.1.S1_at	HMGB2	Non-histone protein HMG2	NM_214063
Ssc.16781.1.S1_at	HMGN2	High-mobility group nucleosomal binding domain 2	NM_005517
Ssc.10667.1.A1_at	HMGXB4	HMG box domain containing 4	NM_001003681
Ssc.12069.1.A1_at	HMGXB4	HMG box domain containing 4	NM_001003681
Ssc.25093.1.S1_at	HMGXB4	HMG box domain containing 4	NM_001003681
Ssc.17290.1.A1_at	HNRNPA1	Heterogeneous nuclear ribonucleoprotein A1	NM_002136.2
Ssc.30010.1.A1_at	HNRNPA2B1	Heterogeneous nuclear ribonucleoprotein A2/B1	NM_002137
Ssc.20732.1.A1_at	HNRNPC	Heterogeneous nuclear ribonucleoprotein C (C1/C2)	NM_001077442
Ssc.13767.1.A1_at	HNRNPH1	Heterogeneous nuclear ribonucleoprotein H1 (H)	NM_005520
Ssc.16436.1.S1_at	HNRNPH3	Heterogeneous nuclear ribonucleoprotein H3 (2H9)	NM_012207
Ssc.16654.1.A1_at	HNRNPK	Heterogeneous nuclear ribonucleoprotein K	NM_002140
Ssc.16654.1.A2_at	HNRNPK	Heterogeneous nuclear ribonucleoprotein K	NM_002140
Ssc.10538.1.A1_at	HNRNPM	Heterogeneous nuclear ribonucleoprotein M	NM_005968
Ssc.2292.1.A1_at	HNRNPR	Heterogeneous nuclear ribonucleoprotein R	NM_001102397
Ssc.1964.1.S1_at	HNRNPU	Heterogeneous nuclear ribonucleoprotein U (scaffold attachment factor A)	NM_004501
Ssc.2835.1.S1_at	HNRNPUL1	Heterogeneous nuclear ribonucleoprotein U-like 1	NM_007040
Ssc.12491.1.A1_at	HOXB4	Homeobox B4	NM_024015
Ssc.2747.1.S1_at	HOXB5	Homeobox B5	NM_002147
Ssc.13232.2.A1_s_at	HOXB6	Homeobox B6	NM_018952
Ssc.20706.1.S1_at	HOXB6	Homeobox B6	NM_018952
Ssc.22336.1.S1_at	HOXB7	Homeobox B7	NM_004502
Ssc.22336.2.A1_at	HOXB7	Homeobox B7	NM_004502
Ssc.8236.1.S1_at	HRSP12	Heat-responsive protein 12	XM_001928953
Ssc.22023.1.S1_at	HSDL2	Hydroxysteroid dehydrogenase like 2	NM_032303
Ssc.12191.1.A1_at	HSP90	90-kDa heat shock protein	NM_213973
Ssc.17309.1.S1_at	HSPA4	Heat shock 70kDa protein 4	NM_002154
Ssc.20312.1.S1_a_at	HSPB11	Heat shock protein family B (small), member 11	NM_016126
Ssc.1241.1.S1_at	HSPE1	Heat shock 10kda protein 1 (chaperonin 10)	NM_214307
Ssc.7539.1.A1_at	HTRA2	HTRA serine peptidase 2	NM_013247
Ssc.29658.1.A1_at	ICK	Intestinal cell (MAK-like) kinase	NM_014920
Ssc.5182.1.A1_at	IER3	Immediate early response 3	NM_003897
Ssc.30956.1.A1_s_at	IFITM1	Interferon induced transmembrane protein 1 (9-27)	EU275210.1
Ssc.18247.1.A1_at	IFT172	Intraflagellar transport 172 homolog (Chlamydomonas)	NM_015662
Ssc.21557.1.S1_at	IFT52	Intraflagellar transport 52 homolog (Chlamydomonas)	XM_001924508
Ssc.13576.1.S1_at	IFT57	Intraflagellar transport 57 homolog (Chlamydomonas)	NM_018010
Ssc.13576.2.S1_at	IFT57	Intraflagellar transport 57 homolog (Chlamydomonas)	NM_018010
Ssc.7465.1.A1_at	IFT80	Intraflagellar transport 80 homolog (Chlamydomonas)	NM_020800
Ssc.11190.1.S1_at	IGHM	Immunoglobulin heavy constant mu	NW_001838121.1
Ssc.3665.1.S1_at	IGSF3	Immunoglobulin superfamily, member 3	NM_001007237
Ssc.13715.1.S1_at	IK	IK cytokine, down-regulator of HLA II	NM_006083.3
Ssc.28559.1.A1_at	IMMP2L	IMP2 inner mitochondrial membrane peptidase-like (S. Cerevisiae)	NM_032549
Ssc.1797.1.S1_a_at	IMP4	IMP4, U3 small nucleolar ribonucleoprotein, homolog (Yeast)	NM_033416
Ssc.8360.1.A1_at	INPP5F	Inositol polyphosphate-5-phosphatase F	XM_001927456
Ssc.3230.1.S1_at	INTS10	Integrator complex subunit 10	NM_018142
Ssc.13701.2.A1_at	INTS3	Integrator complex subunit 3	NM_023015
Ssc.30552.1.A1_at	IQWD1	IQ motif and wd repeats 1	NM_001017977
Ssc.1097.1.A1_at	IRF2BP2	Interferon regulatory factor 2 binding protein 2	NM_001077397
Ssc.25207.1.A1_at	ITGA6	Integrin, alpha 6	NM_000210
Ssc.23798.1.S1_at	ITGB8	Integrin, beta 8	NM_001097424
Ssc.27502.1.S1_at	ITGB8	Integrin, beta 8	NM_002214
Ssc.24396.1.S1_at	ITPK1	Inositol 1,3,4-triphosphate 5/6 kinase	NM_001143692
Ssc.1689.1.S1_at	ITPKC	Inositol 1,4,5-trisphosphate 3-kinase C	NM_025194
Ssc.8666.1.A1_at	IWS1	IWS1 homolog (S. cerevisiae)	NM_017969
Ssc.17712.1.S1_at	JARID1B	Jumonji, AT rich interactive domain 1B (RBP2-like)	NM_006618
Ssc.17712.2.S1_at	JARID1B	Jumonji, AT rich interactive domain 1B (RBP2-like)	NM_006618
Ssc.24913.1.S1_at	JARID1B	Jumonji, AT rich interactive domain 1B (RBP2-like)	NM_006618
Ssc.5409.2.S1_a_at	JMJD6	Jumonji domain containing 6	NM_001081461
Ssc.2287.1.A1_at	JRKL	Jerky homolog-like (Mouse)	NM_003772
Ssc.4773.1.A1_at	KANK1	KN motif and ankyrin repeat domains 1	NM_015158
Ssc.1920.1.A1_at	KCNH1	Potassium voltage-gated channel, subfamily H (EAG-related), member 1	NM_002238
Ssc.19276.1.S1_at	KCNH1	Potassium voltage-gated channel, subfamily H (EAG-related), member 1	NM_002238
Ssc.19276.2.A1_at	KCNH1	Potassium voltage-gated channel, subfamily H (EAG-related), member 1	NM_002238
Ssc.11297.1.A1_at	KCNK1	Potassium channel, subfamily K, member 1	NM_002245
Ssc.24409.1.S1_at	KCTD20	Potassium channel tetramerisation domain containing 20	NM_173562
Ssc.5412.2.A1_at	KCTD20	Potassium channel tetramerisation domain containing 20	XM_001929543
Ssc.7578.1.A1_at	KDM1	Lysine (K)-specific demethylase 1	NM_001112687
Ssc.19273.3.S1_at	KDM5A	Lysine (K)-specific demethylase 5A	EU661935.1
Ssc.6085.1.A1_at	KIAA0556	KIAA0556	NM_015202
Ssc.4788.1.A1_at	KIAA0753	KIAA0753	NM_014804
Ssc.24829.1.A1_at	KIAA1333	KIAA1333	XM_001927793
Ssc.30463.1.A1_at	KIAA1409	KIAA1409	NM_020818
Ssc.13198.1.S1_a_at	KIAA1704	KIAA1704	XM_001924193
Ssc.30305.1.A1_at	KIAA1841	KIAA1841	NM_001129993
Ssc.26396.1.A1_at	KIF14	Kinesin family member 14	NM_014875
Ssc.19076.1.S1_at	KIF16B	Kinesin family member 16B	NM_024704
Ssc.10679.3.A1_at	KIF3A	Kinesin family member 3A	NM_007054
Ssc.16948.1.A1_at	KIF3A	Kinesin family member 3A	NM_007054
Ssc.2391.1.S1_at	KLHDC3	Kelch domain containing 3	NM_001105314
Ssc.29589.1.A1_at	KLHL7	Kelch-like 7 (Drosophila)	NM_001031710
Ssc.24969.1.S1_at	KRCC1	Lysine-rich coiled-coil 1	NM_016618
Ssc.30821.1.S1_at	KRR1	KRR1, small subunit (SSU) processome component, homolog (Yeast)	NM_007043
Ssc.11463.1.A1_at	KRTAP19-3	Keratin associated protein 19-3	NM_181609.3
Ssc.2980.1.S1_at	KTN1	Kinectin 1 (kinesin receptor)	NM_001079521
Ssc.2263.1.S1_at	LARGE	Like-glycosyltransferase	NM_004737
Ssc.6916.1.S1_at	LAS1L	Las1-like (S. Cerevisiae)	XM_001924430
Ssc.24043.1.S1_at	LCORL	Ligand dependent nuclear receptor corepressor-like	NM_153686
Ssc.26977.1.S1_at	LCORL	Ligand dependent nuclear receptor corepressor-like	NM_153686
Ssc.6175.2.A1_at	LCORL	Ligand dependent nuclear receptor corepressor-like	NM_153686
Ssc.11123.1.A1_at	LDHB	Lactate dehydrogenase B	NM_001113287
Ssc.30105.1.A1_at	LDHC	Lactate dehydrogenase C	NM_002301
Ssc.14025.1.A1_at	LEF1	Lymphoid enhancer-binding factor 1	NM_001129967
Ssc.21288.1.S1_at	LENG1	Leukocyte receptor cluster (LRC) member 1	NM_024316
Ssc.30079.1.A1_at	LINGO2	Leucine rich repeat neuronal 6C	NM_152570
Ssc.24211.1.S1_at	LMAN2L	Lectin, mannose-binding 2-like	NM_030805
Ssc.21990.1.S1_at	LMLN	Leishmanolysin-like (metallopeptidase M8 family)	NM_033029
Ssc.30482.1.A1_at	LOC100127950	Hypothetical LOC100127950	AK093262.1
Ssc.26189.1.S1_a_at	LOC100154930	Similar to Receptor (chemosensory) transporter protein 4	Null
Ssc.1528.2.S1_at	LOC100156439	Similar to hCG1798824	XM_001927464
Ssc.1154.1.A1_at	LONP1	Lon peptidase 1, mitochondrial	NM_004793
Ssc.25089.1.S1_at	LPAR2	Lysophosphatidic acid receptor 2	NM_001162401
Ssc.6526.1.S1_a_at	LRBA	LPS-responsive vesicle trafficking, beach and anchor containing	NM_006726
Ssc.6526.3.A1_a_at	LRBA	LPS-responsive vesicle trafficking, beach and anchor containing	NM_006726
Ssc.12680.1.A1_at	LRIG1	Leucine-rich repeats and immunoglobulin-like domains 1	NM_015541
Ssc.8009.1.A1_at	LRP1B	Low density lipoprotein-related protein 1B (deleted in tumors)	NM_018557
Ssc.21825.1.S1_at	LRRC1	Leucine rich repeat containing 1	XM_001927688
Ssc.13479.1.A1_at	LRRC34	Leucine rich repeat containing 34	NM_153353
Ssc.13335.1.A1_at	LRRC49	Leucine rich repeat containing 49	XM_001928481
Ssc.5261.1.A1_at	LSG1	Large subunit GTPase 1 homolog (S. cerevisiae)	NM_018385
Ssc.1523.1.S1_at	LSM10	LSM10, U7 small nuclear RNA associated	NM_032881
Ssc.28421.1.A1_at	LSM7	LSM7 homolog, U6 small nuclear RNA associated (S. Cerevisiae)	NM_016199
Ssc.6475.1.A1_at	LTBP1	Latent transforming growth factor beta binding protein 1	NM_000627
Ssc.3340.1.A1_at	LUC7L3	LUC7-like 3 (S. cerevisiae)	NM_016424.4
Ssc.29173.1.A1_at	LUZP2	Leucine zipper protein 2	NM_001009909
Ssc.15602.1.S1_at	MAEA	Macrophage erythroblast attacher	NM_001017405
Ssc.24757.1.S1_at	MAGEA1	Melanoma antigen family A, 1 (directs expression of antigen MZ2-E)	NM_004988.4
Ssc.4697.1.S1_a_at	MAGOH	Mago-Nashi homolog, proliferation-associated (Drosophila)	NM_002370
Ssc.21714.1.S1_at	MAGOHB	Mago-Nashi homolog B (Drosophila)	NM_018048
Ssc.23987.1.A1_at	MAK10	MAK10 homolog, amino-acid N-acetyltransferase subunit, (S. Cerevisiae)	NM_024635
Ssc.11239.1.A1_at	MAK16	MAK16 homolog (S. cerevisiae)	NM_032509
Ssc.28424.1.A1_at	MAP3K5	Mitogen-activated protein kinase kinase kinase 5	NM_005923
Ssc.30506.1.A1_at	MAP3K5	Mitogen-activated protein kinase kinase kinase 5	NM_005923
Ssc.24116.1.A1_at	MAP3K7	Mitogen-activated protein kinase kinase kinase 7	NM_003188
Ssc.16689.1.S1_at	MAP7	Microtubule-associated protein 7	NM_003980
Ssc.23860.1.A1_at	MAPK8	Mitogen-activated protein kinase 8	NM_002750
Ssc.29044.1.A1_at	MARCH6	Membrane-associated ring finger (C3HC4) 6	NM_001130535
Ssc.29044.2.A1_at	MARCH6	Membrane-associated ring finger (C3HC4) 6	NM_001130535
Ssc.7192.1.S1_at	MATR3	Matrin 3	NM_018834
Ssc.7916.1.A1_at	MBIP	MAP3K12 binding inhibitory protein 1	NM_016586
Ssc.12929.1.A1_at	MCCC1	Methylcrotonoyl-coenzyme a carboxylase 1 (alpha)	NM_020166
Ssc.6969.1.A1_at	MDM1	Mdm1 nuclear protein homolog (Mouse)	NM_017440
Ssc.6166.1.S1_at	ME3	Malic enzyme 3, NADP(+)-dependent, mitochondrial	NM_001014811
Ssc.15581.1.S1_at	MEA1	Male-enhanced antigen 1	NM_001110429
Ssc.10862.1.A1_at	MED14	Mediator complex subunit 14	NM_004229
Ssc.26550.1.A1_at	MED14	Mediator complex subunit 14	NM_004229
Ssc.26656.1.A1_at	MED23	Mediator complex subunit 23	NM_004830
Ssc.2777.1.S1_at	MED24	Mediator complex subunit 24	NM_001079518
Ssc.26340.1.S1_at	MED27	Mediator complex subunit 27	NM_001001644
Ssc.11214.1.A1_at	MEMO1	Methylation modifier for class I HLA	NM_015955
Ssc.9275.1.A1_at	MET	Met proto-oncogene (hepatocyte growth factor receptor)	NM_000245
Ssc.923.1.A1_at	METAP2	Methionyl aminopeptidase 2	NM_006838
Ssc.8821.1.A1_at	MEX3C	Mex-3 homolog C (C. elegans)	NM_016626
Ssc.4348.1.A1_at	MFAP1	Microfibrillar-associated protein 1	XM_001928118
Ssc.21549.1.A1_at	MGEA5	Meningioma expressed antigen 5 (hyaluronidase)	NM_012215
Ssc.8052.1.A1_at	MGEA5	Meningioma expressed antigen 5 (hyaluronidase)	XM_001928026
Ssc.30810.1.S1_at	MITF	Microphthalmia-associated transcription factor	NM_000248
Ssc.10393.1.S1_at	MKRN1	Makorin, ring finger protein, 1	NM_013446
Ssc.24021.1.S1_at	MLF1	Myeloid leukemia factor 1	NM_001130156
Ssc.27097.1.A1_at	MLF1	Myeloid leukemia factor 1	NM_001130156
Ssc.28688.1.S1_at	MLL5	Myeloid/lymphoid or mixed-lineage leukemia 5	NM_018682
Ssc.26235.1.S1_at	MLLT1	Myeloid/lymphoid or mixed-lineage leukemia (trithorax homolog, Drosophila); translocated to, 1	NM_005934
Ssc.2158.1.A1_at	MLLT3	Myeloid/lymphoid or mixed-lineage leukemia (trithorax homolog, Drosophila); translocated to, 3	NM_004529
Ssc.14388.1.A1_at	MNS1	Meiosis-specific nuclear structural 1	NM_018365
Ssc.7609.1.A1_at	MOBKL1A	Mob1, MPS one binder kinase activator-like 1A (Yeast)	NM_173468
Ssc.26475.1.S1_at	MOG	Myelin oligodendrocyte glycoprotein	NM_206811
Ssc.29989.1.A1_at	MPZL1	Myelin protein zero-like 1	NM_003953
Ssc.19634.1.S1_at	MRPL14	Mitochondrial ribosomal protein L14	NM_032111
Ssc.22468.1.S1_at	MRPL50	Mitochondrial ribosomal protein L50	NM_019051
Ssc.5035.1.S1_at	MRPS18A	Mitochondrial ribosomal protein S18A	NM_018135
Ssc.19906.1.S1_at	MRPS25	Mitochondrial ribosomal protein S25	NM_022497
Ssc.14332.1.A1_at	MRPS36	Mitochondrial ribosomal protein S36	NM_033281
Ssc.24063.1.S1_at	MSH6	Muts homolog 6 (E. Coli)	NM_000179
Ssc.13430.1.A1_at	MSR1	Macrophage scavenger receptor 1	NM_002445
Ssc.27323.1.A1_at	MTA1	Metastasis associated 1	NM_004689
Ssc.15430.1.A1_at	MTAP	Methylthioadenosine phosphorylase	NM_002451
Ssc.21324.1.S1_at	MTCP1	Mature T-cell proliferation 1	NM_001018024
Ssc.5731.1.A1_at	MTDH	Metadherin	NM_178812
Ssc.6819.1.A1_at	MTF2	Metal response element binding transcription factor 2	XM_001928457
Ssc.17759.1.A1_at	MTHFD1L	Methylenetetrahydrofolate dehydrogenase (NADP+ dependent) 1-like	NM_015440
Ssc.28555.2.S1_a_at	MTHFD1L	Methylenetetrahydrofolate dehydrogenase (NADP+ dependent) 1-like	NM_015440
Ssc.27833.1.A1_at	MTMR10	Myotubularin related protein 10	NM_017762
Ssc.22204.2.A1_at	MTMR12	Myotubularin related protein 12	NM_001040446
Ssc.28029.1.A1_at	MTMR2	Myotubularin related protein 2	NM_016156
Ssc.8003.1.S1_at	MTMR4	Myotubularin related protein 4	NM_004687
Ssc.19163.1.S1_at	MXI1	MAX interacting protein 1	NM_001008541
Ssc.30625.1.S1_at	MYH4	Myosin, heavy polypeptide 4, skeletal muscle	NM_017533
Ssc.16407.2.S1_at	MYO9B	Myosin IXB	NM_001130065
Ssc.9609.1.S1_at	MYSM1	Myb-like, SWIRM and MPN domains 1	NM_001085487
Ssc.11266.2.S1_at	N4BP2L2	NEDD4 binding protein 2-like 2	NM_014887
Ssc.12335.1.S1_at	N6AMT2	N-6 adenine-specific DNA methyltransferase 2 (putative)	NM_174928
Ssc.12335.2.S1_a_at	N6AMT2	N-6 adenine-specific DNA methyltransferase 2 (putative)	NM_174928
Ssc.18356.1.S1_at	NAA20	N(alpha)-acetyltransferase 20, NatB catalytic subunit	NM_016100
Ssc.7264.1.A1_at	NACAP1	Nascent-polypeptide-associated complex alpha polypeptide pseudogene 1	NM_001113201
Ssc.6849.1.A1_at	NARG2	NMDA receptor regulated 2	NM_001018089
Ssc.25115.1.A1_at	NASP	Nuclear autoantigenic sperm protein (histone-binding)	NM_002482
Ssc.13682.1.A1_at	NBPF9	Neuroblastoma breakpoint family, member 9	NM_001039703
Ssc.14267.1.A1_at	NBR1	Neighbor of BRCA1 gene 1	Null
Ssc.12941.2.S1_a_at	NCALD	Neurocalcin delta	XM_001925568
Ssc.12941.3.S1_a_at	NCALD	Neurocalcin delta	XM_001925568
Ssc.1414.2.S1_at	NCOA1	Nuclear receptor coactivator 1	NM_001025228
Ssc.31120.1.A1_at	NCOA1	nuclear receptor coactivator 1	NM_001025228
Ssc.17317.1.S1_at	NDUFA9	NADH dehydrogenase (ubiquinone) 1 alpha subcomplex, 9, 39kDa	NM_005002
Ssc.19655.1.S1_at	NDUFC2	NADH dehydrogenase (ubiquinone) 1, subcomplex unknown, 2, 14.5kDa	NM_004549
Ssc.4936.1.S1_at	NECAP2	Necap endocytosis associated 2	NM_018090
Ssc.7155.1.A1_at	NECD	Necdin	NM_001123144
Ssc.2683.1.S1_at	NEDD1	Neural precursor cell expressed, developmentally down-regulated 1	NM_152905
Ssc.9260.1.A1_at	NEK1	NIMA (never in mitosis gene A)-related kinase 1	NM_012224
Ssc.29559.1.A1_at	NEK5	NIMA (never in mitosis gene A)-related kinase 5	NM_199289
Ssc.30230.1.A1_at	NEK5	NIMA (never in mitosis gene A)-related kinase 5	NM_199289
Ssc.6507.1.S1_a_at	NELL1	NEL-like 1 (chicken)	NM_006157
Ssc.23810.3.A1_at	NFIA	Nuclear factor I/A	NM_005595
Ssc.28951.1.S1_at	NFIB	Nuclear factor I/B	XM_001928057
Ssc.8805.1.A1_at	NFIB	Nuclear factor I/B	NM_005596
Ssc.9024.1.A1_at	NFIB	Nuclear factor I/B	NM_005596
Ssc.29331.1.A1_at	NFYA	Nuclear transcription factor Y, alpha	NM_002505
Ssc.10211.1.S1_at	NFYB	Nuclear transcription factor Y, beta	NM_006166
Ssc.21604.1.A1_at	NHP2L1	NHP2 non-histone chromosome protein 2-like 1 (S. Cerevisiae)	NM_001003796
Ssc.1294.1.S1_at	NIT1	Nitrilase 1	NM_005600
Ssc.12437.1.A1_at	NLGN1	Neuroligin 1	NM_014932
Ssc.31126.1.A1_at	NLGN1	Neuroligin 1	NM_014932
Ssc.30438.1.S1_at	NLRC4	NLR family, CARD domain containing 4	NM_021209
Ssc.26350.1.A1_at	NLRP12	Nacht, leucine rich repeat and PYD containing 12	NM_033297
Ssc.16517.1.S1_at	NMBR	Neuromedin B receptor	NM_002511
Ssc.12918.1.S1_at	NMI	N-Myc (and Stat) interactor	NM_004688
Ssc.12918.2.A1_at	NMI	N-Myc (and Stat) interactor	NM_004688
Ssc.9919.1.A1_at	NMI	N-Myc (and Stat) interactor	NM_004688
Ssc.7852.1.A1_at	NNT	NAD(P) transhydrogenase, mitochondrial precursor	NM_012343
Ssc.16533.1.S1_at	NR2C1	Nuclear receptor subfamily 2, group C, member 1	NM_001032287
Ssc.1893.1.S1_at	NR2F6	Nuclear receptor subfamily 2, group F, member 6	NM_005234
Ssc.23887.1.A1_at	NRF1	Nuclear respiratory factor 1	NM_001040110
Ssc.13323.1.A1_at	NRG3	Neuregulin 3	NM_001010848
Ssc.28048.1.A1_at	NRGN	Neurogranin (protein kinase c substrate, rc3)	NM_001126181
Ssc.27407.1.A1_at	NRIP1	Nuclear factor RIP140 (Nuclear receptor interacting protein 1)	NM_003489
Ssc.12146.1.A1_at	NRXN2	Neurexin 2	NM_015080
Ssc.21317.1.S1_at	NSUN6	NOP2/Sun domain family, member 6	NM_182543
Ssc.27154.1.S1_at	NTRK3	Neurotrophic tyrosine kinase, receptor, type 3	NM_001007156
Ssc.11156.1.S1_at	NUB1	Negative regulator of ubiquitin-like proteins 1	NM_016118
Ssc.17619.1.S1_at	NUDC	Nuclear distribution gene c homolog (A. Nidulans)	NM_006600
Ssc.14221.1.S1_at	NUDT21	Nudix (nucleoside diphosphate linked moiety X)-type motif 21	NM_007006
Ssc.1884.1.S1_at	NUDT21	Nudix (nucleoside diphosphate linked moiety X)-type motif 21	NM_007006
Ssc.12742.1.A1_at	Null	Sus scrofa cDNA clone MI-P-CP1-nwo-g-09-0-UI 3-	AK026811
Ssc.21933.2.S1_at	Null	Sus scrofa mRNA, clone:THY010115H06, expressed in thymus	BM314357.1
Ssc.5411.1.S1_at	Null	Sus scrofa cDNA clone MI-P-HO-ahu-e-01-1-UM 3-	Null
Ssc.12300.1.A1_at	NUP133	Nucleoporin 133kDa	NM_018230
Ssc.12300.2.S1_at	NUP133	Nucleoporin 133kDa	XM_001928164
Ssc.12300.3.A1_at	NUP133	Nucleoporin 133kDa	XM_001928164
Ssc.23133.1.A1_at	NUP133	Nucleoporin 133kDa	NM_018230
Ssc.1693.1.S1_at	NUP188	Nucleoporin 188kDa	NM_015354
Ssc.21710.1.A1_at	NUP37	Nucleoporin 37kDa	NM_024057
Ssc.5533.1.S1_at	NUP98	Nucleoporin 98kDa	NM_005387
Ssc.5256.2.S1_at	NXF1	Nuclear RNA export factor 1	NM_001081491
Ssc.1031.1.S1_at	OAS1	2',5'-oligoadenylate synthetase 1, 40/46kDa	NM_214303
Ssc.30134.1.A1_at	ODF2L	Outer dense fiber of sperm tails 2-like	XM_001927522
Ssc.26536.1.S1_at	ODZ1	Odz, Odd OZ/TEN-M homolog 1(Drosophila)	NM_014253
Ssc.26180.1.S1_at	OGN	Osteoglycin (osteoinductive factor, mimecan)	NM_014057
Ssc.24707.1.S1_at	OGT	O-linked N-acetylglucosamine (GlcNAc) transferase (UDP-N-acetylglucosamine:polypeptide-N-acetylglucosaminyl transferase)	NM_001039748
Ssc.27417.1.S1_at	OGT	O-linked N-acetylglucosamine (GlcNAc) transferase (UDP-N-acetylglucosamine:polypeptide-N-acetylglucosaminyl transferase)	NM_181672
Ssc.27417.3.S1_a_at	OGT	O-linked N-acetylglucosamine (GlcNAc) transferase (UDP-N-acetylglucosamine:polypeptide-N-acetylglucosaminyl transferase)	NM_001039748
Ssc.8000.1.A1_at	OGT	O-linked N-acetylglucosamine (GlcNAc) transferase (UDP-N-acetylglucosamine:polypeptide-N-acetylglucosaminyl transferase)	NM_001039748
Ssc.21160.1.A1_at	OSBPL6	Oxysterol binding protein-like 6	NM_032523
Ssc.13428.1.A1_at	OTOA	Otoancorin	NM_144672
Ssc.13428.2.S1_at	OTOA	Otoancorin	NM_144672
Ssc.2690.1.S1_at	OTUD4	OTU domain containing 4	NM_001102653
Ssc.9627.1.A1_at	OVOL2	Ovo-like 2 (Drosophila)	NM_021220
Ssc.11586.1.S1_at	OXSM	3-oxoacyl-ACP synthase, mitochondrial	NM_017897
Ssc.12081.1.A1_at	P4HA2	Procollagen-proline, 2-oxoglutarate 4-dioxygenase (proline 4-hydroxylase), alpha polypeptide II	NM_001017973
Ssc.16984.1.S1_at	P4HA2	Procollagen-proline, 2-oxoglutarate 4-dioxygenase (proline 4-hydroxylase), alpha polypeptide II	NM_001017973
Ssc.8117.1.A1_at	PADI2	Peptidyl arginine deiminase, type II	NM_007365
Ssc.6271.1.S1_at	PAF1	Paf1, RNA polymerase II associated factor, homolog (S. Cerevisiae)	NM_019088
Ssc.19904.1.S1_at	PAIP1	Polyadenylate-binding protein-interacting protein 1	NM_006451
Ssc.13562.1.A1_at	PANK1	Pantothenate kinase 1	NM_138316
Ssc.31123.1.A1_at	PAPD4	PAP associated domain containing 4	NM_001114393
Ssc.18432.1.S1_at	PAPOLA	Poly(A) polymerase alpha	NM_032632
Ssc.24442.1.S1_at	PAPOLA	Poly(A) polymerase alpha	NM_032632
Ssc.2632.1.A1_at	PAPPA2	Pappalysin 2	NM_020318
Ssc.11680.1.A1_at	PARK2	Parkinson disease (autosomal recessive, juvenile) 2, parkin	NM_004562
Ssc.20404.1.S1_at	PARP1	Poly (ADP-ribose) polymerase family, member 1	NM_001618
Ssc.9425.1.A1_at	PARP6	Poly (ADP-ribose) polymerase family, member 6	NM_020214
Ssc.10710.1.A1_at	PARVG	Parvin, gamma	NM_022141
Ssc.23536.1.S1_at	PATZ1	POZ (BTB) and AT hook containing zinc finger 1	NM_014323
Ssc.22894.1.S1_at	PBX1	Pre-B-cell leukemia transcription factor 1	XM_001927886
Ssc.30190.1.A1_at	PBX3	Pre-B-cell leukemia transcription factor 3	NM_006195
Ssc.12194.1.A1_at	PCDH15	Protocadherin 15	NM_033056
Ssc.13555.2.S1_at	PCDH15	Protocadherin 15	NM_033056
Ssc.13541.1.A1_at	PCDH21	Protocadherin 21	NM_033100
Ssc.29374.1.A1_at	PCDH21	Protocadherin 21	NM_033100
Ssc.30255.2.S1_at	PCF11	PCF11, cleavage and polyadenylation factor subunit, homolog (S. cerevisiae)	NM_015885
Ssc.9788.1.S1_at	PCF11	PCF11, cleavage and polyadenylation factor subunit, homolog (S. cerevisiae)	NM_015885
Ssc.24677.1.S1_at	PCM1	Pericentriolar material 1	NM_006197
Ssc.13327.1.A1_at	PCNP	PEST proteolytic signal containing nuclear protein	NM_020357
Ssc.18335.2.A1_at	PCNP	PEST proteolytic signal containing nuclear protein	NM_020357
Ssc.5780.1.S1_at	PCNX	Pecanex homolog (Drosophila)	XM_001925672
Ssc.10928.2.A1_at	PCTK2	Pctaire protein kinase 2	NM_002595
Ssc.26351.1.S1_at	PDE4D	Phosphodiesterase 4D, cAMP-specific (phosphodiesterase E3 dunce homolog, Drosophila)	NM_001104631
Ssc.27240.1.S1_at	PDRG1	p53 and DNA damage regulated 1	NM_030815
Ssc.13025.1.A1_at	PDS5A	PDS5, regulator of cohesion maintenance, homolog A (S. cerevisiae)	NM_001100399
Ssc.22470.1.S1_at	PER3	Period homolog 3 (Drosophila)	NM_016831
Ssc.862.1.S1_at	PFKP	Phosphofructokinase, platelet	NM_002627
Ssc.4307.1.A1_at	PGM3	Phosphoglucomutase 3	XM_001924419
Ssc.15997.1.S1_at	PGR	Progesterone receptor	NM_001166488
Ssc.9819.1.S1_at	PGRMC1	progesterone receptor membrane component 1	NM_213911
Ssc.18330.1.A1_at	PHF12	PHD finger protein 12	NM_001033561
Ssc.13638.1.A1_a_at	PHF17	PHD finger protein 17	NM_024900
Ssc.13638.2.A1_a_at	PHF17	PHD finger protein 17	NM_024900
Ssc.29973.1.S1_at	PHF17	PHD finger protein 17	NM_024900
Ssc.23980.1.A1_at	PHF20	PHD finger protein 20	NM_016436
Ssc.25656.1.A1_at	PHF23	PHD finger protein 23	NM_024297
Ssc.30838.1.A1_at	PHIP	Pleckstrin homology domain interacting protein	NM_017934
Ssc.15394.2.S1_at	PIBF1	Progesterone immunomodulatory binding factor 1	NM_006346
Ssc.29705.1.A1_at	PIBF1	Progesterone immunomodulatory binding factor 1	NM_006346
Ssc.12478.1.S1_at	PIH1D1	PIH1 domain containing 1	NM_017916
Ssc.29061.1.A1_at	PIK3C2A	Phosphoinositide-3-kinase, class 2, alpha polypeptide	NM_002645
Ssc.13366.1.A1_at	PIK3C3	Phosphoinositide-3-kinase, class 3	NM_001012956
Ssc.10754.1.A1_at	PIK3R1	Phosphoinositide-3-kinase, regulatory subunit 1 (p85 alpha)	NM_181504
Ssc.10754.2.A1_at	PIK3R1	Phosphoinositide-3-kinase, regulatory subunit 1 (p85 alpha)	NM_181504
Ssc.9980.1.S1_at	PKN2	Protein kinase N2	NM_006256
Ssc.19691.1.S1_at	PLA2G7	Phospholipase A2, group VII (platelet-activating factor acetylhydrolase, plasma)	NM_001113013
Ssc.26412.1.S1_at	PLAG1	Pleiomorphic adenoma gene 1	NM_001114634
Ssc.29410.1.A1_at	PLCB4	Phospholipase C, beta 4	NM_000933
Ssc.916.1.A1_at	PLEKHA1	Pleckstrin homology domain containing, family a (phosphoinositide bind...	NM_001001974
Ssc.3309.1.A1_at	PLEKHA5	Pleckstrin homology domain containing, family A member 5	NM_019012
Ssc.16939.1.S1_at	PLEKHJ1	Pleckstrin homology domain containing, family j member 1	NM_018049
Ssc.16994.1.S1_a_at	PNKD	Paroxysmal nonkinesiogenic dyskinesia	NM_001077399
Ssc.22290.1.A1_at	PNMA1	Paraneoplastic antigen MA1	NM_006029
Ssc.13880.1.A1_at	PNN	Pinin, desmosome associated protein	M55701.1
Ssc.13880.1.A2_at	PNN	Pinin, desmosome associated protein	M55701.1
Ssc.12904.1.A1_at	PNPLA6	Patatin-like phospholipase domain containing 6	NM_006702
Ssc.8998.1.A1_at	PNRC1	Proline-rich nuclear receptor coactivator 1	XM_001928396
Ssc.26208.1.S1_at	POGZ	Pogo transposable element with ZNF domain	XM_001929640
Ssc.23767.1.S1_at	POLR1E	Polymerase (RNA) I polypeptide E, 53kDa	NM_022490
Ssc.18172.1.A1_a_at	POLR2F	Polymerase (RNA) II (DNA directed) polypeptide F	NM_021974
Ssc.4862.1.A1_at	PPAP2C	phosphatidic acid phosphatase type 2C	NM_001143723
Ssc.1079.1.A1_at	PPAPDC1B	Phosphatidic acid phosphatase type 2 domain containing 1B	NM_001102559
Ssc.30830.1.S1_at	PPEF2	Protein phosphatase, EF-hand calcium binding domain 2	NM_006239
Ssc.7446.1.S1_a_at	PPID	Peptidylprolyl isomerase D (cyclophilin D)	NM_005038
Ssc.5732.1.A1_at	PPM1A	Protein phosphatase 1a (formerly 2C), magnesium-dependent, alpha isofo...	XM_001928595
Ssc.5232.2.A1_a_at	PPP1CB	Protein phosphatase 1, catalytic subunit, beta isoform	NM_214184
Ssc.11661.1.A1_at	PPP1CC	Protein phosphatase 1, catalytic subunit, gamma isoform	NM_001044560
Ssc.11661.2.S1_at	PPP1CC	Protein phosphatase 1, catalytic subunit, gamma isoform	NM_001044560
Ssc.6525.2.A1_at	PPP1R12A	Protein phosphatase 1, regulatory (inhibitor) subunit 12A	NM_002480
Ssc.19911.1.S1_at	PPP1R2P3	Protein phosphatase 1, regulatory (inhibitor) subunit 2 pseudogene 3	NR_002168.1
Ssc.19911.2.S1_at	PPP1R2P3	Protein phosphatase 1, regulatory (inhibitor) subunit 2 pseudogene 3	NR_002168.1
Ssc.2478.1.S1_at	PPP1R3B	Protein phosphatase 1, regulatory (inhibitor) subunit 3B	NM_024607
Ssc.6382.1.A1_at	PPP1R3B	Protein phosphatase 1, regulatory (inhibitor) subunit 3B	NM_024607
Ssc.19195.2.A1_at	PPP1R3E	Protein phosphatase 1, regulatory (inhibitor) subunit 3E	NR_026862.1
Ssc.22111.1.S1_at	PPP3CB	Protein phosphatase 3 (formerly 2B), catalytic subunit, beta isoform (...	XM_001928015
Ssc.8747.1.S1_at	PPP3R1	Protein phosphatase 3 (formerly 2B), regulatory subunit B, 19kDa, alpha isoform (calcineurin B, type I)	NM_000945
Ssc.24834.1.S1_at	PPP4R2	Protein phosphatase 4, regulatory subunit 2	NM_174907
Ssc.27711.1.A1_at	PPP4R2	Protein phosphatase 4, regulatory subunit 2	NM_174907
Ssc.3720.1.S1_at	PREI2	Preimplantation protein 2	AY553927.1
Ssc.22180.1.A1_at	PRIM2A	Primase, DNA, polypeptide 2 (58kDa)	NM_000947.2
Ssc.22180.2.S1_at	PRIM2A	Primase, DNA, polypeptide 2 (58kDa)	NM_000947.2
Ssc.1331.1.S1_at	PRKACB	Protein kinase, cAMP-dependent, catalytic, beta	XM_001925856
Ssc.3067.1.S1_at	PRKAG2	Protein kinase, AMP-activated, gamma 2 non-catalytic subunit	NM_001040633
Ssc.11246.1.A1_at	PRKCA	Protein kinase C, alpha	NM_002737
Ssc.15357.1.S1_at	PRKD3	Protein kinase D3	NM_005813
Ssc.27591.1.S1_at	PRMT10	Protein arginine methyltransferase 10 (putative)	NM_138364.2
Ssc.23431.1.A1_at	PRPF3	PRP3 pre-mRNA processing factor 3 homolog	NM_001135965
Ssc.20228.1.S1_a_at	PRPF31	PRP31 pre-mRNA processing factor 39 homolog	NM_015629
Ssc.3115.1.S1_at	PRPF38A	PRP38 pre-mRNA processing factor 38 homolog A	NM_032864
Ssc.11134.1.S1_at	PRPF4	PRP4 pre-mRNA processing factor 4 homolog	NM_004697
Ssc.4521.3.S1_at	PRPS2	Phosphoribosyl pyrophosphate synthetase 2	NM_001039091
Ssc.11487.1.A1_at	PRR15	Proline rich 15	NM_175887
Ssc.29532.1.A1_at	PRR16	Proline rich 16	NM_016644
Ssc.11284.1.A1_at	PRRG1	Proline rich GLA (G-carboxyglutamic acid) 1	NM_000950
Ssc.1539.1.S1_at	PSIP1	PC4 and SFRS1 interacting protein 1	NM_001128217
Ssc.28551.1.S1_at	PSIP1	PC4 and SFRS1 interacting protein 1	XM_001927571
Ssc.2868.1.S1_at	PSIP1	PC4 and SFRS1 interacting protein 1	XM_001927571
Ssc.846.2.S1_at	PSMA7	Proteasome (prosome, macropain) subunit, alpha type, 7	NM_002792
Ssc.1163.1.S1_at	PSME1	proteasome (prosome, macropain) activator subunit 1 (PA28 alpha)	NM_214304
Ssc.12074.1.A1_at	PTAR1	Protein prenyltransferase alpha subunit repeat containing 1	Null
Ssc.16210.2.A1_at	PTBP1	Polypyrimidine tract binding protein 1	NM_214231
Ssc.10765.1.A1_at	PTBP2	Polypyrimidine tract binding protein 2	NM_021190
Ssc.29075.1.S1_at	PTCHD3	Patched domain containing 3	NM_001034842
Ssc.18853.2.S1_a_at	PTOV1	Prostate tumor overexpressed gene 1	NM_017432
Ssc.9329.1.A1_at	PTPLAD2	Protein tyrosine phosphatase-like A domain containing 2	NM_001010915
Ssc.29458.1.A1_at	PTPRG	Protein tyrosine phosphatase, receptor type, G	XM_001926989
Ssc.8999.1.A1_at	PUM1	Pumilio homolog 1 (Drosophila)	NM_001020658
Ssc.4641.1.A1_at	PXK	PX domain containing serine/threonine kinase	NM_017771
Ssc.25938.1.A1_at	PXMP3	Peroxisomal membrane protein 3	NM_000318
Ssc.4194.1.S1_at	PYGB	Phosphorylase, glycogen; brain	NM_002862
Ssc.7659.1.A1_at	QKI	Quaking homolog, KH domain RNA binding (Mouse)	NM_001007195
Ssc.9273.1.A1_at	QSER1	Glutamine and serine rich 1	NM_001076786
Ssc.5515.1.S1_at	RAB22A	RAB22A, member ras oncogene family	NM_020673
Ssc.10898.1.A1_at	RAB39B	RAB39B, member ras oncogene family	NM_171998
Ssc.2880.1.S1_at	RAB43	RAB43, member ras oncogene family	NM_198490
Ssc.16669.1.S1_at	RABGAP1L	RAB GTPase activating protein 1-like	NM_001035230
Ssc.19229.3.A1_at	RABGAP1L	RAB GTPase activating protein 1-like	NM_001035230
Ssc.9908.1.A1_at	RABGAP1L	RAB GTPase activating protein 1-like	NM_001035230
Ssc.21897.1.S1_at	RABL4	RAB, member of RAS oncogene family-like 4	NM_006860
Ssc.21361.1.A1_at	RAD17	RAD17 homolog (S. Pombe)	NM_002873
Ssc.8614.1.A1_at	RAD21	RAD21 homolog (S. Pombe)	NM_006265
Ssc.14035.1.S1_at	RAD50	RAD50 homolog (S. cerevisiae)	NM_005732
Ssc.29895.1.S1_at	RAD50	RAD50 homolog (S. Cerevisiae)	NM_005732
Ssc.21236.1.S1_at	RALGPS2	Ral GEF with PH domain and SH3 binding motif 2	NM_018037
Ssc.26573.1.S1_at	RALGPS2	Ral GEF with PH domain and SH3 binding motif 2	NM_018037
Ssc.2801.1.S1_at	RALGPS2	Ral GEF with PH domain and SH3 binding motif 2	NM_018037
Ssc.6485.6.A1_a_at	RALY	RNA binding protein, autoantigenic (hnRNP-associated with lethal yellow homolog (Mouse))	XM_001929104
Ssc.4154.1.A1_at	RANBP17	Ran Binding protein 17	NM_022897
Ssc.13996.1.S1_at	RANBP3	RAN binding protein 3	NM_003624
Ssc.26649.1.A1_at	RAP1GDS1	RAP1, GTP-GDP dissociation stimulator 1	NM_001100426
Ssc.29953.1.A1_at	RASAL2	Ras protein activator like 2	NM_004841
Ssc.8150.1.A1_at	RBBP4	Retinoblastoma binding protein 4	NM_005610
Ssc.16432.1.S1_at	RBBP6	Retinoblastoma binding protein 6	NM_006910
Ssc.29103.1.S1_at	RBBP6	Retinoblastoma binding protein 6	NM_006910
Ssc.22216.1.A1_at	RBBP8	Retinoblastoma binding protein 8	NM_002894
Ssc.8563.1.A1_at	RBM26	RNA binding motif protein 26	XM_001925971
Ssc.8563.3.A1_a_at	RBM26	RNA binding motif protein 26	XM_001925971
Ssc.1011.1.S1_at	RBM39	RNA binding motif protein 39	XM_001925222
Ssc.8220.1.A1_at	RBM39	RNA binding motif protein 39	XM_001925222
Ssc.8220.1.A2_at	RBM39	RNA binding motif protein 39	XM_001925222
Ssc.17331.1.S1_at	RBM4	RNA binding motif protein 4	NM_001123187
Ssc.21629.1.A1_at	RBM5	RNA binding motif protein 5	NM_005778
Ssc.4601.1.A1_at	RBM5	RNA binding motif protein 5	NM_005778
Ssc.6914.1.S1_a_at	RBM6	RNA binding motif protein 6	NM_005777
Ssc.8793.1.A1_at	RCAN2	Down syndrome critical region gene 1-like 1	NM_005822
Ssc.18461.1.A1_at	RCL1	RNA terminal phosphate cyclase-like 1	NM_005772
Ssc.2089.1.A1_at	RCOR1	Rest corepressor 1	NM_015156
Ssc.4532.1.A1_at	RCOR1	REST corepressor 1	NM_015156
Ssc.21016.1.S1_at	RDX	Radixin	NM_001009576
Ssc.8948.1.A1_at	RECQL	RecQ protein-like (DNA helicase Q1-like)	NM_002907
Ssc.4640.1.S1_at	REV3L	REV3-like, catalytic subunit of DNA polymerase zeta (Yeast)	NM_002912
Ssc.22795.1.A1_at	RHOBTB3	Rho-related BTB domain containing 3	NM_014899
Ssc.29893.1.A1_at	RHOBTB3	Rho-related BTB domain containing 3	NM_014899
Ssc.30148.1.A1_at	RHOBTB3	Rho-related BTB domain containing 3	NM_014899
Ssc.30692.1.A1_at	RHOU	Ras homolog gene family, member U	NM_021205
Ssc.24801.1.A1_at	RINT1	RAD50 interactor 1	NM_021930
Ssc.21431.1.S1_at	RNF113A	Ring finger protein 113A	NM_006978
Ssc.15642.1.A1_at	RNF114	Ring finger protein 114	NM_001001869
Ssc.21705.1.S1_at	RNF138	Ring finger protein 138	NM_016271
Ssc.9522.1.A1_at	RNF144B	Ring finger protein 144B	NM_182757
Ssc.1990.1.S1_at	RNF25	Ring finger protein 25	NM_022453
Ssc.4607.1.A1_at	RNF31	Ring finger protein 31	XM_001928235
Ssc.4607.2.S1_at	RNF31	Ring finger protein 31	NM_017999
Ssc.5317.1.S1_at	RNF40	Ring finger protein 40	NM_014771
Ssc.17082.1.A1_at	RNF6	Ring finger protein 6	NM_005977
Ssc.16167.1.A1_at	ROCK1	Rho-associated, coiled-coil containing protein kinase 1	NM_005406
Ssc.24477.1.A1_at	ROCK1	Rho-associated, coiled-coil containing protein kinase 1	NM_005406
Ssc.8503.1.S1_at	ROCK1	Rho-associated, coiled-coil containing protein kinase 1	NM_005406
Ssc.9860.1.A1_at	ROR1	Receptor tyrosine kinase-like orphan receptor 1	NM_001083592
Ssc.27200.1.A1_at	RP9	Retinitis pigmentosa 9 (autosomal dominant)	NM_203288
Ssc.11114.1.A1_at	RPA1	Replication protein A1, 70kDa	NM_002945
Ssc.12944.1.A1_at	RPA3	Replication protein A3, 14kDa	NM_002947
Ssc.20932.1.S1_a_at	RPAIN	RPA interacting protein	NM_001033002
Ssc.23996.2.A1_at	RPGR	Retinitis pigmentosa GTPase regulator	NM_000328
Ssc.30340.1.A1_at	RPGR	Retinitis pigmentosa GTPase regulator	NM_000328
Ssc.9130.1.A1_at	RPL10	Ribosomal protein L10	NM_001044543
Ssc.939.1.A1_at	RPL12	Ribosomal protein L12	XM_001926575
Ssc.769.1.S1_a_at	RPL13	Ribosomal protein L13	NM_000977
Ssc.17024.1.A1_at	RPL13A	Ribosomal protein L13A	NM_012423
Ssc.12364.1.S1_at	RPL15	Ribosomal protein L15	NM_002948
Ssc.8450.1.A1_at	RPL15	Ribosomal protein L15	NM_002948
Ssc.20206.1.A1_at	RPL17	Ribosomal protein L17	NM_000985.3
Ssc.1277.1.A1_at	RPL18A	Ribosomal protein L18A	NM_000980
Ssc.11270.1.S1_at	RPL19	Ribosomal protein L19	AF435591.1
Ssc.8258.1.S1_at	RPL24	Ribosomal protein L24	NM_000986
Ssc.13574.1.S1_at	RPL27	Ribosomal protein L27	NM_001097479
Ssc.11099.1.S1_at	RPL3	Ribosomal protein L3	NM_000967
Ssc.13764.1.S1_at	RPL30	Ribosomal protein L30	NM_000989
Ssc.3747.1.A1_at	RPL31	Ribosomal protein L31	NM_000993
Ssc.3747.1.A1_x_at	RPL31	Ribosomal protein L31	NM_000993
Ssc.3284.1.A1_at	RPL32	Ribosomal protein L32	NM_001001636
Ssc.7336.1.S1_at	RPL35	Ribosomal protein L35	NM_214326
Ssc.28136.1.A1_s_at	RPL35A	Ribosomal protein L35A	NM_000996
Ssc.993.1.A1_at	RPL37A	Ribosomal protein L37A	XM_001928859
Ssc.11256.1.S1_at	RPL5	Ribosomal protein L5	NM_001114284
Ssc.9017.1.A1_at	RPL9	Ribosomal protein L9	NM_000661
Ssc.8763.1.S1_at	RPS11	Ribosomal protein S11	NM_001015
Ssc.1172.1.S1_at	RPS13	Ribosomal protein s13	NM_001017
Ssc.11961.1.S1_at	RPS14	Ribosomal protein S14	NM_001025070
Ssc.5896.1.S1_at	RPS15A	Ribosomal protein S15A	NM_001019
Ssc.16651.1.S1_at	RPS16	Ribosomal protein S16	NM_001137620
Ssc.1357.1.S1_at	RPS17	Ribosomal protein S17	NM_001001634
Ssc.20465.1.S1_at	RPS19	Ribosomal protein S19	NM_001022
Ssc.20036.1.S1_at	RPS20	Ribosomal protein S20	NM_001129954
Ssc.27173.1.S1_at	RPS20	Ribosomal protein S20	NM_001129954
Ssc.784.1.S1_at	RPS23	Ribosomal protein S23	NM_213764
Ssc.16803.1.A1_at	RPS27	Ribosomal protein S27	NM_001030
Ssc.10956.1.S1_at	RPS27A	Ribosomal protein S27A	NM_002954
Ssc.947.1.S1_s_at	RPS28	Ribosomal protein S28	NM_001001587
Ssc.4042.1.S1_at	RPS3	Ribosomal protein S3	NM_001044601
Ssc.15665.1.S1_at	RPS6	Ribosomal protein S6	NM_001010
Ssc.6693.1.A1_at	RPS7	Ribosomal protein S7	NM_001011
Ssc.20488.1.A1_at	RPS9	Ribosomal protein S9	NM_001013
Ssc.5321.1.A1_at	RSBN1	Round spermatid basic protein 1	NM_018364.3
Ssc.31085.1.A1_at	RSPH4A	Radial spoke head 4 homolog A (Chlamydomonas)	NM_001010892
Ssc.23768.1.S1_at	RTF1	Rtf1, Paf1/RNA polymerase II complex component, homolog (S. cerevisiae)	NM_015138
Ssc.13822.1.A1_at	RTN4	Reticulon 4	NM_007008
Ssc.2036.1.S1_at	RUVBL2	RuvB-like 2 (E. coli)	NM_006666
Ssc.1921.2.A1_at	RYR2	Ryanodine receptor 2 (cardiac)	NM_001035
Ssc.10184.1.S1_at	S100PBP	S100P binding protein	NM_001017406
Ssc.5535.1.S1_at	SAFB	Scaffold attachment factor B	NM_002967
Ssc.10483.2.S1_at	SAFB2	Scaffold attachment factor B2	NM_014649
Ssc.2544.1.S1_at	SALL2	Sal-like 2 (Drosophila)	NM_005407
Ssc.6902.1.A1_at	SAP130	Sin3A-associated protein, 130kDa	NM_024545
Ssc.21860.2.S1_at	SAP18	Sin3A-associated protein, 18kDa	NM_005870
Ssc.5869.1.S1_at	SART1	Squamous cell carcinoma antigen recognised by T cells	NM_005146
Ssc.21074.1.A1_at	SAT1	Spermidine/spermine N1-acetyltransferase 1	NM_214358
Ssc.23516.1.S1_at	SATB1	Special AT-rich sequence binding protein 1 (binds to nuclear matrix/scaffold-associating DNA's)	NM_002971
Ssc.23516.2.S1_at	SATB1	DNA-binding protein SATB1	NM_002971
Ssc.30472.1.A1_at	SATB1	Special at-rich sequence binding protein 1 (binds to nuclear matrix/scaffold-associating DNA's)	NM_002971
Ssc.20001.1.S1_at	SBAB-649D6.7	Pre-B-cell leukemia homeobox 2 pseudogene 1	NM_001123157
Ssc.19804.1.S1_at	SCAND1	SCAN domain containing 1	NM_016558
Ssc.29788.1.A1_at	SCAPER	Zinc finger protein 291	NM_020843
Ssc.30083.1.A1_at	SCFD2	Sec1 family domain containing 2	NM_152540
Ssc.3970.1.A1_at	SDAD1	SDA1 domain containing 1	NM_018115
Ssc.7452.1.A1_at	SDAD1	SDA1 domain containing 1	NM_018115
Ssc.11141.1.S1_at	SEC11A	SEC11 homolog A (S. cerevisiae)	NM_014300
Ssc.2554.2.S1_at	SEC16B	SEC16 homolog B (S. cerevisiae)	NM_033127
Ssc.31079.1.A1_at	SECISBP2L	SECIS binding protein 2-like	NM_014701.2
Ssc.29388.1.A1_at	SEMA3A	Sema domain, immunoglobulin domain (Ig), short basic domain, secreted, (semaphorin) 3A	NM_006080
Ssc.1679.1.S1_at	SENP7	Sumo1/sentrin specific peptidase 7	NM_001077203
Ssc.5676.1.S1_at	SERBP1	Serpine1 mRNA binding protein 1	NM_001018067
Ssc.1303.1.S1_at	SERPINB1	Serpin peptidase inhibitor, Clade B (ovalbumin), member 1	XM_001926744
Ssc.28028.1.A1_at	SETBP1	SET binding protein 1	NM_001130110
Ssc.4269.2.A1_a_at	SETD2	SET domain containing 2	NM_014159
Ssc.11044.1.A1_at	SF3A3	Splicing factor 3a, subunit 3, 60kDa	NM_006802
Ssc.3000.1.S1_at	SF3B1	Splicing factor 3B, subunit 1, 155kDa	XM_001928794
Ssc.21593.1.S1_at	SF3B3	Splicing factor 3B, subunit 3, 130kDa	NM_012426
Ssc.7328.1.S1_at	SF3B5	Splicing factor 3B, subunit 5, 10kDa	NM_031287
Ssc.31065.1.A1_at	SFRS1	Splicing factor, arginine/serine-rich 1	NM_006924
Ssc.8959.1.A1_at	SFRS11	Splicing factor, arginine/serine-rich 11	NM_004768
Ssc.3338.1.A1_at	SFRS12	Splicing factor, arginine/serine-rich 12	NM_001077199
Ssc.1002.1.A1_at	SFRS2	Splicing factor, arginine/serine-rich 2	NM_001077229
Ssc.11128.1.A1_at	SFRS4	Splicing factor, arginine/serine-rich 4	NM_005626
Ssc.13663.1.A1_at	SFRS7	Splicing factor, arginine/serine-rich 7, 35kDa	NM_001031684
Ssc.27457.1.A1_at	SFRS7	Splicing factor, arginine/serine-rich 7, 35kDa	NM_001031684
Ssc.18589.1.S1_at	SH3BGRL2	SH3 domain binding glutamic acid-rich protein like 2	NM_031469
Ssc.18589.2.A1_at	SH3BGRL2	SH3 domain binding glutamic acid-rich protein like 2	NM_031469
Ssc.18589.3.A1_at	SH3BGRL2	SH3 domain binding glutamic acid-rich protein like 2	NM_031469
Ssc.3657.1.A1_at	SH3BGRL2	SH3 domain binding glutamic acid-rich protein like 2	NM_031469
Ssc.11185.1.A1_at	SH3KBP1	SH3-domain kinase binding protein 1	NM_001024666
Ssc.27710.1.S1_at	SH3RF2	SH3 domain containing ring finger 2	NM_152550
Ssc.20424.1.S1_at	SIAH2	Seven in absentia homolog 2 (Drosophila)	NM_005067
Ssc.19433.1.S1_at	SIRT3	Sirtuin (silent mating type information regulation 2 homolog) 3 (S. Cerevisiae)	NM_001110057
Ssc.23233.1.S1_a_at	SLC25A33	Mitochondrial carrier protein MGC4399	NM_032315
Ssc.16638.1.S1_at	SLC25A6	Solute carrier family 25 (mitochondrial carrier; adenine nucleotide translocator), member 6	NM_214418
Ssc.28432.1.A1_at	SLC28A3	Solute carrier family 28 (sodium-coupled nucleoside transporter), member 3	NM_022127
Ssc.6211.1.A1_at	SLC6A15	Solute carrier family 6, member 15	NM_018057
Ssc.23804.1.S1_at	SLC7A3	Solute carrier family 7 (cationic amino acid transporter, y+ system), member 3	NM_001048164
Ssc.6626.2.S1_at	SLC7A6OS	Solute carrier family 7, member 6 opposite strand	NM_032178
Ssc.12664.1.S1_a_at	SLCO3A1	Solute carrier organic anion transporter family, member 3A1	NM_013272
Ssc.12664.1.S1_at	SLCO3A1	Solute carrier organic anion transporter family, member 3A1	NM_013272
Ssc.12664.2.S1_at	SLCO3A1	Solute carrier organic anion transporter family, member 3A1	NM_013272
Ssc.24195.1.A1_at	SLIT1	Slit homolog 2 (Drosophila)	NM_003061
Ssc.20580.2.S1_at	SLU7	SLU7 splicing factor homolog (S. cerevisiae)	NM_006425
Ssc.24205.1.S1_at	SMAD3	SMAD family member 3	NM_005902
Ssc.1996.1.A1_at	SMARCA4	SWI/SNF related, matrix associated, actin dependent regulator of chromatin, subfamily a, member 4	NM_001128844
Ssc.26993.1.S1_at	SMARCA4	SWI/SNF related, matrix associated, actin dependent regulator of chromatin, subfamily a, member 4	NM_001128844
Ssc.16668.1.S1_at	SMARCB1	SWI/SNF related, matrix associated, actin dependent regulator of chromatin, subfamily b, member 1	XM_001929437
Ssc.25667.3.S1_a_at	SMC3	Structural maintenance of chromosome 3	NM_005445
Ssc.11069.1.A1_at	SMEK2	SMEK homolog 2, suppressor of mek1 (Dictyostelium)	NM_001122964
Ssc.23889.1.A1_s_at	SMEK2	SMEK homolog 2, suppressor of mek1 (Dictyostelium)	NM_001122964
Ssc.13798.1.A1_at	SMNDC1	Survival motor neuron domain containing 1	NM_005871
Ssc.28886.1.S1_at	SMURF1	SMAD specific E3 ubiquitin protein ligase 1	NM_020429
Ssc.13632.1.A1_at	SND1	Staphylococcal nuclease and tudor domain containing 1	NM_014390
Ssc.21892.1.S1_at	SNRNP200	Small nuclear ribonucleoprotein 200kDa (U5)	NM_014014.3
Ssc.3942.1.S1_at	SNRP70	Small nuclear ribonucleoprotein 70kDa polypeptide (RNP antigen)	NM_003089.4
Ssc.1227.1.A1_at	SNRPC	Small nuclear ribonucleoprotein polypeptide C	NM_003093
Ssc.1024.1.S1_at	SNTB1	Syntrophin, beta 1 (dystrophin-associated protein A1, 59kDa, basic component 1)	NM_021021
Ssc.8617.1.A1_at	SNTB1	Syntrophin, beta 1 (dystrophin-associated protein A1, 59kDa, basic component 1)	NM_021021
Ssc.17288.3.S1_at	SNW1	SNW domain containing 1	NM_012245
Ssc.3446.1.S1_at	SNX1	Sorting nexin 1	NM_003099
Ssc.15875.1.S1_at	SORBS2	Sorbin and SH3 domain containing 2	NM_003603
Ssc.28701.1.S1_at	SORBS2	Sorbin and SH3 domain containing 2	NM_003603
Ssc.6788.1.A1_at	SORBS2	Sorbin and SH3 domain containing 2	NM_003603
Ssc.7207.1.S1_at	SP100	Nuclear autoantigen Sp-100	NM_001080391
Ssc.26248.1.A1_at	SPA17	Sperm autoantigenic protein 17	NM_017425
Ssc.22622.1.S1_at	SPAG9	Sperm associated antigen 9	NM_003971
Ssc.24241.1.A1_at	SPAG9	Sperm associated antigen 9	NM_003971
Ssc.29217.1.S1_at	SPAST	Spastin	NM_014946
Ssc.31086.1.A1_at	SPATA18	Spermatogenesis associated 18 homolog (Rat)	NM_145263
Ssc.10922.1.A1_at	SPATA5	Spermatogenesis associated 5	NM_145207
Ssc.15326.1.S1_at	SPEN	SPEN homolog, transcriptional regulator (Drosophila)	NM_015001
Ssc.19763.1.S1_at	SPHKAP	SPHK1 (sphingosine kinase type 1) interacting protein	NM_030623
Ssc.22345.1.S1_at	SPIN1	Spindlin	NM_006717
Ssc.22345.2.A1_at	SPIN1	Spindlin	NM_006717
Ssc.4622.1.S1_at	SRGAP2	SLIT-ROBO Rho GTPase activating protein 2	NM_015326
Ssc.897.1.S1_at	SRPX	Sushi-repeat-containing protein, X-linked	NM_006307
Ssc.18476.2.S1_a_at	SSH2	Slingshot homolog 2 (Drosophila)	NM_033389
Ssc.6936.1.S1_at	ST13	Suppression of tumorigenicity 13 (colon carcinoma) (Hsp70 interacting protein)	NM_003932
Ssc.7907.1.A1_at	ST6GAL1	ST6 beta-galactosamide alpha-2,6-sialyltranferase 1	NM_003032
Ssc.25766.1.S1_at	STAG2	Stromal antigen 2	NM_006603
Ssc.30926.1.A1_at	STK38L	Serine/threonine kinase 38 like	NM_015000.3
Ssc.3975.2.A1_at	STK38L	Serine/threonine kinase 38 like	NM_015000.3
Ssc.7701.1.A1_at	STMN1	Stathmin 1/oncoprotein 18	NM_001009582
Ssc.1710.1.S1_at	STOML2	Stomatin (EPB72)-like 2	NM_013442
Ssc.19316.2.A1_at	STRADB	STE20-related kinase adaptor beta	NM_018571.5
Ssc.1222.1.S1_at	SUB1	Sub1 homolog (S. Cerevisiae)	NM_006713
Ssc.4132.1.A1_at	SUB1	Sub1 homolog (S. Cerevisiae)	NM_006713
Ssc.7359.1.A1_at	SUMO1	SMT3 suppressor of mif two 3 homolog 1 (S. Cerevisiae)	NM_001112676
Ssc.21018.1.S1_at	SUV420H1	Suppressor of variegation 4-20 homolog 1 (Drosophila)	NM_016028
Ssc.29010.2.S1_at	SYAP1	Synapse associated protein 1, SAP47 homolog (Drosophila)	XM_001924191
Ssc.30691.2.A1_a_at	SYCP1	Synaptonemal complex protein 1	NM_003176
Ssc.26722.1.S1_at	SYMPK	Symplekin	NM_004819
Ssc.6421.1.A1_at	TADA2L	Transcriptional adaptor 2 (ADA2 homolog, Yeast)-like	NM_001488
Ssc.11902.1.A1_s_at	TADA3L	Transcriptional adaptor 3 (NGG1 homolog, Yeast)-like	NM_006354
Ssc.5410.1.S1_at	TADA3L	Transcriptional adaptor 3 (NGG1 homolog, Yeast)-like	NM_006354
Ssc.22089.1.A1_at	TAF1B	TATA box binding protein (TBP)-associated factor, RNA polymerase I,B, 63kDa	NM_005680
Ssc.8899.1.A1_at	TASP1	Taspase, threonine aspartase, 1	NM_017714
Ssc.15643.1.S1_at	TAX1BP1	TAX1 (human T-cell leukemia virus type I) binding protein 1	NM_001079864
Ssc.30377.1.A1_at	TBC1D22A	TBC1 domain family, member 22A	NM_014346
Ssc.13357.1.A1_at	TBC1D4	TBC1 domain family member 4	NM_014832
Ssc.6377.1.S1_at	TBCCD1	TBCC domain containing 1	XM_001926317
Ssc.12892.1.S1_at	TBPRF10	TBP-related factor 10	AY550064.1
Ssc.1528.1.A1_at	TCEANC	Transcription elongation factor A (SII) N-terminal and central domain containing	XM_001927464
Ssc.981.1.S1_at	TCERG1	Transcription elongation regulator 1	NM_001040006
Ssc.21661.1.S1_at	TCF12	Transcription factor 12	XM_001924755
Ssc.21661.2.S1_a_at	TCF12	Transcription factor 12	NM_003205
Ssc.21812.1.S1_at	TCF20	Transcription factor 20 (AR1)	NM_005650
Ssc.16956.1.A1_at	TCP1	T-complex 1	NM_001008897
Ssc.17463.1.A1_at	TCP11L1	T-complex 11 (Mouse) like 1	NM_018393
Ssc.29673.1.S1_at	TESK2	Testis-specific kinase 2	NM_007170
Ssc.2993.3.S1_at	TET1	Tet oncogene family member 3	NM_030625
Ssc.13258.1.A1_at	TEX10	Testis expressed sequence 10	NM_017746
Ssc.30327.1.A1_at	TEX9	Testis expressed sequence 9	NM_198524
Ssc.6354.1.A1_at	TGIF1	TGFB-induced factor homeobox 1	NM_003244
Ssc.12022.1.S1_at	TH1L	TH1-like (Drosophila)	NM_001113698
Ssc.27505.1.A1_at	THEM2	Thioesterase superfamily member 2	NM_018473
Ssc.28628.1.S1_at	TIAL1	TIA1 cytotoxic granule-associated rna binding protein-like 1	XM_001928935
Ssc.6242.1.A1_at	TIAL1	TIA1 cytotoxic granule-associated rna binding protein-like 1	XM_001928935
Ssc.1034.1.A1_at	TIPARP	TCDD-inducible poly(ADP-ribose) polymerase	NM_015508
Ssc.4377.1.A1_at	TJAP1	Tight junction associated protein 1 (peripheral)	NM_080604
Ssc.17036.1.A1_at	TMC4	Transmembrane channel-like 4	NM_144686
Ssc.11952.1.S1_at	TMEM117	Transmembrane protein 117	NM_032256
Ssc.6832.1.A1_at	TMEM30A	Transmembrane protein 30A	NM_018247
Ssc.1852.1.S1_at	TMEM87A	Transmembrane protein 87A	XM_001929220
Ssc.30974.1.S1_at	TMEM87A	Transmembrane protein 87A	XM_001929220
Ssc.4402.1.S1_at	TMEM8B	Transmembrane protein 8B	Null
Ssc.11555.1.S1_at	TMEM98	Transmembrane protein 98	NM_001033504
Ssc.27304.3.S1_s_at	TMSB4Y	Thymosin, beta 4, Y-linked	NM_004202
Ssc.10517.1.A1_at	TNKS	Tankyrase, TRF1-interacting ankyrin-related ADP-ribose polymerase	NM_003747
Ssc.10517.2.S1_at	TNKS	Tankyrase, TRF1-interacting ankyrin-related ADP-ribose polymerase	NM_003747
Ssc.5646.1.S1_at	TNPO2	Transportin 2 (importin 3, karyopherin beta 2B)	NM_013433
Ssc.2114.1.S1_at	TNRC6C	Trinucleotide repeat containing 6C	NM_018996
Ssc.2933.1.S1_at	TOB2	transducer of ERBB2, 2	NM_016272
Ssc.17874.1.A1_at	TOX3	TOX high mobility group box family member 3	NM_001080430
Ssc.17874.2.S1_at	TOX3	TOX high mobility group box family member 3	NM_001080430
Ssc.6836.1.A1_at	TOX4	TOX high mobility group box family member 4	NM_014828
Ssc.11877.1.A1_at	TOX4	TOX high mobility group box family member 4	NM_014828.2
Ssc.3180.1.S1_a_at	TP53BP1	Tumor protein p53 binding protein, 1	NM_005657
Ssc.3180.1.S1_at	TP53BP1	Tumor protein p53 binding protein, 1	NM_005657
Ssc.3180.2.S1_at	TP53BP1	Tumor protein p53 binding protein, 1	NM_005657
Ssc.14313.1.A1_at	TP53BP2	Tumor protein p53 binding protein, 2	NM_001031685
Ssc.9003.1.A1_at	TP53BP2	Tumor protein p53 binding protein, 2	NM_001031685
Ssc.1922.1.S1_at	TP53I11	Tumor protein p53 inducible protein 11	NM_001076787
Ssc.6649.1.S1_at	TPD52L2	Tumor protein D52-like 2	NM_003288
Ssc.1829.1.S1_at	TPM3	Tropomyosin 3	NM_001001632
Ssc.1829.1.S2_at	TPM3	Tropomyosin 3	NM_001001632
Ssc.19540.1.S1_at	TPPP3	Tubulin polymerization-promoting protein family member 3	NM_015964
Ssc.31132.1.A1_at	TRAF3IP2	Adapter protein CIKS (Connection to IKK and SAPK/JNK)	NM_147200
Ssc.21963.1.S1_at	TRAF4	TNF receptor-associated factor 4	NM_004295
Ssc.7224.1.A1_at	TRANK1	Tetratricopeptide repeat and ankyrin repeat containing 1	NM_014831.2
Ssc.9139.1.A1_at	TRDMT1	tRNA aspartic acid methyltransferase 1	NM_001162885
Ssc.7210.1.A1_at	TRIM2	Tripartite motif-containing 2	NM_015271
Ssc.9717.1.A1_at	TRIM2	Tripartite motif-containing 2	NM_001130067
Ssc.9717.2.S1_at	TRIM2	Tripartite motif-containing 2	NM_001130067
Ssc.9717.3.A1_at	TRIM2	Tripartite motif-containing 2	NM_001130067
Ssc.1668.1.S1_at	TRIM33	Tripartite motif-containing 33	NM_015906
Ssc.5504.1.A1_at	TRIM37	Tripartite motif-containing 37	NM_001005207
Ssc.24607.1.S1_at	TRIM44	Tripartite motif-containing 44	NM_017583
Ssc.20060.1.A1_at	TRIP12	Thyroid hormone receptor interactor 12	NM_004238
Ssc.7591.1.A1_at	TRMT112	tRNA methyltransferase 112 homolog (S. Cerevisiae)	NM_016404.1
Ssc.3669.1.A1_a_at	TRNAU1AP	tRNA selenocysteine 1 associated protein 1	NM_017846.4
Ssc.3669.1.A1_at	TRNAU1AP	tRNA selenocysteine 1 associated protein 1	NM_017846.4
Ssc.13606.1.A1_at	TRPM7	Transient receptor potential cation channel, subfamily M, member 7	NM_017672
Ssc.29853.1.A1_at	TSC1	Tuberous sclerosis 1	NM_000368
Ssc.8697.1.A1_at	TSC22D1	TSC22 domain family, member 1	NM_006022
Ssc.19290.1.S1_at	TSEN15	tRNA splicing endonuclease 15 homolog (S. cerevisiae)	NM_001127394
Ssc.19290.2.A1_at	TSEN15	tRNA splicing endonuclease 15 homolog (S. cerevisiae)	NM_001127394
Ssc.18110.1.A1_at	TSPAN7	Tetraspanin 7	NM_004615
Ssc.30763.1.S1_at	TTC21A	Tetratricopeptide repeat domain 21A	NM_001105513
Ssc.30763.2.A1_at	TTC21A	Tetratricopeptide repeat domain 21A	NM_001105513
Ssc.13534.1.A1_at	TTF1	Transcription termination factor, RNA polymerase I	NM_007344
Ssc.29036.2.S1_at	TUBA4A	Tubulin, alpha 1 (testis specific)	XM_001928198
Ssc.10115.2.S1_at	TUBB2A	Tubulin, beta 2A	NM_001069
Ssc.938.1.S1_at	TWSG1	Twisted gastrulation homolog 1 (Drosophila)	NM_020648
Ssc.4829.3.S1_at	TXNL1	Thioredoxin-like 1	NM_004786
Ssc.17509.1.S1_at	TXNL4A	Thioredoxin-like 4A	NM_006701
Ssc.29568.2.A1_at	TYMP	Thymidine phosphorylase	NM_001113755
Ssc.27893.1.S1_at	TZP	transcription factor TZP	AY706384.1
Ssc.27893.2.S1_a_at	TZP	Transcription factor TZP	AY706384.1
Ssc.29942.1.S1_at	UBA3	Ubiquitin-like modifier activating enzyme 3	XM_001924377
Ssc.23832.1.S1_at	UBA5	Ubiquitin-like modifier activating enzyme 5	NM_024818
Ssc.10484.1.A1_s_at	UBE2D3	Ubiquitin-conjugating enzyme E2D 3 (UBC4/5 homolog, Yeast)	XM_001924056
Ssc.7870.2.S2_at	UBE2D3	Ubiquitin-conjugating enzyme E2D 2 (UBC4/5 homolog, yeast)	NM_001078673
Ssc.7680.1.S1_at	UBE2V2	Ubiquitin-conjugating enzyme E2 variant 2	NM_003350
Ssc.2072.1.S1_at	UBL5	Ubiquitin-like 5	NM_001048241
Ssc.21040.1.S1_at	UBOX5	U-box domain containing 5	NM_014948
Ssc.10771.1.A1_at	UBTD2	Dendritic cell-derived ubiquitin-like protein	NM_152277
Ssc.3447.1.S1_at	ULK3	Unc-51-like kinase 3 (C. Elegans)	NM_001099436
Ssc.3012.1.S1_at	UPP1	Uridine phosphorylase 1	NM_003364
Ssc.6338.2.S1_at	USP1	Ubiquitin specific peptidase 1	NM_001017415
Ssc.6338.3.S1_at	USP1	Ubiquitin specific peptidase 1	NM_001017415
Ssc.7866.1.A1_a_at	USP1	Ubiquitin specific peptidase 1	NM_001017415
Ssc.7866.1.A1_at	USP1	Ubiquitin specific peptidase 1	NM_001017415
Ssc.24235.1.S1_at	USP24	Ubiquitin specific peptidase 24	NM_015306
Ssc.17068.1.A1_at	USP34	Ubiquitin specific peptidase 34	NM_014709
Ssc.8145.1.A1_at	USP34	Ubiquitin specific peptidase 34	NM_014709
Ssc.23825.1.S1_at	USP4	Ubiquitin specific peptidase 4 (proto-oncogene)	NM_003363
Ssc.10129.1.S1_at	USP47	Ubiquitin specific peptidase 47	NM_017944
Ssc.18781.2.S1_at	UST	Uronyl-2-sulfotransferase	NM_005715
Ssc.15890.1.S1_at	VNN1	Vanin 1	NM_214133
Ssc.29575.1.A1_at	VNN2	Vanin 2	XM_001925374
Ssc.4367.1.S1_at	VPS54	Vacuolar protein sorting 54	NM_001005739
Ssc.10885.1.S1_at	WAC	WW domain containing adaptor with coiled-coil	NM_016628
Ssc.5632.1.S1_at	WASH1	WAS protein family homolog 1	NM_182905
Ssc.8624.1.A1_at	WCW22	CWC22 spliceosome-associated protein homolog (S. cerevisiae)	NM_020943.2
Ssc.23999.1.S1_a_at	WDHD1	WD repeat and HMG-box DNA binding protein 1	NM_001008396
Ssc.29596.1.A1_at	WDR16	WD repeat domain 16	NM_001080556
Ssc.1862.1.S1_at	WDR23	WD repeat domain 23	NM_025230
Ssc.8172.1.S1_at	WDR33	WD repeat domain 33	NM_001006623
Ssc.2288.1.A1_at	WDR6	WD repeat domain 6	NM_018031
Ssc.13218.1.A1_at	WDR63	WD repeat domain 63	XM_001928466
Ssc.27394.1.A1_at	WDR67	WD repeat domain 67	NM_145647
Ssc.24795.1.A1_at	WDR76	WD repeat domain 76	NM_024908
Ssc.27585.1.S1_at	WHSC2	Wolf-Hirschhorn syndrome candidate 2	NM_005663
Ssc.26044.1.S1_at	WWOX	WW domain containing oxidoreductase	NM_130791
Ssc.4897.1.A1_at	XIST	X (inactive)-specific transcript	NR_001564.1
Ssc.12384.1.A1_at	XK	X-linked kx blood group (mcleod syndrome)	NM_021083
Ssc.4802.1.A1_at	XPO4	Exportin 4	NM_022459
Ssc.14324.1.A1_at	XPR1	Xenotropic and polytropic retrovirus receptor	NM_004736
Ssc.16830.1.S1_at	XRCC1	X-ray repair complementing defective repair in chinese hamster cells 1	NM_006297
Ssc.15663.1.S1_at	XRCC6	X-ray repair complementing defective repair in chinese hamster cells 6	NM_001469
Ssc.27452.1.S1_at	YAP1	Yes-associated protein 1, 65kDa	NM_001130145
Ssc.1770.3.S1_at	YIPF2	Yip1 domain family, member 2	NM_024029
Ssc.8622.1.A1_at	ZBTB11	Zinc finger and BTB domain containing 11	NM_014415
Ssc.6995.1.A1_at	ZBTB20	Zinc finger and BTB domain containing 20	NM_015642
Ssc.3337.1.A1_at	ZC3H11A	Zinc finger CCCH-type containing 11A	NM_014827
Ssc.6535.1.S1_at	ZC3H15	Zinc finger CCCH-type containing 15	NM_018471
Ssc.20242.1.A1_at	ZC3HAV1	Zinc finger CCCH-type, antiviral 1	NM_020119
Ssc.30621.1.A1_at	ZCCHC10	Zinc finger, CCHC domain containing 10	NM_017665
Ssc.1658.1.S1_at	ZCCHC14	Zinc finger, CCHC domain containing 14	NM_015144
Ssc.26701.1.S1_at	ZCCHC8	Zinc finger, CCHC domain containing 8	XR_045467
Ssc.1832.2.S1_at	ZCRB1	Zinc finger CCHC-type and RNA binding motif 1	NM_033114
Ssc.8536.1.A1_at	ZFAND5	Zinc finger, AN1-type domain 5	NM_001097506
Ssc.30576.1.A1_at	ZFP1	Zinc finger protein 1 homolog (Mouse)	NM_153688
Ssc.30680.1.A1_at	ZFP30	Zinc finger protein 30 homolog (Mouse)	NM_014898
Ssc.13582.1.A1_at	ZFX	Zinc finger protein, X-linked	Null
Ssc.23843.1.S1_at	ZFYVE1	Zinc finger, FYVE domain containing 1	NM_021260
Ssc.1671.1.S1_at	ZMYM2	Zinc finger, MYM-type 2	NM_003453.2
Ssc.24024.1.S1_at	ZMYM2	Zinc finger, MYM-type 2	NM_003453
Ssc.26679.1.A1_at	ZMYM4	Zinc finger, MYM-type 4	NM_005095
Ssc.13913.1.S1_at	ZMYND8	Zinc finger, MYND-type containing 8	NM_012408
Ssc.5447.1.A1_at	ZMYND8	Zinc finger, MYND-type containing 8	NM_012408
Ssc.27583.1.S1_at	ZNF133	Zinc finger protein 133 (clone phz-13)	NM_001083330
Ssc.26423.1.S1_at	ZNF143	Zinc finger protein 143 (clone phz-1)	NM_003442
Ssc.7789.1.A1_at	ZNF143	Zinc finger protein 143 (clone phz-1)	NM_003442
Ssc.30750.1.A1_at	ZNF148	Zinc finger protein 148	NM_021964.2
Ssc.30158.1.A1_at	ZNF184	Zinc finger protein 184 (Kruppel-like)	NM_007149
Ssc.31063.1.A1_at	ZNF189	Zinc finger protein 189	NM_003452
Ssc.25339.1.S1_at	ZNF211	Zinc finger protein 211	NM_006385
Ssc.22492.1.A1_at	ZNF236	Zinc finger protein 236	NM_007345
Ssc.10709.1.A1_at	ZNF271	Zinc finger protein 271	NM_001112663
Ssc.1012.1.S1_at	ZNF277	Zinc finger protein 277	NM_021994
Ssc.1012.2.S1_at	ZNF277	Zinc finger protein 277	NM_021994
Ssc.7908.1.A1_at	ZNF280D	Zinc finger protein 280D	XM_001928189
Ssc.19284.1.A1_at	ZNF300	Zinc finger protein 300	NM_052860
Ssc.27061.1.A1_at	ZNF317	Zinc finger protein 317	NM_020933
Ssc.23950.1.A1_at	ZNF33B	Zinc finger protein 33B	NM_006955
Ssc.21652.1.A1_at	ZNF384	Zinc finger protein 384	NM_001039916
Ssc.14284.1.A1_at	ZNF436	Zinc finger protein 436	NM_001077195
Ssc.17628.1.S1_at	ZNF502	Zinc finger protein 502	NM_033210
Ssc.18877.1.A1_at	ZNF507	Zinc finger protein 507	NM_014910
Ssc.2035.1.S1_at	ZNF530	Zinc finger protein 530	NM_020880
Ssc.26487.1.A1_at	ZNF568	Zinc finger protein 568	NM_198539
Ssc.26161.1.S1_at	ZNF574	Zinc finger protein 574	NM_022752
Ssc.30052.1.A1_at	ZNF613	Zinc finger protein 613	NM_001031721
Ssc.28443.1.A1_at	ZNF618	Zinc finger protein 618	XM_001926189
Ssc.28443.2.S1_at	ZNF618	Zinc finger protein 618	XM_001926189
Ssc.29834.1.A1_at	ZNF624	Zinc finger protein 624	NM_020787
Ssc.10619.1.A1_at	ZNF677	Zinc finger protein 677	NM_182609
Ssc.4090.1.A1_at	ZNF692	Zinc finger protein 692	NM_017865
Ssc.5403.1.S1_at	ZNF703	Zinc finger protein 703	NM_025069
Ssc.13529.1.A1_at	ZNF711	Zinc finger protein 6 (CMPX1)	NM_021998
Ssc.11793.1.A1_at	ZNF79	Zinc finger protein 79 (PT7)	NM_007135
Ssc.30523.1.A1_at	ZNF804B	Zinc finger protein 840	NM_181646
Ssc.30762.2.S1_at	ZNF830	Zinc finger protein 830	NM_052857
Ssc.5868.1.S1_at	ZNF862	Zinc finger protein 862	NM_001099220.1
Ssc.21135.2.S1_at	ZNRF1	Zinc and ring finger 1	NM_032268
Ssc.11023.1.A1_at	ZRANB2	Zinc finger protein 265	NM_001044582
Ssc.5058.1.A1_at	ZSCAN29	Zinc finger protein 690	NM_152455

## Sheet: C6
ID	Gene Symbol	Gene Title	RefSeq ID
Ssc.5773.1.A1_at	AARS	Alanyl-tRNA synthetase	NM_001605
Ssc.5258.1.A1_at	AATF	Apoptosis antagonizing transcription factor	NM_012138
Ssc.7134.1.S1_at	ABCE1	ATP-binding cassette sub-family E member 1	NM_001040876
Ssc.16550.1.S1_at	ABT1	Activator of basal transcription 1	NM_013375
Ssc.4522.1.S1_at	ACAD9	Acyl-CoA dehydrogenase family member 9, mitochondrial precursor	NM_014049
Ssc.12913.1.A1_at	ACBD6	Acyl-Coenzyme A binding domain containing 6	NM_032360
Ssc.18475.1.S1_at	ACOT4	Acyl-coa thioesterase 4	NM_152331
Ssc.20358.1.S1_at	ACP1	Acid phosphatase 1	NM_001040649
Ssc.7699.1.A1_at	ADAT2	Adenosine deaminase, tRNA-specific 2, TAD2 homolog (S. cerevisiae)	NM_182503
Ssc.7239.1.S1_a_at	ADSL	Adenylosuccinate lyase	NM_001130733
Ssc.7239.3.S1_at	ADSL	Adenylosuccinate lyase	NM_001130733
Ssc.9918.1.A1_at	AGFG1	HIV-1 Rev binding protein	NM_001135187.1
Ssc.30556.1.A1_at	AGL	Amylo-1, 6-glucosidase, 4-alpha-glucanotransferase (glycogen debranching enzyme, glycogen storage disease type III)	NM_000028
Ssc.25314.1.S1_a_at	AHCY	Adenosylhomocysteinase	NM_001011727
Ssc.2985.1.S1_a_at	AIMP2	Aminoacyl tRNA synthetase complex-interacting multifunctional protein 2	NM_006303.3
Ssc.17611.1.S1_at	AK1	Adenylate kinase 1	NM_000476
Ssc.6238.2.S1_at	AK3	Adenylate kinase 2	NM_016282
Ssc.6238.3.S1_at	AK3	Adenylate kinase 2	NM_016282
Ssc.5844.1.A1_at	ALG8	Asparagine-linked glycosylation 8, alpha-1,3-glucosyltransferase homolog (S. cerevisiae)	NM_001007027
Ssc.5844.2.S1_at	ALG8	Asparagine-linked glycosylation 8, alpha-1,3-glucosyltransferase homolog (S. cerevisiae)	NM_001007027
Ssc.12285.1.A1_at	AMMECR1L	AMME chromosomal region gene 1-like	NM_031445
Ssc.22606.1.A1_at	ANAPC1	Anaphase promoting complex subunit 1	NM_022662
Ssc.10566.1.A1_at	ANKRD10	Ankyrin repeat domain 10	NM_017664
Ssc.9208.2.A1_s_at	ANKRD10	Ankyrin repeat domain 10	NM_017664
Ssc.30870.1.A1_at	ANKRD37	Ankyrin repeat domain 37	NM_181726
Ssc.1345.1.S1_at	ANKRD39	Ankyrin repeat domain 39	Q8N5X5
Ssc.4666.1.A1_at	AP3B1	Adaptor-related protein complex 3, beta 1 subunit	NM_001098585
Ssc.7943.1.S1_at	APEX1	APEX nuclease (multifunctional DNA repair enzyme) 1	NM_001139471
Ssc.19418.1.A1_at	APOBEC2	Apolipoprotein B mRNA editing enzyme, catalytic polypeptide-like 3	NM_006789
Ssc.23221.1.S1_at	ApoN	Ovarian and testicular apolipoprotein N	NM_001003925
Ssc.8779.1.A1_at	APOOL	Apolipoprotein O-like	NM_198450
Ssc.13397.1.S1_at	ARL3	ADP-ribosylation factor-like protein 3	NM_004311
Ssc.7735.1.S1_at	ARPC1A	Actin related protein 2/3 complex, subunit 1A, 41kda	NM_001134355
Ssc.17005.1.A1_at	ARRDC4	Arrestin domain containing 2	NM_183376
Ssc.4286.2.S1_at	ASAP3	ArfGAP with SH3 domain, ankyrin repeat and PH domain 3	NM_017707.3
Ssc.30418.1.A1_at	ASTN2	Astrotactin 2	NM_014010
Ssc.24438.1.A1_at	ATAD2	AAA domain containing 2	NM_014109
Ssc.17027.1.S1_at	ATAD3A	AAA domain containing 3A	NM_001170536.1
Ssc.8659.1.A1_at	ATG12	ATG7 autophagy related 12 homolog (S. Cerevisiae)	NM_004707
Ssc.8659.2.S1_a_at	ATG12	ATG7 autophagy related 12 homolog (S. Cerevisiae)	NM_004707
Ssc.27454.1.S1_at	ATIC	5-aminoimidazole-4-carboxamide ribonucleotide formyltransferase/IMP cyclohydrolase	NM_001130736
Ssc.27454.2.S1_at	ATIC	5-aminoimidazole-4-carboxamide ribonucleotide formyltransferase/IMP cyclohydrolase	NM_001130736
Ssc.27454.3.S1_a_at	ATIC	5-aminoimidazole-4-carboxamide ribonucleotide formyltransferase/IMP cyclohydrolase	NM_004044
Ssc.21876.1.S1_at	ATM	Ataxia telangiectasia mutated	NM_001123080
Ssc.10626.1.A1_at	ATP11C	ATPpase, class VI, type 11C	NM_001010986
Ssc.7388.1.A1_at	ATP11C	ATPpase, class VI, type 11C	NM_001010986
Ssc.15409.1.S1_at	BACH2	BTB and CNC homology 1, basic leucine zipper transcription factor 2	NM_021813
Ssc.17427.1.S1_at	BASP1	Brain acid soluble protein 1	NM_006317
Ssc.24732.1.S1_at	BBS5	Bardet-Biedl syndrome 5	NM_152384
Ssc.6999.1.S1_at	BCAS2	Breast carcinoma amplified sequence 2	NM_005872
Ssc.1302.1.A1_at	BCL9	B-cell lymphoma 9 protein (Legless homolog)	NM_004326
Ssc.25213.1.S1_at	BCS1L	BCS1-like (yeast)	NM_001079866
Ssc.19150.1.S1_s_at	BID	BH3 interacting domain death agonist	NM_001030535
Ssc.27880.1.S1_at	BID	BH3 interacting domain death agonist	NM_001196
Ssc.19133.1.A1_at	BIVM	Basic, immunoglobulin-like variable motif containing	NM_017693
Ssc.11484.1.A1_at	BLMH	Bleomycin hydrolase	NM_000386
Ssc.27384.1.S1_at	BMF	BCL2 modifying factor	NM_001003940
Ssc.19585.1.A1_at	BMS1	BMS1-like, ribosome assembly protein	NM_014753
Ssc.28178.1.A1_at	BOLA2B	BolA homolog 2B (E. coli)	NM_001039182
Ssc.11125.1.S1_at	BTF3	Basic transcription factor 3	NM_001037637
Ssc.8550.1.S1_at	BTF3L4	Basic transcription factor 3-like 4	NM_152265
Ssc.4260.1.A1_at	BUD31	BUD31 homolog (S. cerevisiae)	NM_003910
Ssc.10147.1.S1_at	BXDC1	BRIX domain containing 1	NM_032194
Ssc.13841.1.S1_at	BZW1	Basic leucine zipper and W2 domains 1	NM_014670
Ssc.13841.2.S1_at	BZW1	Basic leucine zipper and W2 domains 1	NM_014670
Ssc.832.1.S1_at	C10orf4	Chromosome 10 open reading frame 4	NM_145246
Ssc.2514.1.S1_at	C11orf31	Chromosome 11 open reading frame 31	NM_170746.2
Ssc.10102.1.A1_at	C11orf82	Chromosome 11 open reading frame 82	NM_145018
Ssc.19847.1.S1_at	C12orf11	Chromosome 12 open reading frame 11	NM_018164
Ssc.3995.1.S1_at	C12orf30	Chromosome 12 open reading frame 30	NM_024953
Ssc.3416.1.A1_at	C12orf4	Chromosome 12 open reading frame 44	NM_020374.2
Ssc.2821.1.A1_at	C12orf43	Chromosome 12 open reading frame 43	NM_022895
Ssc.13499.1.A1_at	C13orf27	Chromosome 13 open reading frame 27	NM_138779
Ssc.2634.1.S1_at	C14orf21	Chromosome 14 open reading frame 21	NM_174913
Ssc.6718.1.S1_at	C15orf15	Chromosome 15 open reading frame 15	NM_016304
Ssc.25191.1.S1_at	C16orf14	Chromosome 16 open reading frame 14	NM_138418
Ssc.23847.2.S1_at	C19orf2	Chromosome 19 open reading frame 2	NM_003796
Ssc.27251.1.S1_at	C19orf39	Chromosome 19 open reading frame 39	NM_175871
Ssc.5665.2.S1_a_at	C19orf53	Chromosome 19 open reading frame 53	NM_014047
Ssc.17618.1.S1_at	C19orf60	Chromosome 19 open reading frame 60	NM_001100418
Ssc.28498.1.S1_at	C1orf125	Chromosome 1 open reading frame 125	NM_144696
Ssc.22474.1.A1_at	C1orf131	Chromosome 1 open reading frame 131	NM_152379
Ssc.22509.1.S1_at	C1orf163	Chromosome 1 open reading frame 163	NM_023077
Ssc.3876.1.A1_at	C20orf30	Chromosome 20 open reading frame 30	NM_001009923
Ssc.5861.1.A1_at	C20orf4	Chromosome 20 open reading frame 4	NM_015511
Ssc.2953.1.A1_at	C21orf45	Chromosome 21 oepn reading frame 45	NM_018944
Ssc.5319.1.S1_at	C22orf28	Chromosome 2 open reading frame 28	NM_014306
Ssc.18465.1.A1_at	C2orf34	Chromosome 2 open reading frame 34	NM_024766
Ssc.22120.1.S1_a_at	C2orf76	Chromosome 2 open reading frame 76	NM_001017927
Ssc.26714.1.S1_at	C3orf17	Chromosome 3 open reading frame 17	NM_001025072
Ssc.991.1.S1_at	C3orf17	Chromosome 3 open reading frame 17	NM_001025072
Ssc.28155.1.A1_at	C3orf26	Chromosome 3 open reading frame 26	NM_032359
Ssc.22548.1.S1_at	C4orf15	Chromosome 4 open reading frame 15	NM_032313.2
Ssc.1956.2.S1_at	C4orf27	Chromosome 4 open reading frame 27	NM_017867
Ssc.30246.1.A1_at	C4orf37	Chromosome 4 open reading frame 37	NM_174952
Ssc.5091.1.A1_at	C4orf52	Chromosome 4 open reading frame 52	BC006003.1
Ssc.18583.1.S1_at	C5orf34	Chromosome 5 open reading frame 34	NM_198566
Ssc.26594.1.S1_at	C6orf108	Chromosome 6 open reading frame 108	NM_006443
Ssc.13061.1.S1_at	C6orf201	Chromosome 6 open reading frame 201	NM_001085401
Ssc.28140.1.S1_at	C6orf203	Chromosome 6 open reading frame 203	NM_016487
Ssc.6621.1.A1_at	C7orf11	Chromosome 7 open reading frame 11	NM_138701
Ssc.21183.1.S1_at	C7orf30	Chromosome 7 open reading frame 30	NM_138446
Ssc.2538.1.S1_at	C9orf23	Chromosome 9 open reading frame 23	NM_148178
Ssc.11469.1.A1_at	C9orf64	Chromosome 9 open reading frame 64	NM_032307
Ssc.26394.1.A1_at	C9orf80	Chromosome 9 open reading frame 80	NM_021218
Ssc.12393.1.A1_at	CABC1	Chaperone, ABC1 activity of bc1 complex homolog (S. pombe)	NM_020247
Ssc.28620.1.S1_at	CADM2	Cell adhesion molecule 2	NM_153184
Ssc.10462.1.S1_at	CAPSL	Calcyphosine-like	NM_001042625
Ssc.22137.1.S1_at	CASK	Peripheral plasma membrane protein CASK	NM_001126054
Ssc.6521.1.S1_at	CASKIN1	CASK interacting protein 1	NM_020764
Ssc.6875.1.A1_at	CBX3	Chromobox homolog 3	NM_007276
Ssc.28320.1.S1_at	CBX5	Chromobox homolog 5	NM_001127321
Ssc.19440.1.S1_at	CCDC58	Coiled-coil domain containing 58	NM_001017928
Ssc.16523.1.S1_at	CCDC86	Coiled-coil domain containing 86	NM_024098
Ssc.25151.1.S1_at	CCDC90A	Coiled-coil domain containing 90A	NM_001031713
Ssc.22545.1.A1_at	CCDC99	Coiled-coil domain containing 99	NM_017785
Ssc.23877.1.S1_at	CCNA2	Cyclin A2	NM_001237
Ssc.14243.1.S1_at	CCNB1	Cyclin B	NM_001170768.1
Ssc.11002.1.S1_at	CCT7	Chaperonin containing TCP1, subunit 7 (eta)	NM_001009570
Ssc.9743.1.A1_at	CD209	CD209 molecule	NM_001129972
Ssc.25070.1.A1_at	CD44	CD44 antigen (indian blood group)	NM_000610
Ssc.5197.1.S1_at	CDC26	Cell division cycle 26 homolog (S. cerevisiae)	NM_139286
Ssc.7613.1.A1_at	CEBPG	CCAAT/enhancer binding protein (C/EBP), gmma	NM_001806
Ssc.23882.1.A1_at	CENPJ	Centromere protein J	NM_018451
Ssc.21611.1.S1_at	CENPW	Centromere protein W	NM_001012507
Ssc.21829.1.S1_at	CEP290	Centrosomal protein 290 kDa	NM_025114
Ssc.7857.1.A1_at	CHAF1A	Chromatin assembly factor 1, subunit A (p150)	NM_005483
Ssc.27353.1.A1_at	CHAF1B	Chromatin assembly factor 1, subunit B (p60)	NM_005441
Ssc.29650.1.A1_at	CHEK1	CHK1 checkpoint homolog (S. Pombe)	NM_001114121
Ssc.4785.1.S1_at	CHEK2	CHK2 checkpoint homolog (S. Pombe)	NM_001137638
Ssc.26297.1.S1_at	CHTF8	CTF8, chromosome transmission fidelity factor 8 homolog (S. cerevisiae)	NM_001039690.3
Ssc.24649.1.A1_at	CHURC1	Churchill domain containing 1	NM_145165
Ssc.3413.1.S1_at	CINP	Cyclin-dependent kinase 2 interacting protein	NM_032630.2
Ssc.4656.1.S1_at	CIRH1A	Cirhin	NM_032830
Ssc.30779.1.S1_at	CLDN10	Claudin 10	NM_006984
Ssc.23129.1.S1_at	CLDN12	Claudin 12	NM_001160079
Ssc.1590.1.S1_at	CLEC10A	C-type lectin domain family 10, member A	NM_182906
Ssc.24285.1.S1_at	CLOCK	Clock homolog (mouse)	NM_004898
Ssc.18662.1.A1_at	CLP1	CLP1, cleavage and polyadenylation factor I subunit, homolog (S. cerevisiae)	NM_006831
Ssc.19346.1.S1_at	CLSPN	Claspin homolog (Xenopus laevis)	NM_022111
Ssc.1042.1.A1_at	CNOT7	CCR4-NOT transcription complex, subunit 7	NM_013354
Ssc.9548.1.A1_at	COG5	Conserved oligomeric Golgi complex subunit 5	NM_006348
Ssc.20943.1.S1_at	COMMD3	Comm domain containing 3	NM_012071
Ssc.19600.1.S1_a_at	COMMD5	Comm domain containing 3	NM_001081003
Ssc.2256.1.S1_at	COMMD9	Comm domain containing 9	NM_014186
Ssc.13757.1.S1_at	COPS2	COP9 constitutive photomorphogenic homolog subunit 2	NM_001105301
Ssc.20196.2.S1_at	COQ6	Ubiquinone biosynthesis monooxgenase (Coq6)	NM_182476
Ssc.22105.1.S1_at	COX15	COX15 homolog, cytochrome c oxidase assembly protein (Yeast)	NM_004376
Ssc.22105.2.S1_at	COX15	COX15 homolog, cytochrome c oxidase assembly protein (Yeast)	NM_004376
Ssc.28787.1.S1_at	COX15	COX15 homolog, cytochrome c oxidase assembly protein (Yeast)	NM_004376
Ssc.16607.1.A1_at	COX17	COX17 cytochrome c oxidase assembly homolog (S. cerevisiae)	NM_005694
Ssc.26447.1.S1_at	CPD	Carboxypeptidase D	NM_001304
Ssc.17602.1.S1_at	CPR2	Cell cycle progression 2 protein	NM_001123101
Ssc.15600.1.S1_at	CPSF1	Cleavage and polyadenylation specific factor 1, 160kDa	NM_013291
Ssc.786.2.S1_at	CPSF3	Cleavage and polyadenylation specific factor 3, 73kDa	NM_016207
Ssc.5526.1.S1_at	CPSF4	Cleavage and polyadenylation specific factor 4, 30kDa	NM_006693
Ssc.1281.1.S1_at	CRADD	CASP2 and RIPK1 domain containing adaptor with death domain	NM_003805
Ssc.7595.1.A1_at	CRBN	Cereblon	NM_016302
Ssc.9655.1.A1_at	CSDA	Cold shock domain protein A	NM_003651
Ssc.15634.1.S1_at	CSNK2A1	Casein kinase II, alpha 1	NM_001895
Ssc.15634.3.A1_s_at	CSNK2A1	Casein kinase II, alpha 1	NM_001895
Ssc.10632.1.A1_at	CSTF2T	Cleavage stimulation factor, 3' pre-RNA, subunit 2, 64kDa, tau variant	NM_015235
Ssc.27007.1.S1_s_at	CSTF3	Cleavage stimulation factor, 3' pre-RNA, subunit 3, 77kDa	NM_001033506
Ssc.30790.1.A1_at	CTR9	SH2 domain binding protein 1 (tetratricopeptide repeat containing)	NM_014633
Ssc.19692.1.S1_at	CXCL2	Chemokine (C-X-C motif) ligand 2	NM_001001861.1
Ssc.28332.1.S1_at	CXorf26	Chromosome X open reading frame 22	NM_016500
Ssc.7050.1.A1_at	CXXC1	CXXC finger 1	NM_001101654
Ssc.31121.1.S1_at	DAP3	Death associated protein 3	NM_004632
Ssc.22328.2.S1_at	DARS	Aspartyl-tRNA synthetase	NM_001349
Ssc.9964.1.A1_at	DBF4	DBF4 homolog (S. Cerevisiae)	NM_001137637
Ssc.1313.1.A1_at	DCTPP1	dCTP pyrophosphatase 1	NM_024096.1
Ssc.17067.1.A1_s_at	DDX1	DEAD (Asp-Glu-Ala-Asp) box polypeptide 1	NM_004939
Ssc.8077.1.S1_at	DDX1	DEAD (Asp-Glu-Ala-Asp) box polypeptide 1	NM_004939
Ssc.6364.1.S1_at	DDX20	DEAD (Asp-Glu-Ala-Asp) box polypeptide 20	NM_007204
Ssc.20522.1.S1_at	DDX21	DEAD (Asp-Glu-Ala-Asp) box polypeptide 21	NM_004728
Ssc.24446.1.A1_at	DDX21	DEAD (Asp-Glu-Ala-Asp) box polypeptide 21	NM_004728
Ssc.3734.1.S1_at	DDX31	DEAD (Asp-Glu-Ala-Asp) box polypeptide 31	NM_022779
Ssc.6681.1.A1_at	DDX39	DEAD (Asp-Glu-Ala-Asp) box polypeptide 39	NM_005804
Ssc.1418.1.S1_at	DDX56	DEAD (Asp-Glu-Ala-Asp) box polypeptide 56	NM_019082
Ssc.815.1.S1_at	DENR	Density-regulated protein	NM_003677
Ssc.11173.1.A1_at	DERA	2-deoxyribose-5-phosphate aldolase homolog (C. elegans)	NM_015954
Ssc.14229.1.A1_at	DHX29	DEAH (Asp-Glu-Ala-His) box polypeptide 29	NM_019030
Ssc.25265.1.S1_a_at	DHX29	DEAH (Asp-Glu-Ala-His) box polypeptide 29	NM_019030
Ssc.3371.1.S1_at	DHX32	DEAH (Asp-Glu-Ala-His) box polypeptide 32	NM_018180
Ssc.5098.1.S1_at	DIABLO	Mitochondrial diablo	XR_045490
Ssc.5098.2.S1_a_at	DIABLO	Mitochondrial diablo	XR_045490
Ssc.21597.1.S1_at	DKC1	Dyskeratosis congenita 1, dyskerin	NM_001142668
Ssc.23822.1.S1_a_at	DKC1	Dyskeratosis congenita 1, dyskerin	NM_001363
Ssc.18907.1.A1_at	DNA2	DNA replication helicase 2 homolog (Yeast)	NM_001080449
Ssc.6579.1.S1_at	DNTTIP2	Deoxynucleotidyltransferase, terminal, interacting protein 2	NM_014597
Ssc.21243.1.S1_at	DPH1	DPH1 homolog (S. cerevisiae)	NM_001383
Ssc.6692.1.A1_at	DPM1	Dolichyl-phosphate mannosyltransferase polypeptide 1, catalytic subunit	NM_003859
Ssc.16768.1.S1_at	DRG1	Developmentally regulated GTP binding protein 1	NM_004147
Ssc.22370.1.S1_at	DSCC1	Defective in sister chromatid cohesion 1 homolog	NM_024094
Ssc.24459.1.S1_at	DTL	Denticleless homolog (Drosophila)	NM_016448
Ssc.19928.1.S1_a_at	DUT	Deoxyuridine 5-triphosphate nucleotidohydrolase, mitochondrial precursor	NM_001025248
Ssc.19225.1.S1_at	E2F3	E2F transcription factor 3	NM_001949
Ssc.5914.1.S1_at	E2F5	E2F transcription factor 5	NM_001083588
Ssc.5914.2.S1_at	E2F5	E2F transcription factor 5	NM_001083588
Ssc.26271.2.S1_at	EBNA1BP2	EBNA1 binding protein 2	NM_006824
Ssc.23760.1.S1_at	ECSIT	ECSIT homolog (Drosophila)	NM_016581
Ssc.6663.1.A1_at	EEF1B2	Eukaryotic translation elongation factor 1 beta 2	NM_001037663
Ssc.1439.1.S1_at	EEF1D	Eukaryotic translation elongation factor 1 delta (guanine nucleotide exchange protein)	NM_001130053
Ssc.4303.1.S1_at	EEF1E1	Eukaryotic translation elongation factor 1 epsilon 1	NM_004280
Ssc.4303.2.S1_at	EEF1E1	Eukaryotic translation elongation factor 1 epsilon 1	NM_004280
Ssc.11937.1.S1_at	EEF1G	Eukaryotic translation elongation factor 1 gamma	AF480162.1
Ssc.13850.2.S1_at	EFHA1	EF-hand domain family, member a1	NM_152726
Ssc.6569.1.S1_at	EFTUD1	Elongation factor Tu GTP binding domain containing 1	NM_001040610
Ssc.25242.1.A1_at	EHF	Ets homologous factor	NM_012153
Ssc.25242.2.S1_at	EHF	Ets homologous factor	NM_012153
Ssc.25840.1.S1_at	EHF	Ets homologous factor	NM_012153
Ssc.24414.1.S1_at	EI24	Etoposide induced 2.4 mRNA	NM_001007277
Ssc.4708.1.A1_at	EIF1AX	Eukaryotic translation initiation factor 1A, X-linked	NM_001412
Ssc.6910.1.A1_at	EIF2A	Eukaryotic translation initiation factor 2A, 65kDa	NM_032025
Ssc.7498.1.S1_at	EIF2S1	Eukaryotic translation initiation factor 2, subunit 1 alpha, 35kDa	NM_004094
Ssc.26064.1.S1_at	EIF2S3	Eukaryotic translation initiation factor 2, subunit 3 gamma, 52kDa	NM_001415
Ssc.10426.1.S1_at	EIF3B	Eukaryotic translation initiation factor 3, subunit B	NM_001037283
Ssc.20120.1.A1_at	EIF3C	Eukaryotic translation initiation factor 3, subunit 8, 110kDa	NM_001037808
Ssc.11346.1.S1_at	EIF3EIP	Eukaryotic translation initiation factor 3, subunit L	NM_016091
Ssc.11102.2.S1_at	EIF3M	Eukaryotic translation initiation factor 3, subunit M	NM_006360
Ssc.22034.1.S1_at	EIF4A1	Eukaryotic translation initiation factor 4A isoform 1	NM_001416
Ssc.18323.1.S1_at	EIF4B	Eukaryotic translation initiation factor 4B	NM_001417
Ssc.18323.2.S1_at	EIF4B	Eukaryotic translation initiation factor 4B	NM_001417
Ssc.2032.1.S1_at	EIF6	Eukaryotic translation initiation factor 6	NM_002212
Ssc.21167.2.A1_at	ELAC2	ElaC homolog 2 (E. coli)	NM_018127
Ssc.24490.1.S1_at	ELOVL5	ELOVL family member 5, elongation of long chain fatty acids (Fen1/Elo2, sur4/Elo3-like, Yeast)	NM_021814
Ssc.13267.3.A1_a_at	ELP2	Elongation protein 2 homolog (S. Cerevisiae)	NM_018255
Ssc.24598.1.S1_at	ELP3	Elongation protein 3 homolog (S. Cerevisiae)	NM_018091
Ssc.16707.1.S1_at	ENO1	Enolase 1	NM_001428
Ssc.30320.1.S1_at	EPB41L4A	Erythrocyte membrane protein band 4.1 like 4A	NM_022140
Ssc.13447.1.A1_at	ERLIN1	ER lipid raft associated 1	NM_001142896
Ssc.11889.1.S1_at	ERP29	Endoplasmic reticulum protein 29	NM_001034025
Ssc.10542.1.S1_at	EXOSC1	Exosome component 1	NM_016046
Ssc.24317.1.A1_at	EXOSC3	Exosome component 3	NM_001002269
Ssc.8432.1.A1_at	EXOSC4	Exosome component 4	NM_019037
Ssc.20323.1.S1_at	EXOSC5	Exosome component 5	NM_020158
Ssc.5073.1.A1_at	EZH2	Enhancer of zeste homolog 2 (Drosophila)	NM_004456
Ssc.26135.1.S1_at	FAM107B	Family with sequence similarity 107, member b	NM_031453
Ssc.911.2.A1_at	FAM120A	Family with sequence similarity 120, member A	NM_014612
Ssc.6543.1.S1_at	FAM136A	Family with sequence similarity 136, member A	NM_032822
Ssc.27987.1.A1_at	FAM178A	Family with sequence similarity 178, member A	NM_018121
Ssc.5019.1.S1_at	FAM48A	Family with sequence similarity 48, member A	NM_001014286
Ssc.21217.1.A1_at	FAM72A	Family with sequence similarity 72, member A	NM_001123168
Ssc.24425.1.S1_a_at	FANCM	Fanconi anemia, complementation group M	NM_020937
Ssc.19231.1.A1_at	FARSA	Phenylalanyl-tRNA synthetase, alpha subunit	NM_004461
Ssc.19645.1.A1_at	FASTKD2	FAST kinase domains 2	NM_014929
Ssc.4435.1.S1_at	FBF1	Fas (TNFRSF6) binding factor 1	NM_001080542
Ssc.16008.1.S1_at	FCNB	Ficolin B	NM_214160
Ssc.14133.1.S1_at	FMN1	Formin 1	NM_001103184
Ssc.14532.1.S1_at	FUT8	Fucosyltransferase 8 (alpha (1,6) fucosyltransferase)	NM_213899
Ssc.14532.1.S2_at	FUT8	Fucosyltransferase 8 (alpha (1,6) fucosyltransferase)	NM_213899
Ssc.25065.1.S1_at	FZD6	Frizzled homolog 6 (Drosophila)	NM_003506
Ssc.20913.1.S1_at	GADD45A	Growth arrest and DNA-damage-inducible, alpha	NM_001044599
Ssc.22558.1.A1_at	GADD45GIP1	Growth arrest and DNA-damage-inducible, gamma interacting protein 1	NM_052850
Ssc.18444.1.S1_at	GARS	Glycyl-tRNA synthetase	NM_002047
Ssc.18444.2.S1_at	GARS	Glycyl-tRNA synthetase	NM_002047
Ssc.18444.3.S1_at	GARS	Glycyl-tRNA synthetase	NM_002047
Ssc.2060.1.A1_at	GCN1L1	GCN1 general control of amino-acid synthesis 1-like 1 (Yeast)	NM_006836
Ssc.28333.1.S1_at	GEMIN6	Gem (nuclear organelle) associated protein 6	NM_024775
Ssc.19144.1.S1_at	GINS2	GINS complex subunit 2 (Psf2 homolog)	NM_016095
Ssc.31042.1.S1_at	GJA9	Gap junction protein, alpha 9, 59kDa	NM_030772
Ssc.1572.1.S1_at	GLE1	GLE1 RNA export mediator-like (Yeast)	NM_001003722
Ssc.1094.2.S1_at	GLO1	Glyoxalase 1	NM_006708
Ssc.20426.1.S1_at	GLRX3	Glutaredoxin 3	NM_006541
Ssc.21606.1.S1_at	GMFB	Glia maturation factor, beta	NM_004124
Ssc.24336.1.S1_at	GMPS	Guanine monphosphate synthetase	NM_003875
Ssc.17298.1.A1_at	GNA12	Guanine nucleotide binding protein (G protein) alpha 12	NM_007353
Ssc.8253.1.A1_at	GNL3	Guanine nucleotide binding protein-like 3 (nucleolar)	NM_014366
Ssc.29136.1.S1_at	GPATCH4	G patch domain containing 4	NM_015590
Ssc.8648.1.A1_at	GRB14	Growth factor receptor-bound protein 14	NM_004490
Ssc.19334.1.S1_at	GRB2	Growth factor receptor-bound protein 2	NM_001137628
Ssc.5680.1.S1_at	GRHPR	Glyoxylate reductase/hydroxypyruvate reductase	NM_012203
Ssc.17818.1.S1_at	GRIK5	Glutamate receptor, ionotropic, kainate 5	NM_002088
Ssc.11993.1.S1_at	GRSF1	G-rich RNA sequence binding factor 1	NM_001098477
Ssc.23488.1.S1_at	GSR	Glutathione reductase	AY368271.1
Ssc.183.1.S1_at	GSTO1	Glutathione S-transferase omega	NM_214050
Ssc.13021.1.S1_at	GTF2F2	General transcription factor IIF, polypeptide 2, 30kDa	NM_004128
Ssc.5196.1.S1_at	GTF3C2	General transcription factor IIIC, polypeptide 2, beta 110kDa	NM_001035521
Ssc.4573.1.S1_at	HARS	Histidyl-tRNA synthetase	NM_002109
Ssc.4573.2.S1_at	HARS	Histidyl-tRNA synthetase	NM_002109
Ssc.12954.1.S1_at	HARS2	Histidyl-tRNA synthetase 2, mitochondrial (putative)	NM_080820
Ssc.9541.1.A1_at	HAT1	Histone acetyltransferase 1	NM_001033085
Ssc.23534.1.S1_at	HCN1	Hyperpolarization activated cyclic nucleotide-gated potassium channel 1	NM_021072
Ssc.3040.1.S1_at	HDAC2	Histone deacetylase 2	NM_001527
Ssc.21553.1.S1_at	HDGF	Hepatoma-derived growth factor	NM_001126050
Ssc.16481.1.S1_at	HEATR1	HEAT repeat containing 1	NM_018072
Ssc.11169.1.A1_at	HEATR3	HEAT repeat containing 3	NM_182922
Ssc.7910.1.A1_at	HELLS	Helicase, lymphoid-specific	NM_018063
Ssc.7910.2.A1_a_at	HELLS	Helicase, lymphoid-specific	NM_018063
Ssc.13433.1.S1_at	HERPUD2	HERPUD family member 2	NM_022373
Ssc.29047.1.S1_at	HIG2	Hypoxia-inducible protein	NM_001005728
Ssc.24756.1.A1_at	HIRA	HIR histone cell cycle regulation defective homolog A (S. cerevisiae)	NM_003325
Ssc.3070.1.S1_at	HIST1H2AK	Histone 1, H2AK	NM_003510
Ssc.3216.2.A1_at	HNRNPH2	Heterogeneous nuclear ribonucleoprotein H2 (H')	NM_001032393
Ssc.30990.1.A1_at	HSPA14	Heat shock 70kDa protein 14	NM_016299
Ssc.26752.1.S1_at	HTR3B	5-hydroxytryptamine (serotonin) receptor 3B	NM_006028
Ssc.15103.2.S1_at	HYAL3	Hyaluronoglucosaminidase 3	NM_003549
Ssc.5389.2.S1_at	IDH3A	Isocitrate dehydrogenase 3 (NAD+) alpha	NM_005530
Ssc.30176.1.A1_at	IFT81	Intraflagellar transport 81 homolog (Chlamydomonas)	NM_014055
Ssc.28763.1.A1_at	IGDCC4	Immunoglobulin superfamily, DCC subclass, member 4	NM_020962.1
Ssc.4851.1.S1_at	IL4I1	Interleukin 4 induced 1	NM_152899
Ssc.11477.1.S1_at	IMMP2L	IMP2 inner mitochondrial membrane peptidase-like (S. Cerevisiae)	NM_032549
Ssc.11477.3.A1_at	IMMP2L	IMP2 inner mitochondrial membrane peptidase-like (S. Cerevisiae)	NM_032549
Ssc.23992.1.A1_at	Impact	Imprinted and ancient	AY574215.1
Ssc.6790.1.A1_at	Impact	Imprinted and ancient	AY574215.1
Ssc.6727.1.S1_at	IPO5	Importin beta-3	NM_002271
Ssc.19609.1.S1_at	IRAK1	Interleukin-1 receptor-associated kinase 1	NM_001025242
SscAffx.1.1.S1_at	ISG20	Interferon stimulated exonuclease gene 20kDa	NM_001005351
Ssc.6698.1.S1_at	KARS	Lysyl-tRNA synthetase	NM_001130089
Ssc.7849.1.S1_at	KBTBD10	Kelch repeat and BTB (POZ) domain containing 10	NM_006063
Ssc.10317.1.A1_at	KDELC1	KDEL (Lys-Asp-Glu-Leu) containing 1	NM_024089
Ssc.20481.1.A1_at	KIAA0020	KIAA0020	NM_014878
Ssc.27153.1.S1_at	KIAA0409	KIAA0409	NM_015324
Ssc.14193.1.S1_at	KIAA1731	KIAA1731	NM_033395
Ssc.14193.2.A1_at	KIAA1731	KIAA1731	NM_033395
Ssc.7252.1.A1_at	KLB	Klotho beta	NM_175737
Ssc.15824.1.S1_at	KPNA2	Karyopherin alpha 2 (RAG cohort 1, importin alpha 1)	NM_001163404
Ssc.9784.1.S1_at	LAMC2	Laminin, gamma 2	NM_005562
Ssc.4873.1.S1_at	LANCL1	LanC-like protein 1	NM_006055
Ssc.28386.1.A1_at	LARP1	La ribonucleoprotein domain family, member 1	NM_015315
Ssc.1127.1.A1_at	LARS	Leucyl-tRNA synthetase	NM_020117
Ssc.11970.1.A1_at	LDLRAD3	Low density lipoprotein receptor class A domain containing 3	NM_174902
Ssc.899.1.A1_at	LGTN	Ligatin	NM_006893
Ssc.26366.1.S1_a_at	LIG3	Ligase III, DNA, ATP-dependent	NM_002311
Ssc.27139.1.A1_at	LIPT1	Lipoate-protein ligase, mitochondrial precursor	NM_015929
Ssc.21730.1.S1_at	LMNB1	Lamin B1	NM_005573
Ssc.12709.1.A1_at	LMNB2	Lamin B2	NM_032737
Ssc.14005.1.A1_at	LOC494141	Mitochondrial carrier triple repeat 1 pseudogene	AK131059.1
Ssc.16770.1.S1_at	LPCAT3	Lysophosphatidylcholine acyltransferase 3	NM_005768
Ssc.24956.3.A1_a_at	LSM12	LSM12 homolog (S. cerevisiae)	NM_152344
Ssc.1234.1.S1_at	LSM3	LSM3 homolog, U6 small nuclear RNA associated (S. cerevisiae)	NM_014463
Ssc.10250.1.A1_at	LTA4H	Leukotriene A4 hydrolase	NM_000895
Ssc.9406.1.A1_at	LYPLA1	Lysophospholipase-like 1	NM_006330
Ssc.19905.1.S1_at	LYPLAL1	Lysophospholipase-like 1	NM_138794
Ssc.22396.1.A1_at	MACF1	Microtubule-actin crosslinking factor 1	NM_012090
Ssc.5129.1.S1_at	MAD2L1	MAD1 mitotic arrest deficient-like 1 (Yeast)	NM_002358
Ssc.21728.1.S1_a_at	MAN1A2	Mannosidase, alpha, class 1A, member 2	NM_006699
Ssc.21947.1.S1_at	MAP1D	Methionine aminopeptidase 1D	NM_199227.1
Ssc.10311.1.A1_at	MAP3K7	Mitogen-activated protein kinase kinase kinase 7	NM_001114280
Ssc.18038.1.A1_at	MAP3K8	Mitogen-activated protein kinase kinase kinase 8	NM_005204
Ssc.1994.1.S1_at	MAPKAPK5	Mitogen-activated protein kinase-activated protein kinase 5	NM_001143694
Ssc.12259.1.A1_at	MARS	Methionyl-tRNA synthetase	NM_004990
Ssc.4612.1.S1_at	MCM4	Minichromosome maintenance complex component 4	NM_005914
Ssc.4612.2.S1_at	MCM4	Minichromosome maintenance complex component 4	NM_005914
Ssc.16649.2.S1_at	MCM5	Minichromosome maintenance complex component 5	NM_006739
Ssc.7202.1.A1_at	MCM6	Minichromosome maintenance complex component 6	NM_005915
Ssc.17030.1.S1_at	MCM7	Minichromosome maintenance complex component 7	NM_005916
Ssc.4036.1.S1_at	MED21	Mediator complex subunit 21	NM_004264
Ssc.8467.1.S1_at	MED6	Mediator complex subunit 6	NM_005466
Ssc.11214.2.S1_at	MEMO1	Methylation modifier for class I HLA	NM_015955
Ssc.20635.1.S1_at	METAP2	Methionyl aminopeptidase 2	NM_006838
Ssc.20635.2.S1_at	METAP2	Methionyl aminopeptidase 2	NM_006838
Ssc.26371.1.S1_at	METTL11A	Methyltransferase like 11A	NM_014064
Ssc.24118.1.A1_at	METTL8	Methyltransferase like 8	NM_024770
Ssc.1409.1.S1_at	MINPP1	Multiple inositol polyphosphate histidine phosphatase, 1	NM_004897
Ssc.23154.1.S1_at	MKI67	Antigen identified by monoclonal antibody Ki-67	NM_001101827
Ssc.23154.2.S1_at	MKI67	Antigen identified by monoclonal antibody Ki-67	NM_001101827
Ssc.24295.1.A1_at	MLLT10	Myeloid/lymphoid or mixed-lineage leukemia (trithorax homolog, Drosophila); translocated to, 10	NM_001009569
Ssc.548.1.S1_a_at	MMP7	Matrix metallopeptidase 7 (matrilysin, uterine)	NM_214207
Ssc.16390.2.S1_at	MORC2	MORC family CW-type zinc finger 2	NM_014941
Ssc.21807.1.S1_at	MPHOSPH10	M-phase phosphoprotein 10	NM_005791
Ssc.6370.1.S1_at	MRPL11	Mitochondrial ribosomal protein L11	NM_016050
Ssc.20756.1.S1_a_at	MRPL13	Mitochondrial ribosomal protein L13	NM_014078
Ssc.2950.1.S1_at	MRPL17	Mitochondrial ribosomal protein L17	NM_022061
Ssc.21205.1.S1_at	MRPL19	Mitochondrial ribosomal protein L19	NM_014763
Ssc.21783.1.S1_at	MRPL2	Mitochondrial ribosomal protein L2	NM_015950
Ssc.18191.1.S1_at	MRPL20	Mitochondrial ribosomal protein L20	NM_017971
Ssc.1433.1.S1_at	MRPL21	Mitochondrial ribosomal protein L21	NM_181514
Ssc.2769.1.A1_at	MRPL30	Mitochondrial ribosomal protein L30	NM_145212
Ssc.23474.1.S1_at	MRPL32	Mitochondrial ribosomal protein L32	NM_031903
Ssc.7450.1.A1_at	MRPL35	Mitochondrial ribosomal protein L35	NM_016622
Ssc.21437.1.S1_at	MRPL36	Mitochondrial ribosomal protein L36	NM_032479
Ssc.6683.1.S1_at	MRPL37	Mitochondrial ribosomal protein L37	NM_016491
Ssc.19628.2.S1_a_at	MRPL4	Mitochondrial ribosomal protein L4	NM_015956
Ssc.2010.2.S1_a_at	MRPL43	Mitochondrial ribosomal protein L43	XM_001925382
Ssc.24300.1.S1_at	MRPL45	Mitochondrial ribosomal protein L45	NM_032351
Ssc.2654.1.S1_at	MRPL51	Mitochondrial ribosomal protein L51	NM_016497
Ssc.2923.1.S1_at	MRPL9	Mitochondrial ribosomal protein L9	NM_031420
Ssc.1912.1.S1_at	MRPS10	Mitochondrial ribosomal protein S10	NM_018141
Ssc.4795.1.S1_at	MRPS15	Mitochondrial ribosomal protein S15	NM_031280
Ssc.14029.1.A1_at	MRPS16	Mitochondrial ribosomal protein S16	NM_016065
Ssc.19527.1.S1_at	MRPS16	Mitochondrial ribosomal protein S16	NM_016065
Ssc.23267.1.A1_at	MRPS18C	Mitochondrial ribosomal protein S18C	NM_016067
Ssc.11212.2.S1_a_at	MRPS21	Mitochondrial ribosomal protein S21	NM_018997.2
Ssc.5981.1.S1_at	MRPS24	Mitochondrial ribosomal protein S24	NM_032014
Ssc.12554.1.A1_at	MRPS26	Mitochondrial ribosomal protein S26	NM_030811
Ssc.12857.1.S1_at	MRPS30	Mitochondrial ribosomal protein S30	NM_016640
Ssc.27515.2.S1_at	MTERFD1	MTERF domain containing 1	NM_015942
SscAffx.8.1.S1_s_at	MYC	v-myc myelocytomatosis viral oncogene homolog (avian)	NM_001005154
Ssc.14389.1.S1_at	NAA30	N(alpha)-acetyltransferase 30, NatC catalytic subunit	NM_001011713
Ssc.10946.1.S1_at	NAA50	N(alpha)-acetyltransferase 50, NatE catalytic subunit	NM_025146
Ssc.10946.2.A1_at	NAA50	N(alpha)-acetyltransferase 50, NatE catalytic subunit	NM_025146
Ssc.23971.1.S1_at	NAE1	NEDD8 activating enzyme E1 subunit 1	NM_001018159
Ssc.1452.2.S1_at	NCAPH2	Non-SMC condensin II complex, subunit H2	NM_014551
Ssc.2695.2.S1_a_at	NCL	Nucleolin	NM_005381
Ssc.15046.1.A1_at	NCOA7	Nuclear receptor coactivator 7	NM_001122842
Ssc.28166.1.A1_at	NCOA7	Nuclear receptor coactivator 7	NM_001122842
Ssc.6822.1.A1_at	NCOA7	Nuclear receptor coactivator 7	NM_001122842
Ssc.24122.1.S1_at	NDC80	NDC80 homolog, kinetochore complex component (S. cerevisiae)	NM_006101
Ssc.7016.2.S1_at	NDUFAF1	NADH dehydrogenase (ubiquinone) 1 alpha subcomplex, assembly factor 1	NM_016013
Ssc.8010.1.S1_at	NDUFAF4	NADH dehydrogenase (ubiquinone) 1 alpha subcomplex, assembly factor 4	NM_014165
Ssc.1070.1.S1_at	NDUFB2	NADH dehydrogenase (ubiquinone) 1 beta subcomplex, 2, 8kda	NM_001097465
Ssc.30555.1.A1_at	NDUFC2	NADH dehydrogenase (ubiquinone) 1, subcomplex unknown, 2, 14.5kDa	NM_004549
Ssc.9764.1.S1_at	NGDN	Neuroguidin, EIF4E binding protein	NM_015514
Ssc.18348.1.S1_at	NHE4	Na+/H+ exchanger isoform 4	AF124218.1
Ssc.21721.1.A1_at	NIF3L1	NIF3 NGG1 interacting factor 3-like 1 (S. pombe)	NM_021824
Ssc.26386.1.A1_at	NIP7	Nuclear import 7 homolog (S. cerevisiae)	NM_016101
Ssc.26386.2.S1_a_at	NIP7	Nuclear import 7 homolog (S. cerevisiae)	NM_016101
Ssc.19844.1.S1_at	NKRF	NFKB repressing factor	NM_017544
Ssc.19546.1.S1_at	NME1	Non-metastatic cells 1, protein (NM23A) expressed in	NM_000269
Ssc.2257.1.S1_at	NME2	Non-metastatic cells 2, protein (NM23B) expressed in	NM_001044610
Ssc.24968.1.S1_at	NOB1	NIN1/RPN12 binding protein 1 homolog (S. cerevisiae)	NM_014062
Ssc.24968.2.S1_at	NOB1	NIN1/RPN12 binding protein 1 homolog (S. cerevisiae)	NM_014062
Ssc.24968.3.S1_at	NOB1	NIN1/RPN12 binding protein 1 homolog (S. cerevisiae)	NM_014062
Ssc.27729.1.S1_at	NOC3L	Nucleolar complex associated 3 homolog	NM_001144115
Ssc.24286.1.S1_at	NOLA1	GAR1 ribonucleoprotein homolog (Yeast)	NM_032993.2
Ssc.24904.1.S1_at	NOLA1	GAR1 ribonucleoprotein homolog (Yeast)	NM_032993.2
Ssc.25131.1.S1_at	NOLA2	NHP2 ribonucleoprotein homolog (Yeast)	NM_017838.3
Ssc.24959.1.S1_at	NOLC1	Nucleolar and coiled-body phosphoprotein 1	NM_004741
Ssc.16936.2.S1_a_at	NOP16	NOP16 nucleolar protein homolog (Yeast)	NM_016391.4
Ssc.2808.1.S1_at	NOP5	NOP58 ribonucleoprotein homolog (Yeast)	NM_015934.3
Ssc.5627.1.S1_at	NOP56	NOP56 ribonucleoprotein homolog (Yeast)	NM_006392
Ssc.16541.1.S1_at	NPM1	Nucleophosmin (nucleolar phosphoprotein B23, numatrin)	NM_001037738
Ssc.6196.1.S1_at	NPM3	Nucleoplasmin-3	NM_006993
Ssc.26670.1.S1_at	NR2C2	Nuclear receptor subfamily 2, group C, member 2	NM_003298
Ssc.9188.1.A1_at	NSL1	NSL1, MIND kinetochore complex component, homolog (S. cerevisiae)	NM_001042549
Ssc.22275.2.S1_at	NSMAF	Neutral sphingomyelinase (N-smase) activation associated factor	NM_003580
Ssc.22275.3.S1_at	NSMAF	Neutral sphingomyelinase (N-smase) activation associated factor	NM_003580
Ssc.21257.1.S1_at	NSMCE2	Non-SMC element 2, MMS21 homolog (S. cerevisiae)	NM_173685
Ssc.6680.1.A1_at	NSUN2	NOP2/Sun domain family, member 2	NM_017755
Ssc.21840.1.S1_at	NUDT5	Nudix (nucleoside diphosphate linked moiety X)-type motif 5 [Homo sapiens]	NM_014142
Ssc.25023.1.S1_at	NUF2	Cell division cycle associated 1	NM_031423
Ssc.12073.2.A1_at	Null	Sus scrofa mRNA, clone:MLN010026B04, expressed in mesenteric lymph nodes	Null
Ssc.27074.1.A1_at	Null	MARC 4PIG Sus scrofa cDNA 3-	Null
Ssc.3237.1.S1_at	Null	MARC 4PIG Sus scrofa cDNA 5-	Null
Ssc.7846.1.A1_at	NUP155	Nucleoporin 155kDa	NM_004298
Ssc.7395.1.A1_a_at	NUP54	Nucleoporin 54kDa	NM_017426
Ssc.27634.1.S1_at	NUP85	Nucleoporin 85kDa	NM_024844
Ssc.27634.2.S1_at	NUP85	Nucleoporin 85kDa	NM_024844
Ssc.4472.1.A1_at	NXT2	Nuclear RNA export factor 2	NM_018698
Ssc.27379.1.S1_at	OBSL1	Obscurin-like 1	NM_015311
Ssc.7285.1.A1_at	OIT3	Oncoprotein induced transcript 3	NM_152635
Ssc.8343.1.A1_at	OLA1	Obg-like ATPase 1	NM_001011708
Ssc.22431.1.A1_at	OPA1	Optic atrophy 1 (autosomal dominant)	NM_015560
Ssc.24722.1.S1_at	ORC1L	Origin recognition complex, subunit 1-like (Yeast)	NM_004153
Ssc.16990.1.S1_at	ORC6L	Origin recognition complex, subunit 6-like (Yeast)	NM_014321
Ssc.27522.1.S1_at	OSBPL3	Oxysterol binding protein-like 3	NM_015550
Ssc.6070.1.A1_at	OSBPL3	Oxysterol binding protein-like 3	NM_015550
Ssc.21974.2.S1_a_at	OSGEP	O-sialoglycoprotein endopeptidase	NM_017807
Ssc.21974.3.S1_a_at	OSGEP	O-sialoglycoprotein endopeptidase	NM_017807
Ssc.21333.1.S1_at	OSGIN2	Oxidative stress induced growth inhibitor 2	NM_001126111
Ssc.5348.1.S1_at	OSGIN2	Oxidative stress induced growth inhibitor 2	NM_001126111
Ssc.3162.1.S1_at	PA2G4P4	Proliferation-associated 2G4 pseudogene 4	NM_006191
Ssc.1158.1.A1_at	PABPC1	Poly(A) binding protein, cytoplasmic 1	NM_002568
Ssc.7386.1.A1_at	PABPC4	Poly(A) binding protein, cytoplasmic 4	NM_003819
Ssc.14199.1.A1_at	PABPN1	Poly(A) binding protein, nuclear 1	XM_001926257
Ssc.12493.2.S1_at	PAFAH1B2	Platelet-activating factor acetylhydrolase 1b, catalytic subunit 2 (30kDa)	NM_002572
Ssc.11553.1.A1_at	PAICS	Phosphoribosylaminoimidazole carboxylase, phosphoribosylaminoimidazole succinocarboxamide synthetase	NM_001079524
Ssc.11553.2.S1_at	PAICS	Phosphoribosylaminoimidazole carboxylase, phosphoribosylaminoimidazole succinocarboxamide synthetase	NM_001079524
Ssc.11929.1.A1_at	PAK1	p21 protein (Cdc42/Rac)-activated kinase 1	NM_001128620
Ssc.2459.1.S1_at	PAK1IP1	PAK1 interacting protein 1	NM_017906
Ssc.10169.1.A1_at	PAPD1	PAP associated domain containing 1	NM_018109
Ssc.17505.1.S1_at	PARK2	Parkinson disease (autosomal recessive, juvenile) 2, PARKIN	NM_004562
Ssc.27439.1.S1_at	PCID2	PCI domain containing 2	NM_018386
Ssc.1198.1.S1_at	PCMT1	Protein-L-isoaspartate (D-aspartate) O-methyltransferase	NM_005389
Ssc.1567.3.A1_at	PDCD11	Programmed cell death 11	NM_014976
Ssc.11912.1.S1_at	PDCD2	Programmed cell death 2	NM_002598
Ssc.3333.1.S1_at	PDCD5	Programmed cell death 5	NM_004708
Ssc.25067.1.S1_at	PDGFC	Platelet-derived growth factor C	NM_016205
Ssc.13723.1.S1_at	PDSS1	Prenyl (decaprenyl) diphosphate synthase, subunit 1	NM_014317
Ssc.11170.1.S1_at	PDXK	Pyridoxal (pyridoxine, vitamin B6) kinase	NM_213943
Ssc.4404.1.S1_at	PES1	Pescadillo homolog 1, containing BRCT domain (zebrafish)	NM_014303
Ssc.1845.1.S1_at	PHC2	Polyhomeotic homolog 2 (Drosophila)	NM_004427
Ssc.13443.2.S1_at	PHC3	Polyhomeotic homolog 3 (Drosophila)	AK095225.1
Ssc.369.1.S1_at	PHI-1	Ubiquitous PKC-potentiated PP1 inhibitor	NM_214115
Ssc.26746.1.S1_at	PIAS2	Protein inhibitor of activated STAT, 2	NM_004671
Ssc.8218.1.A1_at	PLD5	Phospholipase D family, member 5	NM_152666
Ssc.10536.1.S1_at	PNAS-5	Apoptosis-related protein	AY550061.1
Ssc.13030.1.S1_at	PNO1	Partner of NOB1 homolog (S. cerevisiae)	NM_020143
Ssc.30737.1.A1_s_at	PNPT1	Polyribonucleotide nucleotidyltransferase 1	NM_033109
Ssc.23134.1.S1_at	POLD1	Polymerase (DNA-directed), delta 1	NM_002691
Ssc.5371.3.S1_a_at	POLE2	Polymerase (DNA-directed), epsilon 2	NM_002692
Ssc.22095.2.A1_a_at	POLR1B	Polymerase (RNA) I polypeptide B, 128kDa	NM_019014
Ssc.2836.1.S1_at	POLR1D	Polymerase (RNA) I polypeptide D, 16kDa	NM_015972
Ssc.7464.1.S1_at	POLR2E	Polymerase (RNA) II (DNA directed) polypeptide F	NM_002695
Ssc.18172.1.A1_at	POLR2F	Polymerase (RNA) II (DNA directed) polypeptide F	NM_021974
Ssc.24245.1.S1_at	POLR2H	Polymerase (RNA) II (DNA directed) polypeptide H	NM_006232
Ssc.9937.1.S1_at	POLR3K	Polymerase (RNA) III (DNA directed) polypeptide K (12.3 kD)	NM_016310
Ssc.4451.3.S1_a_at	POLRMT	Polymerase (RNA) mitochondrial (DNA directed)	NM_005035
Ssc.19669.1.S1_at	POP7	Processing of precursor 7, ribonuclease P subunit (S. Cerevisiae)	NM_005837
Ssc.10388.1.S1_a_at	PPAN	Peter pan homolog (Drosophila)	NM_020230
Ssc.26735.1.A1_at	PPWD1	Peptidylprolyl isomerase domain and WD repeat containing 1	NM_015342
Ssc.4589.1.S1_at	PRELID1	PRELI domain containing 1	NM_013237
Ssc.2011.1.A1_at	PRKCH	Protein kinase C theta	NM_006255
Ssc.7253.1.A1_at	PRKCI	Protein kinase C, iota	NM_002740
Ssc.25975.1.S1_at	PRMT3	Protein arginine methyltransferase 3	NM_005788
Ssc.25975.2.A1_at	PRMT3	Protein arginine methyltransferase 3	NM_005788
Ssc.1422.2.S1_at	PRMT5	Protein arginine methyltransferase 5	NM_001160093
Ssc.6297.1.S1_at	PRPF40A	PRP40 pre-mRNA processing factor 40 homolog A	NM_017892
Ssc.4521.2.S1_at	PRPS2	Phosphoribosyl pyrophosphate synthetase 2	NM_001039091
Ssc.26298.1.A1_at	PRUNE	Prune homolog (Drosophila)	NM_021222
Ssc.9412.1.S1_at	PSMA5	Proteasome (prosome, macropain) subunit, alpha type, 5	NM_001144901
Ssc.4123.1.S1_at	PSMC2	Proteasome (prosome, macropain) 26S subunit, ATPase, 2	NM_002803
Ssc.4123.2.A1_at	PSMC2	Proteasome (prosome, macropain) 26S subunit, ATPase, 2	NM_002803
Ssc.16843.1.S1_at	PSMD3	Proteasome (prosome, macropain) 26S subunit, non-ATPase, 3	NM_002809
Ssc.6772.1.A1_at	PSMD5	Proteasome (prosome, macropain) 26s subunit, non-ATPase, 5	NM_005047
Ssc.1346.1.S1_at	PSMD6	Proteasome (prosome, macropain) 26S subunit, non-ATPase, 6	NM_014814
Ssc.17340.1.S1_at	PSME3	Proteasome (prosome, macropain) activator subunit 3 (PA28 gamma; ki)	NM_214348
Ssc.4138.2.S1_at	PSME3	Proteasome (prosome, macropain) activator subunit 3 (PA28 gamma; ki)	NM_005789
Ssc.15590.1.S1_at	PSMG4	Proteasome (prosome, macropain) assembly chaperone 1	NM_001128591
Ssc.30605.1.S1_at	PTCD3	Pentatricopeptide repeat domain 3	NM_017952
Ssc.19975.1.S1_at	PTGES3	Prostaglandin E synthase 3 (cytosolic)	NM_006601
Ssc.12223.1.A1_at	PTPN22	Protein-tyrosine phosphatase, non-receptor type 22	NM_012411
Ssc.13518.1.A1_at	PTS	6-pyruvoyltetrahydropterin synthase	NM_000317
Ssc.11789.1.A1_at	PURB	Purine-rich element binding protein B	NM_033224
Ssc.22201.1.S1_at	PUS1	Pseudouridylate synthase 1	NM_001002019
Ssc.22201.2.S1_a_at	PUS1	Pseudouridylate synthase 1	NM_001002019
Ssc.8582.1.S1_at	PUS3	Pseudouridylate synthase 3	NM_031307
Ssc.23468.1.S1_at	PUS7	Pseudouridylate synthase 7	NM_019042
Ssc.25561.1.A1_at	PWP1	PWP1 periodic tryptophan protein homolog (Yeast)	NM_007062
Ssc.1327.1.S1_at	PWP2	PWP2 periodic tryptophan protein homolog (Yeast)	NM_005049
Ssc.24915.1.S1_at	Q8IXQ9	Chromosome 12 open reading frame 72	AB076400.1
Ssc.3197.1.S1_at	QIL1	QIL1 protein	NM_001097463
Ssc.18450.1.S1_at	QPCTL	Glutaminyl-peptide cyclotransferase-like	NM_017659
Ssc.2489.1.S1_at	R3HCC1	R3H domain and coiled-coil containing 1	NM_001136108.1
Ssc.21993.1.S1_at	RAB10	RAB10, member ras onocogene family	NM_016131
Ssc.30706.1.A1_at	RABEPK	Rab9 effector protein with kelch motifs	NM_005833
Ssc.30706.2.S1_at	RABEPK	Rab9 effector protein with kelch motifs	NM_005833
Ssc.18120.1.A1_at	RAD18	RAD18 homolog (S. Cerevisiae)	NM_001142833
Ssc.11008.1.S1_at	RALY	RNA binding protein, autoantigenic (hnRNP-associated with lethal yellow homolog (Mouse))	NM_007367
Ssc.21677.1.S1_at	RANBP2	RAN binding protein 3	NM_006267
Ssc.27902.1.S1_a_at	RBKS	Ribokinase	NM_022128
Ssc.24092.2.S1_at	RBM15B	RNA binding motif protein 15B	NM_013286
Ssc.18390.1.A1_at	RBMS1	RNA binding motif, single stranded interacting protein 1	NM_002897
Ssc.28327.1.S1_at	RBMX	RNA binding motif protein, X-linked	NM_002139
Ssc.28311.1.S1_at	RCL1	RNA terminal phosphate cyclase-like 1	NM_005772
Ssc.27478.1.A1_at	RECQL	RecQ protein-like (DNA helicase Q1-like)	NM_002907
Ssc.12193.1.S1_at	REEP3	Receptor accessory protein 3	NM_001001330
Ssc.8818.1.A1_at	RFC3	Replication factor C (activator 1) 3, 38kDa	NM_002915
Ssc.8818.2.S1_at	RFC3	Replication factor C (activator 1) 3, 38kDa	NM_002915
Ssc.27374.1.A1_at	RFC5	Replication factor C (activator 1) 5, 36.5kDa	NM_001130112
Ssc.24748.1.A1_at	RFWD2	Ring finger and WD repeat domain 2	NM_001001740
Ssc.4202.1.S1_at	RFXANK	Regulatory factor X-associated ankyrin-containing protein	NM_003721
Ssc.25254.1.S1_at	RHOJ	Ras homolog gene family, member J	NM_020663
Ssc.4331.1.A1_at	RIOK1	RIO kinase 1 (Yeast)	NM_031480
Ssc.27314.1.S1_a_at	RNASEH1	Ribonuclease H1	NM_002936
Ssc.21491.1.S1_at	RNASEH2B	Ribonuclease H2, subunit B	NM_024570
Ssc.16366.1.S1_at	RND3	Rho family GTPase 3	NM_214296
Ssc.4127.1.A1_at	RND3	Rho family GTPase 3	NM_005168
Ssc.9453.1.A1_at	RND3	Rho family GTPase 3	NM_005168
Ssc.3210.1.A1_at	RNF128	Ring finger protein 128	NM_024539
Ssc.6559.1.S1_at	RPA2	Replication protein A2, 32kDa	NM_002946
Ssc.18736.1.S1_at	RPA39	RNA polymerase I subunit hrpa39	XM_001929448
Ssc.6705.1.A1_at	RPL10A	Ribosomal protein L10A	NM_007104
Ssc.4365.1.A1_at	RPL11	Ribosomal protein L11	NM_001001638
Ssc.10553.1.A1_a_at	RPL18	Ribosomal protein L18	DQ403042.1
Ssc.793.1.A1_at	RPL21	Ribosomal protein L21	NM_000982
Ssc.6925.1.A1_at	RPL22L1	Ribosomal protein L22-like 1	NM_001099645
Ssc.806.1.S1_at	RPL23	Ribosomal protein L23	NM_001129955
Ssc.1009.1.A1_at	RPL23A	Ribosomal protein L23A	XM_001928849
Ssc.14002.1.S1_at	RPL27A	Ribosomal protein L27A	NM_000990
Ssc.1500.1.S1_a_at	RPL28	Ribosomal protein L28	NM_000991
Ssc.11330.1.A1_at	RPL29	Ribosomal protein L29	NM_213950
Ssc.17228.1.S1_at	RPL35	Ribosomal protein L35	NM_214326
Ssc.13585.7.S1_a_at	RPL36A	Ribosomal protein L36A	NM_001101383
Ssc.13585.8.S1_x_at	RPL36A	Ribosomal protein L36A	NM_001101383
Ssc.12277.1.S1_at	RPL4	Ribosomal protein L4	DQ845176.1
Ssc.13304.1.A1_at	RPL7A	Ribosomal protein L7A	NM_000972
Ssc.4967.1.S1_at	RPL7L1	Ribosomal protein L7-like 1	NM_001123192
Ssc.15700.1.S1_at	RPL8	Ribosomal protein L8	NM_000973
Ssc.791.1.S1_at	RPLP2	Ribosomal protein, large, P2	NM_001004
Ssc.23868.1.A1_at	RPP21	Ribonuclease P/MRP 21kDa subunit	NM_024839.1
Ssc.13774.1.S1_at	RPS12	Ribosomal protein S12	NM_214363
Ssc.24755.1.A1_at	RPS14	Ribosomal protein S14	NM_001025070
Ssc.11132.1.S1_at	RPS18	Ribosomal protein S18	NM_213940
Ssc.13966.1.A1_s_at	RPS18	Ribosomal protein S18	NM_213940
Ssc.12073.1.A1_at	RPS2	Ribosomal protein S2	NM_002952
Ssc.842.1.A1_a_at	RPS21	Ribosomal protein S21	NM_001097480
Ssc.1194.1.S1_at	RPS25	Ribosomal protein S25	NM_001028
Ssc.9997.1.A1_at	RPS27	Ribosomal protein S27	NM_001030
Ssc.792.1.S1_at	RPS5	Ribosomal protein S5	NM_001009
Ssc.11095.1.S1_at	RPSA	Ribosomal protein SA	NM_001037146
Ssc.2915.1.S1_at	RPUSD1	RNA pseudouridylate synthase domain containing 1	NM_058192
Ssc.24912.1.S1_at	RRP12	Ribosomal RNA processing 12 homolog (S. cerevisiae)	NM_015179
Ssc.16682.1.S1_at	RRP1B	Ribosomal RNA processing 1 homolog B (S. cerevisiae)	NM_015056
Ssc.21847.1.S1_at	RRP9	Ribosomal RNA processing 9, small subunit (SSU) processome component, homolog (Yeast)	NM_004704
Ssc.24338.1.S1_at	RRS1	RRS1 ribosome biogenesis regulator homolog (S. cerevisiae)	NM_015169
Ssc.12094.1.A1_at	RSL1D1	Ribosomal L1 domain containing 1	NM_015659
Ssc.19420.1.S1_at	RUVBL1	RuvB-like 1 (E. coli)	NM_003707
Ssc.12786.1.A1_at	SAP30	Sin3A-associated protein, 30kDa	NM_003864
Ssc.11662.1.S1_at	SAP30L	SAP30-like	NM_024632
Ssc.26503.1.A1_at	SCP2	Sterol carrier protein 2	NM_001007099
Ssc.29713.1.A1_at	SFI1	SFI1 homolog, spindle assembly associated (Yeast)	XM_001924952
Ssc.3232.1.S1_at	SFRP2	Secreted frizzled-related protein 2	NM_003013
Ssc.5072.1.S1_at	SGTA	Small glutamine-rich tetratricopeptide repeat (TPR)-containing, alpha	NM_003021
Ssc.17577.1.S1_at	SHOC2	Soc-2 suppressor of clear homolog (C. Elegans)	NM_007373
Ssc.2365.1.S1_at	SIP1	Survival of motor neuron protein interacting protein 1	NM_001009182
Ssc.18635.1.S1_at	SIVA1	SIVA1, apoptosis-inducing factor	NM_006427
Ssc.27187.1.S1_at	SKA1	Spindle and kinetochore associated complex subunit 1	NM_001039535
Ssc.22067.1.A1_at	SLC16A3	Solute carrier family 16, member 3 (monocarboxylic acid transporter 4)	EU650276.1
Ssc.7570.1.A1_at	SLC1A1	Solute carrier family 1 (neuronal/epithelial high affinity glutamate transporter, system Xag), member 1	XM_001927070
Ssc.30145.1.A1_at	SLC22A15	Solute carrier family 22, member 15	NM_018420
Ssc.23629.1.A1_at	SLC34A2	Solute carrier family 33 (acetyl-CoA transporter), member 1	NM_006424
Ssc.14465.1.A1_at	SLC38A2	Solute carrier family 38, member 2	NM_018976
Ssc.6670.1.A1_at	SLC39A6	Solute carrier family 39 (zinc transporter), member 6	NM_001099406
Ssc.6670.2.S1_at	SLC39A6	Solute carrier family 39 (zinc transporter), member 6	NM_001099406
Ssc.249.1.S1_at	SMAD4	SMAD family member 4	NM_214072
Ssc.9599.1.S1_at	SMARCC1	SWI/SNF related, matrix associated, actin dependent regulator of chromatin, subfamily c, member 1	NM_003074
Ssc.3117.1.S1_at	SMO	Smoothened homolog (Drosophila)	NM_005631
Ssc.2615.1.S1_at	SNRPD1	Small nuclear ribonucleoprotein D1 polypeptide 16kDa	NM_006938
Ssc.795.1.S1_at	SNRPD2	Small nuclear ribonucleoprotein D2 polypeptide 16.5kDa	NM_004597
Ssc.24174.1.S1_at	SNRPG	Small nuclear ribonucleoprotein polypeptide G	NM_003096
Ssc.17042.1.A1_at	SOD2	Superoxide dismutase 2, mitochondrial	XM_001926440
Ssc.7399.1.A1_at	SPATA17	Spermatogenesis associated 17	NM_138796
Ssc.29591.1.A1_at	SPDYA	Speedy homolog A (Xenopus laevis)	NM_001025223
Ssc.26217.1.S1_at	SRFBP1	Serum response factor binding protein 1	NM_152546
Ssc.11558.1.S1_at	SSB	Sjogren syndrome antigen B (autoantigen La)	NM_003142
Ssc.5335.1.S1_at	SSBP1	Single-stranded DNA binding protein 1	NM_003143
Ssc.4170.1.S1_at	SSRP1	Structure specific recognition protein 1	NM_003146
Ssc.27060.1.A1_at	SSSCA1	Sjogren syndrome/scleroderma autoantigen 1	NM_006396
Ssc.2000.1.A1_at	STX3	Syntaxin 3	NM_004177
Ssc.21950.1.S1_at	SURF1	Surfeit 1	NM_003172
Ssc.26719.1.S1_at	SURF6	Surfeit 6	NM_006753
Ssc.14232.1.S1_at	SYNCRIP	Synaptotagmin binding, cytoplasmic RNA interacting protein tyrosine-rich RNA-binding protein) (GRY-RBP) (NS1-associated protein 1)	NM_006372
Ssc.14232.2.S1_at	SYNCRIP	Synaptotagmin binding, cytoplasmic RNA interacting protein tyrosine-rich RNA-binding protein) (GRY-RBP) (NS1-associated protein 1)	NM_006372
Ssc.4130.1.S1_at	SYNCRIP	Synaptotagmin binding, cytoplasmic RNA interacting protein tyrosine-rich RNA-binding protein) (GRY-RBP) (NS1-associated protein 1)	NM_006372
Ssc.6272.1.A1_at	SYNCRIP	Synaptotagmin binding, cytoplasmic RNA interacting protein tyrosine-rich RNA-binding protein) (GRY-RBP) (NS1-associated protein 1)	NM_006372
Ssc.18075.1.A1_at	TAC1	Tachykinin, precursor 1	NM_003182
Ssc.14396.1.S1_at	TAF12	TAF12 RNA polymerase II, TATA box binding protein (TBP)-associated factor, 20kDa	NM_005644
Ssc.10929.1.A1_at	TAF15	TAF15 RNA polymerase II, TATA box binding protein (TBP)-associated factor, 68kDa	NM_003487
Ssc.23252.2.S1_at	TBC1D5	TBC1 domain family, member 5	NM_014744
Ssc.7482.2.A1_a_at	TBCE	Tubulin-specific chaperone E	NM_001079515
Ssc.7482.3.S1_at	TBCE	Tubulin-specific chaperone E	NM_001079515
Ssc.18534.2.S1_at	TERF2	Telomeric repeat binding factor 2	NM_005652
Ssc.15920.1.S1_at	TFAM	Transcription factor A	NM_001130211
Ssc.25112.1.S1_at	TFAM	Transcription factor A	NM_001130211
Ssc.27653.1.S1_at	TFAM	Transcription factor A	NM_001130211
Ssc.22270.1.S1_at	TFB1M	Transcription factor B1, mitochondrial	NM_016020
Ssc.4533.1.A1_at	TFB2M	Transcription factor B2, mitochondrial	NM_022366
Ssc.22253.1.A1_at	TFDP1	Transcription factor DP-1	NM_007111
Ssc.5956.1.S1_at	TFPI2	Tissue factor pathway inhibitor 2	NM_006528
Ssc.22419.1.S1_at	THG1L	tRNA-histidine guanylyltransferase 1-like (S. cerevisiae)	NM_017872
Ssc.22419.2.A1_at	THG1L	tRNA-histidine guanylyltransferase 1-like (S. cerevisiae)	NM_017872
Ssc.29058.1.S1_at	THOC1	THO complex 1	NM_005131
Ssc.1825.1.A1_at	THOC5	THO complex 5	NM_001002877
Ssc.26424.1.S1_at	THOC5	THO complex 5	NM_001002877
Ssc.6678.1.A1_at	THOC7	THO complex 7	NM_025075
Ssc.16161.1.S1_at	THOP1	Thimet oligopeptidase	NM_214223
Ssc.5760.1.A1_at	THUMPD3	THUMP domain containing 3	NM_001114092
Ssc.1675.1.S1_at	TIMM13	Translocase of inner mitochondrial membrane 13 homolog (Yeast)	NM_012458
Ssc.21977.2.S1_at	TIMM44	Translocase of inner mitochondrial membrane 44 homolog (Yeast)	NM_006351
Ssc.2745.1.S1_a_at	TIMM50	Translocase of inner mitochondrial membrane 50 homolog (Yeast)	NM_001001563
Ssc.2745.3.S1_a_at	TIMM50	Translocase of inner mitochondrial membrane 50 homolog (Yeast)	NM_001001563
Ssc.22719.1.S1_at	TIMM8A	Translocase of inner mitochondrial membrane 8 homolog (Yeast)	NM_004085
Ssc.15531.1.S1_at	TIMM9	Translocase of inner mitochondrial membrane 9 homolog (Yeast)	NM_012460
Ssc.5164.1.S1_at	TIPIN	TIMELESS interacting protein	NM_017858
Ssc.25108.1.A1_a_at	TJP2	Tight junction protein 2 (zona occludens 2)	NM_004817
Ssc.10427.2.A1_at	TMED5	Transmembrane emp24 protein transport domain containing 5	NM_016040
Ssc.12934.1.S1_at	TMEM126A	Transmembrane protein 126A	NM_032273
Ssc.7474.1.A1_at	TMEM159	Transmembrane protein 159	NM_020422
Ssc.12952.1.S1_at	TMEM184C	Transmembrane protein 184C	NM_018241
Ssc.27416.1.S1_at	TMEM186	Transmembrane protein 186	NM_015421
Ssc.11616.1.S1_at	TMEM223	Transmembrane protein 223	BC020914.1
Ssc.24100.2.S1_at	TMEM70	Transmembrane protein 70	NM_001040613
Ssc.24702.1.S1_at	TMTC4	Transmembrane and tetratricopeptide repeat containing 4	NM_001079669
Ssc.19615.1.A1_a_at	TNNT3	Troponin T type 3 (skeletal, fast)	NM_001042780
Ssc.24990.1.S1_at	TOMM70A	Translocase of outer mitochondrial membrane 70 homolog A (S. cerevisiae)	NM_014820
Ssc.14997.1.A1_at	TRIM27	Tripartite motif-containing 27	NM_006510.4
Ssc.19333.2.S1_a_at	TRIM27	Tripartite motif-containing 27	NM_006510.4
Ssc.848.1.S1_at	TRIP13	Thyroid hormone receptor interactor 13	NM_004237
Ssc.21631.1.A1_at	TRMT1	TRM1 tRNA methyltransferase 1 homolog (S. cerevisiae)	NM_017722
Ssc.17276.2.S1_at	TRMT6	tRNA methyltransferase 6	NM_015939
Ssc.29839.1.A1_at	TROVE2	Trove domain family, member 2	NM_001042369
Ssc.18370.1.A1_at	TSFM	Ts translation elongation factor, mitochondrial	NM_005726
Ssc.10151.2.S1_s_at	TSN	Translin	NM_004622.2
Ssc.22376.1.A1_at	TSR1	TSR1, 20S rRNA accumulation, homolog (Yeast)	NM_018128
Ssc.22443.2.A1_at	TSR1	TSR1, 20S rRNA accumulation, homolog (Yeast)	NM_018128
Ssc.17546.1.A1_at	TTC13	Tetratricopeptide repeat domain 3	NM_001122835
Ssc.15736.2.A1_at	TTC3	Tetratricopeptide repeat domain 3	NM_001001894
Ssc.6934.2.A1_at	TYMS	Thymidine phosphorylase	NM_001071
Ssc.6934.3.S1_at	TYMS	Thymidine phosphorylase	NM_001071
Ssc.13681.1.S1_at	UBA6	Ubiquitin-like modifier activating enzyme 6	NM_018227
Ssc.24599.1.S1_at	UBE2CBP	Ubiquitin-conjugating enzyme E2C binding protein	NM_198920
Ssc.8565.1.S1_at	UBE2K	Ubiquitin-conjugating enzyme E2K	NM_001111113
Ssc.12905.1.S1_at	UBE2Q2	Ubiquitin-conjugating enzyme E2Q family member 2	NM_173469
Ssc.24998.1.S1_a_at	UBFD1	Ubiquitin-binding protein homolog	NM_019116
Ssc.6296.1.S1_at	UBL7	Ubiquitin-like 7	NM_032907
Ssc.13158.1.A1_at	UBR5	Ubiquitin protein ligase E3 component n-recognin 5	NM_015902
Ssc.17490.1.S1_at	UGT8	UDP glycosyltransferase 8	NM_001083635
Ssc.27995.1.A1_at	UHRF1	Ubiquitin-like with PHD and ring finger domains 1	NM_001048201
Ssc.7768.1.A1_at	UHRF1BP1L	UHRF1 binding protein 1-like	NM_001006947
Ssc.11231.1.A1_at	UHRF2	Ubiquitin-like with PHD and ring finger domains 2	NM_152896
Ssc.24289.1.A1_at	UHRF2	Ubiquitin-like with PHD and ring finger domains 2	NM_152896
Ssc.1601.1.S1_at	UMPS	Uridine monophosphate synthetase	NM_000373
Ssc.26300.2.S1_at	UNC93B3	Unc-93 homolog B3 (C. Elegans)	NM_030930
Ssc.6123.1.S1_at	UQCR	Ubiquinol-cytochrome C reductase, complex III subunit XI	NM_006830
Ssc.27398.1.S1_at	URB1	URB1 ribosome biogenesis 1 homolog (S. cerevisiae)	NM_014825
Ssc.26407.1.S1_at	USP28	Ubiquitin specific peptidase 28	NM_020886
Ssc.27243.1.S1_at	USP3	Ubiquitin specific peptidase 3	NM_006537
Ssc.27243.2.A1_at	USP3	Ubiquitin specific peptidase 3	NM_006537
Ssc.6901.3.A1_a_at	USP40	Ubiquitin specific peptidase 40	NM_018218
Ssc.2886.1.S1_at	UTP14A	UTP14, U3 small nucleolar ribonucleoprotein, homolog A (Yeast)	NM_006649
Ssc.24741.1.A1_at	UTRN	Utrophin	NM_007124
Ssc.13817.1.A1_at	VDAC5P	Voltage-dependent anion channel 5, pseudogene	NM_214364
Ssc.29428.1.A1_at	VPS45	Vacuolar protein sorting 45	NM_007259
Ssc.24353.2.S1_at	VRK1	Vaccinia related kinase 1	NM_003384
Ssc.11935.1.A1_at	WAC	WW domain containing adaptor with coiled-coil	NM_016628
Ssc.5281.1.A1_at	WDR12	WD repeat domain 12	NM_018256
Ssc.25783.1.S1_at	WDR26	WD repeat domain 26	NM_001115113
Ssc.24955.1.S1_at	WDR3	WD repeat domain 3	NM_006784
Ssc.14099.1.A1_at	WDR33	WD repeat domain 33	NM_001006623
Ssc.29545.1.A1_at	WDR43	WD repeat domain 43	NM_015131
Ssc.24364.1.S1_at	WDR46	WD repeat domain 46	NM_005452.5
Ssc.11441.1.S1_at	WDR5	WD repeat domain 5	NM_017588
Ssc.11198.1.S1_at	WDR53	WD repeat domain 53	NM_182627
Ssc.6568.1.S1_at	WDR74	WD repeat domain 74	NM_018093
Ssc.9374.2.S1_a_at	WIPI2	WD repeat domain, phosphoinositide interacting 2	NM_001033518
Ssc.27747.1.S1_at	WNT2B	Wingless-type MMTV integration site family, member 2B	NM_004185
Ssc.16915.1.S1_at	XPO5	Exportin 5	NM_020750
Ssc.23884.1.S1_at	XPO5	Exportin 5	NM_020750
Ssc.23884.2.S1_a_at	XPO5	Exportin 5	NM_020750
Ssc.7627.1.A1_a_at	XRN2	5'-3' exoribonuclease 2	NM_012255
Ssc.6973.1.A1_at	YME1L1	YME1-like 1 (S. cerevisiae)	NM_014263
Ssc.24950.1.S1_at	ZBTB1	Zinc finger and BTB domain containing 1	NM_001123329
Ssc.9502.1.A1_at	ZC3H14	Zinc finger CCCH-type containing 14	NM_024824
Ssc.1132.1.S1_at	ZC3HC1	Zinc finger, C3HC-type containing 1	NM_016478
Ssc.2316.1.S1_at	ZDHHC16	Zinc finger, DHHC-type containing 16	NM_032327
Ssc.13616.1.S1_at	ZFP106	Znc finger protein 106 homolog (Mouse)	NM_022473
Ssc.27533.1.A1_at	ZFP106	Znc finger protein 106 homolog (Mouse)	NM_022473
Ssc.27092.1.A1_at	ZFP90	Zinc finger protein 90 homolog (Mouse)	NM_133458.2
Ssc.6436.2.S1_at	ZNF146	Zinc finger protein 146	NM_001099638
Ssc.13057.1.A1_at	ZNF207	Zinc finger protein 207	NM_001032293
Ssc.11876.1.A1_at	ZNF232	Zinc finger protein 232	NM_014519
Ssc.19217.1.A1_at	ZNF280C	Zinc finger protein 280C	NM_017666
Ssc.7036.2.S1_at	ZNF32	Zinc finger protein 32	NM_001005368
Ssc.27888.1.A1_at	ZNHIT3	Zinc finger, HIT type 3	NM_004773
Ssc.24258.1.S1_at	ZWILCH	Zwilch, kinetochore associated, homolog (Drosophila)	NM_017975

## Sheet: C7
ID	Gene Symbol	Gene Title	RefSeq ID
Ssc.827.1.A1_at	A4GALT	Alpha 1,4-galactosyltransferase	NM_017436
Ssc.19561.2.S1_at	AAAS	Achalasia, adrenocortical insufficiency, alacrimia (Allgrove, triple-A)	NM_015665
Ssc.4088.1.S1_at	ABCB8	ATP-binding cassette, sub-family B (MDR/TAP), member 8	NM_007188
Ssc.1504.1.S1_at	ABCF1	ATP-binding cassette sub-family E member 1	NM_001025091.1
Ssc.21197.1.A1_at	ABCF2	ATP-binding cassette sub-family E member 2	NM_005692
Ssc.24385.1.S1_a_at	ABHD11	Abhydrolase domain containing 11	NM_148912
Ssc.30703.1.S1_at	ABI2	Abl-interactor	NM_005759
Ssc.4223.1.S1_at	ACTR1B	Actin-related protein 1-beta	NM_005735
Ssc.4223.2.S1_at	ACTR1B	Actin-related protein 1-beta	NM_005735
Ssc.1703.1.S1_at	ADAMTS17	ADAM metallopeptidase with thrombospondin type 1 motif, 17	NM_139057
Ssc.20966.1.S1_at	ADK	Adenosine kinase	NM_001123
Ssc.20966.2.A1_at	ADK	Adenosine kinase	NM_001123
Ssc.4031.2.S1_at	ADPRHL2	ADP-ribosylhydrolase like 2	NM_017825
AFFX-r2-TagH_at	AFFX-r2-TagH	AFFX-r2-TagH	Null
AFFX-Ss_Angioten_M_s_at	AFFX-Ss_Angioten_M	AFFX-Ss_Angioten_M	Null
AFFX-Ss_CTLA4recp_3_s_at	AFFX-Ss_CTLA4recp_3	AFFX-Ss_CTLA4recp_3	Null
AFFX-Ss_CTLA4recp_M_s_at	AFFX-Ss_CTLA4recp_M	AFFX-Ss_CTLA4recp_M	Null
Ssc.25226.1.S1_at	AFMID	Arylformamidase	NM_001010982
Ssc.6174.1.A1_at	AGBL5	ATP/GTP binding protein-like 5	NM_001035507
Ssc.25474.1.S1_at	AGPS	Alkylglycerone phosphate synthase	NM_003659
Ssc.21113.1.A1_at	AK3L1	Adenylate kinase 3-like 1	NM_001005353.1
Ssc.3321.1.A1_at	ALDH18A1	Aldehyde dehydrogenase 18 family, member A1	NM_001017423
Ssc.22010.1.A1_at	ALDH1L2	Aldehyde dehydrogenase 1 family, member L2	NM_001034173
Ssc.24377.1.S1_at	ALG12	Asparagine-linked glycosylation 12, alpha-1,6-mannosyltransferase homolog (S. cerevisiae)	NM_024105
Ssc.15448.2.S1_a_at	ALG14	Asparagine-linked glycosylation 14 homolog (S. cerevisiae)	NM_144988
Ssc.22333.2.A1_at	ALG2	Asparagine-linked glycosylation 2	NM_001101029
Ssc.6733.1.S1_at	AMD1	Adenosylmethionine decarboxylase 1	NM_001033059
Ssc.7298.1.A1_at	AMD1	Adenosylmethionine decarboxylase 1	NM_001033059
Ssc.11955.1.A1_at	AMFR	Autocrine motility factor receptor	NM_001144
Ssc.22708.1.A1_at	AMN	Amnionless homolog (Mouse)	NM_030943
Ssc.9278.1.A1_at	ANGPTL2	Angiopoietin-like 2	NM_012098
Ssc.22712.1.S1_at	ANKS1B	Ankyrin repeat and sterile alpha motif domain containing 1B	NM_020140
Ssc.21901.1.S1_at	ANKS6	Ankyrin repeat and sterile alpha motif domain containing 6	NM_173551
Ssc.16545.1.S1_at	AP1S1	Adaptor-related protein complex 1, sigma 1 subunit	NM_001283
Ssc.5231.1.S1_at	AP3S1	Adaptor-related protein complex 3, sigma 1 subunit	NM_001284
Ssc.2295.1.S1_at	AP4M1	Adaptor-related protein complex 4, mu 1 subunit	NM_001042535
Ssc.2191.1.S1_at	APRT	Adenine phosphoribosyltransferase	NM_000485
Ssc.21970.1.S1_at	ARD1A	N(alpha)-acetyltransferase 10, NatA catalytic subunit	NM_003491
Ssc.6560.1.S1_at	ARFGAP3	ADP-ribosylation factor gtpase activating protein 3	NM_014570
Ssc.6560.2.S1_at	ARFGAP3	ADP-ribosylation factor gtpase activating protein 3	NM_014570
Ssc.7546.1.A1_at	ARHGAP11A	Rho GTPase activating protein 11A	NM_014783
Ssc.9402.1.A1_at	ARHGEF10	Rho guanine nucleotide exchange factor (GEF) 10	NM_014629
Ssc.8366.1.S1_at	ARL1	ADP-ribosylation factor-like 1	NM_001031784
Ssc.16693.1.S1_at	ARL2BP	ADP-ribosylation factor-like 2 binding protein	NM_012106
Ssc.19613.1.S1_at	ARMC6	Armadillo repeat containing 6	NM_033415
Ssc.19613.3.A1_at	ARMC6	Armadillo repeat containing 6	NM_033415
Ssc.23791.1.S1_at	ARNT	Aryl hydrocarbon receptor nuclear translocator	XM_001929669
Ssc.12809.4.S1_a_at	ASAP3	ArfGAP with SH3 domain, ankyrin repeat and PH domain 3	NM_017707.3
Ssc.13633.1.A1_at	ASCC3	Activating signal cointegrator 1 complex subunit 3	NM_006828
Ssc.19698.1.S1_at	ASCT1	Neutral amino acid transporter ASCT1	AY375264.1
Ssc.20050.1.S1_at	ASF1B	ASF1 anti-silencing function 1 homolog B (S. Cerevisiae)	NM_001137625
Ssc.11609.1.A1_at	ASNS	Asparagine synthetase	NM_001673
Ssc.23947.1.A1_at	ASNSD1	Asparagine synthetase domain containing 1	NM_019048
Ssc.7062.1.A1_at	ASNSD1	Asparagine synthetase domain containing 1	NM_019048
Ssc.19190.1.A1_at	ASPHD2	Aspartate beta-hydroxylase domain containing 2	NM_020437
Ssc.5529.1.A1_at	ASTN2	Astrotactin 2	NM_014010
Ssc.31125.1.A1_at	ATG7	ATG7 autophagy related 7 homolog (S. Cerevisiae)	NM_006395
Ssc.13837.1.S1_at	ATOX1	ATX1 antioxidant protein 1 homolog (Yeast)	NM_004045
Ssc.18752.1.A1_at	ATP13A2	ATPase type 13A2	NM_022089
Ssc.18752.2.S1_at	ATP13A2	ATPase type 13A2	NM_022089
Ssc.227.1.S1_at	ATP4B	ATPase, H+/K+ exchanging, beta polypeptide	NM_001001258
Ssc.17253.1.S1_at	ATP5G2	ATP synthase, H+ transporting, mitochondrial F0 complex, subunit C2 (subunit 9)	DQ629151.1
Ssc.23936.2.S1_a_at	ATP5I	ATP synthase, H+ transporting, mitochondrial F0 complex, subunit E	NM_007100
Ssc.4659.1.S1_at	ATPAF1	ATP synthase mitochondrial F1 complex assembly factor 1	NM_001042546
Ssc.13873.1.A1_at	ATPIF1	Atpase inhibitory factor 1	NM_001097486
Ssc.8401.1.A1_at	ATXN1	Ataxin 1	NM_000332
Ssc.25165.1.A1_at	ATXN7L3	Ataxin 7-like 3	NM_001098833
Ssc.16683.1.S1_at	AUP1	Ancient ubiquitous protein 1	NM_181575
Ssc.18226.1.S1_at	AURKAIP1	Aurora kinase A interacting protein 1	NM_001127229
Ssc.22006.2.S1_at	AVEN	Apoptosis, caspase activation inhibitor	NM_020371
Ssc.24686.1.A1_at	B3GALNT2	UDP-GalNac:betaGlcNac beta 1,3-galactosaminyltransferase, polypeptide 2	NM_152490
Ssc.4852.2.S1_a_at	B3GALT6	UDP-Gal:betaGal beta 1,3-galactosyltransferase polypeptide 6	NM_080605
Ssc.8423.1.S1_at	BACE1	Beta-site APP-cleaving enzyme 1	NM_012104
Ssc.28266.1.A1_at	BACH2	BTB and CNC homology 1, basic leucine zipper transcription factor 2	NM_021813
Ssc.27890.1.S1_at	BAT4	HLA-B associated transcript 4	NM_001145383
Ssc.11489.1.A1_at	BCAS3	Breast carcinoma amplified sequence 3	NM_001099432
Ssc.3173.1.S1_at	BCKDK	Branched chain ketoacid dehydrogenase kinase	NM_001122957
Ssc.26780.1.S1_at	BCL2L12	BCL2-like 12 (proline rich)	NM_001040668
Ssc.2416.1.S1_at	BDH2	3-hydroxybutyrate dehydrogenase, type 2	NM_020139
Ssc.14022.1.S1_at	BET1	Bet1 homolog (S. Cerevisiae)	NM_005868
Ssc.9880.1.A1_at	BFAR	Bifunctional apoptosis regulator	NM_016561
Ssc.6752.1.S1_at	BIVM	Basic, immunoglobulin-like variable motif containing	NM_017693
Ssc.16443.1.S1_at	BNIP3	BCL2/adenovirus E1B 19kDa interacting protein 3	NM_004052
Ssc.898.1.S1_at	BOLA1	BolA homolog 1 (E. coli)	NM_016074
Ssc.23818.1.S1_at	BOP1	Block of proliferation 1	NM_015201
Ssc.23818.2.S1_at	BOP1	Block of proliferation 1	NM_015201
Ssc.3762.1.A1_at	BPNT1	3'(2'), 5'-bisphosphate nucleotidase 1	NM_006085
Ssc.4836.1.S1_at	BRP44	Brain protein 44	NM_015415
Ssc.27794.1.S1_at	BRPF1	Bromodomain and PHD finger containing, 1	NM_001003694
Ssc.7195.2.S1_at	BUB1	Budding uninhibited by benzimidazoles 1 homolog (Yeast)	NM_004336
Ssc.19408.2.A1_at	C10orf35	Chromosome 10 open reading frame 35	NM_145306
Ssc.19626.2.S1_at	C10orf76	Chromosome 10 open reading frame 76	NM_024541
Ssc.3768.1.S1_at	C11orf48	Chromosome 11 open reading frame 48	NM_024099
Ssc.28520.1.S1_at	C12orf30	Chromosome 12 open reading frame 30	NM_024953
Ssc.28904.1.S1_at	C14orf166	Chromosome 14 open reading frame 166	NM_016039
Ssc.28004.1.A1_at	C15orf23	Chromosome 15 open reading frame 23	NM_033286
Ssc.3023.1.A1_at	C15orf41	Chromosome 15 open reading frame 41	NM_001130010
Ssc.17393.1.S1_at	C16orf13	Chromosome 16 open reading frame 13	NM_001040160
Ssc.24375.1.S1_at	C16orf68	Chromosome 16 open reading frame 68	NM_024109
Ssc.11492.1.S1_at	C17orf91	Chromosome 17 open reading frame 91	NM_001001870
Ssc.4092.1.S1_at	C19orf10	Chromosome 19 open reading frame 10	NM_019107
Ssc.2163.1.A1_at	C19orf24	Chromosome 19 open reading frame 24	NM_017914
Ssc.2901.1.S1_at	C19orf50	Chromosome 19 open reading frame 50	NM_024069
Ssc.2262.1.S1_a_at	C19orf56	Chromosome 19 open reading frame 56	NM_016145
Ssc.13219.1.S1_at	C1GALT1C1	C1GALT1-specific chaperone 1	NM_001011551
Ssc.15231.1.S1_at	C1orf123	Chromosome 1 open reading frame 123	NM_017887
Ssc.5352.1.A1_at	C1orf27	Chromosome 1 open reading frame 27	NM_017847
Ssc.7184.1.A1_at	C1orf27	Chromosome 1 open reading frame 27	NM_017847
Ssc.7184.2.A1_at	C1orf27	Chromosome 1 open reading frame 27	NM_017847
Ssc.7053.1.S1_at	C20orf24	Chromosome 20 open reading frame 24	NM_018840
Ssc.3560.2.S1_a_at	C20orf27A	Chromosome 20 open reading frame 27A	NM_001039140
Ssc.5861.3.S1_at	C20orf4	Chromosome 20 open reading frame 4	NM_015511
Ssc.5319.2.S1_at	C22orf28	Chromosome 2 open reading frame 28	NM_014306
Ssc.3914.1.S1_at	C2orf7	Chromosome 2 open reading frame 7	NM_032319
Ssc.12403.1.A1_at	C3orf31	Chromosome 3 open reading frame 31	NM_138807
Ssc.12403.2.S1_at	C3orf31	Chromosome 3 open reading frame 31	NM_138807
Ssc.4555.1.S1_at	C3orf39	Chromosome 3 open reading frame 39	NM_032806
Ssc.9426.1.A1_at	C4orf3	Chromosome 4 open reading frame 3	NM_001170330.1
Ssc.20891.1.S1_at	C5orf36	Chromosome 5 open reading frame 36	NM_173665
Ssc.6777.1.A1_at	C6	Complement component C6	NM_001097449
Ssc.20538.1.A1_at	C6orf125	Chromosome 6 open reading frame 125	NM_032340
Ssc.25618.1.S1_at	C6orf64	Chromosome 6 open reading frame 64	NM_018322
Ssc.14322.1.A1_at	C7orf10	Chromosome 7 open reading frame 10	NM_024728.1
Ssc.20362.1.S1_at	C7orf59	Chromosome 7 open reading frame 59	NM_001008395
Ssc.27897.1.S1_at	C8orf30A	Chromosome 8 open reading frame 30A	NM_016458
Ssc.13156.1.A1_at	C8orf4	Chromosome 8 open reading frame 4	NM_020130
Ssc.13156.2.S1_at	C8orf4	Chromosome 8 open reading frame 4	NM_020130
Ssc.3004.2.S1_at	C9orf16	Chromosome 9 open reading frame 16	NM_024112
Ssc.7389.1.A1_at	C9orf41	Chromosome 9 open reading frame 41	NM_152420.1
Ssc.19249.2.S1_a_at	C9orf6	Chromosome 9 open reading frame 6	NM_017832
Ssc.19435.1.S1_at	C9orf86	Chromosome 9 open reading frame 80	NM_017995
Ssc.11149.1.S1_at	CA9	Carbonic anhydrase IX	NM_001216
Ssc.31186.1.S1_at	CABC1	Chaperone, ABC1 activity of bc1 complex homolog (S. pombe)	NM_020247
Ssc.28609.1.S1_at	CABLES2	CDK5 and Abl enzyme substrate 2	NM_031215
Ssc.18360.1.S1_at	CAPG	CAP, adenylate cyclase-associated protein, 2 (Yeast)	NM_001747
Ssc.21376.1.S1_at	CARD10	Caspase recruitment domain family, member 10	NM_014550
Ssc.18058.1.S1_at	CARD9	Caspase recruitment domain family, member 16	NM_052813
Ssc.14185.1.A1_at	CBL	CAS-BR-M (murine) ecotropic retroviral transforming sequence	NM_005188
Ssc.6210.1.S1_at	CBLN1	Cerebellin 1 precursor	NM_004352
Ssc.8125.1.A1_at	CBX6	Chromobox homolog 6	NM_014292
Ssc.4325.1.S1_at	CCBL2	Cysteine conjugate-beta lyase 2	NM_001008661
Ssc.30863.1.S1_at	CCDC109B	Coiled-coil domain containing 109B	NM_017918
Ssc.28204.1.A1_at	CCDC123	Coiled-coil domain containing 123	NM_032816
Ssc.17472.1.S1_at	CCDC127	Coiled-coil domain containing 127	NM_145265
Ssc.19940.1.S1_at	CCDC5	Coiled-coil domain containing 5	NM_138443
Ssc.27630.1.S1_at	CCDC76	Coiled-coil domain containing 76	NM_019083
Ssc.15749.1.S1_at	CCND2	Cyclin D2	NM_214088
Ssc.18187.1.A1_at	CCNE1	Cyclin E1	NM_001238
Ssc.18187.2.S1_at	CCNE1	Cyclin E1	NM_001238
Ssc.873.1.S1_at	CDC2	Cell division cycle 2, G1 to S and G2 to M	NM_001159304
Ssc.17001.1.S1_at	CDC20	Cell division cycle 20 homolog (S. cerevisiae)	NM_001123094
Ssc.10489.1.A1_at	CDC27	Cell division cycle 27 homolog (S. cerevisiae)	NM_001114091
Ssc.28008.1.A1_at	CDC2L2	Cell division cycle 2-like 2 (PITSLRE proteins)	NM_024011
Ssc.13830.1.S1_at	CDC34	Cell division cycle 34 homolog (S. cerevisiae)	NM_004359
Ssc.24671.1.S1_at	CDC42BPA	CDC42 binding protein kinase alpha (DMPK-like)	NM_003607
Ssc.17268.1.A1_at	CDC42EP5	CDC42 effector protein (Rho GTPase binding) 5	NM_145057
Ssc.18198.1.S1_at	CDCA3	Cell division cycle associated 3	NM_031299
Ssc.22074.1.S1_at	CDCA7L	Cell division cycle associated 7-like	NM_001127370
Ssc.12576.1.A1_at	CDGSH	CDGSH iron sulfur domain 3	Null
Ssc.16149.1.S1_at	CDH15	Cadherin 15, type 1, M-cadherin (myotubule)	AF033826.1
Ssc.21033.2.S1_at	CDIPT	CDP-diacylglycerol--inositol 3-phosphatidyltransferase (phosphatidylinositol synthase)	NM_006319
Ssc.3548.1.S1_at	CDKAL1	CDK5 regulatory subunit associated protein 1-like 1	NM_017774
Ssc.25152.1.S1_at	CDKN2AIPNL	CDKN2A interacting protein N-terminal like	NM_080656
Ssc.3587.1.A1_at	CDT1	Chromatin licensing and DNA replication factor	NM_030928
Ssc.15576.1.S1_at	CEBPG	CCAAT/enhancer binding protein (C/EBP), gmma	NM_001806
Ssc.5797.1.A1_at	CECR5	Cat eye syndrome chromosome region, candidate 5	NM_017829
Ssc.22917.1.S1_at	CEL	Carboxyl ester lipase (bile salt-stimulated lipase)	NM_001807
Ssc.3705.1.A1_at	CELSR1	Cadherin, EGF LAG seven-pass G-type receptor 1 (flamingo homolog, Drosophila)	NM_014246
Ssc.24183.1.S1_at	CENPN	Centromere protein N	NM_001100624
Ssc.22761.1.S1_at	CFL2	Cofilin 2	NM_001025215
Ssc.5400.1.S1_at	CGRRF1	Cell growth regulator with ring finger domain 1	NM_006568
Ssc.27216.1.S1_at	CHAC2	ChaC, cation transport regulator homolog 2 (E. coli)	NM_001008708
Ssc.19354.2.S1_at	CHCHD4	Coiled-coil-helix-coiled-coil-helix domain containing 4	NM_001098502
Ssc.16403.1.S1_at	CHCHD5	Coiled-coil-helix-coiled-coil-helix domain containing 5	NM_001009880
Ssc.9510.1.S1_at	CHCHD5	Coiled-coil-helix-coiled-coil-helix domain containing 5	NM_032309
Ssc.25044.3.A1_a_at	CHD4	Chromodomain helicase DNA binding protein 4	NM_001273
Ssc.14297.1.S1_at	CHURC1	Churchill domain containing 1	NM_145165
Ssc.19842.1.S1_at	CLDN2	Claudin-2	NM_020384
Ssc.5.1.S1_a_at	CLEC5A	C-type lectin domain family 5, member A	NM_213990
Ssc.30715.1.S1_at	CLPTM1L	Cisplatin resistance related protein CRR9P	NM_030782
Ssc.24668.1.A1_at	CMC1	COX assembly mitochondrial protein homolog (S. cerevisiae)	NM_182523
Ssc.6495.1.S1_at	CNIH	Cornichon homolog (Drosophila)	NM_005776
Ssc.5269.1.S1_at	CNPY2	Canopy 2 homolog (zebrafish)	NM_014255
Ssc.14299.1.A1_at	COL8A1	Collagen, type VIII, alpha 1	NM_001850
Ssc.19600.1.S1_at	COMMD5	Comm domain containing 3	NM_001081003
Ssc.15431.1.S1_at	COPB1	Coatomer protein complex, subunit beta 1	NM_016451
Ssc.2442.1.S1_at	COPB1	Coatomer protein complex, subunit beta 1	NM_016451
Ssc.17285.1.A1_at	COPS5	COP9 constitutive photomorphogenic homolog subunit 5	NM_001105300
Ssc.11906.1.S1_at	COPZ1	Coatomer protein complex, subunit zeta 1	NM_016057
Ssc.8827.1.A1_at	CREB1	cAMP responsive element binding protein 1	NM_004379
Ssc.16157.1.S1_at	CRP	C-reactive protein	NM_213844
Ssc.9178.1.S1_at	CRY	CRY protein	NM_213881
Ssc.14524.1.S1_at	CTSL2	Cathepsin L	NM_213892
Ssc.26846.1.S1_at	CYFIP1	Cytoplasmic FMR1 interacting protein 1	NM_014608
Ssc.6309.1.S1_at	CYP27C1	Cytochrome p450, family 27, subfamily C, polypeptide 1	NM_001001665
Ssc.30799.1.A1_at	DACH1	Dachshund homolog 1 (Drosophila)	NM_004392
Ssc.11184.1.S1_at	DAD1	Defender against cell death 1	NM_213944
AFFX-r2-Bs-dap-5_at	dapB	dapB	Null
AFFX-Ssc-r2-Bs-dap-5_at	dapB	dapB	Null
Ssc.2452.1.A1_at	DCP2	DCP2 decapping enzyme homolog (S. Cerevisiae)	NM_152624
Ssc.2007.1.S1_at	DCTD	DCMP deaminase	NM_001012732
Ssc.878.1.S1_at	DCTN2	Dynactin 2	NM_006400
Ssc.13696.1.A1_at	DDIT4L	DNA-damage-inducible transcript 4-like	NM_145244
Ssc.12294.1.A1_at	DDX19A	DEAD (Asp-Glu-Ala-Asp) box polypeptide 19A	NM_018332
Ssc.18350.1.S1_at	DEAF1	Deformed epidermal autoregulatory factor 1 (Drosophila)	NM_021008
Ssc.18825.1.A1_a_at	DERL3	Der1-like domain family, member 3	NM_001002862
Ssc.189.1.S1_at	DGAT	Diacylglycerol acyltransferase	NM_214051
Ssc.24439.1.A1_at	DHDDS	Dehydrodolichyl diphosphate synthase	NM_024887
Ssc.2966.2.S1_at	DHRS1	Dehydrogenase/reductase (SDR family) member 1	NM_138452
Ssc.2966.3.S1_a_at	DHRS1	Dehydrogenase/reductase (SDR family) member 1	NM_138452
Ssc.26927.1.S1_at	DNAH8	Dynein, axonemal, heavy polypeptide 8	NM_001371
Ssc.19631.1.S1_at	DNAJA3	DnaJ (Hsp40) homolog, subfamily A, member 4	NM_005147
Ssc.12383.1.A1_at	DNAJC16	DnaJ (Hsp40) homolog, subfamily C, member 16	NM_015291
Ssc.16454.1.S1_at	DNAJC2	DnaJ (Hsp40) homolog, subfamily C, member 2	NM_001129887
Ssc.28492.1.S1_at	DNAJC2	DnaJ (Hsp40) homolog, subfamily C, member 2	NM_001129887
Ssc.25237.1.S1_at	DNAJC21	DnaJ homology subfamily A member 21	NM_001012339
Ssc.7733.2.A1_at	DNAJC24	DnaJ (Hsp40) homolog, subfamily C, member 24	NM_181706
Ssc.3581.1.S1_at	DNPEP	Aspartyl aminopeptidase	NM_012100
Ssc.28912.1.S1_at	DOLK	Dolichol kinase	NM_014908
Ssc.29222.1.S1_at	DOPEY1	Dopey family member 1	NM_015018
Ssc.29222.2.S1_at	DOPEY1	Dopey family member 1	NM_015018
Ssc.5477.1.A1_at	DPAGT1	Dolichyl-phosphate (UDP-N-acetylglucosamine) N-acetylglucosaminephosphotransferase 1 (GlcNAc-1-P transferase)	NM_001382
Ssc.3584.1.S1_at	DSG2	Desmoglein 2	NM_001943
Ssc.3584.2.S1_at	DSG2	Desmoglein 2	NM_001943
Ssc.3584.3.S1_at	DSG2	Desmoglein 2	NM_001943
Ssc.31198.2.S1_at	DUS3L	Dihydrouridine synthase 3-like (S. cerevisiae)	NM_020175
Ssc.6394.1.S1_at	DZIP1	DAZ interacting protein 1	NM_014934
Ssc.1859.1.S1_at	E2F1	E2F transcription factor 1	NM_005225
Ssc.22727.1.A1_at	E2F3	E2F transcription factor 3	NM_001949
Ssc.29094.1.A1_at	ECT2	Epithelial cell transforming sequence 2 oncogene	NM_018098
Ssc.7376.1.A1_at	EDEM2	ER degradation enhancer, mannosidase alpha-like 2	NM_018217
Ssc.17324.1.A1_at	EEF1A2	Eukaryotic translation elongation factor 1 alpha 2	NM_001958
RPTR-Ssc-AB076373-2_s_at	EGFP	EGFP	Null
Ssc.12886.1.A1_at	EGLN3	EGL nine homolog 3 (C. Elegans)	NM_022073
Ssc.11362.2.S1_at	EI24	Etoposide induced 2.4 mRNA	NM_001007277
Ssc.27483.2.S1_at	EIF2B1	Eukaryotic translation initiation factor 2B, subunit 1 alpha, 26kDa	NM_001414
Ssc.3664.1.S1_at	EIF2B5	Eukaryotic translation initiation factor 2B, subunit 5 epsilon, 82kDa	NM_003907
[truncated: 689 more rows]

## Sheet: C8
ID	Gene Symbol	Gene Title	RefSeq ID
[truncated: 893 more rows]
