# Supplementary material for: Analysis of Stage-Specific Gene Expression Profiles in the Uterine Endometrium during Pregnancy in Pigs
Source: PLoS One. 2015 Nov 18;10(11):e0143436. doi: 10.1371/journal.pone.0143436 (PMC4651506; doi:10.1371/journal.pone.0143436)
Supplement: S4 Table — (XLSX) [file pone.0143436.s004.xlsx]

## Sheet: C1
Annotation Cluster 1	Enrichment Score: 6.21101999163434
Category	Term	Count	Genes	Benjamini
GOTERM_BP_5	GO:0001568~blood vessel development	24	HTATIP2,FLT1,EPAS1,TGFBR1,EDN1,TGFBR2,ENPEP,GJA4,GJA5,JUNB,CTNNB1,THY1,KDR,MAP3K7,PSEN1,HMOX1,AGT,RHOB,TGFBR3,NOS3,LOX,THBS1,FGF2,ENG	0.000194889
GOTERM_BP_5	GO:0001944~vasculature development	24	HTATIP2,FLT1,EPAS1,TGFBR1,EDN1,TGFBR2,ENPEP,GJA4,GJA5,JUNB,CTNNB1,THY1,KDR,MAP3K7,PSEN1,HMOX1,AGT,RHOB,TGFBR3,NOS3,LOX,THBS1,FGF2,ENG	0.000151395
GOTERM_BP_5	GO:0048514~blood vessel morphogenesis	19	HTATIP2,FLT1,EPAS1,TGFBR1,TGFBR2,EDN1,ENPEP,JUNB,CTNNB1,THY1,KDR,MAP3K7,HMOX1,AGT,RHOB,NOS3,THBS1,FGF2,ENG	0.00202798
Annotation Cluster 2	Enrichment Score: 4.421205283701597
Category	Term	Count	Genes	Benjamini
GOTERM_BP_5	GO:0030003~cellular cation homeostasis	21	KCNMA1,C7,CCL2,ACO1,EDN1,CD24L4,CCL19,PPT1,APLP2,EDNRB,PSEN1,TFRC,ADM,CCR5,CXCL13,PLN,AGT,F2,PLCG2,SLC40A1,CLN5	0.00179093
GOTERM_BP_5	GO:0050801~ion homeostasis	27	C7,CCL2,EDN1,CD24L4,PPT1,APLP2,EDNRB,HMOX1,AGT,KCNMA1,GLRB,ACO1,GRIN2A,CCL19,CPS1,AFG3L2,KDR,ADM,PSEN1,TFRC,CCR5,CXCL13,PLN,F2,PLCG2,SLC40A1,CLN5	0.00329674
GOTERM_BP_5	GO:0055082~cellular chemical homeostasis	24	KCNMA1,C7,GLRB,CCL2,ACO1,EDN1,CD24L4,GRIN2A,CCL19,PPT1,AFG3L2,APLP2,EDNRB,PSEN1,TFRC,CCR5,ADM,CXCL13,PLN,AGT,F2,PLCG2,SLC40A1,CLN5	0.0119703
Annotation Cluster 3	Enrichment Score: 4.259701053478774
Category	Term	Count	Genes	Benjamini
GOTERM_BP_5	GO:0010562~positive regulation of phosphorus metabolic process	13	BMP2,TGFBR1,CD24L4,TLR4,LIF,EDNRB,ACVR2A,PSEN1,AGT,F2,THBS1,ENG,FGF2	0.00188812
GOTERM_BP_5	GO:0045937~positive regulation of phosphate metabolic process	13	BMP2,TGFBR1,CD24L4,TLR4,LIF,EDNRB,ACVR2A,PSEN1,AGT,F2,THBS1,ENG,FGF2	0.00188812
GOTERM_BP_5	GO:0031401~positive regulation of protein modification process	14	BMP2,TGFBR1,CD24L4,TLR4,PSMB5,LIF,EDNRB,ACVR2A,PSEN1,AGT,F2,ENG,FGF2,UBE2E1	0.0489537
Annotation Cluster 4	Enrichment Score: 3.463521889768234
Category	Term	Count	Genes	Benjamini
GOTERM_BP_5	GO:0032270~positive regulation of cellular protein metabolic process	18	BMP2,PLA2G10,TGFBR1,CD24L4,ITGA2,TLR4,PSMB5,LIF,EDNRB,ACVR2A,PSEN1,AGT,F2,THBS1,FGF2,ENG,UBE2E1,ADAM9	0.0109204
GOTERM_BP_5	GO:0051247~positive regulation of protein metabolic process	18	BMP2,PLA2G10,TGFBR1,CD24L4,ITGA2,TLR4,PSMB5,LIF,EDNRB,ACVR2A,PSEN1,AGT,F2,THBS1,FGF2,ENG,UBE2E1,ADAM9	0.0150462
GOTERM_BP_5	GO:0031401~positive regulation of protein modification process	14	BMP2,TGFBR1,CD24L4,TLR4,PSMB5,LIF,EDNRB,ACVR2A,PSEN1,AGT,F2,ENG,FGF2,UBE2E1	0.0489537
Annotation Cluster 5	Enrichment Score: 3.354007563446639
Category	Term	Count	Genes	Benjamini
GOTERM_BP_5	GO:0043065~positive regulation of apoptosis	25	HTATIP2,GSDMA,CADM1,CD24L4,TLR2,TLR4,PMAIP1,IL10,SRC,AGT,HMOX1,CASP1,TEX261,KCNMA1,ABR,TGFBR1,GRIN2A,STK4,STK3,INHBA,TNFSF10,UNC13D,PSEN1,SCIN,MAPK9	0.0230636
GOTERM_BP_5	GO:0043068~positive regulation of programmed cell death	25	HTATIP2,GSDMA,CADM1,CD24L4,TLR2,TLR4,PMAIP1,IL10,SRC,AGT,HMOX1,CASP1,TEX261,KCNMA1,ABR,TGFBR1,GRIN2A,STK4,STK3,INHBA,TNFSF10,UNC13D,PSEN1,SCIN,MAPK9	0.0231447
GOTERM_BP_5	GO:0010942~positive regulation of cell death	25	HTATIP2,GSDMA,CADM1,CD24L4,TLR2,TLR4,PMAIP1,IL10,SRC,AGT,HMOX1,CASP1,TEX261,KCNMA1,ABR,TGFBR1,GRIN2A,STK4,STK3,INHBA,TNFSF10,UNC13D,PSEN1,SCIN,MAPK9	0.02373
Annotation Cluster 6	Enrichment Score: 2.0154548952169136
Category	Term	Count	Genes	Benjamini
GOTERM_BP_5	GO:0050770~regulation of axonogenesis	7	PSEN1,PLXNB2,ROBO2,LRRC4C,RUFY3,SPP1,THY1	0.0879751
GOTERM_BP_5	GO:0010769~regulation of cell morphogenesis involved in differentiation	8	PSEN1,PLXNB2,TGFBR3,ROBO2,LRRC4C,RUFY3,SPP1,THY1	0.0929674
GOTERM_BP_5	GO:0010975~regulation of neuron projection development	7	PSEN1,PLXNB2,ROBO2,LRRC4C,RUFY3,SPP1,THY1	0.160457
GOTERM_BP_5	GO:0045664~regulation of neuron differentiation	8	PSEN1,PLXNB2,CD24L4,ROBO2,LRRC4C,RUFY3,SPP1,THY1	0.43712
Annotation Cluster 7	Enrichment Score: 1.514845305275739
Category	Term	Count	Genes	Benjamini
GOTERM_BP_5	GO:0050771~negative regulation of axonogenesis	4	PSEN1,RUFY3,SPP1,THY1	0.301374
GOTERM_BP_5	GO:0050768~negative regulation of neurogenesis	5	PSEN1,CD24L4,RUFY3,SPP1,THY1	0.314382
GOTERM_BP_5	GO:0031345~negative regulation of cell projection organization	4	PSEN1,RUFY3,SPP1,THY1	0.347609
Annotation Cluster 8	Enrichment Score: 1.4862853425748688
Category	Term	Count	Genes	Benjamini
GOTERM_BP_5	GO:0043069~negative regulation of programmed cell death	17	XRCC4,HTATIP2,CCL2,TGFBR1,PPT1,IL10,MAP3K7,EDNRB,PSEN1,BTG2,HMOX1,AGT,F3,PLCG2,TNFAIP8,NOS3,THBS1	0.298953
GOTERM_BP_5	GO:0060548~negative regulation of cell death	17	XRCC4,HTATIP2,CCL2,TGFBR1,PPT1,IL10,MAP3K7,EDNRB,PSEN1,BTG2,HMOX1,AGT,F3,PLCG2,TNFAIP8,NOS3,THBS1	0.304301
GOTERM_BP_5	GO:0043066~negative regulation of apoptosis	16	XRCC4,HTATIP2,CCL2,TGFBR1,PPT1,IL10,MAP3K7,EDNRB,BTG2,PSEN1,HMOX1,AGT,F3,TNFAIP8,NOS3,THBS1	0.386144
Annotation Cluster 9	Enrichment Score: 1.3697078504228275
Category	Term	Count	Genes	Benjamini
GOTERM_BP_5	GO:0022602~ovulation cycle process	6	INHBB,INHBA,AGT,NOS3,KDR,NRIP1	0.271579
GOTERM_BP_5	GO:0008585~female gonad development	6	INHBB,INHBA,AGT,NOS3,KDR,NRIP1	0.295315
GOTERM_BP_5	GO:0046660~female sex differentiation	6	INHBB,INHBA,AGT,NOS3,KDR,NRIP1	0.338911
GOTERM_BP_5	GO:0046545~development of primary female sexual characteristics	6	INHBB,INHBA,AGT,NOS3,KDR,NRIP1	0.338911
GOTERM_BP_5	GO:0008406~gonad development	7	INHBB,ACVR2A,INHBA,AGT,NOS3,KDR,NRIP1	0.493514
GOTERM_BP_5	GO:0045137~development of primary sexual characteristics	7	INHBB,ACVR2A,INHBA,AGT,NOS3,KDR,NRIP1	0.607413
Annotation Cluster 10	Enrichment Score: 1.3468205537783182
Category	Term	Count	Genes	Benjamini
GOTERM_BP_5	GO:0048762~mesenchymal cell differentiation	5	EDNRB,BMP2,EDN1,TGFBR3,CTNNB1	0.380562
GOTERM_BP_5	GO:0014031~mesenchymal cell development	5	EDNRB,BMP2,EDN1,TGFBR3,CTNNB1	0.380562
GOTERM_BP_5	GO:0060485~mesenchyme development	5	EDNRB,BMP2,EDN1,TGFBR3,CTNNB1	0.384058
Annotation Cluster 11	Enrichment Score: 1.2171014017229373
Category	Term	Count	Genes	Benjamini
GOTERM_BP_5	GO:0050921~positive regulation of chemotaxis	4	F3,ITGA2,THBS1,KDR	0.36007
GOTERM_BP_5	GO:0050920~regulation of chemotaxis	4	F3,ITGA2,THBS1,KDR	0.386379
GOTERM_BP_5	GO:0048520~positive regulation of behavior	4	F3,ITGA2,THBS1,KDR	0.432278
GOTERM_BP_5	GO:0050927~positive regulation of positive chemotaxis	3	F3,ITGA2,KDR	0.531323
GOTERM_BP_5	GO:0050926~regulation of positive chemotaxis	3	F3,ITGA2,KDR	0.531323
Annotation Cluster 12	Enrichment Score: 1.1859346187055286
Category	Term	Count	Genes	Benjamini
GOTERM_BP_5	GO:0035108~limb morphogenesis	7	PSEN1,CYP26B1,DYNC2H1,ASPH,MBNL1,GJA5,CTNNB1	0.386473
GOTERM_BP_5	GO:0035113~embryonic appendage morphogenesis	6	PSEN1,CYP26B1,DYNC2H1,MBNL1,GJA5,CTNNB1	0.507644
GOTERM_BP_5	GO:0030326~embryonic limb morphogenesis	6	PSEN1,CYP26B1,DYNC2H1,MBNL1,GJA5,CTNNB1	0.507644
Annotation Cluster 13	Enrichment Score: 1.167080583404271
Category	Term	Count	Genes	Benjamini
GOTERM_BP_5	GO:0031325~positive regulation of cellular metabolic process	36	CD24L4,EDN1,TLR4,IL10,POT1,CTNNB1,PSMB5,LIF,EDNRB,HMOX1,AGT,TEAD4,POU2F1,AGRN,THBS1,FGF2,ARHGEF10L,ADAM9,CIITA,BMP2,EPAS1,PLA2G10,TGFBR1,ITGA2,ARNTL,JUNB,NRIP1,INHBA,ACVR2A,PSEN1,F2,EAF2,JAK3,ENG,SMARCA2,UBE2E1	0.147075
GOTERM_BP_5	GO:0009891~positive regulation of biosynthetic process	29	EDN1,TLR4,POT1,IL10,CTNNB1,LIF,HMOX1,AGT,TEAD4,POU2F1,PRKAA1,AGRN,THBS1,FGF2,ARHGEF10L,CIITA,BMP2,EPAS1,TGFBR1,ITGA2,ARNTL,JUNB,NRIP1,INHBA,F2,JAK3,EAF2,ENG,SMARCA2	0.213202
GOTERM_BP_5	GO:0031328~positive regulation of cellular biosynthetic process	27	EDN1,TLR4,POT1,IL10,CTNNB1,LIF,HMOX1,AGT,TEAD4,POU2F1,AGRN,THBS1,FGF2,ARHGEF10L,CIITA,BMP2,EPAS1,TGFBR1,ITGA2,ARNTL,JUNB,NRIP1,INHBA,JAK3,EAF2,ENG,SMARCA2	0.350357
GOTERM_BP_5	GO:0010557~positive regulation of macromolecule biosynthetic process	26	TLR4,POT1,IL10,CTNNB1,LIF,HMOX1,TEAD4,POU2F1,AGRN,THBS1,FGF2,ARHGEF10L,CIITA,BMP2,EPAS1,TGFBR1,ITGA2,ARNTL,JUNB,NRIP1,INHBA,F2,JAK3,EAF2,ENG,SMARCA2	0.350778
GOTERM_BP_5	GO:0045893~positive regulation of transcription, DNA-dependent	18	CIITA,BMP2,EPAS1,ARNTL,IL10,JUNB,CTNNB1,NRIP1,LIF,INHBA,TEAD4,POU2F1,AGRN,JAK3,FGF2,SMARCA2,ENG,ARHGEF10L	0.620199
GOTERM_BP_5	GO:0051254~positive regulation of RNA metabolic process	18	CIITA,BMP2,EPAS1,ARNTL,IL10,JUNB,CTNNB1,NRIP1,LIF,INHBA,TEAD4,POU2F1,AGRN,JAK3,FGF2,SMARCA2,ENG,ARHGEF10L	0.627675
GOTERM_BP_5	GO:0010628~positive regulation of gene expression	21	CIITA,BMP2,EPAS1,TGFBR1,ARNTL,JUNB,IL10,CTNNB1,NRIP1,LIF,INHBA,TEAD4,POU2F1,MAPK9,AGRN,EAF2,JAK3,FGF2,SMARCA2,ENG,ARHGEF10L	0.632667
GOTERM_BP_5	GO:0045941~positive regulation of transcription	20	CIITA,BMP2,EPAS1,TGFBR1,ARNTL,JUNB,IL10,CTNNB1,NRIP1,LIF,INHBA,TEAD4,POU2F1,AGRN,EAF2,JAK3,FGF2,SMARCA2,ENG,ARHGEF10L	0.6846
GOTERM_BP_5	GO:0051173~positive regulation of nitrogen compound metabolic process	22	CIITA,BMP2,EPAS1,TGFBR1,EDN1,ARNTL,POT1,JUNB,IL10,CTNNB1,NRIP1,LIF,INHBA,TEAD4,POU2F1,AGRN,EAF2,JAK3,FGF2,SMARCA2,ENG,ARHGEF10L	0.725331
GOTERM_BP_5	GO:0045935~positive regulation of nucleobase, nucleoside, nucleotide and nucleic acid metabolic process	21	CIITA,BMP2,EPAS1,TGFBR1,ARNTL,POT1,JUNB,IL10,CTNNB1,NRIP1,LIF,INHBA,TEAD4,POU2F1,AGRN,EAF2,JAK3,FGF2,SMARCA2,ENG,ARHGEF10L	0.764675
Annotation Cluster 14	Enrichment Score: 1.154043150152281
Category	Term	Count	Genes	Benjamini
GOTERM_BP_5	GO:0009109~coenzyme catabolic process	4	SUCLG2,ACO1,SDHD,IDH2	0.316305
GOTERM_BP_5	GO:0006084~acetyl-CoA metabolic process	4	SUCLG2,ACO1,SDHD,IDH2	0.386379
GOTERM_BP_5	GO:0045333~cellular respiration	5	UQCRC1,SUCLG2,ACO1,SDHD,IDH2	0.822185
Annotation Cluster 15	Enrichment Score: 1.0312554343164904
Category	Term	Count	Genes	Benjamini
GOTERM_BP_5	GO:0009101~glycoprotein biosynthetic process	9	CSGALNACT1,GALNT2,MAGT1,ST6GALNAC3,PSEN1,RPN1,ST8SIA2,LRP2,DSE	0.425138
GOTERM_BP_5	GO:0043413~biopolymer glycosylation	7	GALNT2,MAGT1,ST6GALNAC3,PSEN1,RPN1,ST8SIA2,LRP2	0.614754
GOTERM_BP_5	GO:0006486~protein amino acid glycosylation	7	GALNT2,MAGT1,ST6GALNAC3,PSEN1,RPN1,ST8SIA2,LRP2	0.614754
Annotation Cluster 16	Enrichment Score: 1.0303292782464484
Category	Term	Count	Genes	Benjamini
GOTERM_BP_5	GO:0010605~negative regulation of macromolecule metabolic process	28	EDN1,POT1,IL10,CTNNB1,PSMB5,POU2F1,PIWIL1,LRRFIP1,THBS1,FGF2,CIITA,BMP2,GRIN2A,LMCD1,CENPF,SIRT5,SERPING1,NRIP1,INHBB,INHBA,PSEN1,HBZ,CUX1,ENG,ZFHX3,SMARCA2,UBE2E1,IGFBP5	0.384878
GOTERM_BP_5	GO:0031324~negative regulation of cellular metabolic process	27	EDN1,POT1,IL10,CTNNB1,PSMB5,POU2F1,PRKAA1,LRRFIP1,THBS1,FGF2,CIITA,BMP2,LMCD1,CENPF,SIRT5,SERPING1,NRIP1,INHBB,INHBA,PSEN1,HBZ,CUX1,ENG,ZFHX3,SMARCA2,UBE2E1,IGFBP5	0.437297
GOTERM_BP_5	GO:0031327~negative regulation of cellular biosynthetic process	22	CIITA,BMP2,EDN1,LMCD1,CENPF,SIRT5,POT1,IL10,CTNNB1,NRIP1,INHBB,INHBA,HBZ,POU2F1,PRKAA1,LRRFIP1,CUX1,ZFHX3,FGF2,SMARCA2,ENG,IGFBP5	0.448963
GOTERM_BP_5	GO:0009890~negative regulation of biosynthetic process	22	CIITA,BMP2,EDN1,LMCD1,CENPF,SIRT5,POT1,IL10,CTNNB1,NRIP1,INHBB,INHBA,HBZ,POU2F1,PRKAA1,LRRFIP1,CUX1,ZFHX3,FGF2,SMARCA2,ENG,IGFBP5	0.500575
GOTERM_BP_5	GO:0010558~negative regulation of macromolecule biosynthetic process	21	CIITA,BMP2,EDN1,LMCD1,CENPF,SIRT5,POT1,IL10,CTNNB1,NRIP1,INHBB,INHBA,HBZ,POU2F1,LRRFIP1,CUX1,ZFHX3,FGF2,SMARCA2,ENG,IGFBP5	0.5214
GOTERM_BP_5	GO:0051172~negative regulation of nitrogen compound metabolic process	18	CIITA,BMP2,EDN1,LMCD1,CENPF,SIRT5,IL10,POT1,CTNNB1,NRIP1,HBZ,POU2F1,LRRFIP1,CUX1,ZFHX3,FGF2,SMARCA2,ENG	0.764736
GOTERM_BP_5	GO:0045934~negative regulation of nucleobase, nucleoside, nucleotide and nucleic acid metabolic process	17	CIITA,BMP2,EDN1,LMCD1,CENPF,SIRT5,POT1,CTNNB1,NRIP1,HBZ,POU2F1,LRRFIP1,CUX1,ZFHX3,SMARCA2,ENG,FGF2	0.8392
Annotation Cluster 17	Enrichment Score: 1.012644751072251
Category	Term	Count	Genes	Benjamini
GOTERM_BP_5	GO:0045669~positive regulation of osteoblast differentiation	4	ACVR2A,BMP2,PDLIM7,CTNNB1	0.301374
GOTERM_BP_5	GO:0045667~regulation of osteoblast differentiation	4	ACVR2A,BMP2,PDLIM7,CTNNB1	0.56999
GOTERM_BP_5	GO:0030278~regulation of ossification	4	ACVR2A,BMP2,PDLIM7,CTNNB1	0.893402
Annotation Cluster 18	Enrichment Score: 0.9998395467339606
Category	Term	Count	Genes	Benjamini
GOTERM_BP_5	GO:0051153~regulation of striated muscle cell differentiation	4	EDN1,AGRN,ZFHX3,BOC	0.401959
GOTERM_BP_5	GO:0051147~regulation of muscle cell differentiation	4	EDN1,AGRN,ZFHX3,BOC	0.516798
GOTERM_BP_5	GO:0048742~regulation of skeletal muscle fiber development	3	AGRN,ZFHX3,BOC	0.645118
GOTERM_BP_5	GO:0048641~regulation of skeletal muscle tissue development	3	AGRN,ZFHX3,BOC	0.722448
Annotation Cluster 19	Enrichment Score: 0.9714564861247595
Category	Term	Count	Genes	Benjamini
GOTERM_BP_5	GO:0002762~negative regulation of myeloid leukocyte differentiation	3	INHBA,TLR4,CTNNB1	0.485519
GOTERM_BP_5	GO:0002761~regulation of myeloid leukocyte differentiation	4	LIF,INHBA,TLR4,CTNNB1	0.544099
GOTERM_BP_5	GO:0045638~negative regulation of myeloid cell differentiation	3	INHBA,TLR4,CTNNB1	0.737411
Annotation Cluster 20	Enrichment Score: 0.8814651406810766
Category	Term	Count	Genes	Benjamini
GOTERM_BP_5	GO:0050714~positive regulation of protein secretion	4	CADM1,CASP1,IL10,ADAM9	0.544099
GOTERM_BP_5	GO:0051222~positive regulation of protein transport	5	CADM1,TGFBR1,CASP1,IL10,ADAM9	0.557429
GOTERM_BP_5	GO:0050715~positive regulation of cytokine secretion	3	CADM1,CASP1,IL10	0.614782
GOTERM_BP_5	GO:0050707~regulation of cytokine secretion	3	CADM1,CASP1,IL10	0.737411
GOTERM_BP_5	GO:0050708~regulation of protein secretion	4	CADM1,CASP1,IL10,ADAM9	0.751959
Annotation Cluster 21	Enrichment Score: 0.8784749457285924
Category	Term	Count	Genes	Benjamini
GOTERM_BP_5	GO:0048812~neuron projection morphogenesis	10	SEMA6A,PLA2G10,ADM,ULK2,ROBO2,VCAN,AFG3L2,FEZ2,MYH10,PTPN11	0.58569
GOTERM_BP_5	GO:0048858~cell projection morphogenesis	11	SEMA6A,PLA2G10,ADM,ULK2,DYNC2H1,ROBO2,VCAN,AFG3L2,FEZ2,MYH10,PTPN11	0.592945
GOTERM_BP_5	GO:0007409~axonogenesis	9	SEMA6A,PLA2G10,ULK2,ROBO2,VCAN,AFG3L2,FEZ2,MYH10,PTPN11	0.639056
GOTERM_BP_5	GO:0032990~cell part morphogenesis	11	SEMA6A,PLA2G10,ADM,ULK2,DYNC2H1,ROBO2,VCAN,AFG3L2,FEZ2,MYH10,PTPN11	0.641224
GOTERM_BP_5	GO:0031175~neuron projection development	11	SEMA6A,PLA2G10,ADM,ULK2,CD24L4,ROBO2,VCAN,AFG3L2,FEZ2,MYH10,PTPN11	0.641224
GOTERM_BP_5	GO:0048667~cell morphogenesis involved in neuron differentiation	9	SEMA6A,PLA2G10,ULK2,ROBO2,VCAN,AFG3L2,FEZ2,MYH10,PTPN11	0.734368
Annotation Cluster 22	Enrichment Score: 0.7666493965400696
Category	Term	Count	Genes	Benjamini
GOTERM_BP_5	GO:0050870~positive regulation of T cell activation	5	MAP3K7,IL4R,CD24L4,TGFBR2,THY1	0.645697
GOTERM_BP_5	GO:0002696~positive regulation of leukocyte activation	6	MAP3K7,IL4R,CD24L4,TGFBR2,THBS1,THY1	0.662603
GOTERM_BP_5	GO:0051251~positive regulation of lymphocyte activation	5	MAP3K7,IL4R,CD24L4,TGFBR2,THY1	0.822185
Annotation Cluster 23	Enrichment Score: 0.7107213011738034
Category	Term	Count	Genes	Benjamini
GOTERM_BP_5	GO:0019217~regulation of fatty acid metabolic process	4	ACSL1,AGT,PRKAB2,PRKAA1	0.642508
GOTERM_BP_5	GO:0046320~regulation of fatty acid oxidation	3	ACSL1,PRKAB2,PRKAA1	0.703656
GOTERM_BP_5	GO:0010565~regulation of cellular ketone metabolic process	4	ACSL1,AGT,PRKAB2,PRKAA1	0.741117
GOTERM_BP_5	GO:0019216~regulation of lipid metabolic process	5	KCNMA1,ACSL1,AGT,PRKAB2,PRKAA1	0.894781
Annotation Cluster 24	Enrichment Score: 0.6476781821502363
Category	Term	Count	Genes	Benjamini
GOTERM_BP_5	GO:0055002~striated muscle cell development	4	AGRN,AFG3L2,ITGB1,MYH10	0.682228
GOTERM_BP_5	GO:0055001~muscle cell development	4	AGRN,AFG3L2,ITGB1,MYH10	0.731267
GOTERM_BP_5	GO:0051146~striated muscle cell differentiation	4	AGRN,AFG3L2,ITGB1,MYH10	0.933529
Annotation Cluster 25	Enrichment Score: 0.6255359710988722
Category	Term	Count	Genes	Benjamini
GOTERM_BP_5	GO:0048593~camera-type eye morphogenesis	4	SHROOM2,POU2F1,CTNNB1,THY1	0.584935
GOTERM_BP_5	GO:0048592~eye morphogenesis	4	SHROOM2,POU2F1,CTNNB1,THY1	0.840942
GOTERM_BP_5	GO:0001654~eye development	5	SHROOM2,POU2F1,MYH10,CTNNB1,THY1	0.955145
Annotation Cluster 26	Enrichment Score: 0.5983505588141212
Category	Term	Count	Genes	Benjamini
GOTERM_BP_5	GO:0002708~positive regulation of lymphocyte mediated immunity	3	MAP3K7,CADM1,CD24L4	0.792626
GOTERM_BP_5	GO:0002705~positive regulation of leukocyte mediated immunity	3	MAP3K7,CADM1,CD24L4	0.792626
GOTERM_BP_5	GO:0002699~positive regulation of immune effector process	3	MAP3K7,CADM1,CD24L4	0.884479
Annotation Cluster 27	Enrichment Score: 0.5823289694182949
Category	Term	Count	Genes	Benjamini
GOTERM_BP_5	GO:0051172~negative regulation of nitrogen compound metabolic process	18	CIITA,BMP2,EDN1,LMCD1,CENPF,SIRT5,IL10,POT1,CTNNB1,NRIP1,HBZ,POU2F1,LRRFIP1,CUX1,ZFHX3,FGF2,SMARCA2,ENG	0.764736
GOTERM_BP_5	GO:0045892~negative regulation of transcription, DNA-dependent	13	CIITA,BMP2,LMCD1,SIRT5,NRIP1,CTNNB1,HBZ,POU2F1,CUX1,SMARCA2,ENG,FGF2,ZFHX3	0.792804
GOTERM_BP_5	GO:0051253~negative regulation of RNA metabolic process	13	CIITA,BMP2,LMCD1,SIRT5,NRIP1,CTNNB1,HBZ,POU2F1,CUX1,SMARCA2,ENG,FGF2,ZFHX3	0.814823
GOTERM_BP_5	GO:0045934~negative regulation of nucleobase, nucleoside, nucleotide and nucleic acid metabolic process	17	CIITA,BMP2,EDN1,LMCD1,CENPF,SIRT5,POT1,CTNNB1,NRIP1,HBZ,POU2F1,LRRFIP1,CUX1,ZFHX3,SMARCA2,ENG,FGF2	0.8392
GOTERM_BP_5	GO:0016481~negative regulation of transcription	15	CIITA,BMP2,LMCD1,CENPF,SIRT5,NRIP1,CTNNB1,HBZ,POU2F1,LRRFIP1,CUX1,SMARCA2,ENG,FGF2,ZFHX3	0.882808
GOTERM_BP_5	GO:0010629~negative regulation of gene expression	16	CIITA,BMP2,LMCD1,CENPF,SIRT5,CTNNB1,NRIP1,HBZ,PIWIL1,POU2F1,LRRFIP1,CUX1,SMARCA2,ENG,FGF2,ZFHX3	0.896774
Annotation Cluster 28	Enrichment Score: 0.5682784550964398
Category	Term	Count	Genes	Benjamini
GOTERM_BP_5	GO:0016331~morphogenesis of embryonic epithelium	4	MAP3K7,LMO4,CELSR1,CTNNB1	0.751959
GOTERM_BP_5	GO:0021915~neural tube development	4	MAP3K7,PSEN1,LMO4,CELSR1	0.83588
GOTERM_BP_5	GO:0001841~neural tube formation	3	MAP3K7,LMO4,CELSR1	0.852125
GOTERM_BP_5	GO:0001838~embryonic epithelial tube formation	3	MAP3K7,LMO4,CELSR1	0.87932
GOTERM_BP_5	GO:0035148~tube lumen formation	3	MAP3K7,LMO4,CELSR1	0.884479
Annotation Cluster 29	Enrichment Score: 0.5243173660964677
Category	Term	Count	Genes	Benjamini
GOTERM_BP_5	GO:0032680~regulation of tumor necrosis factor production	3	TLR2,TLR4,IL10	0.751499
GOTERM_BP_5	GO:0032675~regulation of interleukin-6 production	3	TLR2,TLR4,IL10	0.816099
GOTERM_BP_5	GO:0042742~defense response to bacterium	4	HCK,TLR2,TLR4,IL10	0.983237
Annotation Cluster 30	Enrichment Score: 0.5212661315646365
Category	Term	Count	Genes	Benjamini
GOTERM_BP_5	GO:0050868~negative regulation of T cell activation	4	IL4R,CD24L4,VSIG4,IL10	0.554636
GOTERM_BP_5	GO:0070664~negative regulation of leukocyte proliferation	3	CD24L4,VSIG4,IL10	0.76476
GOTERM_BP_5	GO:0032945~negative regulation of mononuclear cell proliferation	3	CD24L4,VSIG4,IL10	0.76476
GOTERM_BP_5	GO:0050672~negative regulation of lymphocyte proliferation	3	CD24L4,VSIG4,IL10	0.76476
GOTERM_BP_5	GO:0050670~regulation of lymphocyte proliferation	3	CD24L4,VSIG4,IL10	0.992585
GOTERM_BP_5	GO:0070663~regulation of leukocyte proliferation	3	CD24L4,VSIG4,IL10	0.993108
GOTERM_BP_5	GO:0032944~regulation of mononuclear cell proliferation	3	CD24L4,VSIG4,IL10	0.993108
Annotation Cluster 31	Enrichment Score: 0.45404008269603235
Category	Term	Count	Genes	Benjamini
GOTERM_BP_5	GO:0006641~triglyceride metabolic process	3	CPS1,PCK1,PTPN11	0.87932
GOTERM_BP_5	GO:0006639~acylglycerol metabolic process	3	CPS1,PCK1,PTPN11	0.914485
GOTERM_BP_5	GO:0006638~neutral lipid metabolic process	3	CPS1,PCK1,PTPN11	0.919159
Annotation Cluster 32	Enrichment Score: 0.2954528549099868
Category	Term	Count	Genes	Benjamini
GOTERM_BP_5	GO:0031280~negative regulation of cyclase activity	3	EDNRB,RGS1,GNAI2	0.94172
GOTERM_BP_5	GO:0051350~negative regulation of lyase activity	3	EDNRB,RGS1,GNAI2	0.94172
GOTERM_BP_5	GO:0045761~regulation of adenylate cyclase activity	3	EDNRB,RGS1,GNAI2	0.997109
Annotation Cluster 33	Enrichment Score: 0.2833008276155719
Category	Term	Count	Genes	Benjamini
GOTERM_BP_5	GO:0080135~regulation of cellular response to stress	4	MAP3K7,EDN1,TLR4,SPP1	0.971557
GOTERM_BP_5	GO:0046328~regulation of JNK cascade	3	MAP3K7,EDN1,TLR4	0.971576
GOTERM_BP_5	GO:0070302~regulation of stress-activated protein kinase signaling pathway	3	MAP3K7,EDN1,TLR4	0.979268
Annotation Cluster 34	Enrichment Score: 0.2642173003332
Category	Term	Count	Genes	Benjamini
GOTERM_BP_5	GO:0000060~protein import into nucleus, translocation	3	F2,ARNTL,FGF2	0.792626
GOTERM_BP_5	GO:0006606~protein import into nucleus	4	XPO6,F2,ARNTL,FGF2	0.927279
GOTERM_BP_5	GO:0006913~nucleocytoplasmic transport	5	HTATIP2,XPO6,F2,ARNTL,FGF2	0.986111
GOTERM_BP_5	GO:0051169~nuclear transport	5	HTATIP2,XPO6,F2,ARNTL,FGF2	0.98752
GOTERM_BP_5	GO:0017038~protein import	4	XPO6,F2,ARNTL,FGF2	0.994703
GOTERM_BP_5	GO:0033365~protein localization in organelle	4	XPO6,F2,ARNTL,FGF2	0.997823
GOTERM_BP_5	GO:0006605~protein targeting	4	XPO6,F2,ARNTL,FGF2	0.999981
Annotation Cluster 35	Enrichment Score: 0.0324652845753523
Category	Term	Count	Genes	Benjamini
GOTERM_BP_5	GO:0031326~regulation of cellular biosynthetic process	70	MORF4L1,HTATIP2,CPEB2,LMO4,EDN1,TLR2,TLR4,IL10,CTNNB1,EDNRB,BZW1,HMOX1,PIWIL1,NOS3,LRRFIP1,FGF2,CIITA,NFKBIZ,CCDC88A,ACO1,FOXN2,IRF2BP2,ARNTL,JUNB,NRIP1,INHBB,INHBA,BTG2,ZNF716,CUX1,ERC1,SMARCA2,GNAI2,SCML2,MYBL2,POT1,DRGX,LIF,AGT,TEAD4,POU2F1,PRKAA1,AGRN,ETV6,THBS1,ARHGEF10L,ZNF267,CREBL2,BMP2,EPAS1,CEBPD,PAIP1,TGFBR1,LMCD1,ITGA2,CENPF,SIRT5,ZNF521,MED13L,ETF1,RGS1,IRF5,HBZ,TGFBR3,ZBTB2,EAF2,JAK…	0.999872
GOTERM_BP_5	GO:0010556~regulation of macromolecule biosynthetic process	67	MORF4L1,HTATIP2,CPEB2,LMO4,EDN1,TLR2,TLR4,IL10,CTNNB1,BZW1,HMOX1,PIWIL1,LRRFIP1,FGF2,CIITA,NFKBIZ,CCDC88A,ACO1,FOXN2,IRF2BP2,ARNTL,JUNB,NRIP1,INHBB,INHBA,BTG2,F2,ZNF716,CUX1,ERC1,SMARCA2,SCML2,MYBL2,POT1,DRGX,LIF,AGT,TEAD4,POU2F1,PRKAA1,AGRN,ETV6,THBS1,ARHGEF10L,ZNF267,CREBL2,BMP2,EPAS1,CEBPD,PAIP1,TGFBR1,LMCD1,ITGA2,CENPF,SIRT5,ZNF521,MED13L,ETF1,IRF5,HBZ,TGFBR3,ZBTB2,EAF2,JAK3,ZFHX3,ENG,IGFBP5	0.999876
GOTERM_BP_5	GO:0010468~regulation of gene expression	65	MORF4L1,HTATIP2,CPEB2,LMO4,TLR2,TLR4,IL10,CTNNB1,BZW1,HMOX1,PIWIL1,LRRFIP1,FGF2,CIITA,NFKBIZ,ACO1,FOXN2,SERPING1,IRF2BP2,ARNTL,MBNL1,JUNB,NRIP1,INHBA,BTG2,ZNF716,MAPK9,CUX1,ERC1,SMARCA2,SCML2,MYBL2,DRGX,LIF,AGT,TEAD4,POU2F1,AGRN,ETV6,THBS1,ARHGEF10L,ZNF267,CREBL2,BMP2,EPAS1,CEBPD,PAIP1,TGFBR1,LMCD1,ITGA2,CENPF,SIRT5,ZNF521,MED13L,ETF1,IRF5,HBZ,PLCG2,TGFBR3,ZBTB2,EAF2,JAK3,ZFHX3,ENG,IGFBP5	0.999991
GOTERM_BP_5	GO:0019219~regulation of nucleobase, nucleoside, nucleotide and nucleic acid metabolic process	62	MORF4L1,HTATIP2,LMO4,EDN1,TLR2,TLR4,IL10,CTNNB1,EDNRB,BZW1,HMOX1,NOS3,LRRFIP1,FGF2,CIITA,NFKBIZ,CCDC88A,FOXN2,IRF2BP2,ARNTL,MBNL1,JUNB,NRIP1,INHBA,BTG2,ZNF716,CUX1,ERC1,SMARCA2,GNAI2,SCML2,MYBL2,POT1,DRGX,LIF,AGT,TEAD4,POU2F1,AGRN,ETV6,ARHGEF10L,ZNF267,CREBL2,BMP2,EPAS1,CEBPD,PAIP1,TGFBR1,LMCD1,CENPF,SIRT5,ZNF521,MED13L,RGS1,IRF5,HBZ,TGFBR3,ZBTB2,EAF2,JAK3,ZFHX3,ENG	0.999999
GOTERM_BP_5	GO:0045449~regulation of transcription	53	MORF4L1,HTATIP2,LMO4,TLR2,TLR4,IL10,CTNNB1,BZW1,HMOX1,LRRFIP1,FGF2,CIITA,NFKBIZ,FOXN2,IRF2BP2,ARNTL,JUNB,NRIP1,INHBA,BTG2,ZNF716,CUX1,ERC1,SMARCA2,SCML2,MYBL2,DRGX,LIF,AGT,TEAD4,POU2F1,AGRN,ETV6,ARHGEF10L,ZNF267,CREBL2,BMP2,EPAS1,CEBPD,TGFBR1,LMCD1,CENPF,SIRT5,ZNF521,MED13L,IRF5,HBZ,TGFBR3,ZBTB2,EAF2,JAK3,ZFHX3,ENG	1

## Sheet: C2
Annotation Cluster 1	Enrichment Score: 4.9260807633831485
Category	Term	Count	Genes	Benjamini
GOTERM_BP_5	GO:0031327~negative regulation of cellular biosynthetic process	53	RSF1,THRA,FST,CTCF,ZEB1,GLI2,PDCD4,DAXX,EDNRA,EIF4EBP3,PCGF2,ZNF350,PBXIP1,HEY1,WWP1,ATP8B1,NR2F2,SATB1,SP100,CTBP2,STRN3,ARID5B,ARID5A,ZHX2,LEF1,TTF1,TLE1,COBRA1,HOXD8,NCOA2,ZNF382,HMGB1,PALM,CAV1,SNX6,NR2C1,CIR1,RNF128,BAZ2A,TNRC6A,ZNF423,JARID2,RYBP,ATP1A1,SMAD2,FOXP1,HDAC5,CDKN1B,TRPS1,JAZF1,IRF2,TBL1X,NCOR1	0.00637845
GOTERM_BP_5	GO:0010629~negative regulation of gene expression	49	RSF1,THRA,FST,CTCF,ZEB1,GLI2,PDCD4,DAXX,ZNF350,PCGF2,PBXIP1,HEY1,WWP1,ATP8B1,NR2F2,SATB1,ZCCHC11,SP100,CTBP2,STRN3,ARID5B,ARID5A,ZHX2,LEF1,TLE1,COBRA1,NCOA2,HOXD8,ZNF382,HMGB1,SNX6,NR2C1,MOV10,CIR1,TNRC6C,BAZ2A,TNRC6A,ZNF423,JARID2,RYBP,SMAD2,FOXP1,HDAC5,CDKN1B,TRPS1,JAZF1,IRF2,TBL1X,NCOR1	0.00364216
GOTERM_BP_5	GO:0051172~negative regulation of nitrogen compound metabolic process	50	RSF1,THRA,FST,CTCF,ZEB1,GLI2,PDCD4,DAXX,EDNRA,ZNF350,PCGF2,PBXIP1,HEY1,WWP1,ATP8B1,NR2F2,SATB1,SP100,CTBP2,STRN3,ARID5B,ARID5A,ZHX2,TTF1,LEF1,TLE1,COBRA1,HOXD8,NCOA2,ZNF382,HMGB1,PALM,CAV1,SNX6,COMT,NR2C1,CIR1,BAZ2A,ZNF423,JARID2,RYBP,SMAD2,FOXP1,HDAC5,CDKN1B,TRPS1,JAZF1,IRF2,TBL1X,NCOR1	0.00246997
GOTERM_BP_5	GO:0009890~negative regulation of biosynthetic process	53	RSF1,THRA,FST,CTCF,ZEB1,GLI2,PDCD4,DAXX,EDNRA,EIF4EBP3,PCGF2,ZNF350,PBXIP1,HEY1,WWP1,ATP8B1,NR2F2,SATB1,SP100,CTBP2,STRN3,ARID5B,ARID5A,ZHX2,LEF1,TTF1,TLE1,COBRA1,HOXD8,NCOA2,ZNF382,HMGB1,PALM,CAV1,SNX6,NR2C1,CIR1,RNF128,BAZ2A,TNRC6A,ZNF423,JARID2,RYBP,ATP1A1,SMAD2,FOXP1,HDAC5,CDKN1B,TRPS1,JAZF1,IRF2,TBL1X,NCOR1	0.0029345
GOTERM_BP_5	GO:0016481~negative regulation of transcription	45	HMGB1,RSF1,THRA,SNX6,FST,CTCF,ZEB1,GLI2,DAXX,PDCD4,NR2C1,PCGF2,ZNF350,CIR1,HEY1,PBXIP1,WWP1,ATP8B1,NR2F2,BAZ2A,ZNF423,SATB1,SP100,CTBP2,JARID2,STRN3,ARID5B,ARID5A,RYBP,ZHX2,LEF1,SMAD2,TLE1,FOXP1,COBRA1,HDAC5,HOXD8,NCOA2,CDKN1B,TRPS1,JAZF1,IRF2,TBL1X,NCOR1,ZNF382	0.00313073
GOTERM_BP_5	GO:0045934~negative regulation of nucleobase, nucleoside, nucleotide and nucleic acid metabolic process	48	HMGB1,PALM,RSF1,THRA,SNX6,FST,CTCF,ZEB1,GLI2,DAXX,PDCD4,NR2C1,EDNRA,PCGF2,ZNF350,CIR1,HEY1,PBXIP1,WWP1,ATP8B1,NR2F2,BAZ2A,ZNF423,SATB1,SP100,CTBP2,JARID2,STRN3,ARID5B,ARID5A,RYBP,ZHX2,LEF1,TTF1,SMAD2,TLE1,FOXP1,COBRA1,HDAC5,HOXD8,CDKN1B,NCOA2,TRPS1,JAZF1,IRF2,TBL1X,NCOR1,ZNF382	0.00403943
GOTERM_BP_5	GO:0031324~negative regulation of cellular metabolic process	61	RSF1,THRA,FST,CTCF,ZEB1,GLI2,DAXX,PDCD4,EDNRA,EIF4EBP3,PCGF2,ZNF350,HEY1,PBXIP1,WWP1,ATP8B1,NR2F2,SATB1,SP100,CTBP2,ANAPC5,STRN3,ARID5B,ARID5A,ZHX2,LEF1,TTF1,TLE1,COBRA1,HOXD8,NCOA2,PSME2,UBB,ZNF382,HMGB1,PRKCZ,PALM,CAV1,SNX6,COMT,NR2C1,PSMB4,CIR1,RNF128,BAZ2A,TNRC6A,ZNF423,PTPRC,JARID2,RYBP,ATP1A1,SMAD2,FOXP1,HDAC5,PSMD14,CDKN1B,TRPS1,JAZF1,IRF2,TBL1X,NCOR1	0.00399756
GOTERM_BP_5	GO:0010558~negative regulation of macromolecule biosynthetic process	49	RSF1,THRA,FST,CTCF,ZEB1,GLI2,PDCD4,DAXX,EIF4EBP3,ZNF350,PCGF2,PBXIP1,HEY1,WWP1,ATP8B1,NR2F2,SATB1,SP100,CTBP2,STRN3,ARID5B,ARID5A,ZHX2,TTF1,LEF1,TLE1,COBRA1,NCOA2,HOXD8,ZNF382,HMGB1,SNX6,NR2C1,CIR1,RNF128,BAZ2A,TNRC6A,ZNF423,JARID2,RYBP,SMAD2,FOXP1,HDAC5,CDKN1B,TRPS1,JAZF1,IRF2,TBL1X,NCOR1	0.00704619
GOTERM_BP_5	GO:0010605~negative regulation of macromolecule metabolic process	60	RSF1,THRA,FST,CTCF,ZEB1,GLI2,DAXX,PDCD4,EIF4EBP3,PCGF2,ZNF350,HEY1,PBXIP1,WWP1,ATP8B1,NR2F2,SATB1,ZCCHC11,SP100,CTBP2,ANAPC5,STRN3,ARID5B,ARID5A,ZHX2,LEF1,TTF1,TLE1,COBRA1,HOXD8,NCOA2,PSME2,UBB,ZNF382,HMGB1,PRKCZ,CAV1,SNX6,NR2C1,PSMB4,MOV10,CIR1,TNRC6C,RNF128,BAZ2A,TNRC6A,ZNF423,PTPRC,JARID2,RYBP,SMAD2,FOXP1,HDAC5,PSMD14,CDKN1B,TRPS1,JAZF1,IRF2,TBL1X,NCOR1	0.00967543
Annotation Cluster 2	Enrichment Score: 4.268591341798828
Category	Term	Count	Genes	Benjamini
GOTERM_BP_5	GO:0016481~negative regulation of transcription	45	HMGB1,RSF1,THRA,SNX6,FST,CTCF,ZEB1,GLI2,DAXX,PDCD4,NR2C1,PCGF2,ZNF350,CIR1,HEY1,PBXIP1,WWP1,ATP8B1,NR2F2,BAZ2A,ZNF423,SATB1,SP100,CTBP2,JARID2,STRN3,ARID5B,ARID5A,RYBP,ZHX2,LEF1,SMAD2,TLE1,FOXP1,COBRA1,HDAC5,HOXD8,NCOA2,CDKN1B,TRPS1,JAZF1,IRF2,TBL1X,NCOR1,ZNF382	0.00313073
GOTERM_BP_5	GO:0045892~negative regulation of transcription, DNA-dependent	35	HMGB1,RSF1,FST,CTCF,ZEB1,GLI2,DAXX,NR2C1,PCGF2,CIR1,HEY1,NR2F2,BAZ2A,SATB1,SP100,CTBP2,JARID2,STRN3,ARID5B,ARID5A,RYBP,ZHX2,LEF1,SMAD2,TLE1,FOXP1,HDAC5,HOXD8,NCOA2,CDKN1B,TRPS1,JAZF1,IRF2,TBL1X,NCOR1	0.0144063
GOTERM_BP_5	GO:0051253~negative regulation of RNA metabolic process	35	HMGB1,RSF1,FST,CTCF,ZEB1,GLI2,DAXX,NR2C1,PCGF2,CIR1,HEY1,NR2F2,BAZ2A,SATB1,SP100,CTBP2,JARID2,STRN3,ARID5B,ARID5A,RYBP,ZHX2,LEF1,SMAD2,TLE1,FOXP1,HDAC5,HOXD8,NCOA2,CDKN1B,TRPS1,JAZF1,IRF2,TBL1X,NCOR1	0.016965
Annotation Cluster 3	Enrichment Score: 2.9034030264975534
Category	Term	Count	Genes	Benjamini
GOTERM_BP_5	GO:0031175~neuron projection development	29	BBS4,PARD3,SEPT2,RTN4RL1,ERBB3,PKHD1,GLI2,PRKG1,PTEN,CDH4,IGF1R,PTK2,LAMB2,ROBO1,RAC3,BCL2,B3GNT1,PAFAH1B1,LAMB1,STXBP1,LIFR,GAS1,NOTCH1,ADM,OPHN1,JAK2,EFNA5,UBB,IGSF9	0.00680997
GOTERM_BP_5	GO:0000904~cell morphogenesis involved in differentiation	25	PARD3,RTN4RL1,ERBB3,PKHD1,GLI2,CDH4,TGFB2,IGF1R,PTK2,LAMB2,ROBO1,BCL2,B3GNT1,PAFAH1B1,LAMB1,STXBP1,LEF1,GAS1,NOTCH1,TGFBR3,OPHN1,JAK2,EFNA5,UBB,LAMC1	0.0582988
GOTERM_BP_5	GO:0032990~cell part morphogenesis	25	BBS4,PARD3,RTN4RL1,ERBB3,PKHD1,GLI2,CDH4,IGF1R,PTK2,LAMB2,ROBO1,BCL2,B3GNT1,PAFAH1B1,OPA1,STXBP1,LIFR,GAS1,PCM1,NOTCH1,ADM,OPHN1,JAK2,EFNA5,UBB	0.106041
GOTERM_BP_5	GO:0048812~neuron projection morphogenesis	22	PARD3,RTN4RL1,ERBB3,PKHD1,LIFR,STXBP1,GAS1,GLI2,CDH4,IGF1R,NOTCH1,PTK2,LAMB2,ADM,ROBO1,BCL2,B3GNT1,OPHN1,JAK2,EFNA5,PAFAH1B1,UBB	0.105871
GOTERM_BP_5	GO:0048858~cell projection morphogenesis	24	BBS4,PARD3,RTN4RL1,ERBB3,PKHD1,LIFR,STXBP1,GAS1,GLI2,PCM1,CDH4,IGF1R,NOTCH1,PTK2,LAMB2,ADM,ROBO1,BCL2,B3GNT1,OPHN1,JAK2,EFNA5,PAFAH1B1,UBB	0.11261
GOTERM_BP_5	GO:0007409~axonogenesis	20	PARD3,RTN4RL1,ERBB3,PKHD1,STXBP1,GAS1,GLI2,CDH4,IGF1R,NOTCH1,PTK2,LAMB2,ROBO1,BCL2,B3GNT1,OPHN1,EFNA5,PAFAH1B1,JAK2,UBB	0.131414
GOTERM_BP_5	GO:0000902~cell morphogenesis	30	BBS4,PARD3,RTN4RL1,ERBB3,PKHD1,GLI2,CDH4,TGFB2,IGF1R,PTK2,LAMB2,ROBO1,BCL2,B3GNT1,PAFAH1B1,LAMB1,STXBP1,LIFR,LEF1,GAS1,PCM1,NOTCH1,ADM,PRICKLE2,OPHN1,TGFBR3,JAK2,EFNA5,UBB,LAMC1	0.182066
GOTERM_BP_5	GO:0048667~cell morphogenesis involved in neuron differentiation	20	PARD3,RTN4RL1,ERBB3,PKHD1,STXBP1,GAS1,GLI2,CDH4,IGF1R,NOTCH1,PTK2,LAMB2,ROBO1,BCL2,B3GNT1,OPHN1,EFNA5,PAFAH1B1,JAK2,UBB	0.243102
Annotation Cluster 4	Enrichment Score: 1.9195519676506447
Category	Term	Count	Genes	Benjamini
GOTERM_BP_5	GO:0031326~regulation of cellular biosynthetic process	169	ZNF582,MEF2A,SLC2A4RG,THRA,FST,CNOT1,HOXD11,EIF4EBP3,GATA2,MLL5,TAF5L,WWP1,MED26,TIGD4,PATZ1,ATOH8,ZNF445,MLL3,MYST2,MLL4,IL1A,SATB1,RCOR3,STRN3,ZHX2,MED13,FRY,SLTM,EP300,HOXD8,PTRF,MED15,PRDM5,PDGFRA,SMARCA5,TFB1M,RNF20,ZNF382,SUV420H1,CRTC3,CAMTA1,HMGB1,PALM,CAV1,TSHZ1,SNX6,PTH1R,SOX5,ABCA1,MEIS1,NR2C1,MOV10,ZNF227,ELK4,HNRNPD,HOXA9,ZNF423,ASXL2,IKZF4,EPAS1,CREBBP,ARID3A,RYBP,SMAD2,GTF2A1L,MED1…	0.253237
GOTERM_BP_5	GO:0010556~regulation of macromolecule biosynthetic process	161	ZNF582,MEF2A,SLC2A4RG,THRA,FST,CNOT1,TGFB2,HOXD11,EIF4EBP3,GATA2,MLL5,TAF5L,WWP1,MED26,TIGD4,PATZ1,ATOH8,ZNF445,MLL3,MYST2,MLL4,IL1A,SATB1,RCOR3,STRN3,ZHX2,MED13,FRY,SLTM,EP300,HOXD8,PTRF,MED15,PRDM5,SMARCA5,PDGFRA,TFB1M,RNF20,ZNF382,SUV420H1,CRTC3,CAMTA1,HMGB1,TSHZ1,SNX6,SOX5,MEIS1,NR2C1,MOV10,ZNF227,ELK4,HNRNPD,HOXA9,ZNF423,ASXL2,IKZF4,EPAS1,CREBBP,RYBP,ARID3A,SMAD2,GTF2A1L,MED13L,ZBTB44,FOXP1,…	0.330722
GOTERM_BP_5	GO:0019219~regulation of nucleobase, nucleoside, nucleotide and nucleic acid metabolic process	160	ZNF582,MEF2A,SLC2A4RG,THRA,FST,CNOT1,HOXD11,GATA2,MLL5,TAF5L,WWP1,MED26,TIGD4,PATZ1,ATOH8,ZNF445,MLL3,MYST2,MLL4,SATB1,RCOR3,STRN3,ZHX2,MED13,FRY,SLTM,EP300,HOXD8,PTRF,MED15,PRDM5,SMARCA5,PDGFRA,TFB1M,RNF20,ZNF382,SUV420H1,CRTC3,CAMTA1,HMGB1,PALM,TSHZ1,SNX6,PTH1R,SOX5,ABCA1,MEIS1,NR2C1,MOV10,ZNF227,ELK4,HNRNPD,HOXA9,RNF168,ZNF423,ASXL2,IKZF4,EPAS1,CREBBP,RYBP,ARID3A,SMAD2,GTF2A1L,MED13L,ZBTB44,FO…	0.337967
GOTERM_BP_5	GO:0045449~regulation of transcription	149	ZNF582,MEF2A,SLC2A4RG,THRA,FST,CNOT1,HOXD11,GATA2,MLL5,TAF5L,WWP1,MED26,TIGD4,PATZ1,ATOH8,ZNF445,MYST2,MLL3,MLL4,SATB1,RCOR3,STRN3,ZHX2,MED13,FRY,SLTM,EP300,HOXD8,PTRF,MED15,PRDM5,SMARCA5,TFB1M,RNF20,ZNF382,SUV420H1,CRTC3,CAMTA1,HMGB1,TSHZ1,SNX6,SOX5,MEIS1,NR2C1,MOV10,ZNF227,ELK4,HNRNPD,HOXA9,ZNF423,ASXL2,IKZF4,EPAS1,CREBBP,RYBP,ARID3A,SMAD2,GTF2A1L,MED13L,ZBTB44,FOXP1,HDAC5,NOTCH1,CDKN1B,ZNF419,…	0.33077
GOTERM_BP_5	GO:0010468~regulation of gene expression	159	ZNF582,MEF2A,SLC2A4RG,THRA,FST,CNOT1,HOXD11,EIF4EBP3,GATA2,MLL5,TAF5L,APOA1,WWP1,MED26,TIGD4,PATZ1,ATOH8,ZNF445,MLL3,MYST2,MLL4,SATB1,RCOR3,STRN3,ZHX2,MED13,FRY,SLTM,EP300,HOXD8,PTRF,MED15,PRDM5,SMARCA5,TFB1M,RNF20,ZNF382,SUV420H1,CRTC3,CAMTA1,HMGB1,TSHZ1,SNX6,SOX5,MEIS1,NR2C1,MOV10,ZNF227,ELK4,HNRNPD,HOXA9,ZNF423,ASXL2,IKZF4,EPAS1,CREBBP,RYBP,ARID3A,SMAD2,GTF2A1L,MED13L,ZBTB44,FOXP1,HDAC5,NOTCH1…	0.483167
Annotation Cluster 5	Enrichment Score: 1.531637257267104
Category	Term	Count	Genes	Benjamini
GOTERM_BP_5	GO:0001944~vasculature development	21	CAV1,EPAS1,EFNB2,WASF2,PTEN,TGFB2,EDNRA,NOTCH1,PTK2,HEY1,ROBO1,HAND2,DLL4,COL1A2,TGM2,ERAP1,QKI,TGFBR3,NR2F2,FGF1,PPAP2B	0.415523
GOTERM_BP_5	GO:0001568~blood vessel development	20	CAV1,EPAS1,WASF2,PTEN,TGFB2,EDNRA,NOTCH1,PTK2,HEY1,ROBO1,HAND2,DLL4,COL1A2,TGM2,ERAP1,QKI,TGFBR3,NR2F2,FGF1,PPAP2B	0.507593
GOTERM_BP_5	GO:0048514~blood vessel morphogenesis	17	CAV1,EPAS1,WASF2,PTEN,TGFB2,EDNRA,NOTCH1,PTK2,HEY1,ROBO1,HAND2,DLL4,TGM2,ERAP1,QKI,NR2F2,FGF1	0.602918
Annotation Cluster 6	Enrichment Score: 1.5302895052065009
Category	Term	Count	Genes	Benjamini
GOTERM_BP_5	GO:0044257~cellular protein catabolic process	43	USP7,OTUD5,BTRC,FEM1B,LNX1,ZYG11B,PSMB4,ARIH2,FBXW7,MGRN1,KLHL9,WWP1,RNF128,FBXL12,USP37,ERAP1,RNF168,USP34,FBXW11,FBXO22,ADAM9,CCNB1IP1,ANAPC5,HERC6,UBR3,UBR2,MARCH6,FEM1C,WSB1,UBE2O,PSMD14,CBLB,ATG4D,UBR7,PSME2,UBE2W,ASB3,UBB,TBL1X,RNF20,UBE2E2,ASB6,FBXO11	0.332158
GOTERM_BP_5	GO:0043632~modification-dependent macromolecule catabolic process	41	USP7,OTUD5,BTRC,FEM1B,LNX1,ZYG11B,PSMB4,ARIH2,FBXW7,MGRN1,KLHL9,WWP1,RNF128,FBXL12,USP37,RNF168,USP34,FBXW11,FBXO22,CCNB1IP1,ANAPC5,HERC6,UBR3,UBR2,MARCH6,FEM1C,WSB1,UBE2O,PSMD14,CBLB,ATG4D,UBR7,PSME2,UBE2W,ASB3,UBB,TBL1X,RNF20,UBE2E2,ASB6,FBXO11	0.325283
GOTERM_BP_5	GO:0030163~protein catabolic process	43	USP7,OTUD5,BTRC,FEM1B,LNX1,ZYG11B,PSMB4,ARIH2,FBXW7,MGRN1,KLHL9,WWP1,RNF128,FBXL12,USP37,ERAP1,RNF168,USP34,FBXW11,FBXO22,ADAM9,CCNB1IP1,ANAPC5,HERC6,UBR3,UBR2,MARCH6,FEM1C,WSB1,UBE2O,PSMD14,CBLB,ATG4D,UBR7,PSME2,UBE2W,ASB3,UBB,TBL1X,RNF20,UBE2E2,ASB6,FBXO11	0.388635
GOTERM_BP_5	GO:0006508~proteolysis	54	BTRC,DPP10,LNX1,ZYG11B,MGRN1,WWP1,KLHL9,ERAP1,FBXL12,HTRA4,DPP8,FBXO22,ADAM9,ANAPC5,HERC6,UBR3,UBR2,PROC,UBE2O,ADAMTS6,ATG4D,UBR7,PSME2,UBE2W,ASB3,UBB,RNF20,FBXO11,ADAM15,ASB6,USP7,OTUD5,MME,FEM1B,PSMB4,ARIH2,FBXW7,RNF128,USP37,RNF168,USP34,FBXW11,CCNB1IP1,TMPRSS2,WDR7,MARCH6,RPS6KA5,WSB1,FEM1C,CBLB,PSMD14,ADAM5P,TBL1X,UBE2E2	0.952593
Annotation Cluster 7	Enrichment Score: 1.4558515534207033
Category	Term	Count	Genes	Benjamini
GOTERM_BP_5	GO:0031325~positive regulation of cellular metabolic process	59	DLC1,THRA,RSF1,BTRC,MITF,CTCF,ZEB1,GLI2,EDNRA,AGTR1,GATA2,MLL5,APOA1,SERTAD3,NR2F2,MLL4,IL1A,ADAM9,SP100,ANAPC5,FOXJ2,STRN3,LEF1,TTF1,MED13,NCOA1,EP300,NCOA2,PSME2,PDGFRA,UBB,RNF20,SMARCAD1,CAV1,SOX5,NFYC,ABCA1,COMT,PSMB4,IGF1R,CHD8,HAND2,BCL2,RNF168,ZNF423,SOAT1,PTPRC,EPAS1,CREBBP,SMAD2,AFF1,HDAC5,NOTCH1,PSMD14,IRF6,EBF1,IRF1,JAK2,TBL1X	0.304247
GOTERM_BP_5	GO:0051173~positive regulation of nitrogen compound metabolic process	45	SMARCAD1,RSF1,THRA,MITF,SOX5,NFYC,CTCF,ABCA1,COMT,ZEB1,GLI2,IGF1R,GATA2,MLL5,CHD8,HAND2,SERTAD3,RNF168,NR2F2,MLL4,ZNF423,PTPRC,SP100,EPAS1,FOXJ2,STRN3,CREBBP,LEF1,TTF1,SMAD2,MED13,AFF1,HDAC5,NCOA1,NOTCH1,EP300,NCOA2,IRF6,EBF1,PDGFRA,IRF1,JAK2,UBB,TBL1X,RNF20	0.33967
GOTERM_BP_5	GO:0045935~positive regulation of nucleobase, nucleoside, nucleotide and nucleic acid metabolic process	43	SMARCAD1,RSF1,THRA,MITF,SOX5,NFYC,CTCF,ZEB1,ABCA1,GLI2,IGF1R,GATA2,MLL5,CHD8,HAND2,SERTAD3,RNF168,NR2F2,MLL4,ZNF423,PTPRC,SP100,EPAS1,FOXJ2,STRN3,CREBBP,LEF1,TTF1,SMAD2,MED13,AFF1,HDAC5,NCOA1,NOTCH1,EP300,NCOA2,IRF6,EBF1,PDGFRA,IRF1,UBB,TBL1X,RNF20	0.399526
GOTERM_BP_5	GO:0045941~positive regulation of transcription	38	SMARCAD1,RSF1,THRA,MITF,SOX5,NFYC,CTCF,ZEB1,GLI2,GATA2,MLL5,CHD8,HAND2,SERTAD3,NR2F2,MLL4,ZNF423,SP100,EPAS1,FOXJ2,STRN3,CREBBP,LEF1,TTF1,SMAD2,MED13,AFF1,HDAC5,NCOA1,NOTCH1,EP300,NCOA2,IRF6,EBF1,IRF1,UBB,TBL1X,RNF20	0.553094
GOTERM_BP_5	GO:0010557~positive regulation of macromolecule biosynthetic process	43	SMARCAD1,RSF1,THRA,MITF,SOX5,NFYC,CTCF,ZEB1,GLI2,TGFB2,IGF1R,GATA2,MLL5,CHD8,HAND2,SERTAD3,NR2F2,MLL4,IL1A,ZNF423,SOAT1,SP100,EPAS1,FOXJ2,STRN3,CREBBP,LEF1,TTF1,SMAD2,MED13,AFF1,HDAC5,NCOA1,NOTCH1,EP300,NCOA2,IRF6,EBF1,PDGFRA,IRF1,UBB,TBL1X,RNF20	0.555284
GOTERM_BP_5	GO:0009891~positive regulation of biosynthetic process	45	SMARCAD1,RSF1,THRA,MITF,SOX5,NFYC,CTCF,ABCA1,ZEB1,GLI2,TGFB2,IGF1R,GATA2,MLL5,CHD8,HAND2,SERTAD3,NR2F2,MLL4,IL1A,ZNF423,SOAT1,SP100,EPAS1,FOXJ2,STRN3,CREBBP,LEF1,TTF1,SMAD2,MED13,AFF1,HDAC5,NCOA1,NOTCH1,EP300,NCOA2,IRF6,EBF1,PDGFRA,IRF1,JAK2,UBB,TBL1X,RNF20	0.56698
GOTERM_BP_5	GO:0031328~positive regulation of cellular biosynthetic process	44	SMARCAD1,RSF1,THRA,MITF,SOX5,NFYC,CTCF,ZEB1,ABCA1,GLI2,IGF1R,GATA2,MLL5,CHD8,HAND2,SERTAD3,NR2F2,MLL4,IL1A,ZNF423,SOAT1,SP100,EPAS1,FOXJ2,STRN3,CREBBP,LEF1,TTF1,SMAD2,MED13,AFF1,HDAC5,NCOA1,NOTCH1,EP300,NCOA2,IRF6,EBF1,PDGFRA,IRF1,JAK2,UBB,TBL1X,RNF20	0.588394
GOTERM_BP_5	GO:0010628~positive regulation of gene expression	38	SMARCAD1,RSF1,THRA,MITF,SOX5,NFYC,CTCF,ZEB1,GLI2,GATA2,MLL5,CHD8,HAND2,SERTAD3,NR2F2,MLL4,ZNF423,SP100,EPAS1,FOXJ2,STRN3,CREBBP,LEF1,TTF1,SMAD2,MED13,AFF1,HDAC5,NCOA1,NOTCH1,EP300,NCOA2,IRF6,EBF1,IRF1,UBB,TBL1X,RNF20	0.58998
GOTERM_BP_5	GO:0045893~positive regulation of transcription, DNA-dependent	30	THRA,MITF,SOX5,NFYC,CTCF,ZEB1,GLI2,GATA2,CHD8,MLL5,HAND2,NR2F2,MLL4,SP100,EPAS1,FOXJ2,STRN3,CREBBP,LEF1,TTF1,SMAD2,MED13,AFF1,HDAC5,NOTCH1,NCOA1,NCOA2,EP300,IRF1,TBL1X	0.77137
GOTERM_BP_5	GO:0051254~positive regulation of RNA metabolic process	30	THRA,MITF,SOX5,NFYC,CTCF,ZEB1,GLI2,GATA2,CHD8,MLL5,HAND2,NR2F2,MLL4,SP100,EPAS1,FOXJ2,STRN3,CREBBP,LEF1,TTF1,SMAD2,MED13,AFF1,HDAC5,NOTCH1,NCOA1,NCOA2,EP300,IRF1,TBL1X	0.782275
Annotation Cluster 8	Enrichment Score: 1.4455666910319298
Category	Term	Count	Genes	Benjamini
GOTERM_BP_5	GO:0048762~mesenchymal cell differentiation	7	EDNRA,NOTCH1,HAND2,BCL2,TGFBR3,LEF1,TGFB2	0.553059
GOTERM_BP_5	GO:0014031~mesenchymal cell development	7	EDNRA,NOTCH1,HAND2,BCL2,TGFBR3,LEF1,TGFB2	0.553059
GOTERM_BP_5	GO:0060485~mesenchyme development	7	EDNRA,NOTCH1,HAND2,BCL2,TGFBR3,LEF1,TGFB2	0.56371
Annotation Cluster 9	Enrichment Score: 1.152311731003232
Category	Term	Count	Genes	Benjamini
GOTERM_BP_5	GO:0030326~embryonic limb morphogenesis	9	NOTCH1,DKK1,GNAQ,HOXA9,LEF1,GNAS,PTCH1,GAS1,HOXD11	0.624813
GOTERM_BP_5	GO:0035113~embryonic appendage morphogenesis	9	NOTCH1,DKK1,GNAQ,HOXA9,LEF1,GNAS,PTCH1,GAS1,HOXD11	0.624813
GOTERM_BP_5	GO:0035108~limb morphogenesis	9	NOTCH1,DKK1,GNAQ,HOXA9,LEF1,GNAS,PTCH1,GAS1,HOXD11	0.749627
Annotation Cluster 10	Enrichment Score: 1.0992601142659013
Category	Term	Count	Genes	Benjamini
GOTERM_BP_5	GO:0048730~epidermis morphogenesis	5	NOTCH1,BCL2,FST,COL1A2,TGFB2	0.525944
GOTERM_BP_5	GO:0031069~hair follicle morphogenesis	4	NOTCH1,BCL2,FST,TGFB2	0.638735
GOTERM_BP_5	GO:0045684~positive regulation of epidermis development	3	NOTCH1,FST,TGFB2	0.663194
GOTERM_BP_5	GO:0001942~hair follicle development	4	NOTCH1,BCL2,FST,TGFB2	0.935499
Annotation Cluster 11	Enrichment Score: 1.0487917996556702
Category	Term	Count	Genes	Benjamini
GOTERM_BP_5	GO:0002446~neutrophil mediated immunity	3	MLL5,MYO1F,STXBP3	0.663194
GOTERM_BP_5	GO:0042119~neutrophil activation	3	MLL5,MYO1F,STXBP3	0.663194
GOTERM_BP_5	GO:0002444~myeloid leukocyte mediated immunity	3	MLL5,MYO1F,STXBP3	0.827423
Annotation Cluster 12	Enrichment Score: 1.011076666733667
Category	Term	Count	Genes	Benjamini
GOTERM_BP_5	GO:0050806~positive regulation of synaptic transmission	5	LAMA2,PRKCZ,OXTR,UBB,NMU	0.696865
GOTERM_BP_5	GO:0051971~positive regulation of transmission of nerve impulse	5	LAMA2,PRKCZ,OXTR,UBB,NMU	0.745297
GOTERM_BP_5	GO:0031646~positive regulation of neurological system process	5	LAMA2,PRKCZ,OXTR,UBB,NMU	0.769564
Annotation Cluster 13	Enrichment Score: 0.9618084873178016
Category	Term	Count	Genes	Benjamini
GOTERM_BP_5	GO:0043549~regulation of kinase activity	26	CCNT2,PRKCZ,CAV1,PARD3,SNX6,ZAK,HMGCR,PKHD1,TTN,PTEN,PDCD4,DAXX,TRIB2,TGFB2,EDNRA,DUSP16,GAB1,PRKACA,ADCY10,ADAM9,FGD4,PTPRC,SPAG9,CDKN1B,PRKAR1A,JAK2	0.568714
GOTERM_BP_5	GO:0019220~regulation of phosphate metabolic process	29	CCNT2,DLC1,PRKCZ,CAV1,PARD3,ZAK,SNX6,HMGCR,PKHD1,TTN,PTEN,PDCD4,DAXX,TRIB2,TGFB2,EDNRA,APOA1,BCL2,GAB1,DUSP16,PRKACA,ADCY10,ADAM9,FGD4,PTPRC,SPAG9,CDKN1B,PRKAR1A,JAK2	0.850961
GOTERM_BP_5	GO:0051174~regulation of phosphorus metabolic process	29	CCNT2,DLC1,PRKCZ,CAV1,PARD3,ZAK,SNX6,HMGCR,PKHD1,TTN,PTEN,PDCD4,DAXX,TRIB2,TGFB2,EDNRA,APOA1,BCL2,GAB1,DUSP16,PRKACA,ADCY10,ADAM9,FGD4,PTPRC,SPAG9,CDKN1B,PRKAR1A,JAK2	0.850961
Annotation Cluster 14	Enrichment Score: 0.8613250098578008
Category	Term	Count	Genes	Benjamini
GOTERM_BP_5	GO:0001707~mesoderm formation	5	PRKAR1A,LEF1,SMAD2,PRKACA,ECSIT	0.722167
GOTERM_BP_5	GO:0048332~mesoderm morphogenesis	5	PRKAR1A,LEF1,SMAD2,PRKACA,ECSIT	0.759005
GOTERM_BP_5	GO:0001704~formation of primary germ layer	5	PRKAR1A,LEF1,SMAD2,PRKACA,ECSIT	0.782106
GOTERM_BP_5	GO:0007498~mesoderm development	6	PRKAR1A,LEF1,JAK2,SMAD2,PRKACA,ECSIT	0.920315
Annotation Cluster 15	Enrichment Score: 0.8035868836310872
Category	Term	Count	Genes	Benjamini
GOTERM_BP_5	GO:0051147~regulation of muscle cell differentiation	5	HDAC5,NOTCH1,BCL2,UBB,ZEB1	0.769564
GOTERM_BP_5	GO:0048742~regulation of skeletal muscle fiber development	4	HDAC5,NOTCH1,BCL2,UBB	0.767952
GOTERM_BP_5	GO:0048641~regulation of skeletal muscle tissue development	4	HDAC5,NOTCH1,BCL2,UBB	0.825274
GOTERM_BP_5	GO:0051153~regulation of striated muscle cell differentiation	4	HDAC5,NOTCH1,BCL2,UBB	0.864871
GOTERM_BP_5	GO:0016202~regulation of striated muscle tissue development	5	HDAC5,NOTCH1,BCL2,LEF1,UBB	0.87775
Annotation Cluster 16	Enrichment Score: 0.7592656772160603
Category	Term	Count	Genes	Benjamini
GOTERM_BP_5	GO:0070302~regulation of stress-activated protein kinase signaling pathway	7	ZAK,GAB1,PDCD4,DAXX,NCOR1,TGFB2,FGD4	0.76741
GOTERM_BP_5	GO:0046328~regulation of JNK cascade	6	ZAK,GAB1,PDCD4,DAXX,NCOR1,FGD4	0.867062
GOTERM_BP_5	GO:0080135~regulation of cellular response to stress	8	ZAK,GAB1,RNF168,PDCD4,DAXX,NCOR1,TGFB2,FGD4	0.882895
Annotation Cluster 17	Enrichment Score: 0.7027661002116703
Category	Term	Count	Genes	Benjamini
GOTERM_BP_5	GO:0043065~positive regulation of apoptosis	26	DLC1,ZAK,AKAP13,FEM1B,PTEN,DAXX,TGFB2,TIAM2,BCL2,TGM2,NGFRAP1,C16ORF5,FGD4,KCNMA1,PTPRC,ARHGEF3,NUDT2,PTPRF,MAL,ARHGEF12,NOTCH1,CDKN1B,RYR2,JAK2,PPP1R13B,UBB	0.859901
GOTERM_BP_5	GO:0043068~positive regulation of programmed cell death	26	DLC1,ZAK,AKAP13,FEM1B,PTEN,DAXX,TGFB2,TIAM2,BCL2,TGM2,NGFRAP1,C16ORF5,FGD4,KCNMA1,PTPRC,ARHGEF3,NUDT2,PTPRF,MAL,ARHGEF12,NOTCH1,CDKN1B,RYR2,JAK2,PPP1R13B,UBB	0.863472
GOTERM_BP_5	GO:0010942~positive regulation of cell death	26	DLC1,ZAK,AKAP13,FEM1B,PTEN,DAXX,TGFB2,TIAM2,BCL2,TGM2,NGFRAP1,C16ORF5,FGD4,KCNMA1,PTPRC,ARHGEF3,NUDT2,PTPRF,MAL,ARHGEF12,NOTCH1,CDKN1B,RYR2,JAK2,PPP1R13B,UBB	0.869229
Annotation Cluster 18	Enrichment Score: 0.6269806785438761
Category	Term	Count	Genes	Benjamini
GOTERM_BP_5	GO:0048547~gut morphogenesis	3	NOTCH1,BCL2,GLI2	0.864513
GOTERM_BP_5	GO:0048565~gut development	4	NOTCH1,BCL2,OXTR,GLI2	0.897782
GOTERM_BP_5	GO:0048546~digestive tract morphogenesis	3	NOTCH1,BCL2,GLI2	0.912206
Annotation Cluster 19	Enrichment Score: 0.6177114651377622
Category	Term	Count	Genes	Benjamini
GOTERM_BP_5	GO:0010522~regulation of calcium ion transport into cytosol	5	EDNRA,TRPC1,CAV1,BCL2,RYR2	0.598897
GOTERM_BP_5	GO:0043269~regulation of ion transport	6	EDNRA,TRPC1,CAV1,SEPT2,BCL2,RYR2	0.979194
GOTERM_BP_5	GO:0010959~regulation of metal ion transport	5	EDNRA,TRPC1,CAV1,BCL2,RYR2	0.982667
Annotation Cluster 20	Enrichment Score: 0.5918284598424749
Category	Term	Count	Genes	Benjamini
GOTERM_BP_5	GO:0001843~neural tube closure	4	DLC1,BBS4,PTCH1,FZD6	0.841415
GOTERM_BP_5	GO:0060606~tube closure	4	DLC1,BBS4,PTCH1,FZD6	0.841415
GOTERM_BP_5	GO:0014020~primary neural tube formation	4	DLC1,BBS4,PTCH1,FZD6	0.874457
GOTERM_BP_5	GO:0001841~neural tube formation	4	DLC1,BBS4,PTCH1,FZD6	0.927879
GOTERM_BP_5	GO:0016331~morphogenesis of embryonic epithelium	5	DLC1,BBS4,PTCH1,GLI2,FZD6	0.928001
GOTERM_BP_5	GO:0001838~embryonic epithelial tube formation	4	DLC1,BBS4,PTCH1,FZD6	0.938944
GOTERM_BP_5	GO:0035148~tube lumen formation	4	DLC1,BBS4,PTCH1,FZD6	0.944144
Annotation Cluster 21	Enrichment Score: 0.554557286389498
Category	Term	Count	Genes	Benjamini
GOTERM_BP_5	GO:0051438~regulation of ubiquitin-protein ligase activity	7	PSMB4,PSMD14,ANAPC5,PSME2,BTRC,UBB,FEM1B	0.843347
GOTERM_BP_5	GO:0051437~positive regulation of ubiquitin-protein ligase activity during mitotic cell cycle	6	PSMB4,PSMD14,ANAPC5,PSME2,BTRC,UBB	0.883522
GOTERM_BP_5	GO:0051351~positive regulation of ligase activity	6	PSMB4,PSMD14,ANAPC5,PSME2,BTRC,UBB	0.916067
GOTERM_BP_5	GO:0051436~negative regulation of ubiquitin-protein ligase activity during mitotic cell cycle	5	PSMB4,PSMD14,ANAPC5,PSME2,UBB	0.950822
GOTERM_BP_5	GO:0051352~negative regulation of ligase activity	5	PSMB4,PSMD14,ANAPC5,PSME2,UBB	0.956809
Annotation Cluster 22	Enrichment Score: 0.5344192579904822
Category	Term	Count	Genes	Benjamini
GOTERM_BP_5	GO:0051222~positive regulation of protein transport	6	PRKCZ,JAK2,PRKACA,IL1A,ADAM9,TGFB2	0.877364
GOTERM_BP_5	GO:0051223~regulation of protein transport	8	PRKCZ,APOA1,GOPC,JAK2,PRKACA,IL1A,ADAM9,TGFB2	0.930659
GOTERM_BP_5	GO:0070201~regulation of establishment of protein localization	8	PRKCZ,APOA1,GOPC,JAK2,PRKACA,IL1A,ADAM9,TGFB2	0.945845
Annotation Cluster 23	Enrichment Score: 0.4456818212481038
Category	Term	Count	Genes	Benjamini
GOTERM_BP_5	GO:0031281~positive regulation of cyclase activity	5	EDNRA,GNAQ,PTH1R,GNAS,ADCY10	0.923894
GOTERM_BP_5	GO:0051349~positive regulation of lyase activity	5	EDNRA,GNAQ,PTH1R,GNAS,ADCY10	0.93026
GOTERM_BP_5	GO:0045761~regulation of adenylate cyclase activity	6	EDNRA,PALM,GNAQ,PTH1R,GNAS,ADCY10	0.975588
Annotation Cluster 24	Enrichment Score: 0.40042125861623606
Category	Term	Count	Genes	Benjamini
GOTERM_BP_5	GO:0050804~regulation of synaptic transmission	9	LAMA2,PRKCZ,NISCH,STXBP1,OXTR,PRKACA,UBB,DBN1,NMU	0.935895
GOTERM_BP_5	GO:0051969~regulation of transmission of nerve impulse	9	LAMA2,PRKCZ,NISCH,STXBP1,OXTR,PRKACA,UBB,DBN1,NMU	0.958061
GOTERM_BP_5	GO:0031644~regulation of neurological system process	9	LAMA2,PRKCZ,NISCH,STXBP1,OXTR,PRKACA,UBB,DBN1,NMU	0.969672
Annotation Cluster 25	Enrichment Score: 0.344046073521143
Category	Term	Count	Genes	Benjamini
GOTERM_BP_5	GO:0010524~positive regulation of calcium ion transport into cytosol	3	EDNRA,TRPC1,CAV1	0.897176
GOTERM_BP_5	GO:0051928~positive regulation of calcium ion transport	3	EDNRA,TRPC1,CAV1	0.972911
GOTERM_BP_5	GO:0032846~positive regulation of homeostatic process	3	EDNRA,TRPC1,CAV1	0.986162
GOTERM_BP_5	GO:0043270~positive regulation of ion transport	3	EDNRA,TRPC1,CAV1	0.988989
Annotation Cluster 26	Enrichment Score: 0.33848888180208964
Category	Term	Count	Genes	Benjamini
GOTERM_BP_5	GO:0031400~negative regulation of protein modification process	8	PRKCZ,PSMB4,PTPRC,CAV1,PSMD14,ANAPC5,PSME2,UBB	0.940694
GOTERM_BP_5	GO:0032269~negative regulation of cellular protein metabolic process	10	EIF4EBP3,PRKCZ,PSMB4,PTPRC,CAV1,PSMD14,ANAPC5,PSME2,UBB,TNRC6A	0.976855
GOTERM_BP_5	GO:0051248~negative regulation of protein metabolic process	10	EIF4EBP3,PRKCZ,PSMB4,PTPRC,CAV1,PSMD14,ANAPC5,PSME2,UBB,TNRC6A	0.982383
Annotation Cluster 27	Enrichment Score: 0.3252214250463465
Category	Term	Count	Genes	Benjamini
GOTERM_BP_5	GO:0030808~regulation of nucleotide biosynthetic process	7	EDNRA,PALM,GNAQ,PTH1R,GNAS,ABCA1,ADCY10	0.965665
GOTERM_BP_5	GO:0006140~regulation of nucleotide metabolic process	7	EDNRA,PALM,GNAQ,PTH1R,GNAS,ABCA1,ADCY10	0.975008
GOTERM_BP_5	GO:0045761~regulation of adenylate cyclase activity	6	EDNRA,PALM,GNAQ,PTH1R,GNAS,ADCY10	0.975588
Annotation Cluster 28	Enrichment Score: 0.3218494453716723
Category	Term	Count	Genes	Benjamini
GOTERM_BP_5	GO:0050729~positive regulation of inflammatory response	4	EDNRA,AGTR1,TGM2,JAK2	0.841415
GOTERM_BP_5	GO:0032103~positive regulation of response to external stimulus	4	EDNRA,AGTR1,TGM2,JAK2	0.988323
GOTERM_BP_5	GO:0031349~positive regulation of defense response	4	EDNRA,AGTR1,TGM2,JAK2	0.995137
GOTERM_BP_5	GO:0050727~regulation of inflammatory response	4	EDNRA,AGTR1,TGM2,JAK2	0.996349
Annotation Cluster 29	Enrichment Score: 0.27035634227936145
Category	Term	Count	Genes	Benjamini
GOTERM_BP_5	GO:0050658~RNA transport	6	UPF2,HNRNPA2B1,SMG1,QKI,NUP188,NXF1	0.976762
GOTERM_BP_5	GO:0050657~nucleic acid transport	6	UPF2,HNRNPA2B1,SMG1,QKI,NUP188,NXF1	0.976762
GOTERM_BP_5	GO:0051028~mRNA transport	5	UPF2,SMG1,QKI,NUP188,NXF1	0.988916
Annotation Cluster 30	Enrichment Score: 0.25319226137973694
Category	Term	Count	Genes	Benjamini
GOTERM_BP_5	GO:0043066~negative regulation of apoptosis	18	PRKCZ,HMGB1,ERBB3,TMBIM6,MITF,PTEN,PROC,IGF1R,PCGF2,NOTCH1,SON,CHD8,BCL2,TGM2,KCNH8,UBB,IFI6,IL1A	0.981346
GOTERM_BP_5	GO:0043069~negative regulation of programmed cell death	18	PRKCZ,HMGB1,ERBB3,TMBIM6,MITF,PTEN,PROC,IGF1R,PCGF2,NOTCH1,SON,CHD8,BCL2,TGM2,KCNH8,UBB,IFI6,IL1A	0.984416
GOTERM_BP_5	GO:0060548~negative regulation of cell death	18	PRKCZ,HMGB1,ERBB3,TMBIM6,MITF,PTEN,PROC,IGF1R,PCGF2,NOTCH1,SON,CHD8,BCL2,TGM2,KCNH8,UBB,IFI6,IL1A	0.984852
Annotation Cluster 31	Enrichment Score: 0.2526021125606405
Category	Term	Count	Genes	Benjamini
GOTERM_BP_5	GO:0034728~nucleosome organization	6	H1F0,RSF1,SMARCA5,H3F3B,CTCF,NAP1L3	0.970951
GOTERM_BP_5	GO:0006334~nucleosome assembly	5	H1F0,RSF1,SMARCA5,H3F3B,NAP1L3	0.986061
GOTERM_BP_5	GO:0065004~protein-DNA complex assembly	5	H1F0,RSF1,SMARCA5,H3F3B,NAP1L3	0.991773
Annotation Cluster 32	Enrichment Score: 0.14932585083291328
Category	Term	Count	Genes	Benjamini
GOTERM_BP_5	GO:0030218~erythrocyte differentiation	3	MLL5,EPAS1,TGFBR3	0.989959
GOTERM_BP_5	GO:0034101~erythrocyte homeostasis	3	MLL5,EPAS1,TGFBR3	0.995138
GOTERM_BP_5	GO:0030099~myeloid cell differentiation	4	MLL5,EPAS1,TGFBR3,JAK2	0.999438
Annotation Cluster 33	Enrichment Score: 0.1033512480745618
Category	Term	Count	Genes	Benjamini
GOTERM_BP_5	GO:0006486~protein amino acid glycosylation	6	GNPTG,FUT8,B3GNT1,FUT2,MAN1C1,ABO	0.997416
GOTERM_BP_5	GO:0043413~biopolymer glycosylation	6	GNPTG,FUT8,B3GNT1,FUT2,MAN1C1,ABO	0.997416
GOTERM_BP_5	GO:0009101~glycoprotein biosynthetic process	6	GNPTG,FUT8,B3GNT1,FUT2,MAN1C1,ABO	0.999822
Annotation Cluster 34	Enrichment Score: 0.08581327702386184
Category	Term	Count	Genes	Benjamini
GOTERM_BP_5	GO:0051494~negative regulation of cytoskeleton organization	3	DLC1,RDX,TMSB4X	0.997616
GOTERM_BP_5	GO:0032956~regulation of actin cytoskeleton organization	4	DLC1,MYO1F,RDX,TMSB4X	0.999089
GOTERM_BP_5	GO:0010639~negative regulation of organelle organization	3	DLC1,RDX,TMSB4X	0.999925
Annotation Cluster 35	Enrichment Score: 0.03623897837199937
Category	Term	Count	Genes	Benjamini
GOTERM_BP_5	GO:0006164~purine nucleotide biosynthetic process	6	ATP2B4,ADM,ATP8B1,ATP1A1,ATP13A3,ADCY10	0.999583
GOTERM_BP_5	GO:0034654~nucleobase, nucleoside, nucleotide and nucleic acid biosynthetic process	6	ATP2B4,ADM,ATP8B1,ATP1A1,ATP13A3,ADCY10	0.999995
GOTERM_BP_5	GO:0034404~nucleobase, nucleoside and nucleotide biosynthetic process	6	ATP2B4,ADM,ATP8B1,ATP1A1,ATP13A3,ADCY10	0.999995
Annotation Cluster 36	Enrichment Score: 0.028583596223330492
Category	Term	Count	Genes	Benjamini
GOTERM_BP_5	GO:0045619~regulation of lymphocyte differentiation	3	PTPRC,HMGB3,ZEB1	0.999168
GOTERM_BP_5	GO:0051249~regulation of lymphocyte activation	4	PTPRC,CBLB,HMGB3,ZEB1	0.999999
GOTERM_BP_5	GO:0050863~regulation of T cell activation	3	PTPRC,CBLB,ZEB1	1
GOTERM_BP_5	GO:0002694~regulation of leukocyte activation	4	PTPRC,CBLB,HMGB3,ZEB1	1

## Sheet: C3
Annotation Cluster 1	Enrichment Score: 1.5959579809595523
Category	Term	Count	Genes	Benjamini
GOTERM_BP_5	GO:0006958~complement activation, classical pathway	6	CD55,C9,CD46,CLU,C5,C4BPB	0.605459
GOTERM_BP_5	GO:0006956~complement activation	6	CD55,C9,CD46,CLU,C5,C4BPB	0.744738
GOTERM_BP_5	GO:0019724~B cell mediated immunity	6	CD55,C9,CD46,CLU,C5,C4BPB	0.790106
GOTERM_BP_5	GO:0002449~lymphocyte mediated immunity	6	CD55,C9,CD46,CLU,C5,C4BPB	0.883537
Annotation Cluster 2	Enrichment Score: 1.4640348703935655
Category	Term	Count	Genes	Benjamini
GOTERM_BP_5	GO:0010562~positive regulation of phosphorus metabolic process	11	PRKCA,CD80,IL6ST,RB1CC1,TGFBR1,PPP2R4,IGF2,TLR4,TNK2,IL34,SYK	0.74285
GOTERM_BP_5	GO:0045937~positive regulation of phosphate metabolic process	11	PRKCA,CD80,IL6ST,RB1CC1,TGFBR1,PPP2R4,IGF2,TLR4,TNK2,IL34,SYK	0.74285
GOTERM_BP_5	GO:0031401~positive regulation of protein modification process	12	PRKCA,CD80,IL6ST,RB1CC1,TGFBR1,PPP2R4,IGF2,TLR4,CDC16,TNK2,IL34,SYK	0.856906
GOTERM_BP_5	GO:0051247~positive regulation of protein metabolic process	13	PRKCA,IL6ST,TGFBR1,TLR4,IGF2,CDC16,IL34,CD80,RB1CC1,PPP2R4,TNK2,ITCH,SYK	0.918129
GOTERM_BP_5	GO:0032270~positive regulation of cellular protein metabolic process	12	PRKCA,CD80,IL6ST,RB1CC1,TGFBR1,PPP2R4,IGF2,TLR4,CDC16,TNK2,IL34,SYK	0.936717
Annotation Cluster 3	Enrichment Score: 1.3896922835313168
Category	Term	Count	Genes	Benjamini
GOTERM_BP_5	GO:0043066~negative regulation of apoptosis	21	IRAK1,SOCS3,IL7,EEF1A2,TGFBR1,CLU,IGF2,COL2A1,BCL2L1,ESR2,NR2E1,PROC,AZU1,IGF1R,ERCC5,PRLR,COMP,RB1CC1,PSEN2,TNFRSF18,SORT1	0.7945
GOTERM_BP_5	GO:0043069~negative regulation of programmed cell death	21	IRAK1,SOCS3,IL7,EEF1A2,TGFBR1,CLU,IGF2,COL2A1,BCL2L1,ESR2,NR2E1,PROC,AZU1,IGF1R,ERCC5,PRLR,COMP,RB1CC1,PSEN2,TNFRSF18,SORT1	0.80761
GOTERM_BP_5	GO:0060548~negative regulation of cell death	21	IRAK1,SOCS3,IL7,EEF1A2,TGFBR1,CLU,IGF2,COL2A1,BCL2L1,ESR2,NR2E1,PROC,AZU1,IGF1R,ERCC5,PRLR,COMP,RB1CC1,PSEN2,TNFRSF18,SORT1	0.791273
Annotation Cluster 4	Enrichment Score: 1.3416589759357693
Category	Term	Count	Genes	Benjamini
GOTERM_BP_5	GO:0055002~striated muscle cell development	6	GPHN,SDC1,OBSL1,CXADR,TPM1,ITGB1	0.808792
GOTERM_BP_5	GO:0051146~striated muscle cell differentiation	8	GPHN,SDC1,OBSL1,SORT1,MYH9,CXADR,TPM1,ITGB1	0.803358
GOTERM_BP_5	GO:0055001~muscle cell development	6	GPHN,SDC1,OBSL1,CXADR,TPM1,ITGB1	0.790106
Annotation Cluster 5	Enrichment Score: 1.2099466754591515
Category	Term	Count	Genes	Benjamini
GOTERM_BP_5	GO:0050926~regulation of positive chemotaxis	4	PRKCA,AZU1,AGER,KDR	0.788691
GOTERM_BP_5	GO:0050927~positive regulation of positive chemotaxis	4	PRKCA,AZU1,AGER,KDR	0.788691
GOTERM_BP_5	GO:0050930~induction of positive chemotaxis	3	PRKCA,AZU1,AGER	0.795847
GOTERM_BP_5	GO:0050921~positive regulation of chemotaxis	4	PRKCA,AZU1,AGER,KDR	0.866503
GOTERM_BP_5	GO:0050920~regulation of chemotaxis	4	PRKCA,AZU1,AGER,KDR	0.88036
GOTERM_BP_5	GO:0048520~positive regulation of behavior	4	PRKCA,AZU1,AGER,KDR	0.893654
Annotation Cluster 6	Enrichment Score: 1.1994354032877648
Category	Term	Count	Genes	Benjamini
GOTERM_BP_5	GO:0042116~macrophage activation	4	AZU1,SBNO2,TLR4,LBP	0.779824
GOTERM_BP_5	GO:0050829~defense response to Gram-negative bacterium	3	AZU1,TLR4,LBP	0.795847
GOTERM_BP_5	GO:0032680~regulation of tumor necrosis factor production	3	AZU1,TLR4,LBP	0.957128
Annotation Cluster 7	Enrichment Score: 1.0014184256104095
Category	Term	Count	Genes	Benjamini
GOTERM_BP_5	GO:0045648~positive regulation of erythrocyte differentiation	3	SMAP1,FOXO3,ARNT	0.804699
GOTERM_BP_5	GO:0045639~positive regulation of myeloid cell differentiation	4	TESC,SMAP1,FOXO3,ARNT	0.884543
GOTERM_BP_5	GO:0045646~regulation of erythrocyte differentiation	3	SMAP1,FOXO3,ARNT	0.901877
Annotation Cluster 8	Enrichment Score: 0.821643314946232
Category	Term	Count	Genes	Benjamini
GOTERM_BP_5	GO:0006109~regulation of carbohydrate metabolic process	5	C1QTNF2,IGF2,NR3C1,NR1H4,ARNT	0.800765
GOTERM_BP_5	GO:0010906~regulation of glucose metabolic process	4	C1QTNF2,IGF2,NR3C1,ARNT	0.899592
GOTERM_BP_5	GO:0010907~positive regulation of glucose metabolic process	3	C1QTNF2,IGF2,ARNT	0.905462
GOTERM_BP_5	GO:0010675~regulation of cellular carbohydrate metabolic process	4	C1QTNF2,IGF2,NR3C1,ARNT	0.90958
GOTERM_BP_5	GO:0010676~positive regulation of cellular carbohydrate metabolic process	3	C1QTNF2,IGF2,ARNT	0.907094
GOTERM_BP_5	GO:0045913~positive regulation of carbohydrate metabolic process	3	C1QTNF2,IGF2,ARNT	0.907094
GOTERM_BP_5	GO:0043255~regulation of carbohydrate biosynthetic process	3	C1QTNF2,IGF2,NR3C1	0.91603
GOTERM_BP_5	GO:0043467~regulation of generation of precursor metabolites and energy	3	C1QTNF2,IGF2,ARNT	0.952784
Annotation Cluster 9	Enrichment Score: 0.7113765431588799
Category	Term	Count	Genes	Benjamini
GOTERM_BP_5	GO:0030193~regulation of blood coagulation	4	TLR4,CPB2,PLG,PROC	0.902939
GOTERM_BP_5	GO:0030195~negative regulation of blood coagulation	3	CPB2,PLG,PROC	0.926521
GOTERM_BP_5	GO:0050819~negative regulation of coagulation	3	CPB2,PLG,PROC	0.940766
Annotation Cluster 10	Enrichment Score: 0.7105555738151385
Category	Term	Count	Genes	Benjamini
GOTERM_BP_5	GO:0008584~male gonad development	5	SDC1,BCL2L1,FSHB,FNDC3A,BCL2L11	0.889052
GOTERM_BP_5	GO:0046546~development of primary male sexual characteristics	5	SDC1,BCL2L1,FSHB,FNDC3A,BCL2L11	0.926309
GOTERM_BP_5	GO:0046661~male sex differentiation	5	SDC1,BCL2L1,FSHB,FNDC3A,BCL2L11	0.946881
Annotation Cluster 11	Enrichment Score: 0.7103063564238763
Category	Term	Count	Genes	Benjamini
GOTERM_BP_5	GO:0030072~peptide hormone secretion	4	LTBP4,PCLO,FKBP1B,GHRHR	0.910976
GOTERM_BP_5	GO:0002790~peptide secretion	4	LTBP4,PCLO,FKBP1B,GHRHR	0.922349
GOTERM_BP_5	GO:0046879~hormone secretion	4	LTBP4,PCLO,FKBP1B,GHRHR	0.935646
Annotation Cluster 12	Enrichment Score: 0.6497540047682836
Category	Term	Count	Genes	Benjamini
GOTERM_BP_5	GO:0045582~positive regulation of T cell differentiation	4	CD80,IL7,IL4R,SYK	0.886842
GOTERM_BP_5	GO:0045621~positive regulation of lymphocyte differentiation	4	CD80,IL7,IL4R,SYK	0.899592
GOTERM_BP_5	GO:0046637~regulation of alpha-beta T cell differentiation	3	CD80,IL4R,SYK	0.936479
GOTERM_BP_5	GO:0045580~regulation of T cell differentiation	4	CD80,IL7,IL4R,SYK	0.949403
GOTERM_BP_5	GO:0050870~positive regulation of T cell activation	5	CD80,IL7,IL6ST,IL4R,SYK	0.952582
GOTERM_BP_5	GO:0045619~regulation of lymphocyte differentiation	4	CD80,IL7,IL4R,SYK	0.97411
Annotation Cluster 13	Enrichment Score: 0.6387599171356154
Category	Term	Count	Genes	Benjamini
GOTERM_BP_5	GO:0031325~positive regulation of cellular metabolic process	41	THRB,IL6ST,TLR4,CDC16,FOXO3,IL34,BMP15,POU1F1,GHRHR,ARNT,APOA4,AZU1,IGF1R,ERCC6,HAND2,RB1CC1,HOXA7,PSMC3IP,C1QTNF2,ALX4,NR1H4,ARHGEF10L,SYK,PRKCA,IRAK1,TESC,PCBD2,NTF3,TGFBR1,RXRG,IGF2,TEAD2,ESR2,AHR,P2RX4,CD80,ETS2,PPP2R4,TNK2,NFIB,HDAC6	0.868948
GOTERM_BP_5	GO:0009891~positive regulation of biosynthetic process	33	THRB,TLR4,FOXO3,BMP15,POU1F1,GHRHR,ARNT,AZU1,APOA4,IGF1R,HAND2,PSMC3IP,HOXA7,C1QTNF2,ALX4,NR1H4,ARHGEF10L,SYK,IRAK1,TESC,NTF3,PCBD2,TGFBR1,RXRG,IGF2,TEAD2,ESR2,AHR,P2RX4,CD80,ETS2,NFIB,HDAC6	0.883553
GOTERM_BP_5	GO:0031328~positive regulation of cellular biosynthetic process	32	THRB,TLR4,FOXO3,BMP15,POU1F1,GHRHR,ARNT,AZU1,APOA4,IGF1R,HAND2,PSMC3IP,HOXA7,C1QTNF2,ALX4,NR1H4,ARHGEF10L,SYK,IRAK1,TESC,NTF3,PCBD2,TGFBR1,RXRG,IGF2,TEAD2,ESR2,AHR,P2RX4,CD80,ETS2,NFIB	0.897031
GOTERM_BP_5	GO:0010557~positive regulation of macromolecule biosynthetic process	30	THRB,TLR4,FOXO3,BMP15,POU1F1,ARNT,AZU1,IGF1R,HAND2,PSMC3IP,HOXA7,C1QTNF2,ALX4,NR1H4,ARHGEF10L,SYK,IRAK1,TESC,NTF3,PCBD2,TGFBR1,RXRG,IGF2,TEAD2,ESR2,AHR,CD80,ETS2,NFIB,HDAC6	0.913739
GOTERM_BP_5	GO:0051173~positive regulation of nitrogen compound metabolic process	28	THRB,FOXO3,BMP15,POU1F1,GHRHR,ARNT,IGF1R,ERCC6,HAND2,PSMC3IP,HOXA7,ALX4,NR1H4,ARHGEF10L,IRAK1,TESC,NTF3,PCBD2,TGFBR1,RXRG,TEAD2,IGF2,ESR2,AHR,P2RX4,CD80,ETS2,NFIB	0.94367
GOTERM_BP_5	GO:0045935~positive regulation of nucleobase, nucleoside, nucleotide and nucleic acid metabolic process	27	THRB,FOXO3,BMP15,POU1F1,GHRHR,ARNT,IGF1R,ERCC6,HAND2,PSMC3IP,HOXA7,ALX4,NR1H4,ARHGEF10L,IRAK1,TESC,NTF3,PCBD2,TGFBR1,RXRG,TEAD2,IGF2,ESR2,AHR,CD80,ETS2,NFIB	0.945569
GOTERM_BP_5	GO:0010628~positive regulation of gene expression	25	AVPR2,RAG1AP1,THRB,FOXO3,POU1F1,BMP15,ARNT,HAND2,PSMC3IP,HOXA7,ALX4,NR1H4,ARHGEF10L,IRAK1,TESC,NTF3,PCBD2,TGFBR1,RXRG,TEAD2,ESR2,AHR,CD80,ETS2,NFIB	0.952622
GOTERM_BP_5	GO:0051254~positive regulation of RNA metabolic process	20	TESC,PCBD2,NTF3,THRB,RXRG,TEAD2,ESR2,FOXO3,POU1F1,AHR,ARNT,ERCC6,HAND2,ETS2,PSMC3IP,HOXA7,ALX4,ARHGEF10L,NR1H4,NFIB	0.97324
GOTERM_BP_5	GO:0045941~positive regulation of transcription	23	IRAK1,TESC,THRB,PCBD2,NTF3,TGFBR1,RXRG,TEAD2,ESR2,FOXO3,POU1F1,BMP15,AHR,ARNT,CD80,HAND2,ETS2,PSMC3IP,HOXA7,ALX4,ARHGEF10L,NR1H4,NFIB	0.975
GOTERM_BP_5	GO:0045893~positive regulation of transcription, DNA-dependent	19	TESC,PCBD2,NTF3,THRB,RXRG,TEAD2,ESR2,FOXO3,POU1F1,AHR,ARNT,HAND2,ETS2,PSMC3IP,HOXA7,ALX4,ARHGEF10L,NR1H4,NFIB	0.98499
Annotation Cluster 14	Enrichment Score: 0.6372612309003254
Category	Term	Count	Genes	Benjamini
GOTERM_BP_5	GO:0050671~positive regulation of lymphocyte proliferation	5	CD80,IL7,IL6ST,IL13RA1,SYK	0.901574
GOTERM_BP_5	GO:0032946~positive regulation of mononuclear cell proliferation	5	CD80,IL7,IL6ST,IL13RA1,SYK	0.904062
GOTERM_BP_5	GO:0070665~positive regulation of leukocyte proliferation	5	CD80,IL7,IL6ST,IL13RA1,SYK	0.904062
GOTERM_BP_5	GO:0050670~regulation of lymphocyte proliferation	6	CD80,IL7,IL6ST,ITCH,IL13RA1,SYK	0.922936
GOTERM_BP_5	GO:0032944~regulation of mononuclear cell proliferation	6	CD80,IL7,IL6ST,ITCH,IL13RA1,SYK	0.923883
GOTERM_BP_5	GO:0070663~regulation of leukocyte proliferation	6	CD80,IL7,IL6ST,ITCH,IL13RA1,SYK	0.923883
GOTERM_BP_5	GO:0002694~regulation of leukocyte activation	8	CD80,IL7,IL6ST,IL4R,ITCH,LBP,IL13RA1,SYK	0.9745
GOTERM_BP_5	GO:0050863~regulation of T cell activation	6	CD80,IL7,IL6ST,IL4R,ITCH,SYK	0.977155
GOTERM_BP_5	GO:0051249~regulation of lymphocyte activation	7	CD80,IL7,IL6ST,IL4R,ITCH,IL13RA1,SYK	0.981336
Annotation Cluster 15	Enrichment Score: 0.6139958668675782
Category	Term	Count	Genes	Benjamini
GOTERM_BP_5	GO:0043065~positive regulation of apoptosis	20	PRKCA,C9,TGFBR1,TLR4,BCL2L1,FOXO3,NR3C1,VAV1,BCL2L11,PLG,CTNNBL1,ERCC6,NUPR1,CD44,PSEN2,SORT1,DAP,PDCD6,DNM2,HDAC6	0.936368
GOTERM_BP_5	GO:0043068~positive regulation of programmed cell death	20	PRKCA,C9,TGFBR1,TLR4,BCL2L1,FOXO3,NR3C1,VAV1,BCL2L11,PLG,CTNNBL1,ERCC6,NUPR1,CD44,PSEN2,SORT1,DAP,PDCD6,DNM2,HDAC6	0.940872
GOTERM_BP_5	GO:0010942~positive regulation of cell death	20	PRKCA,C9,TGFBR1,TLR4,BCL2L1,FOXO3,NR3C1,VAV1,BCL2L11,PLG,CTNNBL1,ERCC6,NUPR1,CD44,PSEN2,SORT1,DAP,PDCD6,DNM2,HDAC6	0.939739
Annotation Cluster 16	Enrichment Score: 0.5859433230920096
Category	Term	Count	Genes	Benjamini
GOTERM_BP_5	GO:0050867~positive regulation of cell activation	8	CD80,IL7,IL6ST,IL4R,TLR4,LBP,IL13RA1,SYK	0.885843
GOTERM_BP_5	GO:0002696~positive regulation of leukocyte activation	7	CD80,IL7,IL6ST,IL4R,LBP,IL13RA1,SYK	0.924006
GOTERM_BP_5	GO:0051251~positive regulation of lymphocyte activation	6	CD80,IL7,IL6ST,IL4R,IL13RA1,SYK	0.947782
GOTERM_BP_5	GO:0002694~regulation of leukocyte activation	8	CD80,IL7,IL6ST,IL4R,ITCH,LBP,IL13RA1,SYK	0.9745
GOTERM_BP_5	GO:0051249~regulation of lymphocyte activation	7	CD80,IL7,IL6ST,IL4R,ITCH,IL13RA1,SYK	0.981336
Annotation Cluster 17	Enrichment Score: 0.5752715219739768
Category	Term	Count	Genes	Benjamini
GOTERM_BP_5	GO:0030239~myofibril assembly	3	OBSL1,TPM1,ITGB1	0.91603
GOTERM_BP_5	GO:0031032~actomyosin structure organization	3	OBSL1,TPM1,ITGB1	0.946307
GOTERM_BP_5	GO:0010927~cellular component assembly involved in morphogenesis	3	OBSL1,TPM1,ITGB1	0.970882
Annotation Cluster 18	Enrichment Score: 0.5521280414220405
Category	Term	Count	Genes	Benjamini
GOTERM_BP_5	GO:0022898~regulation of transmembrane transporter activity	3	STIM1,IGF2,FKBP1B	0.940766
GOTERM_BP_5	GO:0034762~regulation of transmembrane transport	3	STIM1,IGF2,FKBP1B	0.944662
GOTERM_BP_5	GO:0032409~regulation of transporter activity	3	STIM1,IGF2,FKBP1B	0.961915
Annotation Cluster 19	Enrichment Score: 0.5177982736103127
Category	Term	Count	Genes	Benjamini
GOTERM_BP_5	GO:0046328~regulation of JNK cascade	5	ERCC6,PTPLAD1,TLR4,NCOR1,SYK	0.926309
GOTERM_BP_5	GO:0070302~regulation of stress-activated protein kinase signaling pathway	5	ERCC6,PTPLAD1,TLR4,NCOR1,SYK	0.939693
GOTERM_BP_5	GO:0080135~regulation of cellular response to stress	5	ERCC6,PTPLAD1,TLR4,NCOR1,SYK	0.988264
Annotation Cluster 20	Enrichment Score: 0.49579587823133275
Category	Term	Count	Genes	Benjamini
GOTERM_BP_5	GO:0048704~embryonic skeletal system morphogenesis	5	GFPT1,TGFBR1,HOXA7,COL2A1,ALX4	0.906582
GOTERM_BP_5	GO:0048706~embryonic skeletal system development	5	GFPT1,TGFBR1,HOXA7,COL2A1,ALX4	0.956391
GOTERM_BP_5	GO:0048705~skeletal system morphogenesis	6	GFPT1,TGFBR1,HOXA7,ACAN,COL2A1,ALX4	0.973285
GOTERM_BP_5	GO:0048562~embryonic organ morphogenesis	6	GFPT1,TGFBR1,TH,HOXA7,COL2A1,ALX4	0.98916
Annotation Cluster 21	Enrichment Score: 0.4851182406497987
Category	Term	Count	Genes	Benjamini
GOTERM_BP_5	GO:0006639~acylglycerol metabolic process	4	APOA4,CDIPT,IL6ST,MTTP	0.945529
GOTERM_BP_5	GO:0006638~neutral lipid metabolic process	4	APOA4,CDIPT,IL6ST,MTTP	0.946562
GOTERM_BP_5	GO:0006641~triglyceride metabolic process	3	APOA4,IL6ST,MTTP	0.982732
Annotation Cluster 22	Enrichment Score: 0.47528533638736625
Category	Term	Count	Genes	Benjamini
GOTERM_BP_5	GO:0048858~cell projection morphogenesis	12	PRKCA,IGF1R,SEMA6A,PARD3,BBS5,NTF3,PVRL1,LAMA5,DMD,CLU,UNC5C,NR2E1	0.948758
GOTERM_BP_5	GO:0032990~cell part morphogenesis	12	PRKCA,IGF1R,SEMA6A,PARD3,BBS5,NTF3,PVRL1,LAMA5,DMD,CLU,UNC5C,NR2E1	0.96248
GOTERM_BP_5	GO:0048812~neuron projection morphogenesis	10	PRKCA,IGF1R,SEMA6A,PARD3,NTF3,PVRL1,DMD,CLU,UNC5C,NR2E1	0.971408
Annotation Cluster 23	Enrichment Score: 0.4321207077689298
Category	Term	Count	Genes	Benjamini
GOTERM_BP_5	GO:0001541~ovarian follicle development	4	BCL2L1,FOXO3,FSHB,KDR	0.922349
GOTERM_BP_5	GO:0022602~ovulation cycle process	4	BCL2L1,FOXO3,FSHB,KDR	0.973276
GOTERM_BP_5	GO:0008585~female gonad development	4	BCL2L1,FOXO3,FSHB,KDR	0.97575
GOTERM_BP_5	GO:0046660~female sex differentiation	4	BCL2L1,FOXO3,FSHB,KDR	0.982392
GOTERM_BP_5	GO:0046545~development of primary female sexual characteristics	4	BCL2L1,FOXO3,FSHB,KDR	0.982392
Annotation Cluster 24	Enrichment Score: 0.41170444736782996
Category	Term	Count	Genes	Benjamini
GOTERM_BP_5	GO:0050900~leukocyte migration	4	PRKCA,AZU1,MYH9,SYK	0.963815
GOTERM_BP_5	GO:0030595~leukocyte chemotaxis	3	PRKCA,AZU1,SYK	0.973757
GOTERM_BP_5	GO:0060326~cell chemotaxis	3	PRKCA,AZU1,SYK	0.975823
Annotation Cluster 25	Enrichment Score: 0.4112620579645995
Category	Term	Count	Genes	Benjamini
GOTERM_BP_5	GO:0019319~hexose biosynthetic process	3	GMDS,SDS,SLC25A10	0.957128
GOTERM_BP_5	GO:0046364~monosaccharide biosynthetic process	3	GMDS,SDS,SLC25A10	0.973757
GOTERM_BP_5	GO:0034637~cellular carbohydrate biosynthetic process	4	GMDS,SDS,SLC25A10,MAT2B	0.982392
Annotation Cluster 26	Enrichment Score: 0.3898019267089092
Category	Term	Count	Genes	Benjamini
GOTERM_BP_5	GO:0009896~positive regulation of catabolic process	4	APOA4,IGF2,ITCH,ARNT	0.945529
GOTERM_BP_5	GO:0031331~positive regulation of cellular catabolic process	3	APOA4,IGF2,ARNT	0.970882
GOTERM_BP_5	GO:0031329~regulation of cellular catabolic process	3	APOA4,IGF2,ARNT	0.996492
Annotation Cluster 27	Enrichment Score: 0.3543183142944879
Category	Term	Count	Genes	Benjamini
GOTERM_BP_5	GO:0009062~fatty acid catabolic process	3	ACADVL,PEX13,CRAT	0.970882
GOTERM_BP_5	GO:0034440~lipid oxidation	3	ACADVL,PEX13,CRAT	0.975823
GOTERM_BP_5	GO:0019395~fatty acid oxidation	3	ACADVL,PEX13,CRAT	0.975823
GOTERM_BP_5	GO:0030258~lipid modification	4	ACADVL,PEX13,CRAT,PPAP2A	0.982392
GOTERM_BP_5	GO:0044242~cellular lipid catabolic process	4	ACADVL,GLA,PEX13,CRAT	0.988526
Annotation Cluster 28	Enrichment Score: 0.28963022324337484
Category	Term	Count	Genes	Benjamini
GOTERM_BP_5	GO:0043413~biopolymer glycosylation	6	GALNT3,MAGT1,ALG3,ALG5,RPN2,SERP1	0.987234
GOTERM_BP_5	GO:0006486~protein amino acid glycosylation	6	GALNT3,MAGT1,ALG3,ALG5,RPN2,SERP1	0.987234
GOTERM_BP_5	GO:0009101~glycoprotein biosynthetic process	7	GALNT3,MAGT1,ALG3,ACAN,ALG5,RPN2,SERP1	0.988269
Annotation Cluster 29	Enrichment Score: 0.28405318072465446
Category	Term	Count	Genes	Benjamini
GOTERM_BP_5	GO:0048812~neuron projection morphogenesis	10	PRKCA,IGF1R,SEMA6A,PARD3,NTF3,PVRL1,DMD,CLU,UNC5C,NR2E1	0.971408
GOTERM_BP_5	GO:0007409~axonogenesis	8	PRKCA,IGF1R,SEMA6A,PARD3,NTF3,PVRL1,UNC5C,NR2E1	0.991521
GOTERM_BP_5	GO:0048667~cell morphogenesis involved in neuron differentiation	8	PRKCA,IGF1R,SEMA6A,PARD3,NTF3,PVRL1,UNC5C,NR2E1	0.996124
Annotation Cluster 30	Enrichment Score: 0.2128516389491859
Category	Term	Count	Genes	Benjamini
GOTERM_BP_5	GO:0010563~negative regulation of phosphorus metabolic process	3	PRKCA,PSEN2,PPP2R4	0.988491
GOTERM_BP_5	GO:0045936~negative regulation of phosphate metabolic process	3	PRKCA,PSEN2,PPP2R4	0.988491
GOTERM_BP_5	GO:0031400~negative regulation of protein modification process	4	PRKCA,PSEN2,PPP2R4,CDC16	0.999539
Annotation Cluster 31	Enrichment Score: 0.16574991558612057
Category	Term	Count	Genes	Benjamini
GOTERM_BP_5	GO:0048514~blood vessel morphogenesis	8	HAND2,LAMA5,TGFBR1,APOLD1,RHOB,MYH9,CSRP3,KDR	0.996528
GOTERM_BP_5	GO:0001568~blood vessel development	9	CD44,HAND2,LAMA5,TGFBR1,APOLD1,RHOB,MYH9,CSRP3,KDR	0.997202
GOTERM_BP_5	GO:0001944~vasculature development	9	CD44,HAND2,LAMA5,TGFBR1,APOLD1,RHOB,MYH9,CSRP3,KDR	0.997848
Annotation Cluster 32	Enrichment Score: 0.1528530766434541
Category	Term	Count	Genes	Benjamini
GOTERM_BP_5	GO:0031281~positive regulation of cyclase activity	3	AVPR2,ADORA3,GHRHR	0.995101
GOTERM_BP_5	GO:0051349~positive regulation of lyase activity	3	AVPR2,ADORA3,GHRHR	0.995902
GOTERM_BP_5	GO:0045761~regulation of adenylate cyclase activity	4	AVPR2,ADORA3,OPRK1,GHRHR	0.997389
GOTERM_BP_5	GO:0030808~regulation of nucleotide biosynthetic process	4	AVPR2,ADORA3,OPRK1,GHRHR	0.999078
GOTERM_BP_5	GO:0006140~regulation of nucleotide metabolic process	4	AVPR2,ADORA3,OPRK1,GHRHR	0.999403
Annotation Cluster 33	Enrichment Score: 0.13808815284980297
Category	Term	Count	Genes	Benjamini
GOTERM_BP_5	GO:0009890~negative regulation of biosynthetic process	20	PRKCA,SBNO2,THRB,IGF2,ITGB3,MBD2,NR2E1,SIRT2,SIGIRR,EIF4EBP2,GLA,PCGF6,NKX6-2,HOXA7,YWHAQ,GRLF1,CUX1,SCMH1,NCOR1,NR1H4	0.997852
GOTERM_BP_5	GO:0031324~negative regulation of cellular metabolic process	25	SBNO2,THRB,CDC16,ITGB3,NR2E1,APOA4,EIF4EBP2,NKX6-2,PCGF6,HOXA7,NR1H4,PRKCA,IGF2,MBD2,SIRT2,SIGIRR,GLA,PSEN2,GRLF1,YWHAQ,PPP2R4,CUX1,SCMH1,NCOR1,HDAC6	0.997949
GOTERM_BP_5	GO:0031327~negative regulation of cellular biosynthetic process	19	PRKCA,SBNO2,THRB,IGF2,MBD2,NR2E1,SIRT2,SIGIRR,EIF4EBP2,GLA,PCGF6,NKX6-2,HOXA7,YWHAQ,GRLF1,CUX1,SCMH1,NCOR1,NR1H4	0.998729
Annotation Cluster 34	Enrichment Score: 0.11992304238975841
Category	Term	Count	Genes	Benjamini
GOTERM_BP_5	GO:0009142~nucleoside triphosphate biosynthetic process	5	ATP6V1C2,ADK,DTYMK,MON2,ATP13A4	0.987958
GOTERM_BP_5	GO:0009260~ribonucleotide biosynthetic process	5	ATP6V1C2,ADSSL1,ADK,MON2,ATP13A4	0.996937
GOTERM_BP_5	GO:0006164~purine nucleotide biosynthetic process	5	ATP6V1C2,ADSSL1,ADK,MON2,ATP13A4	0.999366
GOTERM_BP_5	GO:0009144~purine nucleoside triphosphate metabolic process	4	ATP6V1C2,ADK,MON2,ATP13A4	0.999618
GOTERM_BP_5	GO:0034404~nucleobase, nucleoside and nucleotide biosynthetic process	6	ATP6V1C2,ADSSL1,ADK,DTYMK,MON2,ATP13A4	0.999674
GOTERM_BP_5	GO:0034654~nucleobase, nucleoside, nucleotide and nucleic acid biosynthetic process	6	ATP6V1C2,ADSSL1,ADK,DTYMK,MON2,ATP13A4	0.999674
GOTERM_BP_5	GO:0009150~purine ribonucleotide metabolic process	4	ATP6V1C2,ADSSL1,MON2,ATP13A4	0.999878
Annotation Cluster 35	Enrichment Score: 0.10222410713475154
Category	Term	Count	Genes	Benjamini
GOTERM_BP_5	GO:0035108~limb morphogenesis	4	LMBR1,PSEN2,COL2A1,ALX4	0.997885
GOTERM_BP_5	GO:0030326~embryonic limb morphogenesis	3	LMBR1,PSEN2,ALX4	0.999629
GOTERM_BP_5	GO:0035113~embryonic appendage morphogenesis	3	LMBR1,PSEN2,ALX4	0.999629
Annotation Cluster 36	Enrichment Score: 0.07295114159339595
Category	Term	Count	Genes	Benjamini
GOTERM_BP_5	GO:0006334~nucleosome assembly	3	HIST1H1B,NAP1L1,ASF1B	0.999548
GOTERM_BP_5	GO:0006333~chromatin assembly or disassembly	4	CDYL,HIST1H1B,NAP1L1,ASF1B	0.999725
GOTERM_BP_5	GO:0065004~protein-DNA complex assembly	3	HIST1H1B,NAP1L1,ASF1B	0.999729
GOTERM_BP_5	GO:0034728~nucleosome organization	3	HIST1H1B,NAP1L1,ASF1B	0.999779
Annotation Cluster 37	Enrichment Score: 0.056538027852572836
Category	Term	Count	Genes	Benjamini
GOTERM_BP_5	GO:0030163~protein catabolic process	20	SOCS3,UBE4B,TRIM50,MARCH9,UBA5,CDC16,UBE2H,MYH9,PLG,RFWD2,MARCH2,TPP1,ATG4A,MED8,PSEN2,ITCH,FBXL15,USP15,FBXL17,HDAC6	0.999596
GOTERM_BP_5	GO:0044257~cellular protein catabolic process	19	SOCS3,UBE4B,TRIM50,MARCH9,UBA5,CDC16,UBE2H,MYH9,PLG,RFWD2,MARCH2,ATG4A,MED8,PSEN2,ITCH,FBXL15,USP15,FBXL17,HDAC6	0.99972
GOTERM_BP_5	GO:0043632~modification-dependent macromolecule catabolic process	15	SOCS3,UBE4B,TRIM50,MARCH9,UBA5,UBE2H,CDC16,RFWD2,MARCH2,ATG4A,MED8,ITCH,FBXL15,USP15,FBXL17	0.999998
Annotation Cluster 38	Enrichment Score: 0.052047939408701505
Category	Term	Count	Genes	Benjamini
GOTERM_BP_5	GO:0010629~negative regulation of gene expression	16	SBNO2,THRB,BCL2L1,MBD2,NR2E1,SIRT2,NKX6-2,PCGF6,HOXA7,YWHAQ,GRLF1,CUX1,SCMH1,KCNQ1,NCOR1,NR1H4	0.999624
GOTERM_BP_5	GO:0016481~negative regulation of transcription	14	SBNO2,THRB,MBD2,NR2E1,SIRT2,NKX6-2,PCGF6,HOXA7,YWHAQ,GRLF1,SCMH1,CUX1,NCOR1,NR1H4	0.999806
GOTERM_BP_5	GO:0051172~negative regulation of nitrogen compound metabolic process	15	SBNO2,THRB,MBD2,NR2E1,SIRT2,GLA,NKX6-2,PCGF6,HOXA7,YWHAQ,GRLF1,CUX1,SCMH1,NCOR1,NR1H4	0.999947
GOTERM_BP_5	GO:0045934~negative regulation of nucleobase, nucleoside, nucleotide and nucleic acid metabolic process	14	SBNO2,THRB,MBD2,NR2E1,SIRT2,NKX6-2,PCGF6,HOXA7,YWHAQ,GRLF1,SCMH1,CUX1,NCOR1,NR1H4	0.999987
Annotation Cluster 39	Enrichment Score: 0.043546025099536784
Category	Term	Count	Genes	Benjamini
GOTERM_BP_5	GO:0050804~regulation of synaptic transmission	4	NTF3,PSEN2,HTR2C,HTR2A	0.99986
GOTERM_BP_5	GO:0051969~regulation of transmission of nerve impulse	4	NTF3,PSEN2,HTR2C,HTR2A	0.999946
GOTERM_BP_5	GO:0031644~regulation of neurological system process	4	NTF3,PSEN2,HTR2C,HTR2A	0.999966
Annotation Cluster 40	Enrichment Score: 0.013492478423529849
Category	Term	Count	Genes	Benjamini
GOTERM_BP_5	GO:0010468~regulation of gene expression	92	BACH2,THRB,EIF5,BBX,ASCC1,TLR4,FOXO3,BMP15,NR2E1,PCGF5,EIF4EBP2,RRN3,PCGF6,NKX6-2,PSMC3IP,PHTF2,ZNF540,MKX,PDE8B,SAP30L,ALX4,KCNQ1,BATF3,PRKCA,ELP3,IRAK1,PCBD2,RREB1,ACO1,ZNF541,TLE3,RXRG,ESR2,MBD2,AHR,SIGIRR,CD80,MED8,SORT1,VOPP1,CUX1,NFE2L3,ZNF98,GATC,DEAF1,AVPR2,SBNO2,RAG1AP1,COL2A1,EGLN1,ABCA2,BCL2L1,NR3C1,POU1F1,ZNF652,ARNT,CDYL,STX12,ERCC6,HAND2,RB1CC1,DMD,BCL11A,HOXA7,ETV6,ASF1B,ARHGEF10L,…	0.999992
GOTERM_BP_5	GO:0031326~regulation of cellular biosynthetic process	95	BACH2,ADORA3,THRB,EIF5,BBX,ASCC1,TLR4,FOXO3,BMP15,NR2E1,GHRHR,APOA4,PCGF5,EIF4EBP2,RRN3,PCGF6,NKX6-2,PSMC3IP,PHTF2,ZNF540,MKX,PDE8B,SAP30L,ALX4,SYK,BATF3,PRKCA,ELP3,IRAK1,PCBD2,RREB1,ACO1,ZNF541,TLE3,RXRG,ESR2,MBD2,AHR,SIGIRR,CD80,MED8,VOPP1,CUX1,NFE2L3,ZNF98,GATC,DEAF1,AVPR2,SBNO2,OPRK1,EGLN1,ABCA2,NR3C1,POU1F1,ZNF652,ARNT,AZU1,IGF1R,CDYL,ERCC6,HAND2,RB1CC1,DMD,BCL11A,HOXA7,C1QTNF2,ETV6,ASF1B,AR…	0.999993
GOTERM_BP_5	GO:0010556~regulation of macromolecule biosynthetic process	89	BACH2,THRB,EIF5,BBX,ASCC1,TLR4,FOXO3,BMP15,NR2E1,PCGF5,EIF4EBP2,RRN3,PCGF6,NKX6-2,PSMC3IP,PHTF2,ZNF540,MKX,PDE8B,SAP30L,ALX4,SYK,BATF3,PRKCA,ELP3,IRAK1,PCBD2,RREB1,ACO1,ZNF541,TLE3,RXRG,ESR2,MBD2,AHR,SIGIRR,CD80,MED8,VOPP1,CUX1,NFE2L3,ZNF98,GATC,DEAF1,SBNO2,EGLN1,ABCA2,ITGB3,NR3C1,POU1F1,ZNF652,ARNT,AZU1,IGF1R,CDYL,ERCC6,HAND2,RB1CC1,DMD,BCL11A,HOXA7,C1QTNF2,ETV6,ASF1B,ARHGEF10L,NR1H4,TESC,L3MBTL…	0.999999
GOTERM_BP_5	GO:0045449~regulation of transcription	79	BACH2,THRB,ASCC1,BBX,TLR4,FOXO3,BMP15,NR2E1,PCGF5,RRN3,PCGF6,NKX6-2,PHTF2,PSMC3IP,ZNF540,MKX,PDE8B,SAP30L,ALX4,BATF3,ELP3,IRAK1,PCBD2,RREB1,ZNF541,TLE3,RXRG,ESR2,MBD2,AHR,SIGIRR,CD80,MED8,VOPP1,CUX1,NFE2L3,ZNF98,DEAF1,SBNO2,EGLN1,ABCA2,NR3C1,POU1F1,ZNF652,ARNT,CDYL,ERCC6,HAND2,DMD,RB1CC1,BCL11A,HOXA7,ETV6,ASF1B,ARHGEF10L,NR1H4,TESC,L3MBTL2,NTF3,CEBPD,TGFBR1,TEAD2,IGF2,SIRT2,LASS4,EAF1,LASS3,DACH2…	1
GOTERM_BP_5	GO:0019219~regulation of nucleobase, nucleoside, nucleotide and nucleic acid metabolic process	84	BACH2,ADORA3,THRB,ASCC1,BBX,TLR4,FOXO3,BMP15,NR2E1,GHRHR,PCGF5,RRN3,PCGF6,NKX6-2,PHTF2,PSMC3IP,ZNF540,MKX,PDE8B,SAP30L,ALX4,BATF3,ELP3,IRAK1,PCBD2,RREB1,ZNF541,TLE3,RXRG,ESR2,MBD2,AHR,SIGIRR,CD80,MED8,VOPP1,CUX1,NFE2L3,ZNF98,DEAF1,AVPR2,SBNO2,OPRK1,EGLN1,ABCA2,NR3C1,POU1F1,ZNF652,ARNT,IGF1R,CDYL,ERCC6,HAND2,RB1CC1,DMD,BCL11A,HOXA7,ETV6,ASF1B,ARHGEF10L,NR1H4,TESC,L3MBTL2,NTF3,CEBPD,TGFBR1,TEAD2,IG…	1
Annotation Cluster 41	Enrichment Score: 3.125126094524879E-4
Category	Term	Count	Genes	Benjamini
GOTERM_BP_5	GO:0008380~RNA splicing	4	SRRM2,DDX41,SMC1A,CSTF1	1
GOTERM_BP_5	GO:0006397~mRNA processing	4	SRRM2,DDX41,SMC1A,CSTF1	1
GOTERM_BP_5	GO:0016071~mRNA metabolic process	4	SRRM2,DDX41,SMC1A,CSTF1	1

## Sheet: C4
Annotation Cluster 1	Enrichment Score: 3.1693101046847656
Category	Term	Count	Genes	Benjamini
GOTERM_BP_5	GO:0009142~nucleoside triphosphate biosynthetic process	14	ATP6V0E1,ATP10B,ATP6AP1,ATP6V1H,ATP10D,ATP6V1B2,ATP12A,ATP6V0B,ATP6V1A,ATP6V1C2,ATP2B2,SLC25A13,ATP13A1,ATP5O	0.131299
GOTERM_BP_5	GO:0009144~purine nucleoside triphosphate metabolic process	15	ATP6V0E1,ATP10B,ATP6AP1,ATP6V1H,ATP10D,ATP6V1B2,ATP12A,ADA,ATP6V0B,ATP6V1A,ATP6V1C2,ATP2B2,SLC25A13,ATP13A1,ATP5O	0.0771092
GOTERM_BP_5	GO:0009260~ribonucleotide biosynthetic process	15	ATP6V0E1,ATP10B,ATP6AP1,ATP6V1H,ATP10D,ATP6V1B2,ATP12A,ADA,ATP6V0B,ATP6V1A,ATP6V1C2,ATP2B2,SLC25A13,ATP13A1,ATP5O	0.0466104
GOTERM_BP_5	GO:0009150~purine ribonucleotide metabolic process	15	ATP6V0E1,ATP10B,ATP6AP1,ATP6V1H,ATP10D,ATP6V1B2,ATP12A,ADA,ATP6V0B,ATP6V1A,ATP6V1C2,ATP2B2,SLC25A13,ATP13A1,ATP5O	0.0698296
GOTERM_BP_5	GO:0006164~purine nucleotide biosynthetic process	15	ATP6V0E1,ATP10B,ATP6AP1,ATP6V1H,ATP10D,ATP6V1B2,ATP12A,ADA,ATP6V0B,ATP6V1A,ATP6V1C2,ATP2B2,SLC25A13,ATP13A1,ATP5O	0.0920453
GOTERM_BP_5	GO:0034654~nucleobase, nucleoside, nucleotide and nucleic acid biosynthetic process	17	ME1,ATP6V0E1,ATP10B,ATP6AP1,ATP6V1H,ATP10D,ATP6V1B2,ATP12A,ATP6V0B,ADA,ATP2B2,ATP6V1A,ATP6V1C2,SLC25A13,ATP13A1,HAAO,ATP5O	0.142131
GOTERM_BP_5	GO:0034404~nucleobase, nucleoside and nucleotide biosynthetic process	17	ME1,ATP6V0E1,ATP10B,ATP6AP1,ATP6V1H,ATP10D,ATP6V1B2,ATP12A,ATP6V0B,ADA,ATP2B2,ATP6V1A,ATP6V1C2,SLC25A13,ATP13A1,HAAO,ATP5O	0.142131
GOTERM_BP_5	GO:0006753~nucleoside phosphate metabolic process	21	ME1,ATP6V0E1,ATP10B,ATP6AP1,ATP6V1H,ATP10D,PDE4D,ATP6V1B2,ATP12A,HIBADH,ATP6V0B,ADA,ATP2B2,ATP6V1A,ATP6V1C2,ATP13A1,SLC25A13,NUDT4P1,HAAO,ATP5O,ENTPD4	0.269914
Annotation Cluster 2	Enrichment Score: 3.15637050178759
Category	Term	Count	Genes	Benjamini
GOTERM_BP_5	GO:0015992~proton transport	10	ATP6V1A,ATP6V1C2,ATP6V0E1,ATP6AP1,ATP6V1H,ATP5O,ATP6V1B2,HVCN1,ATP12A,ATP6V0B	0.0605074
GOTERM_BP_5	GO:0015986~ATP synthesis coupled proton transport	8	ATP6V1A,ATP6V1C2,ATP6V0E1,ATP6AP1,ATP6V1H,ATP5O,ATP6V1B2,ATP6V0B	0.0654025
GOTERM_BP_5	GO:0015985~energy coupled proton transport, down electrochemical gradient	8	ATP6V1A,ATP6V1C2,ATP6V0E1,ATP6AP1,ATP6V1H,ATP5O,ATP6V1B2,ATP6V0B	0.0654025
GOTERM_BP_5	GO:0034220~ion transmembrane transport	8	ATP6V1A,ATP6V1C2,ATP6V0E1,ATP6AP1,ATP6V1H,ATP5O,ATP6V1B2,ATP6V0B	0.141397
Annotation Cluster 3	Enrichment Score: 2.540487036615593
Category	Term	Count	Genes	Benjamini
GOTERM_BP_5	GO:0043270~positive regulation of ion transport	8	P2RX4,ATP2B2,WFS1,LHCGR,STIM2,ADORA1,THY1,AKT2	0.0765328
GOTERM_BP_5	GO:0010959~regulation of metal ion transport	10	P2RX4,ATP2B2,SLN,WFS1,LHCGR,STIM2,PKD2,ADORA1,THY1,AKT2	0.182257
GOTERM_BP_5	GO:0043269~regulation of ion transport	10	P2RX4,ATP2B2,SLN,WFS1,LHCGR,STIM2,PKD2,ADORA1,THY1,AKT2	0.368347
Annotation Cluster 4	Enrichment Score: 1.8732963792217576
Category	Term	Count	Genes	Benjamini
GOTERM_BP_5	GO:0009267~cellular response to starvation	6	PSEN1,MAP1LC3A,NUAK2,FADS1,BMPR2,CTSD	0.276613
GOTERM_BP_5	GO:0042594~response to starvation	6	PSEN1,MAP1LC3A,NUAK2,FADS1,BMPR2,CTSD	0.501826
GOTERM_BP_5	GO:0031669~cellular response to nutrient levels	6	PSEN1,MAP1LC3A,NUAK2,FADS1,BMPR2,CTSD	0.526927
Annotation Cluster 5	Enrichment Score: 1.6273698390731934
Category	Term	Count	Genes	Benjamini
GOTERM_BP_5	GO:0043066~negative regulation of apoptosis	22	IL6,CEBPB,NUAK2,BRAF,CRYAB,WFS1,SMAD6,ERBB2,SPHK1,ARNT2,PDE3A,IGF2,PF4,ADORA1,ADA,PSEN1,SFRP1,VEGFA,PCSK6,APBB2,MYO18A,CLN8	0.529761
GOTERM_BP_5	GO:0043069~negative regulation of programmed cell death	22	IL6,CEBPB,NUAK2,BRAF,CRYAB,WFS1,SMAD6,ERBB2,SPHK1,ARNT2,PDE3A,IGF2,PF4,ADORA1,ADA,PSEN1,SFRP1,VEGFA,PCSK6,APBB2,MYO18A,CLN8	0.539965
GOTERM_BP_5	GO:0060548~negative regulation of cell death	22	IL6,CEBPB,NUAK2,BRAF,CRYAB,WFS1,SMAD6,ERBB2,SPHK1,ARNT2,PDE3A,IGF2,PF4,ADORA1,ADA,PSEN1,SFRP1,VEGFA,PCSK6,APBB2,MYO18A,CLN8	0.535327
Annotation Cluster 6	Enrichment Score: 1.0397624123774665
Category	Term	Count	Genes	Benjamini
GOTERM_BP_5	GO:0050810~regulation of steroid biosynthetic process	4	STAR,IGFBP7,DHCR7,LHCGR	0.712143
GOTERM_BP_5	GO:0046890~regulation of lipid biosynthetic process	5	STAR,IGFBP7,DHCR7,LHCGR,IGF2	0.750343
GOTERM_BP_5	GO:0019218~regulation of steroid metabolic process	4	STAR,IGFBP7,DHCR7,LHCGR	0.853785
Annotation Cluster 7	Enrichment Score: 0.9175756882630673
Category	Term	Count	Genes	Benjamini
GOTERM_BP_5	GO:0045725~positive regulation of glycogen biosynthetic process	3	IGF2,DYRK2,AKT2	0.682004
GOTERM_BP_5	GO:0032885~regulation of polysaccharide biosynthetic process	3	IGF2,DYRK2,AKT2	0.780252
GOTERM_BP_5	GO:0005979~regulation of glycogen biosynthetic process	3	IGF2,DYRK2,AKT2	0.780252
GOTERM_BP_5	GO:0010962~regulation of glucan biosynthetic process	3	IGF2,DYRK2,AKT2	0.780252
GOTERM_BP_5	GO:0043467~regulation of generation of precursor metabolites and energy	4	PGAM1,IGF2,DYRK2,AKT2	0.788428
GOTERM_BP_5	GO:0032881~regulation of polysaccharide metabolic process	3	IGF2,DYRK2,AKT2	0.804994
GOTERM_BP_5	GO:0010906~regulation of glucose metabolic process	4	PGAM1,IGF2,DYRK2,AKT2	0.844191
GOTERM_BP_5	GO:0010907~positive regulation of glucose metabolic process	3	IGF2,DYRK2,AKT2	0.861071
GOTERM_BP_5	GO:0010675~regulation of cellular carbohydrate metabolic process	4	PGAM1,IGF2,DYRK2,AKT2	0.863231
GOTERM_BP_5	GO:0045913~positive regulation of carbohydrate metabolic process	3	IGF2,DYRK2,AKT2	0.863343
GOTERM_BP_5	GO:0010676~positive regulation of cellular carbohydrate metabolic process	3	IGF2,DYRK2,AKT2	0.863343
GOTERM_BP_5	GO:0006109~regulation of carbohydrate metabolic process	4	PGAM1,IGF2,DYRK2,AKT2	0.867803
GOTERM_BP_5	GO:0043255~regulation of carbohydrate biosynthetic process	3	IGF2,DYRK2,AKT2	0.871215
Annotation Cluster 8	Enrichment Score: 0.7781902745517989
Category	Term	Count	Genes	Benjamini
GOTERM_BP_5	GO:0050804~regulation of synaptic transmission	9	LAMA2,ATP2B2,YWHAH,PSEN1,STAR,USP46,PINK1,PARK2,ADORA1	0.833269
GOTERM_BP_5	GO:0051969~regulation of transmission of nerve impulse	9	LAMA2,ATP2B2,YWHAH,PSEN1,STAR,USP46,PINK1,PARK2,ADORA1	0.869088
GOTERM_BP_5	GO:0031644~regulation of neurological system process	9	LAMA2,ATP2B2,YWHAH,PSEN1,STAR,USP46,PINK1,PARK2,ADORA1	0.89371
Annotation Cluster 9	Enrichment Score: 0.6976085756355411
Category	Term	Count	Genes	Benjamini
GOTERM_BP_5	GO:0006779~porphyrin biosynthetic process	3	FECH,SLC25A38,SUCLA2	0.863343
GOTERM_BP_5	GO:0033014~tetrapyrrole biosynthetic process	3	FECH,SLC25A38,SUCLA2	0.863343
GOTERM_BP_5	GO:0006778~porphyrin metabolic process	3	FECH,SLC25A38,SUCLA2	0.940071
Annotation Cluster 10	Enrichment Score: 0.6760255196443264
Category	Term	Count	Genes	Benjamini
GOTERM_BP_5	GO:0030595~leukocyte chemotaxis	4	DOCK2,IL6,LYST,PF4	0.858554
GOTERM_BP_5	GO:0060326~cell chemotaxis	4	DOCK2,IL6,LYST,PF4	0.867803
GOTERM_BP_5	GO:0050900~leukocyte migration	4	DOCK2,IL6,LYST,PF4	0.959048
Annotation Cluster 11	Enrichment Score: 0.667922618333237
Category	Term	Count	Genes	Benjamini
GOTERM_BP_5	GO:0048812~neuron projection morphogenesis	12	EPHA4,UNC5B,MAP2K1,ERBB2,KIF5C,NUMB,APBB2,GAS7,APBB1,DST,EPHB1,MYCBP2	0.862636
GOTERM_BP_5	GO:0048858~cell projection morphogenesis	13	MAP2K1,ERBB2,KIF5C,GAS7,EPHB1,MYCBP2,EPHA4,UNC5B,LAMA5,NUMB,APBB2,DST,APBB1	0.882106
GOTERM_BP_5	GO:0031175~neuron projection development	13	IL6,MAP2K1,ERBB2,KIF5C,GAS7,EPHB1,MYCBP2,EPHA4,UNC5B,NUMB,APBB2,DST,APBB1	0.912293
GOTERM_BP_5	GO:0032990~cell part morphogenesis	13	MAP2K1,ERBB2,KIF5C,GAS7,EPHB1,MYCBP2,EPHA4,UNC5B,LAMA5,NUMB,APBB2,DST,APBB1	0.912293
GOTERM_BP_5	GO:0007409~axonogenesis	10	EPHA4,UNC5B,ERBB2,KIF5C,NUMB,APBB2,APBB1,DST,EPHB1,MYCBP2	0.935631
Annotation Cluster 12	Enrichment Score: 0.6340164549418202
Category	Term	Count	Genes	Benjamini
GOTERM_BP_5	GO:0012502~induction of programmed cell death	16	DLC1,PPP2R1A,CEBPB,CADM1,AIFM2,ARHGEF18,NELL1,ARHGEF17,STK17A,ADORA1,PLEKHF1,PSEN1,LYST,MUC5AC,DYRK2,SMPD2	0.893716
GOTERM_BP_5	GO:0043065~positive regulation of apoptosis	20	DLC1,PPP2R1A,CEBPB,CADM1,AIFM2,NELL1,ARHGEF18,ARHGEF17,STK17A,ADORA1,PLEKHF1,PSEN1,LYST,SMPD1,MUC5AC,DYRK2,APBB2,IGFBP3,APBB1,SMPD2	0.912456
GOTERM_BP_5	GO:0043068~positive regulation of programmed cell death	20	DLC1,PPP2R1A,CEBPB,CADM1,AIFM2,NELL1,ARHGEF18,ARHGEF17,STK17A,ADORA1,PLEKHF1,PSEN1,LYST,SMPD1,MUC5AC,DYRK2,APBB2,IGFBP3,APBB1,SMPD2	0.917667
GOTERM_BP_5	GO:0010942~positive regulation of cell death	20	DLC1,PPP2R1A,CEBPB,CADM1,AIFM2,NELL1,ARHGEF18,ARHGEF17,STK17A,ADORA1,PLEKHF1,PSEN1,LYST,SMPD1,MUC5AC,DYRK2,APBB2,IGFBP3,APBB1,SMPD2	0.922464
Annotation Cluster 13	Enrichment Score: 0.6187595355287889
Category	Term	Count	Genes	Benjamini
GOTERM_BP_5	GO:0033081~regulation of T cell differentiation in the thymus	3	ERBB2,IL2RG,ADA	0.71273
GOTERM_BP_5	GO:0045619~regulation of lymphocyte differentiation	4	HMGB3,ERBB2,IL2RG,ADA	0.970177
GOTERM_BP_5	GO:0045580~regulation of T cell differentiation	3	ERBB2,IL2RG,ADA	0.99038
Annotation Cluster 14	Enrichment Score: 0.6177603273856904
Category	Term	Count	Genes	Benjamini
GOTERM_BP_5	GO:0034440~lipid oxidation	4	MAPK14,PEX13,ACAA1,HADHB	0.867803
GOTERM_BP_5	GO:0019395~fatty acid oxidation	4	MAPK14,PEX13,ACAA1,HADHB	0.867803
GOTERM_BP_5	GO:0030258~lipid modification	4	MAPK14,PEX13,ACAA1,HADHB	0.979211
Annotation Cluster 15	Enrichment Score: 0.6042560888006636
Category	Term	Count	Genes	Benjamini
GOTERM_BP_5	GO:0031345~negative regulation of cell projection organization	4	YWHAH,PSEN1,OMG,THY1	0.751866
GOTERM_BP_5	GO:0050768~negative regulation of neurogenesis	4	YWHAH,PSEN1,OMG,THY1	0.912286
GOTERM_BP_5	GO:0050771~negative regulation of axonogenesis	3	PSEN1,OMG,THY1	0.913457
GOTERM_BP_5	GO:0010975~regulation of neuron projection development	5	YWHAH,PSEN1,NUMB,OMG,THY1	0.925776
GOTERM_BP_5	GO:0010721~negative regulation of cell development	4	YWHAH,PSEN1,OMG,THY1	0.92658
GOTERM_BP_5	GO:0010769~regulation of cell morphogenesis involved in differentiation	5	YWHAH,PSEN1,NUMB,OMG,THY1	0.946546
GOTERM_BP_5	GO:0050770~regulation of axonogenesis	3	PSEN1,OMG,THY1	0.994493
Annotation Cluster 16	Enrichment Score: 0.5583449462856476
Category	Term	Count	Genes	Benjamini
GOTERM_BP_5	GO:0010524~positive regulation of calcium ion transport into cytosol	3	P2RX4,LHCGR,THY1	0.863343
GOTERM_BP_5	GO:0010522~regulation of calcium ion transport into cytosol	3	P2RX4,LHCGR,THY1	0.940071
GOTERM_BP_5	GO:0032846~positive regulation of homeostatic process	3	P2RX4,LHCGR,THY1	0.973892
Annotation Cluster 17	Enrichment Score: 0.5557247834351849
Category	Term	Count	Genes	Benjamini
GOTERM_BP_5	GO:0050863~regulation of T cell activation	7	IL6,IL18,ERBB2,IL2RG,ADA,PAG1,THY1	0.926818
GOTERM_BP_5	GO:0002694~regulation of leukocyte activation	9	BPI,IL6,HMGB3,IL18,ERBB2,IL2RG,ADA,PAG1,THY1	0.930201
GOTERM_BP_5	GO:0051249~regulation of lymphocyte activation	8	IL6,HMGB3,IL18,ERBB2,IL2RG,ADA,PAG1,THY1	0.943752
Annotation Cluster 18	Enrichment Score: 0.5494559296511797
Category	Term	Count	Genes	Benjamini
GOTERM_BP_5	GO:0022898~regulation of transmembrane transporter activity	3	STIM2,PKD2,IGF2	0.91982
GOTERM_BP_5	GO:0034762~regulation of transmembrane transport	3	STIM2,PKD2,IGF2	0.927713
GOTERM_BP_5	GO:0032409~regulation of transporter activity	3	STIM2,PKD2,IGF2	0.957316
Annotation Cluster 19	Enrichment Score: 0.5255181006594999
Category	Term	Count	Genes	Benjamini
GOTERM_BP_5	GO:0002687~positive regulation of leukocyte migration	3	IL6,VEGFA,F2RL1	0.804994
GOTERM_BP_5	GO:0050921~positive regulation of chemotaxis	3	IL6,VEGFA,F2RL1	0.940071
GOTERM_BP_5	GO:0050920~regulation of chemotaxis	3	IL6,VEGFA,F2RL1	0.946888
GOTERM_BP_5	GO:0048520~positive regulation of behavior	3	IL6,VEGFA,F2RL1	0.960475
GOTERM_BP_5	GO:0032103~positive regulation of response to external stimulus	3	IL6,VEGFA,F2RL1	0.997375
Annotation Cluster 20	Enrichment Score: 0.4848157334714712
Category	Term	Count	Genes	Benjamini
GOTERM_BP_5	GO:0001525~angiogenesis	9	EGFL7,LAMA5,MAPK14,IL18,VEGFA,EGF,C1GALT1,CTNNB1,THY1	0.872908
GOTERM_BP_5	GO:0001944~vasculature development	12	PSEN1,EGFL7,PDPN,LAMA5,DHCR7,MAPK14,IL18,VEGFA,EGF,C1GALT1,CTNNB1,THY1	0.946593
GOTERM_BP_5	GO:0001568~blood vessel development	11	PSEN1,EGFL7,LAMA5,DHCR7,MAPK14,IL18,VEGFA,EGF,C1GALT1,CTNNB1,THY1	0.969764
GOTERM_BP_5	GO:0048514~blood vessel morphogenesis	9	EGFL7,LAMA5,MAPK14,IL18,VEGFA,EGF,C1GALT1,CTNNB1,THY1	0.983581
Annotation Cluster 21	Enrichment Score: 0.4726116489575844
Category	Term	Count	Genes	Benjamini
GOTERM_BP_5	GO:0016331~morphogenesis of embryonic epithelium	5	DLC1,SHROOM3,LAMA5,IPMK,CTNNB1	0.863705
GOTERM_BP_5	GO:0060562~epithelial tube morphogenesis	4	DLC1,SHROOM3,LAMA5,IPMK	0.975633
GOTERM_BP_5	GO:0002009~morphogenesis of an epithelium	5	DLC1,SHROOM3,LAMA5,IPMK,CTNNB1	0.984515
Annotation Cluster 22	Enrichment Score: 0.45225234641627293
Category	Term	Count	Genes	Benjamini
GOTERM_BP_5	GO:0055002~striated muscle cell development	4	ERBB2,MYOZ1,RCAN1,TTN	0.943422
GOTERM_BP_5	GO:0055001~muscle cell development	4	ERBB2,MYOZ1,RCAN1,TTN	0.956086
GOTERM_BP_5	GO:0048747~muscle fiber development	3	ERBB2,RCAN1,TTN	0.963343
GOTERM_BP_5	GO:0051146~striated muscle cell differentiation	5	ERBB2,MYOZ1,RCAN1,NEO1,TTN	0.969979
Annotation Cluster 23	Enrichment Score: 0.4489924295232137
Category	Term	Count	Genes	Benjamini
GOTERM_BP_5	GO:0006195~purine nucleotide catabolic process	3	PDE4D,ATP5O,ADA	0.957316
GOTERM_BP_5	GO:0034655~nucleobase, nucleoside, nucleotide and nucleic acid catabolic process	4	PDE4D,ATP5O,ENTPD4,ADA	0.960606
GOTERM_BP_5	GO:0034656~nucleobase, nucleoside and nucleotide catabolic process	4	PDE4D,ATP5O,ENTPD4,ADA	0.960606
Annotation Cluster 24	Enrichment Score: 0.37901675203355906
Category	Term	Count	Genes	Benjamini
GOTERM_BP_5	GO:0010562~positive regulation of phosphorus metabolic process	7	DLC1,IL6,PSEN1,BMPR2,IGF2,EGF,ADORA1	0.865021
GOTERM_BP_5	GO:0045937~positive regulation of phosphate metabolic process	7	DLC1,IL6,PSEN1,BMPR2,IGF2,EGF,ADORA1	0.865021
GOTERM_BP_5	GO:0031401~positive regulation of protein modification process	7	DLC1,IL6,PSEN1,PSMD10,BMPR2,IGF2,ADORA1	0.997397
GOTERM_BP_5	GO:0051247~positive regulation of protein metabolic process	8	DLC1,IL6,PSEN1,WFS1,PSMD10,BMPR2,IGF2,ADORA1	0.999143
GOTERM_BP_5	GO:0032270~positive regulation of cellular protein metabolic process	7	DLC1,IL6,PSEN1,PSMD10,BMPR2,IGF2,ADORA1	0.999819
Annotation Cluster 25	Enrichment Score: 0.37425680142245465
Category	Term	Count	Genes	Benjamini
GOTERM_BP_5	GO:0050870~positive regulation of T cell activation	5	IL6,IL18,IL2RG,ADA,THY1	0.944591
GOTERM_BP_5	GO:0050867~positive regulation of cell activation	6	IL6,PDPN,IL18,IL2RG,ADA,THY1	0.966569
GOTERM_BP_5	GO:0051251~positive regulation of lymphocyte activation	5	IL6,IL18,IL2RG,ADA,THY1	0.981359
GOTERM_BP_5	GO:0002696~positive regulation of leukocyte activation	5	IL6,IL18,IL2RG,ADA,THY1	0.989504
Annotation Cluster 26	Enrichment Score: 0.361980399477085
Category	Term	Count	Genes	Benjamini
GOTERM_BP_5	GO:0002695~negative regulation of leukocyte activation	4	BPI,HMGB3,ERBB2,PAG1	0.959048
GOTERM_BP_5	GO:0050866~negative regulation of cell activation	4	BPI,HMGB3,ERBB2,PAG1	0.966914
GOTERM_BP_5	GO:0051250~negative regulation of lymphocyte activation	3	HMGB3,ERBB2,PAG1	0.992684
Annotation Cluster 27	Enrichment Score: 0.34095999039956154
Category	Term	Count	Genes	Benjamini
GOTERM_BP_5	GO:0030072~peptide hormone secretion	3	IL6,CAMK2G,CACNA1C	0.972472
GOTERM_BP_5	GO:0002790~peptide secretion	3	IL6,CAMK2G,CACNA1C	0.975945
GOTERM_BP_5	GO:0046879~hormone secretion	3	IL6,CAMK2G,CACNA1C	0.982989
Annotation Cluster 28	Enrichment Score: 0.3358247414303881
Category	Term	Count	Genes	Benjamini
GOTERM_BP_5	GO:0001841~neural tube formation	3	DLC1,SHROOM3,IPMK	0.973892
GOTERM_BP_5	GO:0060562~epithelial tube morphogenesis	4	DLC1,SHROOM3,LAMA5,IPMK	0.975633
GOTERM_BP_5	GO:0001838~embryonic epithelial tube formation	3	DLC1,SHROOM3,IPMK	0.979816
GOTERM_BP_5	GO:0035148~tube lumen formation	3	DLC1,SHROOM3,IPMK	0.98191
Annotation Cluster 29	Enrichment Score: 0.31221964901278465
Category	Term	Count	Genes	Benjamini
GOTERM_BP_5	GO:0050708~regulation of protein secretion	4	IL6,CADM1,IGF2,EGF	0.960606
GOTERM_BP_5	GO:0050714~positive regulation of protein secretion	3	IL6,CADM1,IGF2	0.975945
GOTERM_BP_5	GO:0051222~positive regulation of protein transport	3	IL6,CADM1,IGF2	0.997732
Annotation Cluster 30	Enrichment Score: 0.28313095353720963
Category	Term	Count	Genes	Benjamini
GOTERM_BP_5	GO:0050851~antigen receptor-mediated signaling pathway	3	PSEN1,THEMIS,THY1	0.957316
GOTERM_BP_5	GO:0002768~immune response-regulating cell surface receptor signaling pathway	3	PSEN1,THEMIS,THY1	0.977809
GOTERM_BP_5	GO:0002757~immune response-activating signal transduction	3	PSEN1,THEMIS,THY1	0.991326
GOTERM_BP_5	GO:0002764~immune response-regulating signal transduction	3	PSEN1,THEMIS,THY1	0.993915
GOTERM_BP_5	GO:0002253~activation of immune response	4	C8B,PSEN1,THEMIS,THY1	0.99708
Annotation Cluster 31	Enrichment Score: 0.27983767857132674
Category	Term	Count	Genes	Benjamini
GOTERM_BP_5	GO:0050708~regulation of protein secretion	4	IL6,CADM1,IGF2,EGF	0.960606
GOTERM_BP_5	GO:0051223~regulation of protein transport	5	IL6,GAPVD1,CADM1,IGF2,EGF	0.993547
GOTERM_BP_5	GO:0070201~regulation of establishment of protein localization	5	IL6,GAPVD1,CADM1,IGF2,EGF	0.996118
Annotation Cluster 32	Enrichment Score: 0.21684751759046272
Category	Term	Count	Genes	Benjamini
GOTERM_BP_5	GO:0050670~regulation of lymphocyte proliferation	4	IL6,IL18,ERBB2,ADA	0.992748
GOTERM_BP_5	GO:0032944~regulation of mononuclear cell proliferation	4	IL6,IL18,ERBB2,ADA	0.993156
GOTERM_BP_5	GO:0070663~regulation of leukocyte proliferation	4	IL6,IL18,ERBB2,ADA	0.993156
GOTERM_BP_5	GO:0050671~positive regulation of lymphocyte proliferation	3	IL6,IL18,ADA	0.993388
GOTERM_BP_5	GO:0032946~positive regulation of mononuclear cell proliferation	3	IL6,IL18,ADA	0.993915
GOTERM_BP_5	GO:0070665~positive regulation of leukocyte proliferation	3	IL6,IL18,ADA	0.993915
Annotation Cluster 33	Enrichment Score: 0.1799476400262001
Category	Term	Count	Genes	Benjamini
GOTERM_BP_5	GO:0031399~regulation of protein modification process	13	DLC1,PPP2R1A,IL6,SMAD6,BMPR2,PAX5,IGF2,ADORA1,PSEN1,MDFIC,PSMD10,EGF,IGFBP3	0.968559
GOTERM_BP_5	GO:0032268~regulation of cellular protein metabolic process	15	DLC1,PPP2R1A,A2M,IL6,SMAD6,BMPR2,PAX5,IGF2,ADORA1,PSEN1,MDFIC,PSMD10,EGF,CLN8,IGFBP3	0.999649
GOTERM_BP_5	GO:0051246~regulation of protein metabolic process	17	DLC1,PPP2R1A,A2M,IL6,WFS1,SMAD6,BMPR2,PAX5,IGF2,ADORA1,PSEN1,MDFIC,PSMD10,EGF,IGFBP3,CLN8,UBE2U	0.9998
Annotation Cluster 34	Enrichment Score: 0.16032762703978584
Category	Term	Count	Genes	Benjamini
GOTERM_BP_5	GO:0044275~cellular carbohydrate catabolic process	4	OGDHL,MIOX,PGAM1,HIBADH	0.993538
GOTERM_BP_5	GO:0019320~hexose catabolic process	3	OGDHL,PGAM1,HIBADH	0.998114
GOTERM_BP_5	GO:0046365~monosaccharide catabolic process	3	OGDHL,PGAM1,HIBADH	0.998265
Annotation Cluster 35	Enrichment Score: 0.15574077934226116
Category	Term	Count	Genes	Benjamini
GOTERM_BP_5	GO:0009101~glycoprotein biosynthetic process	6	GALNT10,PSEN1,ST3GAL4,B3GNT6,TSPAN7,HS2ST1	0.997517
GOTERM_BP_5	GO:0043413~biopolymer glycosylation	5	GALNT10,PSEN1,ST3GAL4,B3GNT6,TSPAN7	0.99747
GOTERM_BP_5	GO:0006486~protein amino acid glycosylation	5	GALNT10,PSEN1,ST3GAL4,B3GNT6,TSPAN7	0.99747
Annotation Cluster 36	Enrichment Score: 0.1423510369296914
Category	Term	Count	Genes	Benjamini
GOTERM_BP_5	GO:0046328~regulation of JNK cascade	3	TAOK2,MDFIC,AKT2	0.997469
GOTERM_BP_5	GO:0070302~regulation of stress-activated protein kinase signaling pathway	3	TAOK2,MDFIC,AKT2	0.998114
GOTERM_BP_5	GO:0080135~regulation of cellular response to stress	4	NPC1,TAOK2,MDFIC,AKT2	0.998231
Annotation Cluster 37	Enrichment Score: 0.12076843811707347
Category	Term	Count	Genes	Benjamini
GOTERM_BP_5	GO:0031325~positive regulation of cellular metabolic process	31	DLC1,LHCGR,ARNT2,BMPR2,ADORA1,CTNNB1,MDFIC,DYRK2,EGF,AKT2,CEBPA,IL6,SMAD9,CEBPB,MAP2K1,MAP2K3,TEAD1,IGF2,SIX4,PPARGC1B,TAF11,HES1,P2RX4,YWHAH,PSEN1,MAPK14,PSMD10,VEGFA,USP22,TBL1X,APBB1	0.997477
GOTERM_BP_5	GO:0031328~positive regulation of cellular biosynthetic process	24	CEBPA,IL6,SMAD9,CEBPB,MAP2K3,ARNT2,LHCGR,TEAD1,IGF2,SIX4,PPARGC1B,CTNNB1,TAF11,HES1,P2RX4,YWHAH,MDFIC,MAPK14,VEGFA,DYRK2,USP22,TBL1X,APBB1,AKT2	0.997706
GOTERM_BP_5	GO:0009891~positive regulation of biosynthetic process	24	CEBPA,IL6,SMAD9,CEBPB,MAP2K3,ARNT2,LHCGR,TEAD1,IGF2,SIX4,PPARGC1B,CTNNB1,TAF11,HES1,P2RX4,YWHAH,MDFIC,MAPK14,VEGFA,DYRK2,USP22,TBL1X,APBB1,AKT2	0.998273
GOTERM_BP_5	GO:0010628~positive regulation of gene expression	20	CEBPA,IL6,SMAD9,CEBPB,MAP2K3,ARNT2,TEAD1,PF4,SIX4,PPARGC1B,CTNNB1,TAF11,HES1,YWHAH,MDFIC,MAPK14,VEGFA,USP22,TBL1X,APBB1	0.998207
GOTERM_BP_5	GO:0051173~positive regulation of nitrogen compound metabolic process	22	CEBPA,IL6,SMAD9,CEBPB,MAP2K1,MAP2K3,ARNT2,TEAD1,IGF2,SIX4,PPARGC1B,CTNNB1,TAF11,HES1,P2RX4,YWHAH,MDFIC,MAPK14,VEGFA,USP22,TBL1X,APBB1	0.998382
GOTERM_BP_5	GO:0045941~positive regulation of transcription	19	CEBPA,IL6,CEBPB,SMAD9,MAP2K3,ARNT2,TEAD1,SIX4,PPARGC1B,CTNNB1,TAF11,HES1,YWHAH,MDFIC,MAPK14,VEGFA,USP22,TBL1X,APBB1	0.998715
GOTERM_BP_5	GO:0045935~positive regulation of nucleobase, nucleoside, nucleotide and nucleic acid metabolic process	21	CEBPA,IL6,SMAD9,CEBPB,MAP2K1,MAP2K3,ARNT2,TEAD1,IGF2,SIX4,PPARGC1B,CTNNB1,TAF11,HES1,YWHAH,MDFIC,MAPK14,VEGFA,USP22,TBL1X,APBB1	0.998782
GOTERM_BP_5	GO:0010557~positive regulation of macromolecule biosynthetic process	22	CEBPA,IL6,SMAD9,CEBPB,MAP2K3,ARNT2,TEAD1,IGF2,SIX4,PPARGC1B,CTNNB1,TAF11,HES1,YWHAH,MDFIC,MAPK14,VEGFA,USP22,DYRK2,TBL1X,APBB1,AKT2	0.998804
GOTERM_BP_5	GO:0051254~positive regulation of RNA metabolic process	16	CEBPA,IL6,CEBPB,MAP2K1,MAP2K3,ARNT2,TEAD1,SIX4,PPARGC1B,CTNNB1,HES1,MDFIC,MAPK14,VEGFA,TBL1X,APBB1	0.998926
GOTERM_BP_5	GO:0045893~positive regulation of transcription, DNA-dependent	15	CEBPA,IL6,CEBPB,MAP2K3,ARNT2,TEAD1,SIX4,PPARGC1B,CTNNB1,HES1,MDFIC,MAPK14,VEGFA,TBL1X,APBB1	0.999699
Annotation Cluster 38	Enrichment Score: 0.1010041428584768
Category	Term	Count	Genes	Benjamini
GOTERM_BP_5	GO:0035108~limb morphogenesis	4	PSEN1,FBN2,PCSK5,CTNNB1	0.997751
GOTERM_BP_5	GO:0030326~embryonic limb morphogenesis	3	PSEN1,FBN2,CTNNB1	0.999635
GOTERM_BP_5	GO:0035113~embryonic appendage morphogenesis	3	PSEN1,FBN2,CTNNB1	0.999635
Annotation Cluster 39	Enrichment Score: 0.08625741316800206
Category	Term	Count	Genes	Benjamini
GOTERM_BP_5	GO:0030163~protein catabolic process	21	DDB1,ASB11,PARK2,MYLIP,MARCH6,MYCBP2,TULP4,PSEN1,MAP1LC3A,TPP1,PSMD10,BACE1,FBXO6,FBXO31,USP46,DDA1,USP22,TBL1X,FBXL16,CLN8,UBE2U	0.998738
GOTERM_BP_5	GO:0044257~cellular protein catabolic process	20	DDB1,ASB11,PARK2,MYLIP,MARCH6,MYCBP2,TULP4,PSEN1,MAP1LC3A,PSMD10,BACE1,FBXO6,FBXO31,USP46,DDA1,USP22,TBL1X,FBXL16,CLN8,UBE2U	0.999078
GOTERM_BP_5	GO:0043632~modification-dependent macromolecule catabolic process	17	DDB1,ASB11,PARK2,MYLIP,MARCH6,MYCBP2,TULP4,MAP1LC3A,PSMD10,FBXO6,FBXO31,USP46,DDA1,USP22,TBL1X,FBXL16,UBE2U	0.999952
Annotation Cluster 40	Enrichment Score: 0.0277079182768389
Category	Term	Count	Genes	Benjamini
GOTERM_BP_5	GO:0007067~mitosis	6	KIF23,CCNK,MAP2K1,CLIP1,TTN,CCNA1	0.999965
GOTERM_BP_5	GO:0000087~M phase of mitotic cell cycle	6	KIF23,CCNK,MAP2K1,CLIP1,TTN,CCNA1	0.999975
GOTERM_BP_5	GO:0000279~M phase	7	KIF23,CCNK,MAP2K1,MND1,CLIP1,TTN,CCNA1	1
Annotation Cluster 41	Enrichment Score: 0.004097641629365691
Category	Term	Count	Genes	Benjamini
GOTERM_BP_5	GO:0045892~negative regulation of transcription, DNA-dependent	8	CEBPA,HES1,SUZ12,GFI1B,PAX5,CUX1,TBL1X,CTNNB1	1
GOTERM_BP_5	GO:0051253~negative regulation of RNA metabolic process	8	CEBPA,HES1,SUZ12,GFI1B,PAX5,CUX1,TBL1X,CTNNB1	1
GOTERM_BP_5	GO:0031327~negative regulation of cellular biosynthetic process	13	CEBPA,IL6,PAX5,IGF2,PTPRU,CTNNB1,SUZ12,HES1,GFI1B,GLA,GRM7,TBL1X,CUX1	1
GOTERM_BP_5	GO:0010558~negative regulation of macromolecule biosynthetic process	12	CEBPA,HES1,SUZ12,IL6,GFI1B,PAX5,PF4,PTPRU,CUX1,TBL1X,APBB1,CTNNB1	1
GOTERM_BP_5	GO:0051172~negative regulation of nitrogen compound metabolic process	11	CEBPA,HES1,SUZ12,GFI1B,GLA,GRM7,PAX5,PTPRU,CUX1,TBL1X,CTNNB1	1
GOTERM_BP_5	GO:0016481~negative regulation of transcription	9	CEBPA,HES1,SUZ12,GFI1B,PAX5,PTPRU,CUX1,TBL1X,CTNNB1	1
GOTERM_BP_5	GO:0045934~negative regulation of nucleobase, nucleoside, nucleotide and nucleic acid metabolic process	10	CEBPA,HES1,SUZ12,GFI1B,GRM7,PAX5,PTPRU,CUX1,TBL1X,CTNNB1	1
GOTERM_BP_5	GO:0010629~negative regulation of gene expression	9	CEBPA,HES1,SUZ12,GFI1B,PAX5,PTPRU,CUX1,TBL1X,CTNNB1	1
Annotation Cluster 42	Enrichment Score: 4.6190838554200554E-6
Category	Term	Count	Genes	Benjamini
GOTERM_BP_5	GO:0045449~regulation of transcription	64	POU6F1,ATP6AP1,ELF5,ARNT2,BBX,PAX5,CTNNB1,GFI1B,MDFIC,GATA3,PPP2R1A,CCNK,BRF2,ZNF644,DMRT1,PTPRU,SIX4,GTF2B,PPARGC1B,TOX2,ZNF2,HES1,TAF11,SUZ12,POGK,VEGFA,VGLL1,VGLL3,TGIF2,USP22,CUX1,MAP3K13,CRTC3,PTOV1,IRX3,EGLN1,GON4L,ZNF655,NEO1,MYCBP2,SLC30A9,PLAG1,CEBPA,IL6,TAF3,CEBPB,SMAD9,MAP2K1,FADS1,SMAD6,MAP2K3,ARID3A,TEAD1,IGF2,MED13L,PPP1R13L,TULP4,YWHAH,DACH2,MAPK14,WHSC1L1,APBB2,TBL1X,APBB1	1
GOTERM_BP_5	GO:0019219~regulation of nucleobase, nucleoside, nucleotide and nucleic acid metabolic process	70	POU6F1,ATP6AP1,ELF5,LHCGR,ARNT2,PGAM1,BBX,PAX5,ADORA1,CTNNB1,GFI1B,MDFIC,GATA3,PPP2R1A,CCNK,BRF2,ZNF644,DMRT1,PTPRU,SIX4,GTF2B,PPARGC1B,TOX2,ZNF2,SUZ12,HES1,TAF11,ADRB1,POGK,GRM7,VEGFA,VGLL1,VGLL3,TGIF2,USP22,CUX1,MAP3K13,CRTC3,PTOV1,IRX3,EGLN1,GON4L,ZNF655,NEO1,MYCBP2,PKD2,SLC30A9,PLAG1,CEBPA,IL6,TAF3,CEBPB,SMAD9,MAP2K1,FADS1,SMAD6,MAP2K3,ARID3A,TEAD1,IGF2,MED13L,PPP1R13L,TULP4,YWHAH,DACH2,MAPK1…	1
GOTERM_BP_5	GO:0010468~regulation of gene expression	71	POU6F1,A2M,ATP6AP1,ELF5,ARNT2,BBX,PAX5,CTNNB1,GFI1B,MDFIC,GATA3,PPP2R1A,CCNK,BRF2,ZNF644,DMRT1,CDK6,PTPRU,SIX4,GTF2B,PPARGC1B,TOX2,ZNF2,SUZ12,HES1,TAF11,POGK,VEGFA,VGLL1,VGLL3,TGIF2,USP22,CUX1,MAP3K13,CRTC3,PTOV1,IRX3,IFI30,EGLN1,GON4L,PF4,NEO1,ZNF655,CPN2,MYCBP2,STX12,IL2RG,SLC30A9,PLAG1,CEBPA,IL6,TAF3,CEBPB,SMAD9,MAP2K1,FADS1,SMAD6,MAP2K3,ARID3A,TEAD1,IGF2,MED13L,PPP1R13L,TULP4,YWHAH,DACH2,MAPK…	1
GOTERM_BP_5	GO:0031326~regulation of cellular biosynthetic process	72	POU6F1,ATP6AP1,ELF5,LHCGR,ARNT2,BBX,PAX5,ADORA1,CTNNB1,GFI1B,MDFIC,GATA3,AKT2,PPP2R1A,CCNK,BRF2,ZNF644,DMRT1,PTPRU,SIX4,GTF2B,PPARGC1B,TOX2,ZNF2,SUZ12,HES1,TAF11,ADRB1,POGK,GRM7,VEGFA,VGLL1,VGLL3,TGIF2,USP22,CUX1,MAP3K13,CRTC3,PTOV1,IRX3,EGLN1,GON4L,NEO1,ZNF655,MYCBP2,DYRK2,SLC30A9,PLAG1,CEBPA,IL6,TAF3,CEBPB,SMAD9,MAP2K1,FADS1,SMAD6,MAP2K3,ARID3A,TEAD1,IGF2,MED13L,PPP1R13L,P2RX4,TULP4,YWHAH,GLA,D…	1
GOTERM_BP_5	GO:0010556~regulation of macromolecule biosynthetic process	67	POU6F1,ATP6AP1,ELF5,ARNT2,BBX,PAX5,CTNNB1,GFI1B,MDFIC,GATA3,AKT2,PPP2R1A,CCNK,BRF2,ZNF644,DMRT1,PTPRU,SIX4,GTF2B,PPARGC1B,TOX2,ZNF2,SUZ12,HES1,TAF11,POGK,VEGFA,VGLL1,VGLL3,TGIF2,USP22,CUX1,MAP3K13,CRTC3,PTOV1,IRX3,EGLN1,GON4L,PF4,ZNF655,NEO1,MYCBP2,DYRK2,SLC30A9,PLAG1,CEBPA,IL6,TAF3,CEBPB,SMAD9,MAP2K1,FADS1,SMAD6,MAP2K3,ARID3A,TEAD1,IGF2,MED13L,PPP1R13L,TULP4,YWHAH,DACH2,MAPK14,WHSC1L1,APBB2,TBL1…	1

## Sheet: C5
Annotation Cluster 1	Enrichment Score: 22.144165945690983
Category	Term	Count	Genes	Benjamini
GOTERM_BP_5	GO:0006397~mRNA processing	71	RALY,EIF2C2,APOBEC4,RBM4,LSM7,RBM5,SART1,SMNDC1,PNN,SFRS7,SFRS4,DNAJC8,QKI,MAGOHB,PTBP2,TSEN15,LUC7L3,CCAR1,ZCCHC8,PRPF31,MAGOH,PTBP1,HNRNPA2B1,PRPF3,CDC5L,SFRS1,PRPF4,HNRNPR,HNRNPU,SFRS2,PCF11,PAPD4,SNRNP200,CPSF6,SLU7,SNRPC,RBM39,FAM159B,CPSF3,CPSF2,BAT1,PRPF38A,FIP1L1,POLR2F,PPP4R2,NHP2L1,ZCRB1,SF3B5,SF3B3,HNRNPM,SF3B1,HNRNPK,CD2BP2,NUDT21,HNRNPC,SFRS11,GEMIN5,SFRS12,CSTF3,CSTF2,SNW1,HNRNPA1,S…	5.02749e-20
GOTERM_BP_5	GO:0008380~RNA splicing	66	RALY,RBM4,LSM7,RBM5,RP9,SART1,SMNDC1,PNN,SFRS7,SFRS4,DNAJC8,QKI,MAGOHB,PTBP2,LUC7L3,CCAR1,ZCCHC8,PRPF31,MAGOH,PTBP1,HNRNPA2B1,PRPF3,CDC5L,SFRS1,PRPF4,HNRNPR,HNRNPU,SFRS2,PCF11,SNRNP200,SLU7,SNRPC,RBM39,FAM159B,CPSF3,CPSF2,BAT1,PRPF38A,POLR2F,PPP4R2,NHP2L1,ZCRB1,SF3B5,SF3B3,HNRNPM,SF3B1,HNRNPK,CD2BP2,NUDT21,HNRNPC,SFRS11,GEMIN5,SFRS12,CSTF3,CSTF2,SNW1,HNRNPA1,SF3A3,PAPOLA,HNRNPH3,JMJD6,HNRNPUL1,ZR…	6.07412e-20
GOTERM_BP_5	GO:0016071~mRNA metabolic process	76	RALY,EIF2C2,APOBEC4,RBM4,LSM7,RBM5,SART1,SMNDC1,PNN,AUH,SFRS7,SFRS4,DNAJC8,QKI,MAGOHB,PTBP2,TSEN15,LUC7L3,ZCCHC8,CCAR1,PRPF31,MAGOH,PTBP1,HNRNPA2B1,PRPF3,CDC5L,SFRS1,PRPF4,HNRNPR,HNRNPU,SFRS2,PCF11,PAPD4,SERBP1,SNRNP200,CPSF6,SLU7,SNRPC,RBM39,FAM159B,CPSF3,CPSF2,BAT1,PRPF38A,FIP1L1,POLR2F,PPP4R2,NHP2L1,ZCRB1,SF3B5,SF3B3,EXOSC10,HNRNPM,SF3B1,HNRNPK,CD2BP2,EIF3E,NUDT21,HNRNPC,SFRS11,GEMIN5,SFRS12,C…	4.77537e-20
Annotation Cluster 2	Enrichment Score: 5.364019486770313
Category	Term	Count	Genes	Benjamini
GOTERM_BP_5	GO:0010468~regulation of gene expression	221	EIF2C2,HMGN2,XRCC6,MED24,MED23,MXI1,PGR,EPC1,DIRAS3,HRSP12,MED27,H2AFY,CREB3L4,PATZ1,EIF2B2,CCAR1,C11ORF30,RCOR1,ZNF507,EMX2,ZNF502,MED14,FRY,ZNF236,BAZ1A,RPS14,SERBP1,ZNF384,TGIF1,RPS13,SUV420H1,ZNF613,ZNF79,ZNF133,ZNF618,TCF20,DMD,PLAG1,ZNF624,SUB1,TP53BP1,PAIP1,SMAD3,RNF6,SAP130,ZNF211,DMTF1,UBA3,ENG,TCF12,TAF1B,KCNH1,TCEANC,MITF,ZNF530,PHF20,ZNF677,ZNF148,BRD7,NR2F6,ANP32A,QKI,BRD8,ZBTB20,CTB…	4.71816e-05
GOTERM_BP_5	GO:0010556~regulation of macromolecule biosynthetic process	216	EIF2C2,HMGN2,XRCC6,MED24,MED23,MXI1,PGR,EPC1,HRSP12,MED27,CREB3L4,PATZ1,EIF2B2,CCAR1,C11ORF30,RCOR1,ZNF507,EMX2,ZNF502,MED14,FRY,ZNF236,BAZ1A,RPS14,ZNF384,TGIF1,SUV420H1,ZNF613,ZNF79,ZNF133,ZNF618,TCF20,DMD,TNKS,PLAG1,ZNF624,SUB1,TP53BP1,PAIP1,SMAD3,RNF6,SAP130,ZNF211,DMTF1,UBA3,ENG,TCF12,TAF1B,KCNH1,TCEANC,MITF,ZNF530,PHF20,ZNF677,ZNF148,BRD7,NR2F6,ANP32A,QKI,BRD8,ZBTB20,CTBP2,RBBP4,POGZ,ZFP30,T…	0.000179563
GOTERM_BP_5	GO:0045449~regulation of transcription	196	EIF2C2,HMGN2,XRCC6,MED24,MED23,MXI1,PGR,EPC1,MED27,CREB3L4,PATZ1,CCAR1,C11ORF30,RCOR1,ZNF507,EMX2,ZNF502,MED14,FRY,ZNF236,BAZ1A,RPS14,ZNF384,TGIF1,SUV420H1,ZNF613,ZNF79,ZNF133,ZNF618,TCF20,DMD,PLAG1,ZNF624,SUB1,TP53BP1,SMAD3,RNF6,SAP130,DMTF1,ZNF211,UBA3,ENG,TCF12,TAF1B,KCNH1,TCEANC,MITF,ZNF530,PHF20,ZNF677,ZNF148,BRD7,NR2F6,ANP32A,BRD8,ZBTB20,RBBP4,CTBP2,POGZ,ZFP30,TTF1,ZNF143,SPEN,RBBP8,ZNF692,…	0.00150585
GOTERM_BP_5	GO:0019219~regulation of nucleobase, nucleoside, nucleotide and nucleic acid metabolic process	209	EIF2C2,HMGN2,XRCC6,MED24,MED23,MXI1,PGR,EPC1,MED27,CREB3L4,PATZ1,CCAR1,C11ORF30,RCOR1,ZNF507,EMX2,ZNF502,MED14,FRY,ZNF236,BAZ1A,RPS14,SERBP1,ZNF384,TGIF1,RPS13,SUV420H1,ZNF613,ZNF79,ZNF133,ZNF618,TCF20,DMD,TNKS,PLAG1,ZNF624,SUB1,TP53BP1,PAIP1,SMAD3,RNF6,SAP130,DMTF1,ZNF211,UBA3,ENG,TCF12,TAF1B,KCNH1,TCEANC,MITF,ZNF530,PHF20,ZNF677,ZNF148,BRD7,NR2F6,ANP32A,BRD8,ZBTB20,CTBP2,RBBP4,POGZ,ZFP30,TTF1,Z…	0.00156055
GOTERM_BP_5	GO:0031326~regulation of cellular biosynthetic process	217	EIF2C2,HMGN2,XRCC6,MED24,MED23,MXI1,PGR,EPC1,HRSP12,MED27,CREB3L4,PATZ1,EIF2B2,CCAR1,C11ORF30,RCOR1,ZNF507,EMX2,ZNF502,MED14,FRY,ZNF236,BAZ1A,RPS14,ZNF384,TGIF1,SUV420H1,ZNF613,ZNF79,ZNF133,ZNF618,TCF20,DMD,TNKS,PLAG1,ZNF624,SUB1,TP53BP1,PAIP1,SMAD3,RNF6,SAP130,ZNF211,DMTF1,UBA3,ENG,TCF12,TAF1B,KCNH1,TCEANC,MITF,ZNF530,PHF20,ZNF677,ZNF148,BRD7,NR2F6,ANP32A,QKI,BRD8,ZBTB20,CTBP2,RBBP4,POGZ,ZFP30,T…	0.0016235
Annotation Cluster 3	Enrichment Score: 2.750629797696197
Category	Term	Count	Genes	Benjamini
GOTERM_BP_5	GO:0050657~nucleic acid transport	15	NUP133,NUP98,MAGOH,HNRNPA2B1,G3BP2,NUP188,NXF1,HNRNPA1,TSC1,QKI,MAGOHB,TNKS,NUP37,GLE1,BAT1	0.0901565
GOTERM_BP_5	GO:0050658~RNA transport	15	NUP133,NUP98,MAGOH,HNRNPA2B1,G3BP2,NUP188,NXF1,HNRNPA1,TSC1,QKI,MAGOHB,TNKS,NUP37,GLE1,BAT1	0.0901565
GOTERM_BP_5	GO:0051028~mRNA transport	13	NUP133,NUP98,MAGOH,G3BP2,NUP188,NXF1,HNRNPA1,QKI,MAGOHB,TNKS,NUP37,GLE1,BAT1	0.200844
Annotation Cluster 4	Enrichment Score: 2.1315682043193864
Category	Term	Count	Genes	Benjamini
GOTERM_BP_5	GO:0051172~negative regulation of nitrogen compound metabolic process	46	HMGB1,BTAF1,HMGB2,BCLAF1,MTDH,TH1L,COMT,CBFA2T2,NR2C1,RPS3,EPC1,SUMO1,OVOL2,ZNF148,MSH6,SATB1,SP100,CTBP2,ARID5B,FZD1,SMAD3,LEF1,ZNF189,TTF1,SNW1,PHF12,SPEN,BRCA1,NRIP1,SIRT3,HOXB4,HDAC3,BPTF,TRIM33,GRM8,RPS14,HIPK2,UBA3,TGIF1,RPS13,HIVEP1,CUX2,CUX1,ENG,RAD17,SMARCA4	0.207321
GOTERM_BP_5	GO:0045934~negative regulation of nucleobase, nucleoside, nucleotide and nucleic acid metabolic process	45	HMGB1,BTAF1,HMGB2,BCLAF1,MTDH,TH1L,CBFA2T2,NR2C1,RPS3,EPC1,SUMO1,OVOL2,ZNF148,MSH6,SATB1,SP100,CTBP2,ARID5B,FZD1,SMAD3,LEF1,ZNF189,TTF1,SNW1,PHF12,SPEN,BRCA1,NRIP1,SIRT3,HOXB4,HDAC3,BPTF,TRIM33,GRM8,RPS14,HIPK2,UBA3,TGIF1,RPS13,HIVEP1,CUX2,CUX1,ENG,RAD17,SMARCA4	0.21588
GOTERM_BP_5	GO:0010558~negative regulation of macromolecule biosynthetic process	47	HMGB1,BTAF1,HMGB2,EIF2C2,BCLAF1,MTDH,TH1L,CBFA2T2,NR2C1,EPC1,SUMO1,OVOL2,ZNF148,EIF3E,PRKCA,SATB1,SP100,CTBP2,ARID5B,FZD1,SMAD3,LEF1,TTF1,ZNF189,SNW1,PHF12,SPEN,BRCA1,NRIP1,SIRT3,HOXB4,HDAC3,BPTF,TSC1,TRIM33,RPS14,HIPK2,UBA3,MGEA5,NLRP12,TGIF1,HIVEP1,CUX2,CUX1,ENG,RAD17,SMARCA4	0.244756
GOTERM_BP_5	GO:0031327~negative regulation of cellular biosynthetic process	48	HMGB1,BTAF1,HMGB2,EIF2C2,BCLAF1,MTDH,TH1L,CBFA2T2,NR2C1,EPC1,SUMO1,OVOL2,ZNF148,EIF3E,PRKCA,SATB1,SP100,CTBP2,ARID5B,FZD1,SMAD3,LEF1,TTF1,ZNF189,SNW1,PHF12,SPEN,BRCA1,NRIP1,SIRT3,HOXB4,HDAC3,BPTF,TSC1,TRIM33,GRM8,RPS14,HIPK2,UBA3,MGEA5,NLRP12,TGIF1,HIVEP1,CUX2,CUX1,ENG,RAD17,SMARCA4	0.238052
GOTERM_BP_5	GO:0031324~negative regulation of cellular metabolic process	58	EIF2C2,CBFA2T2,RPS3,EPC1,ZNF148,RPS27A,PRKCA,SATB1,SP100,CTBP2,ANAPC5,ARID5B,ANAPC4,LEF1,TTF1,ZNF189,SPEN,NRIP1,PSME1,TRIM33,BPTF,GRM8,RPS14,HIPK2,MGEA5,TGIF1,RPS13,CUX2,CUX1,RAD17,SMARCA4,HMGB1,BTAF1,HMGB2,BCLAF1,MTDH,TH1L,COMT,PSMA7,NR2C1,SUMO1,OVOL2,EIF3E,MSH6,FZD1,SMAD3,CDC23,SNW1,PHF12,BRCA1,SIRT3,HOXB4,HDAC3,TSC1,UBA3,NLRP12,HIVEP1,ENG	0.296015
GOTERM_BP_5	GO:0009890~negative regulation of biosynthetic process	48	HMGB1,BTAF1,HMGB2,EIF2C2,BCLAF1,MTDH,TH1L,CBFA2T2,NR2C1,EPC1,SUMO1,OVOL2,ZNF148,EIF3E,PRKCA,SATB1,SP100,CTBP2,ARID5B,FZD1,SMAD3,LEF1,TTF1,ZNF189,SNW1,PHF12,SPEN,BRCA1,NRIP1,SIRT3,HOXB4,HDAC3,BPTF,TSC1,TRIM33,GRM8,RPS14,HIPK2,UBA3,MGEA5,NLRP12,TGIF1,HIVEP1,CUX2,CUX1,ENG,RAD17,SMARCA4	0.299198
GOTERM_BP_5	GO:0010605~negative regulation of macromolecule metabolic process	58	EIF2C2,CBFA2T2,RPS3,EPC1,ZNF148,SND1,RPS27A,PRKCA,SATB1,SP100,CTBP2,ANAPC5,ARID5B,ANAPC4,LEF1,TTF1,ZNF189,SPEN,NRIP1,PSME1,TRIM33,BPTF,RPS14,HIPK2,MGEA5,TGIF1,RPS13,CUX2,CUX1,RAD17,SMARCA4,HMGB1,BTAF1,HMGB2,BCLAF1,MTDH,TH1L,PSMA7,NR2C1,SUMO1,TNRC6C,OVOL2,EIF3E,MSH6,FZD1,SMAD3,CDC23,SNW1,PHF12,BRCA1,SIRT3,HOXB4,HDAC3,TSC1,UBA3,NLRP12,HIVEP1,ENG	0.357257
GOTERM_BP_5	GO:0016481~negative regulation of transcription	39	HMGB1,BTAF1,HMGB2,BCLAF1,MTDH,TH1L,CBFA2T2,NR2C1,EPC1,SUMO1,OVOL2,ZNF148,SATB1,SP100,CTBP2,ARID5B,FZD1,SMAD3,LEF1,ZNF189,SNW1,PHF12,SPEN,BRCA1,NRIP1,SIRT3,HOXB4,HDAC3,BPTF,TRIM33,RPS14,HIPK2,UBA3,TGIF1,HIVEP1,CUX2,CUX1,ENG,SMARCA4	0.399104
GOTERM_BP_5	GO:0010629~negative regulation of gene expression	42	HMGB1,BTAF1,HMGB2,EIF2C2,BCLAF1,MTDH,TH1L,CBFA2T2,NR2C1,EPC1,SUMO1,TNRC6C,OVOL2,ZNF148,SND1,SATB1,SP100,CTBP2,ARID5B,FZD1,SMAD3,LEF1,ZNF189,SNW1,PHF12,SPEN,BRCA1,NRIP1,SIRT3,HOXB4,HDAC3,BPTF,TRIM33,RPS14,HIPK2,UBA3,TGIF1,HIVEP1,CUX2,CUX1,ENG,SMARCA4	0.399765
Annotation Cluster 5	Enrichment Score: 2.0837311252385
Category	Term	Count	Genes	Benjamini
GOTERM_BP_5	GO:0006073~	8	PPP1R3E,PPP1R3B,PRKAG2,PPP1R2P3,PPP1CC,PPP1CB,AGL,PYGB	0.206659
GOTERM_BP_5	GO:0044042~glucan metabolic process	8	PPP1R3E,PPP1R3B,PRKAG2,PPP1R2P3,PPP1CC,PPP1CB,AGL,PYGB	0.206659
GOTERM_BP_5	GO:0006112~energy reserve metabolic process	8	PPP1R3E,PPP1R3B,PRKAG2,PPP1R2P3,PPP1CC,PPP1CB,AGL,PYGB	0.353458
GOTERM_BP_5	GO:0044264~cellular polysaccharide metabolic process	8	PPP1R3E,PPP1R3B,PRKAG2,PPP1R2P3,PPP1CC,PPP1CB,AGL,PYGB	0.635129
Annotation Cluster 6	Enrichment Score: 1.1157807528185244
Category	Term	Count	Genes	Benjamini
GOTERM_BP_5	GO:0043632~modification-dependent macromolecule catabolic process	46	DNAH12,USP4,UBE2V2,UBA5,EDEM3,PSMA7,ZNRF1,SENP7,CNOT4,FBXW9,SUMO1,UBE2D3,LONP1,ATG7,CACYBP,FBXL14,USP34,RPS27A,TRIP12,MYSM1,RNF144B,ANAPC5,USP1,ANAPC4,CDC23,PCNP,PARK2,UBOX5,MARCH6,BRCA1,UBL5,RNF6,GMCL1,PSME1,TRIM33,UBA3,RNF25,USP47,RNF138,SH3RF2,SIAH2,SMURF1,USP24,FBXL3,FBXO36,RNF40	0.492275
GOTERM_BP_5	GO:0044257~cellular protein catabolic process	46	DNAH12,USP4,UBE2V2,UBA5,EDEM3,PSMA7,ZNRF1,SENP7,CNOT4,FBXW9,SUMO1,UBE2D3,LONP1,ATG7,CACYBP,FBXL14,USP34,RPS27A,TRIP12,MYSM1,RNF144B,ANAPC5,USP1,ANAPC4,CDC23,PCNP,PARK2,UBOX5,MARCH6,BRCA1,UBL5,RNF6,GMCL1,PSME1,TRIM33,UBA3,RNF25,USP47,RNF138,SH3RF2,SIAH2,SMURF1,USP24,FBXL3,FBXO36,RNF40	0.712796
GOTERM_BP_5	GO:0030163~protein catabolic process	46	DNAH12,USP4,UBE2V2,UBA5,EDEM3,PSMA7,ZNRF1,SENP7,CNOT4,FBXW9,SUMO1,UBE2D3,LONP1,ATG7,CACYBP,FBXL14,USP34,RPS27A,TRIP12,MYSM1,RNF144B,ANAPC5,USP1,ANAPC4,CDC23,PCNP,PARK2,UBOX5,MARCH6,BRCA1,UBL5,RNF6,GMCL1,PSME1,TRIM33,UBA3,RNF25,USP47,RNF138,SH3RF2,SIAH2,SMURF1,USP24,FBXL3,FBXO36,RNF40	0.800619
GOTERM_BP_5	GO:0006508~proteolysis	58	AEBP1,METAP2,DPP10,ZNRF1,SENP7,CNOT4,IMMP2L,LONP1,HTRA2,ATG7,CASP7,FBXL14,RPS27A,ANAPC5,USP1,ANAPC4,C6ORF103,PSME1,TRIM33,RNF25,RNF138,SIAH2,ADAM12,USP24,FBXL3,DNAH12,USP4,UBE2V2,UBA5,EDEM3,PSMA7,FBXW9,SUMO1,UBE2D3,CACYBP,USP34,LMLN,TRIP12,MYSM1,AGBL2,RNF144B,SEC11A,CDC23,PCNP,PARK2,UBOX5,MARCH6,BRCA1,UBL5,RNF6,GMCL1,UBA3,USP47,SH3RF2,PAPPA2,SMURF1,RNF40,FBXO36	0.998945
Annotation Cluster 7	Enrichment Score: 0.7667543204087333
Category	Term	Count	Genes	Benjamini
GOTERM_BP_5	GO:0001841~neural tube formation	6	MAP3K7,OVOL2,TSC1,IFT172,TGIF1,IFT52	0.839292
GOTERM_BP_5	GO:0001838~embryonic epithelial tube formation	6	MAP3K7,OVOL2,TSC1,IFT172,TGIF1,IFT52	0.878123
GOTERM_BP_5	GO:0035148~tube lumen formation	6	MAP3K7,OVOL2,TSC1,IFT172,TGIF1,IFT52	0.890353
GOTERM_BP_5	GO:0060562~epithelial tube morphogenesis	7	MAP3K7,OVOL2,TSC1,IFT172,TGIF1,PBX1,IFT52	0.94769
GOTERM_BP_5	GO:0016331~morphogenesis of embryonic epithelium	6	MAP3K7,OVOL2,TSC1,IFT172,TGIF1,IFT52	0.964685
GOTERM_BP_5	GO:0021915~neural tube development	6	MAP3K7,OVOL2,TSC1,IFT172,TGIF1,IFT52	0.986191
GOTERM_BP_5	GO:0002009~morphogenesis of an epithelium	8	MAP3K7,HOXB4,OVOL2,TSC1,IFT172,TGIF1,PBX1,IFT52	0.987398
Annotation Cluster 8	Enrichment Score: 0.5945063025745708
Category	Term	Count	Genes	Benjamini
GOTERM_BP_5	GO:0048742~regulation of skeletal muscle fiber development	4	HDAC3,BTG1,BOC,RPS27A	0.936499
GOTERM_BP_5	GO:0048641~regulation of skeletal muscle tissue development	4	HDAC3,BTG1,BOC,RPS27A	0.963551
GOTERM_BP_5	GO:0051153~regulation of striated muscle cell differentiation	4	HDAC3,BTG1,BOC,RPS27A	0.975805
GOTERM_BP_5	GO:0051147~regulation of muscle cell differentiation	4	HDAC3,BTG1,BOC,RPS27A	0.989074
Annotation Cluster 9	Enrichment Score: 0.5768013761152124
Category	Term	Count	Genes	Benjamini
GOTERM_BP_5	GO:0031400~negative regulation of protein modification process	11	PRKCA,TSC1,PSME1,ANAPC5,ANAPC4,NLRP12,MGEA5,CDC23,PSMA7,ENG,RPS27A	0.920151
GOTERM_BP_5	GO:0032269~negative regulation of cellular protein metabolic process	13	PRKCA,EIF2C2,ANAPC5,ANAPC4,CDC23,PSMA7,TSC1,PSME1,EIF3E,MGEA5,NLRP12,ENG,RPS27A	0.984928
GOTERM_BP_5	GO:0051248~negative regulation of protein metabolic process	13	PRKCA,EIF2C2,ANAPC5,ANAPC4,CDC23,PSMA7,TSC1,PSME1,EIF3E,MGEA5,NLRP12,ENG,RPS27A	0.988853
Annotation Cluster 10	Enrichment Score: 0.5445834108905491
Category	Term	Count	Genes	Benjamini
GOTERM_BP_5	GO:0045778~positive regulation of ossification	4	ACVR2A,SMAD3,BMPR1B,TOB2	0.931782
GOTERM_BP_5	GO:0030501~positive regulation of bone mineralization	3	ACVR2A,SMAD3,BMPR1B	0.976271
GOTERM_BP_5	GO:0070169~positive regulation of biomineral formation	3	ACVR2A,SMAD3,BMPR1B	0.979563
GOTERM_BP_5	GO:0030500~regulation of bone mineralization	3	ACVR2A,SMAD3,BMPR1B	0.995585
Annotation Cluster 11	Enrichment Score: 0.5395346288937993
Category	Term	Count	Genes	Benjamini
GOTERM_BP_5	GO:0034728~nucleosome organization	9	HMGB2,H2AFV,HIST1H2BE,HIST1H2BK,HIST2H2BE,NASP,H3F3A,H2AFY,ARID1A	0.936516
GOTERM_BP_5	GO:0006334~nucleosome assembly	7	HMGB2,H2AFV,HIST1H2BE,HIST1H2BK,HIST2H2BE,H3F3A,H2AFY	0.986608
GOTERM_BP_5	GO:0065004~protein-DNA complex assembly	7	HMGB2,H2AFV,HIST1H2BE,HIST1H2BK,HIST2H2BE,H3F3A,H2AFY	0.991611
Annotation Cluster 12	Enrichment Score: 0.5226915788108178
Category	Term	Count	Genes	Benjamini
GOTERM_BP_5	GO:0045893~positive regulation of transcription, DNA-dependent	35	HMGB2,CNBP,RBM4,MITF,XRCC6,PPM1A,NFYB,NFYA,CBFB,EPC1,MLL5,OVOL2,ZNF148,SMARCB1,CREB3L4,YAP1,MYSM1,BCKDHA,SP100,TP53BP1,SMAD3,LEF1,TTF1,MED14,ARID1A,BRCA1,NRIP1,RNF6,NCOA1,BPTF,HIPK2,PBX1,ENG,NFIB,SMARCA4	0.887519
GOTERM_BP_5	GO:0051254~positive regulation of RNA metabolic process	35	HMGB2,CNBP,RBM4,MITF,XRCC6,PPM1A,NFYB,NFYA,CBFB,EPC1,MLL5,OVOL2,ZNF148,SMARCB1,CREB3L4,YAP1,MYSM1,BCKDHA,SP100,TP53BP1,SMAD3,LEF1,TTF1,MED14,ARID1A,BRCA1,NRIP1,RNF6,NCOA1,BPTF,HIPK2,PBX1,ENG,NFIB,SMARCA4	0.897563
GOTERM_BP_5	GO:0010628~positive regulation of gene expression	39	HMGB2,CNBP,RBM4,XRCC6,MITF,PPM1A,NFYB,NFYA,CBFB,EPC1,MLL5,OVOL2,ZNF148,SMARCB1,CREB3L4,YAP1,KDM5A,MYSM1,RPS27A,BCKDHA,SP100,TP53BP1,ESR1,SMAD3,LEF1,TTF1,MED14,ARID1A,BRCA1,NRIP1,CDH13,RNF6,NCOA1,BPTF,HIPK2,PBX1,ENG,NFIB,SMARCA4	0.959032
GOTERM_BP_5	GO:0045941~positive regulation of transcription	37	HMGB2,CNBP,RBM4,MITF,XRCC6,PPM1A,NFYB,NFYA,CBFB,EPC1,MLL5,OVOL2,ZNF148,SMARCB1,CREB3L4,YAP1,KDM5A,MYSM1,RPS27A,BCKDHA,SP100,TP53BP1,SMAD3,LEF1,TTF1,MED14,ARID1A,BRCA1,NRIP1,RNF6,NCOA1,BPTF,HIPK2,PBX1,ENG,NFIB,SMARCA4	0.973085
GOTERM_BP_5	GO:0045935~positive regulation of nucleobase, nucleoside, nucleotide and nucleic acid metabolic process	39	HMGB2,CNBP,RBM4,XRCC6,MITF,PPM1A,NFYB,NFYA,CBFB,EPC1,MLL5,OVOL2,ZNF148,SMARCB1,TNKS,CREB3L4,YAP1,KDM5A,MYSM1,RPS27A,BCKDHA,SP100,TP53BP1,SMAD3,LEF1,TTF1,MED14,ARID1A,BRCA1,NRIP1,RNF6,NCOA1,BPTF,HIPK2,MGEA5,PBX1,ENG,NFIB,SMARCA4	0.986676
GOTERM_BP_5	GO:0051173~positive regulation of nitrogen compound metabolic process	40	HMGB2,CNBP,RBM4,XRCC6,MITF,PPM1A,NFYB,NFYA,COMT,CBFB,EPC1,MLL5,OVOL2,ZNF148,SMARCB1,TNKS,CREB3L4,YAP1,KDM5A,MYSM1,RPS27A,BCKDHA,SP100,TP53BP1,SMAD3,LEF1,TTF1,MED14,ARID1A,BRCA1,NRIP1,RNF6,NCOA1,BPTF,HIPK2,MGEA5,PBX1,ENG,NFIB,SMARCA4	0.98898
GOTERM_BP_5	GO:0010557~positive regulation of macromolecule biosynthetic process	39	HMGB2,CNBP,RBM4,XRCC6,MITF,PPM1A,NFYB,NFYA,CBFB,EPC1,MLL5,OVOL2,ZNF148,SMARCB1,TNKS,CREB3L4,YAP1,KDM5A,MYSM1,RPS27A,BCKDHA,SP100,TP53BP1,SMAD3,LEF1,TTF1,MED14,ARID1A,CDK4,BRCA1,NRIP1,RNF6,NCOA1,BPTF,HIPK2,PBX1,ENG,NFIB,SMARCA4	0.994813
GOTERM_BP_5	GO:0031328~positive regulation of cellular biosynthetic process	39	HMGB2,CNBP,RBM4,XRCC6,MITF,PPM1A,NFYB,NFYA,CBFB,EPC1,MLL5,OVOL2,ZNF148,SMARCB1,TNKS,CREB3L4,YAP1,KDM5A,MYSM1,RPS27A,BCKDHA,SP100,TP53BP1,SMAD3,LEF1,TTF1,MED14,ARID1A,CDK4,BRCA1,NRIP1,RNF6,NCOA1,BPTF,HIPK2,PBX1,ENG,NFIB,SMARCA4	0.997972
GOTERM_BP_5	GO:0009891~positive regulation of biosynthetic process	39	HMGB2,CNBP,RBM4,XRCC6,MITF,PPM1A,NFYB,NFYA,CBFB,EPC1,MLL5,OVOL2,ZNF148,SMARCB1,TNKS,CREB3L4,YAP1,KDM5A,MYSM1,RPS27A,BCKDHA,SP100,TP53BP1,SMAD3,LEF1,TTF1,MED14,ARID1A,CDK4,BRCA1,NRIP1,RNF6,NCOA1,BPTF,HIPK2,PBX1,ENG,NFIB,SMARCA4	0.998385
Annotation Cluster 13	Enrichment Score: 0.507502111876947
Category	Term	Count	Genes	Benjamini
GOTERM_BP_5	GO:0001954~positive regulation of cell-matrix adhesion	3	CDH13,TSC1,SMAD3	0.864799
GOTERM_BP_5	GO:0001952~regulation of cell-matrix adhesion	4	CDH13,TSC1,SMAD3,PIK3R1	0.952758
GOTERM_BP_5	GO:0010811~positive regulation of cell-substrate adhesion	3	CDH13,TSC1,SMAD3	0.994604
GOTERM_BP_5	GO:0010810~regulation of cell-substrate adhesion	4	CDH13,TSC1,SMAD3,PIK3R1	0.995146
GOTERM_BP_5	GO:0045785~positive regulation of cell adhesion	4	CDH13,TSC1,ITGA6,SMAD3	0.998662
Annotation Cluster 14	Enrichment Score: 0.4943292782975008
Category	Term	Count	Genes	Benjamini
GOTERM_BP_5	GO:0030517~negative regulation of axon extension	3	RTN4,RNF6,SEMA3A	0.829593
GOTERM_BP_5	GO:0048640~negative regulation of developmental growth	3	RTN4,RNF6,SEMA3A	0.906514
GOTERM_BP_5	GO:0050771~negative regulation of axonogenesis	3	RTN4,RNF6,SEMA3A	0.991508
GOTERM_BP_5	GO:0031345~negative regulation of cell projection organization	3	RTN4,RNF6,SEMA3A	0.994604
GOTERM_BP_5	GO:0050768~negative regulation of neurogenesis	3	RTN4,RNF6,SEMA3A	0.999373
GOTERM_BP_5	GO:0010721~negative regulation of cell development	3	RTN4,RNF6,SEMA3A	0.99959
Annotation Cluster 15	Enrichment Score: 0.47871959387154694
Category	Term	Count	Genes	Benjamini
GOTERM_BP_5	GO:0032270~positive regulation of cellular protein metabolic process	17	PRKCA,ANAPC5,PRKAG2,ANAPC4,CDC23,CDK4,PSMA7,BRCA1,ACVR2A,CARD14,PSME1,ATG7,MGEA5,IFT52,SMURF1,ENG,RPS27A	0.972878
GOTERM_BP_5	GO:0031401~positive regulation of protein modification process	14	PRKCA,ANAPC5,ANAPC4,PRKAG2,CDC23,PSMA7,BRCA1,ACVR2A,CARD14,PSME1,ATG7,SMURF1,ENG,RPS27A	0.976641
GOTERM_BP_5	GO:0051247~positive regulation of protein metabolic process	17	PRKCA,ANAPC5,PRKAG2,ANAPC4,CDC23,CDK4,PSMA7,BRCA1,ACVR2A,CARD14,PSME1,ATG7,MGEA5,IFT52,SMURF1,ENG,RPS27A	0.982631
GOTERM_BP_5	GO:0031399~regulation of protein modification process	18	PRKCA,ANAPC5,PRKAG2,ANAPC4,CDC23,PSMA7,BRCA1,ACVR2A,CARD14,MAP3K5,PSME1,TSC1,ATG7,MGEA5,NLRP12,SMURF1,ENG,RPS27A	0.995916
Annotation Cluster 16	Enrichment Score: 0.43018448217201855
Category	Term	Count	Genes	Benjamini
GOTERM_BP_5	GO:0051436~negative regulation of ubiquitin-protein ligase activity during mitotic cell cycle	6	PSME1,ANAPC5,ANAPC4,CDC23,PSMA7,RPS27A	0.982399
GOTERM_BP_5	GO:0051352~negative regulation of ligase activity	6	PSME1,ANAPC5,ANAPC4,CDC23,PSMA7,RPS27A	0.985029
GOTERM_BP_5	GO:0051437~positive regulation of ubiquitin-protein ligase activity during mitotic cell cycle	6	PSME1,ANAPC5,ANAPC4,CDC23,PSMA7,RPS27A	0.986191
GOTERM_BP_5	GO:0051351~positive regulation of ligase activity	6	PSME1,ANAPC5,ANAPC4,CDC23,PSMA7,RPS27A	0.99075
GOTERM_BP_5	GO:0051438~regulation of ubiquitin-protein ligase activity	6	PSME1,ANAPC5,ANAPC4,CDC23,PSMA7,RPS27A	0.993369
Annotation Cluster 17	Enrichment Score: 0.4277729977259322
Category	Term	Count	Genes	Benjamini
GOTERM_BP_5	GO:0042993~positive regulation of transcription factor import into nucleus	3	NLRP12,SMAD3,EDAR	0.938922
GOTERM_BP_5	GO:0042307~positive regulation of protein import into nucleus	3	NLRP12,SMAD3,EDAR	0.97228
GOTERM_BP_5	GO:0046824~positive regulation of nucleocytoplasmic transport	3	NLRP12,SMAD3,EDAR	0.98692
GOTERM_BP_5	GO:0032388~positive regulation of intracellular transport	3	NLRP12,SMAD3,EDAR	0.995585
GOTERM_BP_5	GO:0051222~positive regulation of protein transport	3	NLRP12,SMAD3,EDAR	0.999958
Annotation Cluster 18	Enrichment Score: 0.3708251952752647
Category	Term	Count	Genes	Benjamini
GOTERM_BP_5	GO:0050927~positive regulation of positive chemotaxis	3	PRKCA,CDH13,SMAD3	0.979563
GOTERM_BP_5	GO:0050926~regulation of positive chemotaxis	3	PRKCA,CDH13,SMAD3	0.979563
GOTERM_BP_5	GO:0050921~positive regulation of chemotaxis	3	PRKCA,CDH13,SMAD3	0.994976
GOTERM_BP_5	GO:0050920~regulation of chemotaxis	3	PRKCA,CDH13,SMAD3	0.996105
GOTERM_BP_5	GO:0048520~positive regulation of behavior	3	PRKCA,CDH13,SMAD3	0.997507
Annotation Cluster 19	Enrichment Score: 0.3336818005528109
Category	Term	Count	Genes	Benjamini
GOTERM_BP_5	GO:0012502~induction of programmed cell death	22	PRKCA,COL4A3,ARHGEF3,MSH6,BCLAF1,TP53BP2,GRIK2,NELL1,SMAD3,BRCA1,SART1,RPS3,SMNDC1,MAP3K5,HTRA2,TIAL1,HIPK2,RYR2,MAPK8,SCAND1,RPS27A,WWOX	0.979321
GOTERM_BP_5	GO:0043068~positive regulation of programmed cell death	26	BCLAF1,GRIK2,NELL1,PPP3R1,RBM5,SART1,RPS3,SMNDC1,MAP3K5,NLRC4,HTRA2,WWOX,RPS27A,PRKCA,COL4A3,ARHGEF3,MSH6,TP53BP2,SMAD3,RPS6,BRCA1,TIAL1,HIPK2,RYR2,MAPK8,SCAND1	0.995527
GOTERM_BP_5	GO:0010942~positive regulation of cell death	26	BCLAF1,GRIK2,NELL1,PPP3R1,RBM5,SART1,RPS3,SMNDC1,MAP3K5,NLRC4,HTRA2,WWOX,RPS27A,PRKCA,COL4A3,ARHGEF3,MSH6,TP53BP2,SMAD3,RPS6,BRCA1,TIAL1,HIPK2,RYR2,MAPK8,SCAND1	0.995721
GOTERM_BP_5	GO:0043065~positive regulation of apoptosis	25	BCLAF1,NELL1,PPP3R1,RBM5,SART1,RPS3,SMNDC1,MAP3K5,NLRC4,HTRA2,WWOX,RPS27A,PRKCA,COL4A3,ARHGEF3,MSH6,TP53BP2,SMAD3,RPS6,BRCA1,TIAL1,HIPK2,RYR2,MAPK8,SCAND1	0.997483
Annotation Cluster 20	Enrichment Score: 0.322544557086217
Category	Term	Count	Genes	Benjamini
GOTERM_BP_5	GO:0050770~regulation of axonogenesis	5	RTN4,NTRK3,RNF6,SEMA3A,CDH2	0.991016
GOTERM_BP_5	GO:0010769~regulation of cell morphogenesis involved in differentiation	6	RTN4,NTRK3,RNF6,SMAD3,SEMA3A,CDH2	0.992828
GOTERM_BP_5	GO:0010975~regulation of neuron projection development	5	RTN4,NTRK3,RNF6,SEMA3A,CDH2	0.997189
Annotation Cluster 21	Enrichment Score: 0.2866101317723043
Category	Term	Count	Genes	Benjamini
GOTERM_BP_5	GO:0001944~vasculature development	16	RTN4,ZFAND5,TIPARP,CDH2,PNPLA6,MAP3K7,CDH13,TYMP,HDAC3,JMJD6,CTGF,CHM,QKI,ENG,CEACAM1,SMARCA4	0.993103
GOTERM_BP_5	GO:0001568~blood vessel development	15	RTN4,TIPARP,CDH2,PNPLA6,MAP3K7,CDH13,TYMP,HDAC3,JMJD6,CTGF,CHM,QKI,ENG,CEACAM1,SMARCA4	0.996249
GOTERM_BP_5	GO:0048514~blood vessel morphogenesis	13	RTN4,TIPARP,CDH2,PNPLA6,MAP3K7,CDH13,HDAC3,TYMP,CTGF,QKI,ENG,CEACAM1,SMARCA4	0.996671
Annotation Cluster 22	Enrichment Score: 0.2386805731390216
Category	Term	Count	Genes	Benjamini
GOTERM_BP_5	GO:0009081~branched chain family amino acid metabolic process	3	BCKDHA,MCCC1,AUH	0.962957
GOTERM_BP_5	GO:0009310~amine catabolic process	5	BCKDHA,MCCC1,COMT,CDO1,AUH	0.998602
GOTERM_BP_5	GO:0009063~cellular amino acid catabolic process	4	BCKDHA,MCCC1,CDO1,AUH	0.999499
GOTERM_BP_5	GO:0046395~carboxylic acid catabolic process	4	BCKDHA,MCCC1,CDO1,AUH	0.999995
Annotation Cluster 23	Enrichment Score: 0.2350362622731199
Category	Term	Count	Genes	Benjamini
GOTERM_BP_5	GO:0033157~regulation of intracellular protein transport	5	G3BP2,NLRP12,SMAD3,EDAR,MXI1	0.987571
GOTERM_BP_5	GO:0046822~regulation of nucleocytoplasmic transport	5	G3BP2,NLRP12,SMAD3,EDAR,MXI1	0.991641
GOTERM_BP_5	GO:0070201~regulation of establishment of protein localization	6	G3BP2,NLRP12,SMAD3,EDAR,MXI1,PIK3R1	0.999819
GOTERM_BP_5	GO:0051223~regulation of protein transport	5	G3BP2,NLRP12,SMAD3,EDAR,MXI1	0.999951
Annotation Cluster 24	Enrichment Score: 0.20431378014017554
Category	Term	Count	Genes	Benjamini
GOTERM_BP_5	GO:0006195~purine nucleotide catabolic process	3	LONP1,PDE4D,MYO9B	0.997117
GOTERM_BP_5	GO:0034655~nucleobase, nucleoside, nucleotide and nucleic acid catabolic process	4	LONP1,UPP1,PDE4D,MYO9B	0.998508
GOTERM_BP_5	GO:0034656~nucleobase, nucleoside and nucleotide catabolic process	4	LONP1,UPP1,PDE4D,MYO9B	0.998508
Annotation Cluster 25	Enrichment Score: 0.20246965391145333
Category	Term	Count	Genes	Benjamini
GOTERM_BP_5	GO:0050806~positive regulation of synaptic transmission	3	ERBB4,GRIK2,RPS27A	0.997507
GOTERM_BP_5	GO:0051971~positive regulation of transmission of nerve impulse	3	ERBB4,GRIK2,RPS27A	0.998308
GOTERM_BP_5	GO:0031646~positive regulation of neurological system process	3	ERBB4,GRIK2,RPS27A	0.998577
Annotation Cluster 26	Enrichment Score: 0.19096078265268476
Category	Term	Count	Genes	Benjamini
GOTERM_BP_5	GO:0051969~regulation of transmission of nerve impulse	9	ERBB4,GRIK2,GRM8,NLGN1,PPP3CB,PXK,PARK2,CDH2,RPS27A	0.998015
GOTERM_BP_5	GO:0031644~regulation of neurological system process	9	ERBB4,GRIK2,GRM8,NLGN1,PPP3CB,PXK,PARK2,CDH2,RPS27A	0.998517
GOTERM_BP_5	GO:0050804~regulation of synaptic transmission	8	ERBB4,GRIK2,GRM8,NLGN1,PPP3CB,PXK,PARK2,RPS27A	0.998634
Annotation Cluster 27	Enrichment Score: 0.1827473042212917
Category	Term	Count	Genes	Benjamini
GOTERM_BP_5	GO:0031333~negative regulation of protein complex assembly	4	CDC42,GSN,RDX,TMSB4Y	0.981647
GOTERM_BP_5	GO:0030837~negative regulation of actin filament polymerization	3	GSN,RDX,TMSB4Y	0.994604
GOTERM_BP_5	GO:0032272~negative regulation of protein polymerization	3	GSN,RDX,TMSB4Y	0.994976
GOTERM_BP_5	GO:0051494~negative regulation of cytoskeleton organization	4	GSN,RDX,TMSB4Y,BRCA1	0.99812
GOTERM_BP_5	GO:0030833~regulation of actin filament polymerization	3	GSN,RDX,TMSB4Y	0.999803
GOTERM_BP_5	GO:0010639~negative regulation of organelle organization	4	GSN,RDX,TMSB4Y,BRCA1	0.999881
GOTERM_BP_5	GO:0008064~regulation of actin polymerization or depolymerization	3	GSN,RDX,TMSB4Y	0.999918
GOTERM_BP_5	GO:0030832~regulation of actin filament length	3	GSN,RDX,TMSB4Y	0.999932
GOTERM_BP_5	GO:0032271~regulation of protein polymerization	3	GSN,RDX,TMSB4Y	0.999963
Annotation Cluster 28	Enrichment Score: 0.16952930324664298
Category	Term	Count	Genes	Benjamini
GOTERM_BP_5	GO:0001707~mesoderm formation	3	TWSG1,SMAD3,LEF1	0.998001
GOTERM_BP_5	GO:0048332~mesoderm morphogenesis	3	TWSG1,SMAD3,LEF1	0.998427
GOTERM_BP_5	GO:0001704~formation of primary germ layer	3	TWSG1,SMAD3,LEF1	0.998633
GOTERM_BP_5	GO:0007369~gastrulation	4	ACVR2A,TWSG1,SMAD3,LEF1	0.999605
Annotation Cluster 29	Enrichment Score: 0.143025201882449
Category	Term	Count	Genes	Benjamini
GOTERM_BP_5	GO:0035108~limb morphogenesis	6	GNA12,LEF1,PBX1,IFT52,BMPR1B,SMARCA4	0.998602
GOTERM_BP_5	GO:0035113~embryonic appendage morphogenesis	5	GNA12,LEF1,PBX1,IFT52,SMARCA4	0.999405
GOTERM_BP_5	GO:0030326~embryonic limb morphogenesis	5	GNA12,LEF1,PBX1,IFT52,SMARCA4	0.999405
Annotation Cluster 30	Enrichment Score: 0.1340084216856037
Category	Term	Count	Genes	Benjamini
GOTERM_BP_5	GO:0046834~lipid phosphorylation	3	PIK3C2A,PIK3C3,PIK3R1	0.962957
GOTERM_BP_5	GO:0030258~lipid modification	4	PIK3C2A,PIK3C3,ALG13,PIK3R1	0.999562
GOTERM_BP_5	GO:0030384~phosphoinositide metabolic process	3	PIK3C2A,PIK3C3,PIK3R1	0.999979
GOTERM_BP_5	GO:0006650~glycerophospholipid metabolic process	4	PIK3C2A,PIK3C3,PNPLA6,PIK3R1	0.999998
GOTERM_BP_5	GO:0046486~glycerolipid metabolic process	5	PIK3C2A,PIK3C3,ALMS1,PNPLA6,PIK3R1	1
GOTERM_BP_5	GO:0006644~phospholipid metabolic process	4	PIK3C2A,PIK3C3,PNPLA6,PIK3R1	1
Annotation Cluster 31	Enrichment Score: 0.13352348058563265
Category	Term	Count	Genes	Benjamini
GOTERM_BP_5	GO:0022602~ovulation cycle process	4	PGR,BMPR1B,EIF2B2,NRIP1	0.998929
GOTERM_BP_5	GO:0008585~female gonad development	4	PGR,BMPR1B,EIF2B2,NRIP1	0.999164
GOTERM_BP_5	GO:0046545~development of primary female sexual characteristics	4	PGR,BMPR1B,EIF2B2,NRIP1	0.999562
GOTERM_BP_5	GO:0046660~female sex differentiation	4	PGR,BMPR1B,EIF2B2,NRIP1	0.999562
Annotation Cluster 32	Enrichment Score: 0.12128299806054015
Category	Term	Count	Genes	Benjamini
GOTERM_BP_5	GO:0044275~cellular carbohydrate catabolic process	5	LDHC,LDHB,PFKP,DHTKD1,PYGB	0.999232
GOTERM_BP_5	GO:0019320~hexose catabolic process	4	LDHC,LDHB,PFKP,DHTKD1	0.999562
GOTERM_BP_5	GO:0046365~monosaccharide catabolic process	4	LDHC,LDHB,PFKP,DHTKD1	0.999631
Annotation Cluster 33	Enrichment Score: 0.11818937715011228
Category	Term	Count	Genes	Benjamini
GOTERM_BP_5	GO:0010522~regulation of calcium ion transport into cytosol	3	MGEA5,RYR2,CALM2	0.994976
GOTERM_BP_5	GO:0043269~regulation of ion transport	4	MGEA5,RYR2,PXK,CALM2	0.99998
GOTERM_BP_5	GO:0010959~regulation of metal ion transport	3	MGEA5,RYR2,CALM2	0.999993
Annotation Cluster 34	Enrichment Score: 0.08617493275981707
Category	Term	Count	Genes	Benjamini
GOTERM_BP_5	GO:0043066~negative regulation of apoptosis	18	IER3,HMGB1,MAEA,ROCK1,GRIK2,MITF,ESR1,SMAD3,STRADB,TAX1BP1,MAP3K7,AMIGO2,CDH13,HDAC3,HIPK2,VNN1,MAPK8,RPS27A	0.999733
GOTERM_BP_5	GO:0043069~negative regulation of programmed cell death	18	IER3,HMGB1,MAEA,ROCK1,GRIK2,MITF,ESR1,SMAD3,STRADB,TAX1BP1,MAP3K7,AMIGO2,CDH13,HDAC3,HIPK2,VNN1,MAPK8,RPS27A	0.999803
GOTERM_BP_5	GO:0060548~negative regulation of cell death	18	IER3,HMGB1,MAEA,ROCK1,GRIK2,MITF,ESR1,SMAD3,STRADB,TAX1BP1,MAP3K7,AMIGO2,CDH13,HDAC3,HIPK2,VNN1,MAPK8,RPS27A	0.999815
Annotation Cluster 35	Enrichment Score: 0.08025821449467259
Category	Term	Count	Genes	Benjamini
GOTERM_BP_5	GO:0046661~male sex differentiation	4	ACVR2A,HMGB2,FKBP4,MEA1	0.999716
GOTERM_BP_5	GO:0008584~male gonad development	3	ACVR2A,HMGB2,MEA1	0.999737
GOTERM_BP_5	GO:0046546~development of primary male sexual characteristics	3	ACVR2A,HMGB2,MEA1	0.999946
Annotation Cluster 36	Enrichment Score: 0.05028297011892081
Category	Term	Count	Genes	Benjamini
GOTERM_BP_5	GO:0043549~regulation of kinase activity	17	PRKCA,PRKAG2,MET,LPAR2,MBIP,STRADB,PPP1CB,MAP3K7,SPAG9,CDC42,CARD14,MAP3K5,TSC1,DIRAS3,MLLT1,PRKACB,PRKD3	0.999923
GOTERM_BP_5	GO:0019220~regulation of phosphate metabolic process	23	PRKCA,PRKAG2,MET,SMAD3,LPAR2,MBIP,PPP1R2P3,STRADB,PPP1CB,MAP3K7,CDC42,SPAG9,ACVR2A,CARD14,MAP3K5,TSC1,DIRAS3,NLRP12,MLLT1,PRKACB,ENG,PRKD3,RAD17	0.999952
GOTERM_BP_5	GO:0051174~regulation of phosphorus metabolic process	23	PRKCA,PRKAG2,MET,SMAD3,LPAR2,MBIP,PPP1R2P3,STRADB,PPP1CB,MAP3K7,CDC42,SPAG9,ACVR2A,CARD14,MAP3K5,TSC1,DIRAS3,NLRP12,MLLT1,PRKACB,ENG,PRKD3,RAD17	0.999952
Annotation Cluster 37	Enrichment Score: 0.03111496292184564
Category	Term	Count	Genes	Benjamini
GOTERM_BP_5	GO:0006606~protein import into nucleus	4	NUP98,RPAIN,PPP3CB,TNPO2	0.999921
GOTERM_BP_5	GO:0017038~protein import	5	IMMP2L,NUP98,RPAIN,PPP3CB,TNPO2	0.999991
GOTERM_BP_5	GO:0033365~protein localization in organelle	5	IMMP2L,NUP98,RPAIN,PPP3CB,TNPO2	0.999998
Annotation Cluster 38	Enrichment Score: 0.010124463723189073
Category	Term	Count	Genes	Benjamini
GOTERM_BP_5	GO:0048812~neuron projection morphogenesis	8	PRKCA,ALCAM,DMD,RPL24,SEMA3A,BMPR1B,SLIT1,RPS27A	0.999997
GOTERM_BP_5	GO:0007409~axonogenesis	7	PRKCA,ALCAM,RPL24,SEMA3A,BMPR1B,SLIT1,RPS27A	0.999998
GOTERM_BP_5	GO:0031175~neuron projection development	9	PRKCA,ALCAM,ATXN10,DMD,RPL24,SEMA3A,BMPR1B,SLIT1,RPS27A	1
GOTERM_BP_5	GO:0048667~cell morphogenesis involved in neuron differentiation	7	PRKCA,ALCAM,RPL24,SEMA3A,BMPR1B,SLIT1,RPS27A	1
GOTERM_BP_5	GO:0000904~cell morphogenesis involved in differentiation	8	PRKCA,ALCAM,LEF1,RPL24,SEMA3A,BMPR1B,SLIT1,RPS27A	1
Annotation Cluster 39	Enrichment Score: 0.007613948439422607
Category	Term	Count	Genes	Benjamini
GOTERM_BP_5	GO:0050870~positive regulation of T cell activation	3	MAP3K7,VNN1,SART1	0.999985
GOTERM_BP_5	GO:0051251~positive regulation of lymphocyte activation	3	MAP3K7,VNN1,SART1	0.999999
GOTERM_BP_5	GO:0002696~positive regulation of leukocyte activation	3	MAP3K7,VNN1,SART1	1
GOTERM_BP_5	GO:0050867~positive regulation of cell activation	3	MAP3K7,VNN1,SART1	1
GOTERM_BP_5	GO:0050863~regulation of T cell activation	3	MAP3K7,VNN1,SART1	1
GOTERM_BP_5	GO:0051249~regulation of lymphocyte activation	3	MAP3K7,VNN1,SART1	1
GOTERM_BP_5	GO:0002694~regulation of leukocyte activation	3	MAP3K7,VNN1,SART1	1
Annotation Cluster 40	Enrichment Score: 0.006545078720323626
Category	Term	Count	Genes	Benjamini
GOTERM_BP_5	GO:0043413~biopolymer glycosylation	4	ST6GAL1,LARGE,TSPAN7,OGT	0.999999
GOTERM_BP_5	GO:0006486~protein amino acid glycosylation	4	ST6GAL1,LARGE,TSPAN7,OGT	0.999999
GOTERM_BP_5	GO:0009101~glycoprotein biosynthetic process	4	ST6GAL1,LARGE,TSPAN7,OGT	1
Annotation Cluster 41	Enrichment Score: 0.0039022159137115722
Category	Term	Count	Genes	Benjamini
GOTERM_BP_5	GO:0009260~ribonucleotide biosynthetic process	4	ATP1B1,PRKAG2,ATP6V0D2,PRPS2	0.999999
GOTERM_BP_5	GO:0009142~nucleoside triphosphate biosynthetic process	3	ATP1B1,PRKAG2,ATP6V0D2	1
GOTERM_BP_5	GO:0006164~purine nucleotide biosynthetic process	3	ATP1B1,PRKAG2,ATP6V0D2	1
GOTERM_BP_5	GO:0034404~nucleobase, nucleoside and nucleotide biosynthetic process	4	ATP1B1,PRKAG2,ATP6V0D2,PRPS2	1
GOTERM_BP_5	GO:0034654~nucleobase, nucleoside, nucleotide and nucleic acid biosynthetic process	4	ATP1B1,PRKAG2,ATP6V0D2,PRPS2	1

## Sheet: C6
Annotation Cluster 1	Enrichment Score: 3.506167003074307
Category	Term	Count	Genes	Benjamini
GOTERM_BP_5	GO:0000279~M phase	28	CCDC99,TIPIN,OSGIN2,CHEK1,SKA1,ZWILCH,CCNA2,HELLS,TRIP13,SSSCA1,ANAPC1,ZC3HC1,MKI67,NUF2,LIG3,NDC80,CDC26,ATM,CCNB1,MAD2L1,NOLC1,NSL1,RRS1,C21ORF45,RUVBL1,PES1,KPNA2,DSCC1	0.0121466
GOTERM_BP_5	GO:0007067~mitosis	21	ANAPC1,SSSCA1,CCDC99,ZC3HC1,TIPIN,NUF2,NDC80,CDC26,CCNB1,MAD2L1,NOLC1,NSL1,RRS1,C21ORF45,SKA1,RUVBL1,PES1,ZWILCH,CCNA2,HELLS,DSCC1	0.0174902
GOTERM_BP_5	GO:0000087~M phase of mitotic cell cycle	21	ANAPC1,SSSCA1,CCDC99,ZC3HC1,TIPIN,NUF2,NDC80,CDC26,CCNB1,MAD2L1,NOLC1,NSL1,RRS1,C21ORF45,SKA1,RUVBL1,PES1,ZWILCH,CCNA2,HELLS,DSCC1	0.0201281
Annotation Cluster 2	Enrichment Score: 3.3969962600724553
Category	Term	Count	Genes	Benjamini
GOTERM_BP_5	GO:0050657~nucleic acid transport	13	PABPN1,AGFG1,NUP85,NUP155,NXT2,DDX39,NPM1,THOC7,GLE1,RANBP2,THOC5,NUP54,THOC1	0.016839
GOTERM_BP_5	GO:0050658~RNA transport	13	PABPN1,AGFG1,NUP85,NUP155,NXT2,DDX39,NPM1,THOC7,GLE1,RANBP2,THOC5,NUP54,THOC1	0.016839
GOTERM_BP_5	GO:0051028~mRNA transport	12	PABPN1,DDX39,AGFG1,THOC7,NUP85,NUP54,GLE1,THOC5,RANBP2,NUP155,NXT2,THOC1	0.0221843
Annotation Cluster 3	Enrichment Score: 1.8872418722609101
Category	Term	Count	Genes	Benjamini
GOTERM_BP_5	GO:0006418~tRNA aminoacylation for protein translation	9	DARS,HARS2,AARS,LARS,HARS,GARS,FARSA,KARS,MARS	0.0178411
GOTERM_BP_5	GO:0043038~amino acid activation	9	DARS,HARS2,AARS,LARS,HARS,GARS,FARSA,KARS,MARS	0.0178411
GOTERM_BP_5	GO:0006520~cellular amino acid metabolic process	11	DARS,HARS2,AARS,LARS,HARS,GARS,FARSA,PTS,GMPS,KARS,MARS	0.98971
GOTERM_BP_5	GO:0044106~cellular amine metabolic process	12	DARS,HARS2,AARS,LARS,HARS,GARS,PARK2,FARSA,PTS,GMPS,KARS,MARS	0.999062
Annotation Cluster 4	Enrichment Score: 1.6560992240395858
Category	Term	Count	Genes	Benjamini
GOTERM_BP_5	GO:0043632~modification-dependent macromolecule catabolic process	34	ATG12,USP3,UBA6,RNF128,NSMCE2,PSMD3,RANBP2,PSMD5,PSMD6,ANAPC1,UBL7,USP40,ZC3HC1,DTL,UBE2CBP,ERLIN1,PARK2,UBE2Q2,CDC26,NAE1,RFWD2,CCNB1,USP28,UHRF1,UHRF2,MAD2L1,PSMA5,UBE2K,UBR5,PSMC2,RAD18,PSME3,PIAS2,KBTBD10	0.297646
GOTERM_BP_5	GO:0030163~protein catabolic process	35	USP3,ATG12,UBA6,RNF128,NSMCE2,PSMD3,RANBP2,PSMD5,PSMD6,ANAPC1,UBL7,USP40,ZC3HC1,DTL,UBE2CBP,ERLIN1,PARK2,UBE2Q2,CDC26,NAE1,RFWD2,CCNB1,USP28,UHRF1,UHRF2,MAD2L1,PSMA5,UBE2K,UBR5,PSMC2,RAD18,PSME3,YME1L1,PIAS2,KBTBD10	0.440579
GOTERM_BP_5	GO:0044257~cellular protein catabolic process	34	ATG12,USP3,UBA6,RNF128,NSMCE2,PSMD3,RANBP2,PSMD5,PSMD6,ANAPC1,UBL7,USP40,ZC3HC1,DTL,UBE2CBP,ERLIN1,PARK2,UBE2Q2,CDC26,NAE1,RFWD2,CCNB1,USP28,UHRF1,UHRF2,MAD2L1,PSMA5,UBE2K,UBR5,PSMC2,RAD18,PSME3,PIAS2,KBTBD10	0.441865
Annotation Cluster 5	Enrichment Score: 1.2673651407833746
Category	Term	Count	Genes	Benjamini
GOTERM_BP_5	GO:0051438~regulation of ubiquitin-protein ligase activity	10	CCNB1,ANAPC1,MAD2L1,PSMA5,PSMC2,PSMD3,PSME3,PSMD5,PSMD6,CDC26	0.0985284
GOTERM_BP_5	GO:0051436~negative regulation of ubiquitin-protein ligase activity during mitotic cell cycle	9	ANAPC1,MAD2L1,PSMA5,PSMC2,PSMD3,PSME3,PSMD5,PSMD6,CDC26	0.103339
GOTERM_BP_5	GO:0051352~negative regulation of ligase activity	9	ANAPC1,MAD2L1,PSMA5,PSMC2,PSMD3,PSME3,PSMD5,PSMD6,CDC26	0.113568
GOTERM_BP_5	GO:0051437~positive regulation of ubiquitin-protein ligase activity during mitotic cell cycle	9	CCNB1,ANAPC1,PSMA5,PSMC2,PSMD3,PSME3,PSMD5,PSMD6,CDC26	0.120566
GOTERM_BP_5	GO:0051351~positive regulation of ligase activity	9	CCNB1,ANAPC1,PSMA5,PSMC2,PSMD3,PSME3,PSMD5,PSMD6,CDC26	0.170944
GOTERM_BP_5	GO:0031400~negative regulation of protein modification process	9	ANAPC1,MAD2L1,PSMA5,PSMC2,PSMD3,PSME3,PSMD5,PSMD6,CDC26	0.77531
GOTERM_BP_5	GO:0031401~positive regulation of protein modification process	10	CCNB1,ANAPC1,PSMA5,PSMC2,SMAD4,PSMD3,PSME3,PSMD5,PSMD6,CDC26	0.974302
GOTERM_BP_5	GO:0032269~negative regulation of cellular protein metabolic process	9	ANAPC1,MAD2L1,PSMA5,PSMC2,PSMD3,PSME3,PSMD5,PSMD6,CDC26	0.990569
GOTERM_BP_5	GO:0032270~positive regulation of cellular protein metabolic process	11	CCNB1,ANAPC1,HDAC2,PSMA5,PSMC2,SMAD4,PSMD3,PSME3,PSMD5,PSMD6,CDC26	0.992096
GOTERM_BP_5	GO:0051248~negative regulation of protein metabolic process	9	ANAPC1,MAD2L1,PSMA5,PSMC2,PSMD3,PSME3,PSMD5,PSMD6,CDC26	0.994098
GOTERM_BP_5	GO:0051247~positive regulation of protein metabolic process	11	CCNB1,ANAPC1,HDAC2,PSMA5,PSMC2,SMAD4,PSMD3,PSME3,PSMD5,PSMD6,CDC26	0.995726
GOTERM_BP_5	GO:0031399~regulation of protein modification process	13	ANAPC1,SMAD4,CDC26,CCNB1,MAD2L1,PSMA5,PSMC2,PSMD3,PSME3,PDGFC,PAK1,PSMD5,PSMD6	0.995593
Annotation Cluster 6	Enrichment Score: 1.0696141711678901
Category	Term	Count	Genes	Benjamini
GOTERM_BP_5	GO:0031570~DNA integrity checkpoint	6	TIPIN,CHEK1,CHEK2,CCNA2,ATM,NAE1	0.59505
GOTERM_BP_5	GO:0000075~cell cycle checkpoint	8	MAD2L1,TIPIN,CHEK1,CHEK2,ZWILCH,CCNA2,ATM,NAE1	0.667916
GOTERM_BP_5	GO:0042770~DNA damage response, signal transduction	6	TIPIN,CHEK1,CHEK2,CCNA2,ATM,NAE1	0.92858
Annotation Cluster 7	Enrichment Score: 0.6408021404288112
Category	Term	Count	Genes	Benjamini
GOTERM_BP_5	GO:0009260~ribonucleotide biosynthetic process	9	NME2,UMPS,ATIC,NME1,AK3,ADSL,ATP11C,PAICS,GMPS,PRPS2	0.811802
GOTERM_BP_5	GO:0034654~nucleobase, nucleoside, nucleotide and nucleic acid biosynthetic process	10	TYMS,NME2,UMPS,ATIC,NME1,AK3,ADSL,ATP11C,PAICS,GMPS,PRPS2	0.982823
GOTERM_BP_5	GO:0034404~nucleobase, nucleoside and nucleotide biosynthetic process	10	TYMS,NME2,UMPS,ATIC,NME1,AK3,ADSL,ATP11C,PAICS,GMPS,PRPS2	0.982823
Annotation Cluster 8	Enrichment Score: 0.5446939576467732
Category	Term	Count	Genes	Benjamini
GOTERM_BP_5	GO:0007098~centrosome cycle	3	NPM1,CENPJ,GADD45A	0.912839
GOTERM_BP_5	GO:0051297~centrosome organization	3	NPM1,CENPJ,GADD45A	0.986407
GOTERM_BP_5	GO:0031023~microtubule organizing center organization	3	NPM1,CENPJ,GADD45A	0.990766
Annotation Cluster 9	Enrichment Score: 0.28457095674774735
Category	Term	Count	Genes	Benjamini
GOTERM_BP_5	GO:0043066~negative regulation of apoptosis	15	IRAK1,ZC3HC1,AARS,PRKCI,CSDA,ATM,SOD2,MAP3K7,SMO,NME2,NME1,NPM1,GLO1,AATF,MYC,HELLS	0.996625
GOTERM_BP_5	GO:0043069~negative regulation of programmed cell death	15	IRAK1,ZC3HC1,AARS,PRKCI,CSDA,ATM,SOD2,MAP3K7,SMO,NME2,NME1,NPM1,GLO1,AATF,MYC,HELLS	0.997234
GOTERM_BP_5	GO:0060548~negative regulation of cell death	15	IRAK1,ZC3HC1,AARS,PRKCI,CSDA,ATM,SOD2,MAP3K7,SMO,NME2,NME1,NPM1,GLO1,AATF,MYC,HELLS	0.997349
Annotation Cluster 10	Enrichment Score: 0.22502854716984777
Category	Term	Count	Genes	Benjamini
GOTERM_BP_5	GO:0065004~protein-DNA complex assembly	5	NPM1,HIST1H2AK,CHAF1A,CHAF1B,HELLS	0.995621
GOTERM_BP_5	GO:0006334~nucleosome assembly	4	NPM1,HIST1H2AK,CHAF1A,CHAF1B	0.999115
GOTERM_BP_5	GO:0034728~nucleosome organization	4	NPM1,HIST1H2AK,CHAF1A,CHAF1B	0.999528
Annotation Cluster 11	Enrichment Score: 0.19851414411102491
Category	Term	Count	Genes	Benjamini
GOTERM_BP_5	GO:0046365~monosaccharide catabolic process	4	TROVE2,FUT8,NUDT5,ENO1	0.997135
GOTERM_BP_5	GO:0044275~cellular carbohydrate catabolic process	4	TROVE2,FUT8,NUDT5,ENO1	0.99908
GOTERM_BP_5	GO:0019320~hexose catabolic process	3	TROVE2,FUT8,ENO1	0.99977
Annotation Cluster 12	Enrichment Score: 0.19715615504023623
Category	Term	Count	Genes	Benjamini
GOTERM_BP_5	GO:0051253~negative regulation of RNA metabolic process	15	SMAD4,TRIM27,CBX3,HAT1,CSDA,PURB,CBX5,SAP30,HDAC2,RPS14,NPM1,DDX20,PA2G4P4,HELLS,ENO1	0.99748
GOTERM_BP_5	GO:0010629~negative regulation of gene expression	20	NKRF,COPS2,XPO5,RBM15B,SMAD4,TRIM27,CBX3,HAT1,CSDA,PURB,CBX5,SAP30,HDAC2,CLP1,RPS14,DDX20,MYC,HELLS,PA2G4P4,ENO1	0.998506
GOTERM_BP_5	GO:0045934~negative regulation of nucleobase, nucleoside, nucleotide and nucleic acid metabolic process	20	NKRF,COPS2,RBM15B,TIPIN,SMAD4,TRIM27,CBX3,HAT1,CSDA,PURB,CBX5,SAP30,HDAC2,RPS14,NPM1,DDX20,HELLS,TERF2,PA2G4P4,ENO1	0.998961
GOTERM_BP_5	GO:0045892~negative regulation of transcription, DNA-dependent	14	SMAD4,TRIM27,CBX3,HAT1,CSDA,PURB,CBX5,SAP30,HDAC2,RPS14,DDX20,PA2G4P4,HELLS,ENO1	0.999065
GOTERM_BP_5	GO:0051172~negative regulation of nitrogen compound metabolic process	20	NKRF,COPS2,RBM15B,TIPIN,SMAD4,TRIM27,CBX3,HAT1,CSDA,PURB,CBX5,SAP30,HDAC2,RPS14,NPM1,DDX20,HELLS,TERF2,PA2G4P4,ENO1	0.999152
GOTERM_BP_5	GO:0010558~negative regulation of macromolecule biosynthetic process	21	NKRF,COPS2,RBM15B,TIPIN,SMAD4,TRIM27,CBX3,HAT1,CSDA,PURB,CBX5,SAP30,HDAC2,RPS14,RNF128,AATF,DDX20,HELLS,TERF2,PA2G4P4,ENO1	0.999093
GOTERM_BP_5	GO:0031327~negative regulation of cellular biosynthetic process	21	NKRF,COPS2,RBM15B,TIPIN,SMAD4,TRIM27,CBX3,HAT1,CSDA,PURB,CBX5,SAP30,HDAC2,RPS14,RNF128,AATF,DDX20,HELLS,TERF2,PA2G4P4,ENO1	0.999442
GOTERM_BP_5	GO:0016481~negative regulation of transcription	17	NKRF,COPS2,RBM15B,SMAD4,TRIM27,CBX3,HAT1,CSDA,PURB,CBX5,SAP30,HDAC2,RPS14,DDX20,HELLS,PA2G4P4,ENO1	0.999549
GOTERM_BP_5	GO:0009890~negative regulation of biosynthetic process	21	NKRF,COPS2,RBM15B,TIPIN,SMAD4,TRIM27,CBX3,HAT1,CSDA,PURB,CBX5,SAP30,HDAC2,RPS14,RNF128,AATF,DDX20,HELLS,TERF2,PA2G4P4,ENO1	0.999593
Annotation Cluster 13	Enrichment Score: 0.19608469894322214
Category	Term	Count	Genes	Benjamini
GOTERM_BP_5	GO:0012502~induction of programmed cell death	14	SIVA1,BID,CEBPG,CHEK2,CRADD,ATM,EI24,DIABLO,RPL11,AATF,DDX20,PDCD5,MYC,DAP3	0.995692
GOTERM_BP_5	GO:0043065~positive regulation of apoptosis	16	SIVA1,BID,CEBPG,CHEK2,CRADD,ATM,EI24,CD44,EEF1E1,DIABLO,RPL11,AATF,DDX20,PDCD5,MYC,DAP3	0.999565
GOTERM_BP_5	GO:0043068~positive regulation of programmed cell death	16	SIVA1,BID,CEBPG,CHEK2,CRADD,ATM,EI24,CD44,EEF1E1,DIABLO,RPL11,AATF,DDX20,PDCD5,MYC,DAP3	0.999552
GOTERM_BP_5	GO:0010942~positive regulation of cell death	16	SIVA1,BID,CEBPG,CHEK2,CRADD,ATM,EI24,CD44,EEF1E1,DIABLO,RPL11,AATF,DDX20,PDCD5,MYC,DAP3	0.999592
Annotation Cluster 14	Enrichment Score: 0.11834173918725857
Category	Term	Count	Genes	Benjamini
GOTERM_BP_5	GO:0002757~immune response-activating signal transduction	3	MAP3K7,IRAK1,PTPN22	0.998881
GOTERM_BP_5	GO:0002764~immune response-regulating signal transduction	3	MAP3K7,IRAK1,PTPN22	0.999108
GOTERM_BP_5	GO:0002253~activation of immune response	3	MAP3K7,IRAK1,PTPN22	0.999991
GOTERM_BP_5	GO:0050778~positive regulation of immune response	3	MAP3K7,IRAK1,PTPN22	1
Annotation Cluster 15	Enrichment Score: 0.10666897742689789
Category	Term	Count	Genes	Benjamini
GOTERM_BP_5	GO:0006487~protein amino acid N-linked glycosylation	3	MAN1A2,FUT8,ALG8	0.997066
GOTERM_BP_5	GO:0006486~protein amino acid glycosylation	4	MAN1A2,FUT8,DPM1,ALG8	0.999989
GOTERM_BP_5	GO:0043413~biopolymer glycosylation	4	MAN1A2,FUT8,DPM1,ALG8	0.999989
GOTERM_BP_5	GO:0009101~glycoprotein biosynthetic process	4	MAN1A2,FUT8,DPM1,ALG8	0.999999
Annotation Cluster 16	Enrichment Score: 0.06705397029636376
Category	Term	Count	Genes	Benjamini
GOTERM_BP_5	GO:0051173~positive regulation of nitrogen compound metabolic process	23	IRAK1,CHURC1,E2F3,NIF3L1,CEBPG,SMAD4,CASK,EHF,MED21,CNOT7,SOD2,MED6,DNA2,HDAC2,SMARCC1,GTF2F2,AATF,PIAS2,PDGFC,CCNA2,MYC,TERF2,CLOCK	0.999787
GOTERM_BP_5	GO:0045935~positive regulation of nucleobase, nucleoside, nucleotide and nucleic acid metabolic process	22	IRAK1,CHURC1,E2F3,NIF3L1,CEBPG,SMAD4,CASK,EHF,MED21,CNOT7,MED6,DNA2,HDAC2,SMARCC1,GTF2F2,AATF,PIAS2,PDGFC,CCNA2,MYC,TERF2,CLOCK	0.999846
GOTERM_BP_5	GO:0031328~positive regulation of cellular biosynthetic process	23	IRAK1,CHURC1,E2F3,NIF3L1,CEBPG,SMAD4,CASK,EHF,MED21,CNOT7,SOD2,MED6,DNA2,HDAC2,SMARCC1,NPM1,GTF2F2,AATF,PIAS2,PDGFC,CCNA2,MYC,CLOCK	0.999975
GOTERM_BP_5	GO:0009891~positive regulation of biosynthetic process	23	IRAK1,CHURC1,E2F3,NIF3L1,CEBPG,SMAD4,CASK,EHF,MED21,CNOT7,SOD2,MED6,DNA2,HDAC2,SMARCC1,NPM1,GTF2F2,AATF,PIAS2,PDGFC,CCNA2,MYC,CLOCK	0.999984
GOTERM_BP_5	GO:0045941~positive regulation of transcription	18	IRAK1,CHURC1,E2F3,NIF3L1,SMAD4,CASK,EHF,CNOT7,MED21,MED6,HDAC2,SMARCC1,GTF2F2,AATF,PIAS2,CCNA2,MYC,CLOCK	0.999992
GOTERM_BP_5	GO:0045893~positive regulation of transcription, DNA-dependent	15	E2F3,NIF3L1,SMAD4,CASK,EHF,CNOT7,MED21,MED6,HDAC2,SMARCC1,GTF2F2,PIAS2,AATF,MYC,CLOCK	0.999991
GOTERM_BP_5	GO:0010557~positive regulation of macromolecule biosynthetic process	21	IRAK1,CHURC1,E2F3,NIF3L1,CEBPG,SMAD4,CASK,EHF,MED21,CNOT7,MED6,DNA2,HDAC2,SMARCC1,GTF2F2,AATF,PIAS2,PDGFC,CCNA2,MYC,CLOCK	0.999991
GOTERM_BP_5	GO:0051254~positive regulation of RNA metabolic process	15	E2F3,NIF3L1,SMAD4,CASK,EHF,CNOT7,MED21,MED6,HDAC2,SMARCC1,GTF2F2,PIAS2,AATF,MYC,CLOCK	0.999991
GOTERM_BP_5	GO:0010628~positive regulation of gene expression	18	IRAK1,CHURC1,E2F3,NIF3L1,SMAD4,CASK,EHF,CNOT7,MED21,MED6,HDAC2,SMARCC1,GTF2F2,AATF,PIAS2,CCNA2,MYC,CLOCK	0.999995
Annotation Cluster 17	Enrichment Score: 0.041727875115811504
Category	Term	Count	Genes	Benjamini
GOTERM_BP_5	GO:0042471~ear morphogenesis	3	CEP290,MYC,FZD6	0.999681
GOTERM_BP_5	GO:0043583~ear development	3	CEP290,MYC,FZD6	0.999991
GOTERM_BP_5	GO:0048562~embryonic organ morphogenesis	3	CEP290,MYC,FZD6	1
GOTERM_BP_5	GO:0048568~embryonic organ development	3	CEP290,MYC,FZD6	1
GOTERM_BP_5	GO:0007423~sensory organ development	4	PRKCI,CEP290,MYC,FZD6	1
Annotation Cluster 18	Enrichment Score: 0.025563864168510513
Category	Term	Count	Genes	Benjamini
GOTERM_BP_5	GO:0051251~positive regulation of lymphocyte activation	3	MAP3K7,TAC1,AP3B1	0.999991
GOTERM_BP_5	GO:0002696~positive regulation of leukocyte activation	3	MAP3K7,TAC1,AP3B1	0.999997
GOTERM_BP_5	GO:0050867~positive regulation of cell activation	3	MAP3K7,TAC1,AP3B1	0.999998
GOTERM_BP_5	GO:0051249~regulation of lymphocyte activation	3	MAP3K7,TAC1,AP3B1	1
GOTERM_BP_5	GO:0002694~regulation of leukocyte activation	3	MAP3K7,TAC1,AP3B1	1
Annotation Cluster 19	Enrichment Score: 0.02493800205389311
Category	Term	Count	Genes	Benjamini
GOTERM_BP_5	GO:0010556~regulation of macromolecule biosynthetic process	100	IMPACT,RBM15B,HIRA,CASK,CBX3,MED21,CNOT7,CBX5,ZFP90,TFB2M,PDGFC,DDX20,SAP30L,CCNA2,CSDA,NME2,UHRF1,ABT1,NME1,EIF2S1,RPS14,DNTTIP2,PIAS2,TFB1M,XRN2,ZNHIT3,SIVA1,TIPIN,HDGF,ZNF232,NR2C2,CXXC1,EIF3B,NPM1,BTF3,HELLS,TFDP1,NKRF,SMAD4,DDX1,ATAD2,RPS5,EIF4B,DNA2,HDAC2,SMARCC1,GTF2F2,CHAF1A,CHAF1B,COPS2,E2F3,CHURC1,BACH2,NIF3L1,E2F5,EZH2,EIF2A,BUD31,RFXANK,ZNF207,BZW1,SAP30,MCM7,TRMT6,PRMT5,ZNF146,MYC,EL…	0.999991
GOTERM_BP_5	GO:0010468~regulation of gene expression	100	XPO5,IMPACT,RBM15B,HIRA,SYNCRIP,CASK,CBX3,MED21,CNOT7,CBX5,CLP1,ZFP90,TFB2M,DDX20,SAP30L,CCNA2,CSDA,NME2,UHRF1,ABT1,NME1,EIF2S1,RPS14,DNTTIP2,PIAS2,TFB1M,XRN2,ZNHIT3,SIVA1,HDGF,ZNF232,NR2C2,CXXC1,EIF3B,NPM1,BTF3,PABPC1,HELLS,TFDP1,NKRF,SMAD4,DDX1,ATAD2,RPS5,EIF4B,HDAC2,SMARCC1,GTF2F2,CHAF1A,CHAF1B,COPS2,E2F3,CHURC1,BACH2,NIF3L1,E2F5,EZH2,EIF2A,BUD31,RFXANK,ZNF207,BZW1,SAP30,MCM7,TRMT6,PRMT5,ZNF14…	0.999995
GOTERM_BP_5	GO:0031326~regulation of cellular biosynthetic process	100	IMPACT,RBM15B,HIRA,CASK,CBX3,MED21,CNOT7,CBX5,ZFP90,TFB2M,PDGFC,DDX20,SAP30L,CCNA2,CSDA,NME2,UHRF1,ABT1,NME1,EIF2S1,RPS14,DNTTIP2,PIAS2,TFB1M,XRN2,ZNHIT3,SIVA1,TIPIN,HDGF,ZNF232,NR2C2,CXXC1,EIF3B,NPM1,BTF3,HELLS,TFDP1,NKRF,SMAD4,DDX1,ATAD2,RPS5,EIF4B,DNA2,HDAC2,SMARCC1,GTF2F2,CHAF1A,CHAF1B,COPS2,E2F3,CHURC1,BACH2,NIF3L1,E2F5,EZH2,EIF2A,BUD31,RFXANK,ZNF207,BZW1,SAP30,MCM7,TRMT6,PRMT5,ZNF146,MYC,EL…	1
GOTERM_BP_5	GO:0045449~regulation of transcription	85	COPS2,CHURC1,E2F3,BACH2,NIF3L1,E2F5,RBM15B,EZH2,HIRA,CASK,CBX3,CNOT7,MED21,BUD31,RFXANK,CBX5,ZNF207,SAP30,BZW1,MCM7,PRMT5,ZFP90,ZNF146,TFB2M,SAP30L,DDX20,MYC,CCNA2,ELP3,IRAK1,ELP2,ZNF280C,NCOA7,CSDA,ECSIT,MCM4,PURB,MCM5,MCM6,MED6,NME2,UHRF1,TAF12,ABT1,NME1,RPS14,C19ORF2,DNTTIP2,PIAS2,RUVBL1,TFB1M,XRN2,CLOCK,ZNHIT3,SIVA1,HDGF,HAT1,ZNF232,EHF,NR2C2,CXXC1,ZNF32,TFAM,NPM1,BTF3,AATF,HELLS,TERF2,TFDP1,…	1
GOTERM_BP_5	GO:0019219~regulation of nucleobase, nucleoside, nucleotide and nucleic acid metabolic process	91	COPS2,E2F3,CHURC1,BACH2,NIF3L1,E2F5,RBM15B,EZH2,HIRA,SYNCRIP,CASK,CBX3,CNOT7,MED21,BUD31,RFXANK,CBX5,ZNF207,SAP30,BZW1,MCM7,PRMT5,ZFP90,ZNF146,TFB2M,PDGFC,SAP30L,DDX20,MYC,CCNA2,ELP3,IRAK1,ELP2,ZNF280C,NCOA7,CSDA,ECSIT,MCM4,PURB,MCM5,MCM6,MED6,NME2,UHRF1,TAF12,ABT1,NME1,RPS14,C19ORF2,DNTTIP2,PIAS2,RUVBL1,TFB1M,KPNA2,XRN2,CLOCK,ZNHIT3,SIVA1,TIPIN,HDGF,HAT1,ZNF232,EHF,NR2C2,CXXC1,ZNF32,TFAM,NPM1,BT…	1
Annotation Cluster 20	Enrichment Score: 0.0031330472306282026
Category	Term	Count	Genes	Benjamini
GOTERM_BP_5	GO:0048666~neuron development	8	SMO,STX3,MACF1,CD44,TBCE,PRKCI,CEP290,SOD2	1
GOTERM_BP_5	GO:0048699~generation of neurons	10	SMO,STX3,MACF1,CD44,TBCE,SMAD4,PRKCI,CEP290,TTC3,SOD2	1
GOTERM_BP_5	GO:0022008~neurogenesis	10	SMO,STX3,MACF1,CD44,TBCE,SMAD4,PRKCI,CEP290,TTC3,SOD2	1
Annotation Cluster 21	Enrichment Score: 0.002932748597452687
Category	Term	Count	Genes	Benjamini
GOTERM_BP_5	GO:0043549~regulation of kinase activity	8	MAP3K7,SPDYA,IRAK1,NPM1,PDGFC,CHEK1,PAK1,GADD45A	1
GOTERM_BP_5	GO:0019220~regulation of phosphate metabolic process	10	MAP3K7,SPDYA,IRAK1,MCM7,NPM1,SMAD4,PDGFC,CHEK1,PAK1,GADD45A	1
GOTERM_BP_5	GO:0051174~regulation of phosphorus metabolic process	10	MAP3K7,SPDYA,IRAK1,MCM7,NPM1,SMAD4,PDGFC,CHEK1,PAK1,GADD45A	1
Annotation Cluster 22	Enrichment Score: 0.0012360255257573155
Category	Term	Count	Genes	Benjamini
GOTERM_BP_5	GO:0001568~blood vessel development	4	MAP3K7,SMO,CD44,NCL	1
GOTERM_BP_5	GO:0001944~vasculature development	4	MAP3K7,SMO,CD44,NCL	1
GOTERM_BP_5	GO:0048514~blood vessel morphogenesis	3	MAP3K7,SMO,NCL	1

## Sheet: C7
Annotation Cluster 1	Enrichment Score: 2.881691035614615
Category	Term	Count	Genes	Benjamini
GOTERM_BP_5	GO:0043413~biopolymer glycosylation	15	GNPTG,GALNT7,B3GALT6,MAN1A2,ALG2,MAN1B1,DPAGT1,MAN2A1,ST6GALNAC3,STT3A,MPDU1,B3GALNT2,DAD1,ALG12,SDF2	0.138625
GOTERM_BP_5	GO:0006486~protein amino acid glycosylation	15	GNPTG,GALNT7,B3GALT6,MAN1A2,ALG2,MAN1B1,DPAGT1,MAN2A1,ST6GALNAC3,STT3A,MPDU1,B3GALNT2,DAD1,ALG12,SDF2	0.138625
GOTERM_BP_5	GO:0009101~glycoprotein biosynthetic process	16	GNPTG,MAN1A2,GALNT7,B3GALT6,ALG2,MAN1B1,DPAGT1,HS2ST1,MAN2A1,ST6GALNAC3,STT3A,MPDU1,B3GALNT2,DAD1,ALG12,SDF2	0.261826
Annotation Cluster 2	Enrichment Score: 1.4776833664653901
Category	Term	Count	Genes	Benjamini
GOTERM_BP_5	GO:0030163~protein catabolic process	37	PPP2R5C,UFC1,UBA5,CDC34,UBE3C,UBE2QL1,UBAC1,DERL3,STUB1,SUMO1,ATG7,FBXO44,FBXL15,TPRKB,CDCA3,AUP1,UFSP2,UBE4A,CBL,CDC20,HERC1,CDC27,NCSTN,RNF8,MARCH2,UBE2E3,PSMD14,BACE1,UCHL5,UBE2W,UCHL3,PIAS1,PCYOX1,AMFR,UBXN6,USP45,UBE2T	0.75671
GOTERM_BP_5	GO:0044257~cellular protein catabolic process	36	PPP2R5C,UFC1,UBA5,CDC34,UBE3C,UBE2QL1,UBAC1,DERL3,STUB1,SUMO1,ATG7,FBXO44,FBXL15,CDCA3,AUP1,UFSP2,UBE4A,CBL,CDC20,HERC1,CDC27,NCSTN,RNF8,MARCH2,UBE2E3,PSMD14,BACE1,UCHL5,UBE2W,UCHL3,PIAS1,PCYOX1,AMFR,UBXN6,USP45,UBE2T	0.747434
GOTERM_BP_5	GO:0043632~modification-dependent macromolecule catabolic process	34	PPP2R5C,UFC1,UBA5,CDC34,UBE3C,UBE2QL1,UBAC1,DERL3,STUB1,SUMO1,ATG7,FBXO44,FBXL15,CDCA3,AUP1,UFSP2,UBE4A,CBL,CDC20,HERC1,CDC27,RNF8,MARCH2,UBE2E3,PSMD14,UCHL5,UBE2W,UCHL3,PIAS1,PCYOX1,AMFR,UBXN6,USP45,UBE2T	0.790325
Annotation Cluster 3	Enrichment Score: 1.2072001822724387
Category	Term	Count	Genes	Benjamini
GOTERM_BP_5	GO:0008585~female gonad development	7	CCNE1,INHBA,CCND2,STAT5B,FANCA,LHX9,EIF2B5	0.827712
GOTERM_BP_5	GO:0046660~female sex differentiation	7	CCNE1,INHBA,CCND2,STAT5B,FANCA,LHX9,EIF2B5	0.855404
GOTERM_BP_5	GO:0046545~development of primary female sexual characteristics	7	CCNE1,INHBA,CCND2,STAT5B,FANCA,LHX9,EIF2B5	0.855404
Annotation Cluster 4	Enrichment Score: 0.9943339498120383
Category	Term	Count	Genes	Benjamini
GOTERM_BP_5	GO:0045089~positive regulation of innate immune response	6	CARD9,MYD88,STAT5B,PVRL2,POLR3C,POLR3D	0.794265
GOTERM_BP_5	GO:0045088~regulation of innate immune response	6	CARD9,MYD88,STAT5B,PVRL2,POLR3C,POLR3D	0.868546
GOTERM_BP_5	GO:0031349~positive regulation of defense response	7	CARD9,MYD88,STAT5B,PVRL2,TAC1,POLR3C,POLR3D	0.878066
GOTERM_BP_5	GO:0031347~regulation of defense response	8	TARBP2,CARD9,MYD88,STAT5B,PVRL2,TAC1,POLR3C,POLR3D	0.992848
Annotation Cluster 5	Enrichment Score: 0.9409831654772622
Category	Term	Count	Genes	Benjamini
GOTERM_BP_5	GO:0007130~synaptonemal complex assembly	3	SYCP2,SC65,TEX11	0.750167
GOTERM_BP_5	GO:0070192~chromosome organization involved in meiosis	3	SYCP2,SC65,TEX11	0.896238
GOTERM_BP_5	GO:0007129~synapsis	3	SYCP2,SC65,TEX11	0.896238
GOTERM_BP_5	GO:0007127~meiosis I	3	SYCP2,SC65,TEX11	0.997722
Annotation Cluster 6	Enrichment Score: 0.7551023987819458
Category	Term	Count	Genes	Benjamini
GOTERM_BP_5	GO:0030218~erythrocyte differentiation	5	INHBA,CEBPG,TCEA1P2,SFXN1,TIMP1	0.901177
GOTERM_BP_5	GO:0034101~erythrocyte homeostasis	5	INHBA,CEBPG,TCEA1P2,SFXN1,TIMP1	0.95135
GOTERM_BP_5	GO:0030099~myeloid cell differentiation	6	INHBA,CEBPG,TCEA1P2,SFXN1,RUNX1,TIMP1	0.989568
Annotation Cluster 7	Enrichment Score: 0.6329954938456561
Category	Term	Count	Genes	Benjamini
GOTERM_BP_5	GO:0045739~positive regulation of DNA repair	3	EYA3,RNF8,CEBPG	0.936119
GOTERM_BP_5	GO:0006282~regulation of DNA repair	3	EYA3,RNF8,CEBPG	0.974842
GOTERM_BP_5	GO:0051054~positive regulation of DNA metabolic process	4	EYA3,RNF8,JUN,CEBPG	0.994347
Annotation Cluster 8	Enrichment Score: 0.42119045605161826
Category	Term	Count	Genes	Benjamini
GOTERM_BP_5	GO:0019320~hexose catabolic process	5	TPI1,LDHA,GALE,PGK1,GAPDH	0.987009
GOTERM_BP_5	GO:0046365~monosaccharide catabolic process	5	TPI1,LDHA,GALE,PGK1,GAPDH	0.989372
GOTERM_BP_5	GO:0044275~cellular carbohydrate catabolic process	5	TPI1,LDHA,GALE,PGK1,GAPDH	0.996735
Annotation Cluster 9	Enrichment Score: 0.28708924915111106
Category	Term	Count	Genes	Benjamini
GOTERM_BP_5	GO:0001910~regulation of leukocyte mediated cytotoxicity	3	STAT5B,PVRL2,PPP3CB	0.980997
GOTERM_BP_5	GO:0002706~regulation of lymphocyte mediated immunity	3	STAT5B,PVRL2,PPP3CB	0.999245
GOTERM_BP_5	GO:0002703~regulation of leukocyte mediated immunity	3	STAT5B,PVRL2,PPP3CB	0.999505
Annotation Cluster 10	Enrichment Score: 0.28270543813032933
Category	Term	Count	Genes	Benjamini
GOTERM_BP_5	GO:0015992~proton transport	4	ATP4B,ATP5G2,ATP5I,MON2	0.996542
GOTERM_BP_5	GO:0015985~energy coupled proton transport, down electrochemical gradient	3	ATP5G2,ATP5I,MON2	0.997382
GOTERM_BP_5	GO:0015986~ATP synthesis coupled proton transport	3	ATP5G2,ATP5I,MON2	0.997382
GOTERM_BP_5	GO:0034220~ion transmembrane transport	3	ATP5G2,ATP5I,MON2	0.998907
Annotation Cluster 11	Enrichment Score: 0.27027177151618526
Category	Term	Count	Genes	Benjamini
GOTERM_BP_5	GO:0032270~positive regulation of cellular protein metabolic process	11	MEN1,PSMD14,AURKAIP1,CCND2,ATG7,CDC20,PIAS1,CDC27,STUB1,DNAJA3,EIF2B5	0.997755
GOTERM_BP_5	GO:0031401~positive regulation of protein modification process	9	MEN1,PSMD14,CCND2,ATG7,CDC20,PIAS1,CDC27,STUB1,DNAJA3	0.997772
GOTERM_BP_5	GO:0051247~positive regulation of protein metabolic process	11	MEN1,PSMD14,AURKAIP1,CCND2,ATG7,CDC20,PIAS1,CDC27,STUB1,DNAJA3,EIF2B5	0.998422
Annotation Cluster 12	Enrichment Score: 0.22638271399646878
Category	Term	Count	Genes	Benjamini
GOTERM_BP_5	GO:0009142~nucleoside triphosphate biosynthetic process	6	ATP4B,ADK,ATP5G2,ATP5I,ATP13A2,MON2	0.994596
GOTERM_BP_5	GO:0009144~purine nucleoside triphosphate metabolic process	6	ATP4B,ADK,ATP5G2,ATP5I,ATP13A2,MON2	0.998641
GOTERM_BP_5	GO:0009260~ribonucleotide biosynthetic process	6	ATP4B,ADK,ATP5G2,ATP5I,ATP13A2,MON2	0.998735
GOTERM_BP_5	GO:0009150~purine ribonucleotide metabolic process	5	ATP4B,ATP5G2,ATP5I,ATP13A2,MON2	0.999832
Annotation Cluster 13	Enrichment Score: 0.1924054718734213
Category	Term	Count	Genes	Benjamini
GOTERM_BP_5	GO:0043066~negative regulation of apoptosis	15	IL2RB,EEF1A2,STAT5B,MUTED,BNIP3,ASNS,POLB,PDE3A,BFAR,MYD88,DAD1,AVEN,GLO1,DNAJA3,TEX11	0.998951
GOTERM_BP_5	GO:0043069~negative regulation of programmed cell death	15	IL2RB,EEF1A2,STAT5B,MUTED,BNIP3,ASNS,POLB,PDE3A,BFAR,MYD88,DAD1,AVEN,GLO1,DNAJA3,TEX11	0.999081
GOTERM_BP_5	GO:0060548~negative regulation of cell death	15	IL2RB,EEF1A2,STAT5B,MUTED,BNIP3,ASNS,POLB,PDE3A,BFAR,MYD88,DAD1,AVEN,GLO1,DNAJA3,TEX11	0.999118
Annotation Cluster 14	Enrichment Score: 0.17498787575451902
Category	Term	Count	Genes	Benjamini
GOTERM_BP_5	GO:0032271~regulation of protein polymerization	4	TPPP,CAPG,SPTBN1,CDC42EP5	0.998081
GOTERM_BP_5	GO:0030833~regulation of actin filament polymerization	3	CAPG,SPTBN1,CDC42EP5	0.999245
GOTERM_BP_5	GO:0008064~regulation of actin polymerization or depolymerization	3	CAPG,SPTBN1,CDC42EP5	0.999505
GOTERM_BP_5	GO:0030832~regulation of actin filament length	3	CAPG,SPTBN1,CDC42EP5	0.999589
Annotation Cluster 15	Enrichment Score: 0.16729770278002887
Category	Term	Count	Genes	Benjamini
GOTERM_BP_5	GO:0006120~mitochondrial electron transport, NADH to ubiquinone	3	NDUFB10,NDUFB6,NDUFA7	0.997722
GOTERM_BP_5	GO:0042773~ATP synthesis coupled electron transport	3	NDUFB10,NDUFB6,NDUFA7	0.999338
GOTERM_BP_5	GO:0022904~respiratory electron transport chain	3	NDUFB10,NDUFB6,NDUFA7	0.999618
GOTERM_BP_5	GO:0045333~cellular respiration	4	ME3,NDUFB10,NDUFB6,NDUFA7	0.999688
Annotation Cluster 16	Enrichment Score: 0.15850492262650293
Category	Term	Count	Genes	Benjamini
GOTERM_BP_5	GO:0012502~induction of programmed cell death	14	TM2D1,C6,ZMAT3,CEBPG,BNIP3,RPS27L,ECT2,TRAIP,NCSTN,TXNDC12,INHBA,EI24,RIPK3,MAPK9	0.998701
GOTERM_BP_5	GO:0043065~positive regulation of apoptosis	17	TM2D1,C6,ZMAT3,CEBPG,BNIP3,RPS27L,ECT2,TRAIP,MEN1,NCSTN,INHBA,TXNDC12,EI24,JUN,RIPK3,MAPK9,DNAJA3	0.999477
GOTERM_BP_5	GO:0043068~positive regulation of programmed cell death	17	TM2D1,C6,ZMAT3,CEBPG,BNIP3,RPS27L,ECT2,TRAIP,MEN1,NCSTN,INHBA,TXNDC12,EI24,JUN,RIPK3,MAPK9,DNAJA3	0.999515
GOTERM_BP_5	GO:0010942~positive regulation of cell death	17	TM2D1,C6,ZMAT3,CEBPG,BNIP3,RPS27L,ECT2,TRAIP,MEN1,NCSTN,INHBA,TXNDC12,EI24,JUN,RIPK3,MAPK9,DNAJA3	0.999565
Annotation Cluster 17	Enrichment Score: 0.12618395166768223
Category	Term	Count	Genes	Benjamini
GOTERM_BP_5	GO:0051351~positive regulation of ligase activity	4	PSMD14,CDC20,CDC27,NHEJ1	0.998715
GOTERM_BP_5	GO:0051436~negative regulation of ubiquitin-protein ligase activity during mitotic cell cycle	3	PSMD14,CDC20,CDC27	0.999632
GOTERM_BP_5	GO:0051352~negative regulation of ligase activity	3	PSMD14,CDC20,CDC27	0.999701
GOTERM_BP_5	GO:0051437~positive regulation of ubiquitin-protein ligase activity during mitotic cell cycle	3	PSMD14,CDC20,CDC27	0.999702
GOTERM_BP_5	GO:0051438~regulation of ubiquitin-protein ligase activity	3	PSMD14,CDC20,CDC27	0.999861
Annotation Cluster 18	Enrichment Score: 0.12573714922148702
Category	Term	Count	Genes	Benjamini
GOTERM_BP_5	GO:0010558~negative regulation of macromolecule biosynthetic process	22	E2F1,ZNF281,ZNF593,NF2,FOXK1,SRP14P1,MBD2,SOX9,EIF2B1,FOXP1,CDT1,MEN1,ATXN1,INHBA,SUMO1,EIF4EBP1,EIF4EBP2,SMARCE1,PHF21A,ID4,HHATL,EIF2B5	0.999399
GOTERM_BP_5	GO:0010605~negative regulation of macromolecule metabolic process	29	E2F1,FOXK1,BNIP3,SOX9,TIMP1,CDT1,MEN1,SUMO1,EIF4EBP1,EIF4EBP2,HHATL,EIF2B5,ZNF281,ZNF593,NF2,SRP14P1,CDC20,MBD2,CDC27,EIF2B1,FOXP1,ATXN1,INHBA,TARBP2,PSMD14,SMARCE1,JUN,PHF21A,ID4	0.999487
GOTERM_BP_5	GO:0031324~negative regulation of cellular metabolic process	28	E2F1,FOXK1,SOX9,TIMP1,CDT1,MEN1,SUMO1,EIF4EBP1,EIF4EBP2,HHATL,EIF2B5,ZNF281,ZNF593,NF2,SRP14P1,CDC20,MBD2,CDC27,EIF2B1,FOXP1,ATXN1,INHBA,PSMD14,SMARCE1,JUN,PHF21A,ID4,ATPIF1	0.999626
GOTERM_BP_5	GO:0009890~negative regulation of biosynthetic process	22	E2F1,ZNF281,ZNF593,NF2,FOXK1,SRP14P1,MBD2,SOX9,EIF2B1,FOXP1,CDT1,MEN1,ATXN1,INHBA,SUMO1,EIF4EBP1,EIF4EBP2,SMARCE1,PHF21A,ID4,HHATL,EIF2B5	0.999671
GOTERM_BP_5	GO:0031327~negative regulation of cellular biosynthetic process	21	E2F1,ZNF281,ZNF593,NF2,FOXK1,SRP14P1,MBD2,SOX9,EIF2B1,FOXP1,CDT1,MEN1,ATXN1,INHBA,SUMO1,EIF4EBP1,EIF4EBP2,SMARCE1,PHF21A,ID4,EIF2B5	0.999763
Annotation Cluster 19	Enrichment Score: 0.12160997353020993
Category	Term	Count	Genes	Benjamini
GOTERM_BP_5	GO:0051028~mRNA transport	4	UPF3A,TMEM48,DDX19A,THOC1	0.999477
GOTERM_BP_5	GO:0050657~nucleic acid transport	4	UPF3A,TMEM48,DDX19A,THOC1	0.999688
GOTERM_BP_5	GO:0050658~RNA transport	4	UPF3A,TMEM48,DDX19A,THOC1	0.999688
Annotation Cluster 20	Enrichment Score: 0.11178922858573238
Category	Term	Count	Genes	Benjamini
GOTERM_BP_5	GO:0006919~activation of caspase activity	3	GSPT1,C6,DNAJA3	0.999245
GOTERM_BP_5	GO:0052547~regulation of peptidase activity	4	MEN1,GSPT1,C6,DNAJA3	0.999452
GOTERM_BP_5	GO:0051345~positive regulation of hydrolase activity	4	MEN1,GSPT1,C6,DNAJA3	1
Annotation Cluster 21	Enrichment Score: 0.08875493434653484
Category	Term	Count	Genes	Benjamini
GOTERM_BP_5	GO:0050671~positive regulation of lymphocyte proliferation	3	STAT5B,TAC1,DNAJA3	0.999281
GOTERM_BP_5	GO:0032946~positive regulation of mononuclear cell proliferation	3	STAT5B,TAC1,DNAJA3	0.999338
GOTERM_BP_5	GO:0070665~positive regulation of leukocyte proliferation	3	STAT5B,TAC1,DNAJA3	0.999338
GOTERM_BP_5	GO:0002696~positive regulation of leukocyte activation	4	STAT5B,PVRL2,TAC1,DNAJA3	0.999816
GOTERM_BP_5	GO:0050867~positive regulation of cell activation	4	STAT5B,PVRL2,TAC1,DNAJA3	0.99987
GOTERM_BP_5	GO:0050670~regulation of lymphocyte proliferation	3	STAT5B,TAC1,DNAJA3	0.99992
GOTERM_BP_5	GO:0032944~regulation of mononuclear cell proliferation	3	STAT5B,TAC1,DNAJA3	0.999927
GOTERM_BP_5	GO:0070663~regulation of leukocyte proliferation	3	STAT5B,TAC1,DNAJA3	0.999927
GOTERM_BP_5	GO:0051251~positive regulation of lymphocyte activation	3	STAT5B,TAC1,DNAJA3	0.99998
GOTERM_BP_5	GO:0051249~regulation of lymphocyte activation	4	INHBA,STAT5B,TAC1,DNAJA3	0.999996
Annotation Cluster 22	Enrichment Score: 0.07726786858748082
Category	Term	Count	Genes	Benjamini
GOTERM_BP_5	GO:0000904~cell morphogenesis involved in differentiation	10	NRCAM,NRXN3,UNC5A,CREB1,TBCE,CYFIP1,C22ORF28,SOX9,HPRT1,PTPN11	0.999406
GOTERM_BP_5	GO:0048667~cell morphogenesis involved in neuron differentiation	8	NRCAM,NRXN3,UNC5A,CREB1,TBCE,CYFIP1,HPRT1,PTPN11	0.999697
GOTERM_BP_5	GO:0048812~neuron projection morphogenesis	8	NRCAM,NRXN3,UNC5A,CREB1,TBCE,CYFIP1,HPRT1,PTPN11	0.999715
GOTERM_BP_5	GO:0007409~axonogenesis	7	NRCAM,NRXN3,UNC5A,CREB1,TBCE,CYFIP1,PTPN11	0.999816
GOTERM_BP_5	GO:0031175~neuron projection development	9	NRCAM,NRXN3,UNC5A,CREB1,TBCE,ABI2,CYFIP1,HPRT1,PTPN11	0.999866
GOTERM_BP_5	GO:0048858~cell projection morphogenesis	8	NRCAM,NRXN3,UNC5A,CREB1,TBCE,CYFIP1,HPRT1,PTPN11	0.999957
GOTERM_BP_5	GO:0032990~cell part morphogenesis	8	NRCAM,NRXN3,UNC5A,CREB1,TBCE,CYFIP1,HPRT1,PTPN11	0.99998
GOTERM_BP_5	GO:0048666~neuron development	9	NRCAM,NRXN3,UNC5A,CREB1,TBCE,ABI2,CYFIP1,HPRT1,PTPN11	0.999999
Annotation Cluster 23	Enrichment Score: 0.0715429721153984
Category	Term	Count	Genes	Benjamini
GOTERM_BP_5	GO:0051146~striated muscle cell differentiation	4	PPP3CB,DNAJA3,FOXP1,LUZP6	0.999501
GOTERM_BP_5	GO:0060538~skeletal muscle organ development	3	PPP3CB,DNAJA3,FOXP1	0.999669
GOTERM_BP_5	GO:0014706~striated muscle tissue development	3	PPP3CB,DNAJA3,FOXP1	0.999998
GOTERM_BP_5	GO:0060537~muscle tissue development	3	PPP3CB,DNAJA3,FOXP1	0.999999
Annotation Cluster 24	Enrichment Score: 0.06776724225373497
Category	Term	Count	Genes	Benjamini
GOTERM_BP_5	GO:0045893~positive regulation of transcription, DNA-dependent	18	E2F1,E2F3,FOXK1,CREB1,TCEA1P2,STAT5B,RORA,SOX9,SKAP1,ATXN7L3,ARNT,MEN1,ATXN1,CCNE1,INHBA,JUN,PIAS1,RUNX1	0.999712
GOTERM_BP_5	GO:0010628~positive regulation of gene expression	22	E2F1,IL2RB,CHURC1,E2F3,FOXK1,CREB1,TCEA1P2,STAT5B,RORA,SOX9,SKAP1,ATXN7L3,ARNT,MEN1,ATXN1,CCNE1,INHBA,BRPF1,JUN,MAPK9,PIAS1,RUNX1	0.99971
GOTERM_BP_5	GO:0051254~positive regulation of RNA metabolic process	18	E2F1,E2F3,FOXK1,CREB1,TCEA1P2,STAT5B,RORA,SOX9,SKAP1,ATXN7L3,ARNT,MEN1,ATXN1,CCNE1,INHBA,JUN,PIAS1,RUNX1	0.999741
GOTERM_BP_5	GO:0051173~positive regulation of nitrogen compound metabolic process	24	E2F1,CHURC1,E2F3,FOXK1,CREB1,CEBPG,TCEA1P2,STAT5B,RORA,HPRT1,SOX9,SKAP1,ATXN7L3,ARNT,ATXN1,MEN1,EYA3,RNF8,CCNE1,INHBA,BRPF1,JUN,PIAS1,RUNX1	0.999783
GOTERM_BP_5	GO:0045935~positive regulation of nucleobase, nucleoside, nucleotide and nucleic acid metabolic process	23	E2F1,CHURC1,E2F3,FOXK1,CREB1,CEBPG,TCEA1P2,STAT5B,RORA,SOX9,SKAP1,ATXN7L3,ARNT,ATXN1,MEN1,EYA3,RNF8,CCNE1,INHBA,BRPF1,JUN,PIAS1,RUNX1	0.999809
GOTERM_BP_5	GO:0045941~positive regulation of transcription	20	E2F1,CHURC1,E2F3,FOXK1,CREB1,TCEA1P2,STAT5B,RORA,SOX9,SKAP1,ATXN7L3,ARNT,MEN1,ATXN1,CCNE1,INHBA,BRPF1,JUN,PIAS1,RUNX1	0.999919
GOTERM_BP_5	GO:0010557~positive regulation of macromolecule biosynthetic process	22	E2F1,CHURC1,E2F3,FOXK1,CREB1,CEBPG,TCEA1P2,STAT5B,RORA,SOX9,SKAP1,ATXN7L3,ARNT,MEN1,ATXN1,CCNE1,INHBA,BRPF1,JUN,PIAS1,RUNX1,EIF2B5	0.999983
GOTERM_BP_5	GO:0031328~positive regulation of cellular biosynthetic process	22	E2F1,CHURC1,E2F3,FOXK1,CREB1,CEBPG,TCEA1P2,STAT5B,RORA,SOX9,SKAP1,ATXN7L3,ARNT,MEN1,ATXN1,CCNE1,INHBA,BRPF1,JUN,PIAS1,RUNX1,EIF2B5	0.999995
GOTERM_BP_5	GO:0009891~positive regulation of biosynthetic process	22	E2F1,CHURC1,E2F3,FOXK1,CREB1,CEBPG,TCEA1P2,STAT5B,RORA,SOX9,SKAP1,ATXN7L3,ARNT,MEN1,ATXN1,CCNE1,INHBA,BRPF1,JUN,PIAS1,RUNX1,EIF2B5	0.999997
Annotation Cluster 25	Enrichment Score: 0.06588790775479414
Category	Term	Count	Genes	Benjamini
GOTERM_BP_5	GO:0046474~glycerophospholipid biosynthetic process	3	PIGX,ALG12,PTDSS2	0.999702
GOTERM_BP_5	GO:0008654~phospholipid biosynthetic process	4	CDIPT,PIGX,ALG12,PTDSS2	0.999755
GOTERM_BP_5	GO:0045017~glycerolipid biosynthetic process	3	PIGX,ALG12,PTDSS2	0.999884
GOTERM_BP_5	GO:0006650~glycerophospholipid metabolic process	4	CDIPT,PIGX,ALG12,PTDSS2	0.999934
GOTERM_BP_5	GO:0006644~phospholipid metabolic process	4	CDIPT,PIGX,ALG12,PTDSS2	1
Annotation Cluster 26	Enrichment Score: 0.05940410748722625
Category	Term	Count	Genes	Benjamini
GOTERM_BP_5	GO:0042391~regulation of membrane potential	6	ATXN1,JUN,PPP3CB,BNIP3,TAC1,EIF2B5	0.99926
GOTERM_BP_5	GO:0055082~cellular chemical homeostasis	8	ATXN1,ATOX1,JUN,PPP3CB,LTF,BNIP3,TAC1,EIF2B5	1
GOTERM_BP_5	GO:0050801~ion homeostasis	8	ATXN1,ATOX1,JUN,PPP3CB,LTF,BNIP3,TAC1,EIF2B5	1
Annotation Cluster 27	Enrichment Score: 0.045305479972628945
Category	Term	Count	Genes	Benjamini
GOTERM_BP_5	GO:0045664~regulation of neuron differentiation	5	NRCAM,CCND2,ID4,TGIF2,TTC3	0.999784
GOTERM_BP_5	GO:0050767~regulation of neurogenesis	5	NRCAM,CCND2,ID4,TGIF2,TTC3	0.999982
GOTERM_BP_5	GO:0060284~regulation of cell development	5	NRCAM,CCND2,ID4,TGIF2,TTC3	0.999999
Annotation Cluster 28	Enrichment Score: 0.03227262597750949
Category	Term	Count	Genes	Benjamini
GOTERM_BP_5	GO:0043549~regulation of kinase activity	12	MEN1,TARBP2,LRP1,NF2,CCND2,PKMYT1,ROBLD3,PPAP2A,SDC4,DNAJA3,CARD10,PTPN11	0.99995
GOTERM_BP_5	GO:0051174~regulation of phosphorus metabolic process	15	NF2,PKMYT1,ROBLD3,SDC4,PTPN11,CARD10,MEN1,ATXN1,TARBP2,INHBA,LRP1,CCND2,JUN,PPAP2A,DNAJA3	0.999995
GOTERM_BP_5	GO:0019220~regulation of phosphate metabolic process	15	NF2,PKMYT1,ROBLD3,SDC4,PTPN11,CARD10,MEN1,ATXN1,TARBP2,INHBA,LRP1,CCND2,JUN,PPAP2A,DNAJA3	0.999995
Annotation Cluster 29	Enrichment Score: 0.018477471874015182
Category	Term	Count	Genes	Benjamini
GOTERM_BP_5	GO:0045934~negative regulation of nucleobase, nucleoside, nucleotide and nucleic acid metabolic process	16	E2F1,ZNF281,ZNF593,FOXK1,NF2,MBD2,SOX9,FOXP1,CDT1,MEN1,ATXN1,SUMO1,SMARCE1,PHF21A,ATPIF1,ID4	0.999995
GOTERM_BP_5	GO:0051172~negative regulation of nitrogen compound metabolic process	16	E2F1,ZNF281,ZNF593,FOXK1,NF2,MBD2,SOX9,FOXP1,CDT1,MEN1,ATXN1,SUMO1,SMARCE1,PHF21A,ATPIF1,ID4	0.999996
GOTERM_BP_5	GO:0016481~negative regulation of transcription	13	ZNF281,E2F1,ZNF593,FOXK1,SOX9,MBD2,FOXP1,MEN1,ATXN1,SUMO1,SMARCE1,PHF21A,ID4	0.999999
Annotation Cluster 30	Enrichment Score: 0.013308076381762925
Category	Term	Count	Genes	Benjamini
GOTERM_BP_5	GO:0045892~negative regulation of transcription, DNA-dependent	10	E2F1,MEN1,ZNF281,ZNF593,FOXK1,SMARCE1,PHF21A,SOX9,MBD2,FOXP1	0.999998
GOTERM_BP_5	GO:0051253~negative regulation of RNA metabolic process	10	E2F1,MEN1,ZNF281,ZNF593,FOXK1,SMARCE1,PHF21A,SOX9,MBD2,FOXP1	0.999999
GOTERM_BP_5	GO:0016481~negative regulation of transcription	13	ZNF281,E2F1,ZNF593,FOXK1,SOX9,MBD2,FOXP1,MEN1,ATXN1,SUMO1,SMARCE1,PHF21A,ID4	0.999999
Annotation Cluster 31	Enrichment Score: 0.006449159013858109
Category	Term	Count	Genes	Benjamini
GOTERM_BP_5	GO:0050804~regulation of synaptic transmission	3	PLAT,PPP3CB,TAC1	1
GOTERM_BP_5	GO:0051969~regulation of transmission of nerve impulse	3	PLAT,PPP3CB,TAC1	1
GOTERM_BP_5	GO:0031644~regulation of neurological system process	3	PLAT,PPP3CB,TAC1	1
Annotation Cluster 32	Enrichment Score: 0.0049614536284172716
Category	Term	Count	Genes	Benjamini
GOTERM_BP_5	GO:0048514~blood vessel morphogenesis	5	PLAT,PLXDC1,JUN,ATPIF1,PRRX2	1
GOTERM_BP_5	GO:0001568~blood vessel development	5	PLAT,PLXDC1,JUN,ATPIF1,PRRX2	1
GOTERM_BP_5	GO:0001944~vasculature development	5	PLAT,PLXDC1,JUN,ATPIF1,PRRX2	1
Annotation Cluster 33	Enrichment Score: 3.6347257003268863E-4
Category	Term	Count	Genes	Benjamini
GOTERM_BP_5	GO:0010556~regulation of macromolecule biosynthetic process	94	E2F1,MEF2B,METAP1,CHURC1,E2F3,BACH2,FOXK1,SNIP1,STAT5B,PRRX2,RORA,SKAP1,ZNF251,CBX6,ZNF677,CDT1,LUZP6,MEN1,CCNE1,EIF4EBP1,GTF2E2,BRPF1,EIF4EBP2,MYD88,PRMT7,ELOF1,EIF2B5,ELP4,ZNF281,ZNF593,MBD2,MCM4,EYA3,INHBA,TARBP2,MED4,SMARCE1,POGK,ASCC3,JUN,GTF2IRD1,MED9,KCNH7,CDCA7L,NRK,TGIF2,LIN54,PIAS1,DEAF1,TSHZ2,POLR2L,TCEA1P2,HCFC1,MKNK1,MYBL1,SOX9,ARNT,ZNF32,SUMO1,PRDM15,ZSCAN22,RPL6,RUNX1,ASF1B,LHX9,SL…	1
GOTERM_BP_5	GO:0010468~regulation of gene expression	94	E2F1,MEF2B,METAP1,CHURC1,E2F3,BACH2,FOXK1,SNIP1,STAT5B,BNIP3,PRRX2,RORA,SKAP1,ZNF251,CBX6,LUZP6,ZNF677,MEN1,CCNE1,EIF4EBP1,GTF2E2,BRPF1,EIF4EBP2,MYD88,PRMT7,ELOF1,EIF2B5,HEMK1,ELP4,ZNF281,ZNF593,MBD2,MCM4,EYA3,TARBP2,INHBA,MED4,SMARCE1,POGK,ASCC3,JUN,GTF2IRD1,MED9,MAPK9,KCNH7,CDCA7L,NRK,TGIF2,LIN54,PIAS1,DEAF1,TSHZ2,POLR2L,TCEA1P2,HCFC1,MKNK1,MYBL1,SOX9,ARNT,ZNF32,SUMO1,PRDM15,ZSCAN22,RPL6,PPP3CB…	1
GOTERM_BP_5	GO:0031326~regulation of cellular biosynthetic process	94	E2F1,MEF2B,METAP1,CHURC1,E2F3,BACH2,FOXK1,SNIP1,STAT5B,PRRX2,RORA,SKAP1,ZNF251,CBX6,ZNF677,CDT1,LUZP6,MEN1,CCNE1,EIF4EBP1,GTF2E2,BRPF1,EIF4EBP2,MYD88,PRMT7,ELOF1,EIF2B5,ELP4,ZNF281,ZNF593,MBD2,MCM4,EYA3,INHBA,TARBP2,MED4,SMARCE1,POGK,ASCC3,JUN,GTF2IRD1,MED9,KCNH7,CDCA7L,NRK,TGIF2,LIN54,PIAS1,DEAF1,TSHZ2,POLR2L,TCEA1P2,HCFC1,MKNK1,MYBL1,SOX9,ARNT,ZNF32,SUMO1,PRDM15,ZSCAN22,RPL6,RUNX1,ASF1B,LHX9,SL…	1
GOTERM_BP_5	GO:0045449~regulation of transcription	78	E2F1,MEF2B,CHURC1,E2F3,BACH2,FOXK1,SNIP1,STAT5B,PRRX2,RORA,SKAP1,ZNF251,CBX6,ZNF677,MEN1,CCNE1,GTF2E2,BRPF1,MYD88,PRMT7,ELOF1,ELP4,ZNF281,ZNF593,MBD2,MCM4,EYA3,TARBP2,INHBA,MED4,SMARCE1,POGK,ASCC3,GTF2IRD1,JUN,MED9,KCNH7,CDCA7L,NRK,TGIF2,PIAS1,LIN54,DEAF1,TSHZ2,POLR2L,TCEA1P2,HCFC1,MYBL1,SOX9,ARNT,ZNF32,SUMO1,PRDM15,ZSCAN22,RPL6,RUNX1,ASF1B,LHX9,SLC30A9,DNAJA3,CHD4,SETDB1,CEBPG,CREB1,DACH1,POLR3C…	1
GOTERM_BP_5	GO:0019219~regulation of nucleobase, nucleoside, nucleotide and nucleic acid metabolic process	84	E2F1,MEF2B,CHURC1,E2F3,BACH2,FOXK1,SNIP1,STAT5B,PRRX2,RORA,SKAP1,ZNF251,CBX6,CDT1,ZNF677,MEN1,CCNE1,GTF2E2,BRPF1,MYD88,PRMT7,ELOF1,ELP4,ZNF281,ZNF593,MBD2,MCM4,EYA3,TARBP2,INHBA,MED4,SMARCE1,POGK,ASCC3,GTF2IRD1,JUN,MED9,KCNH7,CDCA7L,NRK,TGIF2,ATPIF1,PIAS1,LIN54,KPNA2,DEAF1,TSHZ2,POLR2L,TCEA1P2,HCFC1,MYBL1,SOX9,ARNT,ZNF32,SUMO1,PRDM15,ZSCAN22,RPL6,RUNX1,ASF1B,LHX9,SLC30A9,DNAJA3,CHD4,SETDB1,NF2,CE…	1

## Sheet: C8
Annotation Cluster 1	Enrichment Score: 2.8619151277569745
Category	Term	Count	Genes	Benjamini
GOTERM_BP_5	GO:0001568~blood vessel development	21	KLF5,COL18A1,COL3A1,SLIT2,TGFB2,PTK2,PKNOX1,HIF1A,AGGF1,MEOX2,APOE,PTK2B,COL1A2,PLCD3,QKI,COL1A1,NR2F2,FGF1,EGF,FIGF,RASA1	0.351287
GOTERM_BP_5	GO:0001944~vasculature development	21	KLF5,COL18A1,COL3A1,SLIT2,TGFB2,PTK2,PKNOX1,HIF1A,AGGF1,MEOX2,APOE,PTK2B,COL1A2,PLCD3,QKI,COL1A1,NR2F2,FGF1,EGF,FIGF,RASA1	0.218973
GOTERM_BP_5	GO:0048514~blood vessel morphogenesis	18	KLF5,COL18A1,SLIT2,TGFB2,PTK2,HIF1A,PKNOX1,AGGF1,MEOX2,APOE,PTK2B,PLCD3,QKI,NR2F2,FGF1,EGF,FIGF,RASA1	0.237862
Annotation Cluster 2	Enrichment Score: 2.2216239602463452
Category	Term	Count	Genes	Benjamini
GOTERM_BP_5	GO:0031175~neuron projection development	21	DCC,ACTB,MYO6,MAP2K1,NRXN3,NR4A2,NTNG1,GLI2,EPHB3,SLIT2,ALCAM,PTK2,NDEL1,ANK3,PTK2B,DMD,BCL2,CNTN2,DST,IGSF9,DCLK1	0.242098
GOTERM_BP_5	GO:0048812~neuron projection morphogenesis	18	ACTB,DCC,MAP2K1,NRXN3,NR4A2,NTNG1,GLI2,EPHB3,SLIT2,ALCAM,PTK2,NDEL1,ANK3,BCL2,DMD,CNTN2,DST,DCLK1	0.229288
GOTERM_BP_5	GO:0000904~cell morphogenesis involved in differentiation	19	DCC,ACTB,COL18A1,NRXN3,NR4A2,NTNG1,GLI2,EPHB3,SLIT2,TGFB2,ALCAM,PTK2,HIF1A,NDEL1,ANK3,BCL2,CNTN2,DST,DCLK1	0.279471
GOTERM_BP_5	GO:0007409~axonogenesis	16	ACTB,DCC,NRXN3,NR4A2,NTNG1,GLI2,EPHB3,SLIT2,ALCAM,PTK2,NDEL1,ANK3,BCL2,CNTN2,DST,DCLK1	0.315116
GOTERM_BP_5	GO:0032990~cell part morphogenesis	19	ACTB,DCC,MAP2K1,NRXN3,NR4A2,NTNG1,GLI2,EPHB3,SLIT2,ALCAM,MFN1,PTK2,NDEL1,ANK3,BCL2,DMD,CNTN2,DST,DCLK1	0.349781
GOTERM_BP_5	GO:0048858~cell projection morphogenesis	18	ACTB,DCC,MAP2K1,NRXN3,NR4A2,NTNG1,GLI2,EPHB3,SLIT2,ALCAM,PTK2,NDEL1,ANK3,BCL2,DMD,CNTN2,DST,DCLK1	0.415166
GOTERM_BP_5	GO:0048667~cell morphogenesis involved in neuron differentiation	16	ACTB,DCC,NRXN3,NR4A2,NTNG1,GLI2,EPHB3,SLIT2,ALCAM,PTK2,NDEL1,ANK3,BCL2,CNTN2,DST,DCLK1	0.420381
GOTERM_BP_5	GO:0000902~cell morphogenesis	23	DCC,ACTB,COL18A1,CAP2,MAP2K1,NRXN3,NR4A2,NTNG1,GLI2,EPHB3,SLIT2,TGFB2,ALCAM,PTK2,HIF1A,NDEL1,ANK3,DMD,BCL2,CNTN2,CLASP2,DST,DCLK1	0.459486
Annotation Cluster 3	Enrichment Score: 1.7234478356188463
Category	Term	Count	Genes	Benjamini
GOTERM_BP_5	GO:0030335~positive regulation of cell migration	10	COL18A1,HIF1A,MAP2K1,PTK2B,BCL2,IGF1,HDAC9,FURIN,F2R,TGFB2	0.326272
GOTERM_BP_5	GO:0051272~positive regulation of cell motion	10	COL18A1,HIF1A,MAP2K1,PTK2B,BCL2,IGF1,HDAC9,FURIN,F2R,TGFB2	0.415065
GOTERM_BP_5	GO:0030334~regulation of cell migration	11	COL18A1,HIF1A,MAP2K1,PTK2B,APOE,BCL2,IGF1,HDAC9,FURIN,F2R,TGFB2	0.818077
Annotation Cluster 4	Enrichment Score: 1.2280282971519443
Category	Term	Count	Genes	Benjamini
GOTERM_BP_5	GO:0032409~regulation of transporter activity	5	JPH4,JPH2,WWP2,FKBP1A,SLC9A3R1	0.643909
GOTERM_BP_5	GO:0032412~regulation of ion transmembrane transporter activity	4	JPH4,JPH2,FKBP1A,SLC9A3R1	0.763646
GOTERM_BP_5	GO:0034765~regulation of ion transmembrane transport	4	JPH4,JPH2,FKBP1A,SLC9A3R1	0.787698
GOTERM_BP_5	GO:0022898~regulation of transmembrane transporter activity	4	JPH4,JPH2,FKBP1A,SLC9A3R1	0.771604
GOTERM_BP_5	GO:0034762~regulation of transmembrane transport	4	JPH4,JPH2,FKBP1A,SLC9A3R1	0.764207
Annotation Cluster 5	Enrichment Score: 1.1050915461505975
Category	Term	Count	Genes	Benjamini
GOTERM_BP_5	GO:0043066~negative regulation of apoptosis	20	PRKCZ,BCL10,ADAMTS20,MITF,NR4A2,NFKBIA,IGF1,BCL2L1,FURIN,ANXA4,PEA15,SON,CASP3,APOE,PAX7,BCL2,TNFAIP3,DDAH2,RASA1,F2R	0.767323
GOTERM_BP_5	GO:0043069~negative regulation of programmed cell death	20	PRKCZ,BCL10,ADAMTS20,MITF,NR4A2,NFKBIA,IGF1,BCL2L1,FURIN,ANXA4,PEA15,SON,CASP3,APOE,PAX7,BCL2,TNFAIP3,DDAH2,RASA1,F2R	0.765964
GOTERM_BP_5	GO:0060548~negative regulation of cell death	20	PRKCZ,BCL10,ADAMTS20,MITF,NR4A2,NFKBIA,IGF1,BCL2L1,FURIN,ANXA4,PEA15,SON,CASP3,APOE,PAX7,BCL2,TNFAIP3,DDAH2,RASA1,F2R	0.766035
Annotation Cluster 6	Enrichment Score: 1.0883786883802535
Category	Term	Count	Genes	Benjamini
GOTERM_BP_5	GO:0050657~nucleic acid transport	8	XPO1,UPF3B,NUP88,HNRNPA2B1,G3BP2,QKI,THOC5,NUPL2	0.783368
GOTERM_BP_5	GO:0050658~RNA transport	8	XPO1,UPF3B,NUP88,HNRNPA2B1,G3BP2,QKI,THOC5,NUPL2	0.783368
GOTERM_BP_5	GO:0051028~mRNA transport	7	XPO1,UPF3B,NUP88,G3BP2,QKI,THOC5,NUPL2	0.82604
Annotation Cluster 7	Enrichment Score: 1.0345235556213686
Category	Term	Count	Genes	Benjamini
GOTERM_BP_5	GO:0021940~positive regulation of granule cell precursor proliferation	3	IGF1,EGF,GLI2	0.686323
GOTERM_BP_5	GO:0021936~regulation of granule cell precursor proliferation	3	IGF1,EGF,GLI2	0.686323
GOTERM_BP_5	GO:0048754~branching morphogenesis of a tube	4	BCL2,IGF1,EGF,GLI2	0.970706
Annotation Cluster 8	Enrichment Score: 0.841538914833055
Category	Term	Count	Genes	Benjamini
GOTERM_BP_5	GO:0060538~skeletal muscle organ development	6	MEOX2,PAX7,DMD,CACNB2,NR2F2,F2R	0.814812
GOTERM_BP_5	GO:0014706~striated muscle tissue development	8	MEOX2,PAX7,DMD,CACNB2,FKBP1A,NR2F2,F2R,TGFB2	0.879644
GOTERM_BP_5	GO:0060537~muscle tissue development	8	MEOX2,PAX7,DMD,CACNB2,FKBP1A,NR2F2,F2R,TGFB2	0.891403
Annotation Cluster 9	Enrichment Score: 0.8043862743950405
Category	Term	Count	Genes	Benjamini
GOTERM_BP_5	GO:0030218~erythrocyte differentiation	5	PKNOX1,SMAD5,DYRK3,RB1,ACIN1	0.770047
GOTERM_BP_5	GO:0034101~erythrocyte homeostasis	5	PKNOX1,SMAD5,DYRK3,RB1,ACIN1	0.831403
GOTERM_BP_5	GO:0030099~myeloid cell differentiation	5	PKNOX1,SMAD5,DYRK3,RB1,ACIN1	0.974341
Annotation Cluster 10	Enrichment Score: 0.7109650496402526
Category	Term	Count	Genes	Benjamini
GOTERM_BP_5	GO:0001707~mesoderm formation	4	WNT3,SMAD2,SLIT2,BMPR1A	0.874682
GOTERM_BP_5	GO:0048332~mesoderm morphogenesis	4	WNT3,SMAD2,SLIT2,BMPR1A	0.887021
GOTERM_BP_5	GO:0001704~formation of primary germ layer	4	WNT3,SMAD2,SLIT2,BMPR1A	0.892757
GOTERM_BP_5	GO:0007498~mesoderm development	5	WNT3,PPP2CA,SMAD2,SLIT2,BMPR1A	0.943507
Annotation Cluster 11	Enrichment Score: 0.7103006564985237
Category	Term	Count	Genes	Benjamini
GOTERM_BP_5	GO:0045168~cell-cell signaling involved in cell fate specification	3	WNT3,FGF1,FRS2	0.880542
GOTERM_BP_5	GO:0031128~developmental induction	3	WNT3,FGF1,FRS2	0.880542
GOTERM_BP_5	GO:0001708~cell fate specification	4	WNT3,GLI2,FGF1,FRS2	0.943087
Annotation Cluster 12	Enrichment Score: 0.6665792764757503
Category	Term	Count	Genes	Benjamini
GOTERM_BP_5	GO:0006110~regulation of glycolysis	3	HIF1A,ECD,IGF1	0.768643
GOTERM_BP_5	GO:0043470~regulation of carbohydrate catabolic process	3	HIF1A,ECD,IGF1	0.840179
GOTERM_BP_5	GO:0043471~regulation of cellular carbohydrate catabolic process	3	HIF1A,ECD,IGF1	0.840179
GOTERM_BP_5	GO:0043467~regulation of generation of precursor metabolites and energy	3	HIF1A,ECD,IGF1	0.947219
GOTERM_BP_5	GO:0010906~regulation of glucose metabolic process	3	HIF1A,ECD,IGF1	0.963833
GOTERM_BP_5	GO:0010675~regulation of cellular carbohydrate metabolic process	3	HIF1A,ECD,IGF1	0.96969
GOTERM_BP_5	GO:0006109~regulation of carbohydrate metabolic process	3	HIF1A,ECD,IGF1	0.968954
Annotation Cluster 13	Enrichment Score: 0.6103070274921304
Category	Term	Count	Genes	Benjamini
GOTERM_BP_5	GO:0006606~protein import into nucleus	6	XPO1,TSC2,NFKBIA,TOB1,F2R,TGFB2	0.916026
GOTERM_BP_5	GO:0017038~protein import	8	C6ORF168,XPO1,TSPO,TSC2,NFKBIA,TOB1,F2R,TGFB2	0.914951
GOTERM_BP_5	GO:0033365~protein localization in organelle	8	C6ORF168,XPO1,TSPO,TSC2,NFKBIA,TOB1,F2R,TGFB2	0.946459
Annotation Cluster 14	Enrichment Score: 0.6049297505395181
Category	Term	Count	Genes	Benjamini
GOTERM_BP_5	GO:0048599~oocyte development	3	WNT4,PTK2B,BCL2	0.893627
GOTERM_BP_5	GO:0009994~oocyte differentiation	3	WNT4,PTK2B,BCL2	0.900241
GOTERM_BP_5	GO:0048477~oogenesis	3	WNT4,PTK2B,BCL2	0.96969
Annotation Cluster 15	Enrichment Score: 0.575847665540595
Category	Term	Count	Genes	Benjamini
GOTERM_BP_5	GO:0043065~positive regulation of apoptosis	20	COL18A1,DCC,BCL10,ARHGEF7,C6,MBD4,BCL2L1,ARHGEF12,VAV1,YWHAE,CRADD,TGFB2,CASP3,CUL5,TUBB,APOE,PPP2CA,BCL2,MTCH1,INPP5D	0.930012
GOTERM_BP_5	GO:0043068~positive regulation of programmed cell death	20	COL18A1,DCC,BCL10,ARHGEF7,C6,MBD4,BCL2L1,ARHGEF12,VAV1,YWHAE,CRADD,TGFB2,CASP3,CUL5,TUBB,APOE,PPP2CA,BCL2,MTCH1,INPP5D	0.931078
GOTERM_BP_5	GO:0010942~positive regulation of cell death	20	COL18A1,DCC,BCL10,ARHGEF7,C6,MBD4,BCL2L1,ARHGEF12,VAV1,YWHAE,CRADD,TGFB2,CASP3,CUL5,TUBB,APOE,PPP2CA,BCL2,MTCH1,INPP5D	0.933266
Annotation Cluster 16	Enrichment Score: 0.5696159787739503
Category	Term	Count	Genes	Benjamini
GOTERM_BP_5	GO:0000082~G1/S transition of mitotic cell cycle	5	BCAT1,CUL5,BCL2,RB1,RHOU	0.881426
GOTERM_BP_5	GO:0051329~interphase of mitotic cell cycle	6	BCAT1,CUL5,BCL2,RB1,CDC25C,RHOU	0.954813
GOTERM_BP_5	GO:0051325~interphase	6	BCAT1,CUL5,BCL2,RB1,CDC25C,RHOU	0.961374
Annotation Cluster 17	Enrichment Score: 0.5642755136963673
Category	Term	Count	Genes	Benjamini
GOTERM_BP_5	GO:0016331~morphogenesis of embryonic epithelium	5	BCL10,WNT4,TSC2,GLI2,FZD6	0.886988
GOTERM_BP_5	GO:0001838~embryonic epithelial tube formation	4	BCL10,WNT4,TSC2,FZD6	0.914653
GOTERM_BP_5	GO:0035148~tube lumen formation	4	BCL10,WNT4,TSC2,FZD6	0.915359
GOTERM_BP_5	GO:0060562~epithelial tube morphogenesis	5	BCL10,WNT4,BCL2,TSC2,FZD6	0.922249
GOTERM_BP_5	GO:0060606~tube closure	3	BCL10,TSC2,FZD6	0.947219
GOTERM_BP_5	GO:0001843~neural tube closure	3	BCL10,TSC2,FZD6	0.947219
GOTERM_BP_5	GO:0014020~primary neural tube formation	3	BCL10,TSC2,FZD6	0.957464
GOTERM_BP_5	GO:0001841~neural tube formation	3	BCL10,TSC2,FZD6	0.971348
Annotation Cluster 18	Enrichment Score: 0.5050509012946789
Category	Term	Count	Genes	Benjamini
GOTERM_BP_5	GO:0006606~protein import into nucleus	6	XPO1,TSC2,NFKBIA,TOB1,F2R,TGFB2	0.916026
GOTERM_BP_5	GO:0006913~nucleocytoplasmic transport	8	XPO1,TSC2,NFKBIA,THOC5,NUPL2,TOB1,F2R,TGFB2	0.960599
GOTERM_BP_5	GO:0051169~nuclear transport	8	XPO1,TSC2,NFKBIA,THOC5,NUPL2,TOB1,F2R,TGFB2	0.963423
Annotation Cluster 19	Enrichment Score: 0.49222908211846716
Category	Term	Count	Genes	Benjamini
GOTERM_BP_5	GO:0006112~energy reserve metabolic process	4	PPP1R3D,PYGL,PHKG2,GNAS	0.914653
GOTERM_BP_5	GO:0006073~cellular glucan metabolic process	3	PPP1R3D,PYGL,PHKG2	0.965226
GOTERM_BP_5	GO:0044042~glucan metabolic process	3	PPP1R3D,PYGL,PHKG2	0.965226
Annotation Cluster 20	Enrichment Score: 0.46894820590565134
Category	Term	Count	Genes	Benjamini
GOTERM_BP_5	GO:0045840~positive regulation of mitosis	3	IGF1,NUSAP1,EGF	0.923271
GOTERM_BP_5	GO:0051785~positive regulation of nuclear division	3	IGF1,NUSAP1,EGF	0.923271
GOTERM_BP_5	GO:0007088~regulation of mitosis	4	IGF1,NUSAP1,EGF,CDC25C	0.957207
GOTERM_BP_5	GO:0051783~regulation of nuclear division	4	IGF1,NUSAP1,EGF,CDC25C	0.957207
GOTERM_BP_5	GO:0045787~positive regulation of cell cycle	4	IGF1,NUSAP1,EGF,TGFB2	0.960671
GOTERM_BP_5	GO:0010638~positive regulation of organelle organization	4	IGF1,NUSAP1,EGF,FOXP3	0.989502
Annotation Cluster 21	Enrichment Score: 0.43467588070321606
Category	Term	Count	Genes	Benjamini
GOTERM_BP_5	GO:0051254~positive regulation of RNA metabolic process	24	BCL10,MLL,MYO6,MAP2K1,SMAD5,MITF,NR4A2,NFKBIA,IGF1,SMAD2,TRIM16,RB1,ZEB1,GLI2,FOXP3,SOX8,HNRPLL,HIF1A,PKNOX1,NR2F2,NFIC,RBM14,NFIB,F2R	0.862233
GOTERM_BP_5	GO:0045893~positive regulation of transcription, DNA-dependent	22	BCL10,MLL,MYO6,SMAD5,MITF,NR4A2,NFKBIA,IGF1,SMAD2,TRIM16,RB1,ZEB1,GLI2,FOXP3,SOX8,HIF1A,PKNOX1,NR2F2,NFIC,RBM14,NFIB,F2R	0.925837
GOTERM_BP_5	GO:0045935~positive regulation of nucleobase, nucleoside, nucleotide and nucleic acid metabolic process	27	MITF,NFKBIA,TRIM16,ZEB1,GLI2,SOX8,HNRPLL,APOE,NR2F2,PSMD9,KLF5,BCL10,MLL,MYO6,MAP2K1,SMAD5,NR4A2,IGF1,SMAD2,RB1,FOXP3,PKNOX1,HIF1A,NFIC,RBM14,F2R,NFIB	0.947247
GOTERM_BP_5	GO:0045941~positive regulation of transcription	24	KLF5,BCL10,MLL,MYO6,SMAD5,MITF,NR4A2,NFKBIA,IGF1,SMAD2,TRIM16,RB1,ZEB1,GLI2,FOXP3,SOX8,HIF1A,PKNOX1,NR2F2,NFIC,RBM14,NFIB,F2R,PSMD9	0.961161
GOTERM_BP_5	GO:0051173~positive regulation of nitrogen compound metabolic process	27	MITF,NFKBIA,TRIM16,ZEB1,GLI2,SOX8,HNRPLL,APOE,NR2F2,PSMD9,KLF5,BCL10,MLL,MYO6,MAP2K1,SMAD5,NR4A2,IGF1,SMAD2,RB1,FOXP3,PKNOX1,HIF1A,NFIC,RBM14,F2R,NFIB	0.962479
GOTERM_BP_5	GO:0010604~positive regulation of macromolecule metabolic process	35	BTRC,MITF,NFKBIA,TRIM16,FKBP1A,ZEB1,GLI2,SOX8,HNRPLL,TGFB2,PTK2B,APOE,BCL2,NR2F2,PSMD9,KLF5,BCL10,MYO6,MLL,MAP2K1,SMAD5,NR4A2,IGF1,SMAD2,RB1,FOXP3,FURIN,PKNOX1,HIF1A,PSMD12,RBM14,NFIC,NFIB,BMPR1A,F2R	0.96409
GOTERM_BP_5	GO:0010628~positive regulation of gene expression	24	KLF5,BCL10,MLL,MYO6,SMAD5,MITF,NR4A2,NFKBIA,IGF1,SMAD2,TRIM16,RB1,ZEB1,GLI2,FOXP3,SOX8,HIF1A,PKNOX1,NR2F2,NFIC,RBM14,NFIB,F2R,PSMD9	0.9686
GOTERM_BP_5	GO:0031325~positive regulation of cellular metabolic process	35	BTRC,MITF,NFKBIA,TRIM16,FKBP1A,ZEB1,GLI2,SOX8,HNRPLL,PTK2B,APOE,BCL2,NR2F2,EGF,PSMD9,KLF5,BCL10,MYO6,MLL,MAP2K1,SMAD5,NR4A2,IGF1,SMAD2,RB1,FOXP3,FURIN,PKNOX1,HIF1A,PSMD12,RBM14,NFIC,NFIB,BMPR1A,F2R	0.972844
GOTERM_BP_5	GO:0010557~positive regulation of macromolecule biosynthetic process	26	MITF,NFKBIA,TRIM16,ZEB1,GLI2,SOX8,TGFB2,PTK2B,NR2F2,PSMD9,KLF5,BCL10,MLL,MYO6,SMAD5,NR4A2,IGF1,SMAD2,RB1,FOXP3,PKNOX1,HIF1A,NFIC,RBM14,F2R,NFIB	0.980778
GOTERM_BP_5	GO:0009891~positive regulation of biosynthetic process	27	MITF,NFKBIA,TRIM16,ZEB1,GLI2,SOX8,TGFB2,APOE,PTK2B,NR2F2,PSMD9,KLF5,BCL10,MLL,MYO6,SMAD5,NR4A2,IGF1,SMAD2,RB1,FOXP3,PKNOX1,HIF1A,NFIC,RBM14,F2R,NFIB	0.981713
GOTERM_BP_5	GO:0031328~positive regulation of cellular biosynthetic process	26	MITF,NFKBIA,TRIM16,ZEB1,GLI2,SOX8,APOE,PTK2B,NR2F2,PSMD9,KLF5,BCL10,MLL,MYO6,SMAD5,NR4A2,IGF1,SMAD2,RB1,FOXP3,PKNOX1,HIF1A,NFIC,RBM14,F2R,NFIB	0.987856
Annotation Cluster 22	Enrichment Score: 0.39217794109450144
Category	Term	Count	Genes	Benjamini
GOTERM_BP_5	GO:0031281~positive regulation of cyclase activity	4	GNAL,CAP2,HTR7,GNAS	0.960671
GOTERM_BP_5	GO:0051349~positive regulation of lyase activity	4	GNAL,CAP2,HTR7,GNAS	0.962798
GOTERM_BP_5	GO:0045761~regulation of adenylate cyclase activity	5	GNAL,CAP2,HTR7,GNAS,NPR3	0.977634
Annotation Cluster 23	Enrichment Score: 0.3742381438435056
Category	Term	Count	Genes	Benjamini
GOTERM_BP_5	GO:0042472~inner ear morphogenesis	4	MYO6,ITGA8,CEP290,FZD6	0.957207
GOTERM_BP_5	GO:0042471~ear morphogenesis	4	MYO6,ITGA8,CEP290,FZD6	0.972907
GOTERM_BP_5	GO:0043583~ear development	5	MYO6,ITGA8,BCL2,CEP290,FZD6	0.97694
Annotation Cluster 24	Enrichment Score: 0.362948542004195
Category	Term	Count	Genes	Benjamini
GOTERM_BP_5	GO:0050866~negative regulation of cell activation	5	CASP3,APOE,IL4R,INPP5D,FOXP3	0.897929
GOTERM_BP_5	GO:0051250~negative regulation of lymphocyte activation	4	CASP3,IL4R,INPP5D,FOXP3	0.950106
GOTERM_BP_5	GO:0032945~negative regulation of mononuclear cell proliferation	3	CASP3,INPP5D,FOXP3	0.953394
GOTERM_BP_5	GO:0050672~negative regulation of lymphocyte proliferation	3	CASP3,INPP5D,FOXP3	0.953394
GOTERM_BP_5	GO:0070664~negative regulation of leukocyte proliferation	3	CASP3,INPP5D,FOXP3	0.953394
GOTERM_BP_5	GO:0002695~negative regulation of leukocyte activation	4	CASP3,IL4R,INPP5D,FOXP3	0.960671
GOTERM_BP_5	GO:0050868~negative regulation of T cell activation	3	CASP3,IL4R,FOXP3	0.975871
GOTERM_BP_5	GO:0050670~regulation of lymphocyte proliferation	3	CASP3,INPP5D,FOXP3	0.998963
GOTERM_BP_5	GO:0032944~regulation of mononuclear cell proliferation	3	CASP3,INPP5D,FOXP3	0.999059
GOTERM_BP_5	GO:0070663~regulation of leukocyte proliferation	3	CASP3,INPP5D,FOXP3	0.999059
Annotation Cluster 25	Enrichment Score: 0.3582963928638406
Category	Term	Count	Genes	Benjamini
GOTERM_BP_5	GO:0030808~regulation of nucleotide biosynthetic process	6	GNAL,CAP2,APOE,HTR7,GNAS,NPR3	0.965498
GOTERM_BP_5	GO:0006140~regulation of nucleotide metabolic process	6	GNAL,CAP2,APOE,HTR7,GNAS,NPR3	0.970451
GOTERM_BP_5	GO:0045761~regulation of adenylate cyclase activity	5	GNAL,CAP2,HTR7,GNAS,NPR3	0.977634
Annotation Cluster 26	Enrichment Score: 0.32667888544429563
Category	Term	Count	Genes	Benjamini
GOTERM_BP_5	GO:0009101~glycoprotein biosynthetic process	8	GALNT1,B3GNT5,LDLR,B3GALNT1,IGF1,UGGT2,GCNT1,HS2ST1	0.963423
GOTERM_BP_5	GO:0006486~protein amino acid glycosylation	6	GALNT1,B3GNT5,LDLR,B3GALNT1,UGGT2,GCNT1	0.981462
GOTERM_BP_5	GO:0043413~biopolymer glycosylation	6	GALNT1,B3GNT5,LDLR,B3GALNT1,UGGT2,GCNT1	0.981462
Annotation Cluster 27	Enrichment Score: 0.3120899924218154
Category	Term	Count	Genes	Benjamini
GOTERM_BP_5	GO:0019229~regulation of vasoconstriction	3	MAP2K1,ATP1A2,F2R	0.96112
GOTERM_BP_5	GO:0006940~regulation of smooth muscle contraction	3	MAP2K1,ATP1A2,F2R	0.96969
GOTERM_BP_5	GO:0006937~regulation of muscle contraction	3	MAP2K1,ATP1A2,F2R	0.997342
Annotation Cluster 28	Enrichment Score: 0.30929598284674964
Category	Term	Count	Genes	Benjamini
GOTERM_BP_5	GO:0050772~positive regulation of axonogenesis	3	NTRK3,NDEL1,SLIT2	0.923271
GOTERM_BP_5	GO:0031346~positive regulation of cell projection organization	3	NTRK3,NDEL1,SLIT2	0.981793
GOTERM_BP_5	GO:0050769~positive regulation of neurogenesis	3	NTRK3,NDEL1,SLIT2	0.993095
GOTERM_BP_5	GO:0032103~positive regulation of response to external stimulus	3	NTRK3,NDEL1,SLIT2	0.995067
Annotation Cluster 29	Enrichment Score: 0.28497797753967385
Category	Term	Count	Genes	Benjamini
GOTERM_BP_5	GO:0009142~nucleoside triphosphate biosynthetic process	6	ATP2B4,ATP1B3,CTPS,ATP9B,ATP8B1,ATP1A2	0.952387
GOTERM_BP_5	GO:0009260~ribonucleotide biosynthetic process	6	ATP2B4,ATP1B3,CTPS,ATP9B,ATP8B1,ATP1A2	0.978701
GOTERM_BP_5	GO:0034654~nucleobase, nucleoside, nucleotide and nucleic acid biosynthetic process	8	NMNAT2,ATP2B4,ATP1B3,CTPS,ATP9B,ATP8B1,ATP1A2,NT5E	0.987894
GOTERM_BP_5	GO:0034404~nucleobase, nucleoside and nucleotide biosynthetic process	8	NMNAT2,ATP2B4,ATP1B3,CTPS,ATP9B,ATP8B1,ATP1A2,NT5E	0.987894
GOTERM_BP_5	GO:0006164~purine nucleotide biosynthetic process	6	ATP2B4,ATP1B3,ATP9B,ATP8B1,ATP1A2,NT5E	0.993056
Annotation Cluster 30	Enrichment Score: 0.25041627393543137
Category	Term	Count	Genes	Benjamini
GOTERM_BP_5	GO:0046474~glycerophospholipid biosynthetic process	4	CWH43,FGF7,PIGF,PIGB	0.975736
GOTERM_BP_5	GO:0045017~glycerolipid biosynthetic process	4	CWH43,FGF7,PIGF,PIGB	0.987947
GOTERM_BP_5	GO:0006650~glycerophospholipid metabolic process	5	CWH43,FGF7,PIGF,PIGB,SACM1L	0.992782
Annotation Cluster 31	Enrichment Score: 0.238351688003498
Category	Term	Count	Genes	Benjamini
GOTERM_BP_5	GO:0048762~mesenchymal cell differentiation	3	HIF1A,BCL2,TGFB2	0.987196
GOTERM_BP_5	GO:0014031~mesenchymal cell development	3	HIF1A,BCL2,TGFB2	0.987196
GOTERM_BP_5	GO:0060485~mesenchyme development	3	HIF1A,BCL2,TGFB2	0.988023
Annotation Cluster 32	Enrichment Score: 0.23651594715662674
Category	Term	Count	Genes	Benjamini
GOTERM_BP_5	GO:0008585~female gonad development	4	WNT4,FGF7,BCL2,BCL2L1	0.969238
GOTERM_BP_5	GO:0001541~ovarian follicle development	3	FGF7,BCL2,BCL2L1	0.973525
GOTERM_BP_5	GO:0046660~female sex differentiation	4	WNT4,FGF7,BCL2,BCL2L1	0.977194
GOTERM_BP_5	GO:0046545~development of primary female sexual characteristics	4	WNT4,FGF7,BCL2,BCL2L1	0.977194
GOTERM_BP_5	GO:0008584~male gonad development	3	WNT4,BCL2,BCL2L1	0.988023
GOTERM_BP_5	GO:0046546~development of primary male sexual characteristics	3	WNT4,BCL2,BCL2L1	0.995481
GOTERM_BP_5	GO:0008406~gonad development	4	WNT4,FGF7,BCL2,BCL2L1	0.998384
GOTERM_BP_5	GO:0045137~development of primary sexual characteristics	4	WNT4,FGF7,BCL2,BCL2L1	0.999522
Annotation Cluster 33	Enrichment Score: 0.22599182125835518
Category	Term	Count	Genes	Benjamini
GOTERM_BP_5	GO:0030832~regulation of actin filament length	4	TRIOBP,ACTR3B,RASA1,NEBL	0.968637
GOTERM_BP_5	GO:0030833~regulation of actin filament polymerization	3	TRIOBP,ACTR3B,RASA1	0.989649
GOTERM_BP_5	GO:0008064~regulation of actin polymerization or depolymerization	3	TRIOBP,ACTR3B,RASA1	0.993861
GOTERM_BP_5	GO:0032271~regulation of protein polymerization	3	TRIOBP,ACTR3B,RASA1	0.996575
Annotation Cluster 34	Enrichment Score: 0.1803481282961071
Category	Term	Count	Genes	Benjamini
GOTERM_BP_5	GO:0033157~regulation of intracellular protein transport	3	G3BP2,NFKBIA,BMPR1A	0.988612
GOTERM_BP_5	GO:0046822~regulation of nucleocytoplasmic transport	3	G3BP2,NFKBIA,BMPR1A	0.992548
GOTERM_BP_5	GO:0032386~regulation of intracellular transport	3	G3BP2,NFKBIA,BMPR1A	0.99711
Annotation Cluster 35	Enrichment Score: 0.16716767767131832
Category	Term	Count	Genes	Benjamini
GOTERM_BP_5	GO:0050863~regulation of T cell activation	5	BCL10,CASP3,IL4R,ZEB1,FOXP3	0.992485
GOTERM_BP_5	GO:0051249~regulation of lymphocyte activation	6	BCL10,CASP3,IL4R,ZEB1,INPP5D,FOXP3	0.993056
GOTERM_BP_5	GO:0002694~regulation of leukocyte activation	6	BCL10,CASP3,IL4R,ZEB1,INPP5D,FOXP3	0.997123
Annotation Cluster 36	Enrichment Score: 0.13617912425187656
Category	Term	Count	Genes	Benjamini
GOTERM_BP_5	GO:0043632~modification-dependent macromolecule catabolic process	21	HECW2,USP1,BTRC,SOCS6,SOCS4,PCNP,EDEM3,RAB40B,CUL5,RNF123,GMCL1,PSMD12,WWP2,FBXO18,TNFAIP3,FBXO34,RNF34,USP43,FBXW11,USP14,PSMD9	0.99319
GOTERM_BP_5	GO:0044257~cellular protein catabolic process	21	HECW2,USP1,BTRC,SOCS6,SOCS4,PCNP,EDEM3,RAB40B,CUL5,RNF123,GMCL1,PSMD12,WWP2,FBXO18,TNFAIP3,FBXO34,RNF34,USP43,FBXW11,USP14,PSMD9	0.997037
GOTERM_BP_5	GO:0030163~protein catabolic process	21	HECW2,USP1,BTRC,SOCS6,SOCS4,PCNP,EDEM3,RAB40B,CUL5,RNF123,GMCL1,PSMD12,WWP2,FBXO18,TNFAIP3,FBXO34,RNF34,USP43,FBXW11,USP14,PSMD9	0.998323
Annotation Cluster 37	Enrichment Score: 0.1273474739870965
Category	Term	Count	Genes	Benjamini
GOTERM_BP_5	GO:0031644~regulation of neurological system process	6	PRKCZ,MYO6,APOE,SYNGR1,HTR2C,F2R	0.994237
GOTERM_BP_5	GO:0050804~regulation of synaptic transmission	5	PRKCZ,MYO6,APOE,SYNGR1,HTR2C	0.997257
GOTERM_BP_5	GO:0051969~regulation of transmission of nerve impulse	5	PRKCZ,MYO6,APOE,SYNGR1,HTR2C	0.998632
Annotation Cluster 38	Enrichment Score: 0.11805805284856442
Category	Term	Count	Genes	Benjamini
GOTERM_BP_5	GO:0051437~positive regulation of ubiquitin-protein ligase activity during mitotic cell cycle	3	PSMD12,BTRC,PSMD9	0.996575
GOTERM_BP_5	GO:0051351~positive regulation of ligase activity	3	PSMD12,BTRC,PSMD9	0.997554
GOTERM_BP_5	GO:0051438~regulation of ubiquitin-protein ligase activity	3	PSMD12,BTRC,PSMD9	0.998401
Annotation Cluster 39	Enrichment Score: 0.11321959901901626
Category	Term	Count	Genes	Benjamini
GOTERM_BP_5	GO:0010629~negative regulation of gene expression	19	DNMT3A,MECP2,TLE1,SMAD2,RB1,BCL2L1,ZEB1,RBM9,FOXP3,GLI2,MXD4,WWP2,HEXIM1,ATP8B1,PER1,HDAC9,NFIC,NR2F2,TNRC6A	0.990219
GOTERM_BP_5	GO:0045892~negative regulation of transcription, DNA-dependent	13	DNMT3A,MECP2,SMAD2,TLE1,ZEB1,RB1,FOXP3,GLI2,MXD4,HEXIM1,HDAC9,NFIC,NR2F2	0.994418
GOTERM_BP_5	GO:0051253~negative regulation of RNA metabolic process	13	DNMT3A,MECP2,SMAD2,TLE1,ZEB1,RB1,FOXP3,GLI2,MXD4,HEXIM1,HDAC9,NFIC,NR2F2	0.995592
GOTERM_BP_5	GO:0016481~negative regulation of transcription	16	DNMT3A,MECP2,TLE1,SMAD2,RB1,ZEB1,FOXP3,GLI2,RBM9,MXD4,HEXIM1,ATP8B1,PER1,HDAC9,NFIC,NR2F2	0.997033
GOTERM_BP_5	GO:0009890~negative regulation of biosynthetic process	19	DNMT3A,MECP2,TLE1,SMAD2,RB1,ZEB1,RBM9,GLI2,FOXP3,MXD4,APOE,HEXIM1,ATP8B1,PER1,INPP5D,HDAC9,NFIC,NR2F2,TNRC6A	0.998769
GOTERM_BP_5	GO:0010558~negative regulation of macromolecule biosynthetic process	18	DNMT3A,MECP2,TLE1,SMAD2,RB1,ZEB1,RBM9,FOXP3,GLI2,MXD4,HEXIM1,ATP8B1,PER1,INPP5D,HDAC9,NFIC,NR2F2,TNRC6A	0.99889
GOTERM_BP_5	GO:0031327~negative regulation of cellular biosynthetic process	18	DNMT3A,MECP2,TLE1,SMAD2,RB1,ZEB1,RBM9,FOXP3,GLI2,MXD4,HEXIM1,ATP8B1,PER1,INPP5D,HDAC9,NFIC,NR2F2,TNRC6A	0.999386
GOTERM_BP_5	GO:0045934~negative regulation of nucleobase, nucleoside, nucleotide and nucleic acid metabolic process	16	DNMT3A,MECP2,TLE1,SMAD2,RB1,ZEB1,FOXP3,GLI2,RBM9,MXD4,HEXIM1,ATP8B1,PER1,HDAC9,NFIC,NR2F2	0.999624
GOTERM_BP_5	GO:0051172~negative regulation of nitrogen compound metabolic process	16	DNMT3A,MECP2,TLE1,SMAD2,RB1,ZEB1,FOXP3,GLI2,RBM9,MXD4,HEXIM1,ATP8B1,PER1,HDAC9,NFIC,NR2F2	0.999719
Annotation Cluster 40	Enrichment Score: 0.04296392678400362
Category	Term	Count	Genes	Benjamini
GOTERM_BP_5	GO:0051251~positive regulation of lymphocyte activation	3	BCL10,IL4R,INPP5D	0.999733
GOTERM_BP_5	GO:0002696~positive regulation of leukocyte activation	3	BCL10,IL4R,INPP5D	0.99989
GOTERM_BP_5	GO:0050867~positive regulation of cell activation	3	BCL10,IL4R,INPP5D	0.999934
Annotation Cluster 41	Enrichment Score: 7.213307013550258E-4
Category	Term	Count	Genes	Benjamini
GOTERM_BP_5	GO:0010468~regulation of gene expression	84	MORF4L1,MEF2A,ZNF821,MITF,PDLIM1,ZEB1,RBM9,GLI2,HNRPLL,CBX6,SMARCD2,WWP2,APOE,HSF2,PAX7,ATP8B1,PQBP1,QKI,NR2F2,DNAJC1,PSMD9,BCL10,MYO6,SOX13,MECP2,GTF2H3,TLE1,RB1,HES6,TOX2,MXD4,IFNAR2,TAF13,HIF1A,PRDM2,FRYL,ZNF131,CTNND1,NFKBIA,GON4L,TRIM16,MAPKAPK2,BCL2L1,ZBTB17,MEIS1,SOX8,GLRX2,ZNF513,FOXQ1,HEXIM1,PTK2B,PPP2CA,BCL2,DMD,ECD,PER1,LEO1,TNRC6A,KLF5,ZNF263,DNMT3A,ZBTB47,MLL,MAP2K1,SMAD5,NR4A2,AFF4,…	1
GOTERM_BP_5	GO:0019219~regulation of nucleobase, nucleoside, nucleotide and nucleic acid metabolic process	82	MORF4L1,MEF2A,ZNF821,MITF,PDLIM1,ZEB1,RBM9,GLI2,HNRPLL,CBX6,SMARCD2,HSF2,APOE,PAX7,ATP8B1,PQBP1,NR2F2,PSMD9,BCL10,MYO6,SOX13,USP1,MECP2,GTF2H3,TLE1,RB1,HES6,TOX2,MXD4,GNAL,IFNAR2,TAF13,HIF1A,HTR7,PRDM2,GNAS,FRYL,ZNF131,CTNND1,NFKBIA,GON4L,TRIM16,MAPKAPK2,ZBTB17,MEIS1,SOX8,ZNF513,GLRX2,FOXQ1,HEXIM1,PPP2CA,DMD,ECD,PER1,LEO1,RASA1,KLF5,ZNF263,DNMT3A,ZBTB47,CAP2,MLL,MAP2K1,SMAD5,NR4A2,AFF4,IGF1,SMAD2…	1
GOTERM_BP_5	GO:0031326~regulation of cellular biosynthetic process	86	MORF4L1,MEF2A,ZNF821,MITF,PDLIM1,ZEB1,RBM9,GLI2,CBX6,SMARCD2,APOE,HSF2,PAX7,ATP8B1,PQBP1,QKI,NR2F2,DNAJC1,PSMD9,BCL10,MYO6,SOX13,MECP2,GTF2H3,TLE1,RB1,HES6,TOX2,MXD4,GNAL,IFNAR2,TAF13,HIF1A,HTR7,PRDM2,GNAS,FRYL,ZNF131,CTNND1,NFKBIA,GON4L,TRIM16,ZBTB17,MEIS1,SOX8,GLRX2,ZNF513,FOXQ1,HEXIM1,PTK2B,BCL2,DMD,PPP2CA,ECD,PER1,LEO1,INPP5D,TNRC6A,KLF5,ZNF263,DNMT3A,ZBTB47,CAP2,MLL,MAP2K1,SMAD5,NR4A2,AFF4,D…	1
GOTERM_BP_5	GO:0010556~regulation of macromolecule biosynthetic process	82	MORF4L1,MEF2A,ZNF821,MITF,S100A9,PDLIM1,ZEB1,RBM9,GLI2,CBX6,TGFB2,SMARCD2,HSF2,PAX7,ATP8B1,PQBP1,QKI,NR2F2,DNAJC1,PSMD9,BCL10,MYO6,SOX13,MECP2,GTF2H3,TLE1,RB1,HES6,TOX2,MXD4,IFNAR2,TAF13,HIF1A,PRDM2,FRYL,ZNF131,CTNND1,NFKBIA,GON4L,TRIM16,ZBTB17,MEIS1,SOX8,GLRX2,ZNF513,FOXQ1,HEXIM1,PTK2B,BCL2,DMD,PPP2CA,ECD,PER1,LEO1,INPP5D,TNRC6A,KLF5,ZNF263,DNMT3A,ZBTB47,MLL,MAP2K1,SMAD5,NR4A2,AFF4,DDX1,IGF1,SMA…	1
GOTERM_BP_5	GO:0045449~regulation of transcription	72	MORF4L1,MEF2A,ZNF821,MITF,PDLIM1,ZEB1,GLI2,RBM9,CBX6,SMARCD2,HSF2,PAX7,PQBP1,ATP8B1,NR2F2,PSMD9,BCL10,MYO6,SOX13,MECP2,GTF2H3,TLE1,RB1,HES6,TOX2,MXD4,IFNAR2,TAF13,HIF1A,PRDM2,FRYL,ZNF131,CTNND1,NFKBIA,GON4L,TRIM16,ZBTB17,MEIS1,SOX8,ZNF513,GLRX2,FOXQ1,HEXIM1,PPP2CA,DMD,ECD,PER1,LEO1,KLF5,ZNF263,DNMT3A,ZBTB47,MLL,MAP2K1,SMAD5,NR4A2,AFF4,IGF1,SMAD2,FOXP3,PREB,GMCL1,PKNOX1,MEOX2,DMTF1,HIVEP2,RBM14,HD…	1
