# Supplementary material for: Analysis of Stage-Specific Gene Expression Profiles in the Uterine Endometrium during Pregnancy in Pigs
Source: PLoS One. 2015 Nov 18;10(11):e0143436. doi: 10.1371/journal.pone.0143436 (PMC4651506; doi:10.1371/journal.pone.0143436)
Supplement: S5 Table — (XLSX) [file pone.0143436.s005.xlsx]

## Sheet: Yellow
Module	Probe ID	posiK	negaK	scaled positive K	scaled negative K	Gene Symbol	Gene Title	RefSeq ID
Yellow	Ssc.21783.2.S1_a_at	5.14488	9.72426	0.36888	1	MRPL2	Mitochondrial ribosomal protein L2	NM_015950
Yellow	Ssc.9174.2.A1_a_at	3.18996	7.95158	0.228715	0.817706	PTPMT1	Protein tyrosine phosphatase, mitochondrial 1	NM_175732
Yellow	Ssc.17359.1.S1_at	3.99402	7.16767	0.286365	0.737091	MED4	Mediator of RNA polymerase II transcription, subunit 4 homolog (Yeast)	NM_014166
Yellow	Ssc.12549.1.S1_at	2.62621	7.07452	0.188295	0.727512	WWC1	WW, C2 and coiled-coil domain containing 1	NM_015238
Yellow	Ssc.3373.1.A1_at	2.61595	7.05681	0.18756	0.725691	SRGAP2	SLIT-ROBO Rho GTPase activating protein 2	NM_015326.2
Yellow	Ssc.16083.1.S1_at	3.28056	7.04254	0.235211	0.724224	ENSA	Endosulfine alpha	NM_214174
Yellow	Ssc.22588.2.S1_at	4.43123	6.76686	0.317712	0.695874	GABARAPL1	GABA(A) receptor-associated protein like 1	NM_031412
Yellow	Ssc.16707.1.S1_at	4.27272	6.49606	0.306348	0.668026	ENO1	Enolase 1	NM_001428
Yellow	Ssc.6041.2.A1_at	2.74329	6.21996	0.19669	0.639633	ETF1	Eukaryotic translation termination factor 1	NM_004730
Yellow	Ssc.26129.2.S1_at	4.15987	6.16699	0.298256	0.634186	SPRYD4	Spry domain containing 4	NM_207344
Yellow	Ssc.2471.1.A1_at	3.45182	5.58193	0.24749	0.574022	C2orf25	Chromosome 2 open reading frame 25	NM_015702
Yellow	Ssc.7062.1.A1_at	4.35377	5.21854	0.312159	0.536651	ASNSD1	Asparagine synthetase domain containing 1	NM_019048
Yellow	Ssc.22588.1.S1_at	3.51872	4.97898	0.252287	0.512017	GABARAPL1	GABA(A) receptor-associated protein like 1	NM_031412
Yellow	Ssc.2361.1.A1_at	13.256	4.85241	0.950431	0.499	PPP1R3D	Protein phosphatase 1, regulatory subunit 3D	NM_006242
Yellow	Ssc.22719.1.S1_at	3.54894	4.82123	0.254454	0.495794	TIMM8A	Translocase of inner mitochondrial membrane 8 homolog A (Yeast)	NM_004085
Yellow	Ssc.12263.1.A1_at	13.9473	4.67112	1	0.480357	SOX13	SRY (sex determining region Y)-box 13	NM_005686
Yellow	Ssc.6696.1.A1_at	4.26483	4.66859	0.305782	0.480098	TXN	Thioredoxin	NM_214313
Yellow	Ssc.1687.1.S1_at	3.84613	4.63796	0.275761	0.476948	NDUFB10	NADH dehydrogenase (ubiquinone) 1 beta subcomplex, 10, 22kDa	NM_004548
Yellow	Ssc.23896.1.S1_at	11.7616	4.26266	0.84329	0.438354	MPPED2	Metallophosphoesterase domain containing 2	NM_001584
Yellow	Ssc.24451.1.S1_at	10.7655	4.18186	0.77187	0.430044	TRPC1	Transient receptor potential cation channel, subfamily C, member 1	NM_001145751
Yellow	Ssc.8445.1.A1_at	12.0977	4.07509	0.867384	0.419065	TRPC1	Transient receptor potential cation channel, subfamily C, member 1	NM_003304
Yellow	Ssc.18187.1.A1_at	2.94149	4.04143	0.2109	0.415602	CCNE1	Cyclin E1	NM_001238
Yellow	Ssc.26291.1.S1_at	5.38202	3.9334	0.385882	0.404494	FAM65C	Family with sequence similarity 65, member C	NM_080829
Yellow	Ssc.5394.1.S1_at	13.8136	3.91187	0.99041	0.40228	CEP290	Centrosomal protein 290kDa	NM_025114
Yellow	Ssc.25165.1.A1_at	3.37199	3.85074	0.241766	0.395994	ATXN7L3	Ataxin 7-like 3	NM_001098833
Yellow	Ssc.2865.1.S1_at	10.1146	3.62458	0.7252	0.372736	C10orf131	Chromosome 10 open reading frame 131	NM_001130446.2
Yellow	Ssc.21242.3.S1_at	3.25994	3.57251	0.233732	0.367382	CTNNBL1	Catenin, beta like 1	NM_030877
Yellow	Ssc.5488.1.S1_at	12.3021	3.54879	0.882043	0.364942	TCTN3	Tectonic family member 3	NM_015631
Yellow	Ssc.2251.1.A1_at	9.92271	3.45661	0.711443	0.355463	KLHL18	Kelch-like 18 (Drosophila)	NM_025010
Yellow	Ssc.7830.1.A1_at	7.46098	3.42501	0.534941	0.352213	SLC13A1	Solute carrier family 13 (sodium/sulfate symporters), member 1	NM_022444
Yellow	Ssc.15613.1.A1_at	8.76423	3.34105	0.628381	0.343579	MTMR8	Myotubularin related protein 8	NM_017677
Yellow	Ssc.30475.1.A1_at	10.1556	3.24852	0.728142	0.334064	PIGB	Phosphatidylinositol glycan, class B	NM_004855
Yellow	Ssc.5936.1.A1_a_at	9.21495	3.24257	0.660697	0.333452	TSPO	Translocator protein (18kda)	NM_213753
Yellow	Ssc.995.1.A1_at	11.8798	3.1082	0.851761	0.319634	CD163L1	CD163 molecule-like 1	NM_174941
Yellow	Ssc.30210.1.A1_at	8.82313	3.09976	0.632605	0.318765	SPOCK1	Sparc/osteonectin, CWCV and Kazal-like domains proteoglycan (testican) 1	NM_004598
Yellow	Ssc.12428.1.A1_at	11.3786	3.06483	0.815829	0.315174	C19orf18	Chromosome 19 open reading frame 18	NM_152474
Yellow	Ssc.7034.2.S1_at	2.52705	2.94999	0.181186	0.303364	PCYOX1	Prenylcysteine oxidase 1	NM_016297
Yellow	Ssc.4012.1.S1_at	5.78235	2.86829	0.414585	0.294962	MFSD10	Major facilitator superfamily domain containing 10	NM_001120
Yellow	Ssc.5185.1.A1_at	11.3583	2.84631	0.814372	0.292702	RUSC1	RUN and SH3 domain containing 1	NM_001105203
Yellow	Ssc.30106.1.A1_at	10.5311	2.82099	0.755065	0.290098	GLT1D1	Glycosyltransferase 1 domain containing 1	NM_144669
Yellow	Ssc.19335.1.S1_at	8.36398	2.8168	0.599684	0.289667	MYOM1	Myomesin 1 (skelemin) 185kDa	NM_003803
Yellow	Ssc.2696.1.S1_at	4.9327	2.76291	0.353666	0.284126	NISCH	Nischarin	NM_007184
Yellow	Ssc.4915.1.A1_at	8.51346	2.64374	0.610401	0.27187	NTRK3	Neurotrophic tyrosine kinase, receptor, type 3	NM_001007156
Yellow	Ssc.27543.1.S1_at	7.52298	2.60396	0.539386	0.26778	LPIN1	Lipin 1	NM_001130734
Yellow	Ssc.1402.1.A1_at	11.1213	2.58577	0.797383	0.265909	ADCK5	aarF domain containing kinase 5	NM_174922
Yellow	Ssc.17158.1.S1_at	8.95913	2.51018	0.642356	0.258136	SFRS11	Splicing factor, arginine/serine-rich 11	NM_004768
Yellow	Ssc.11480.1.A1_at	4.95116	2.46859	0.35499	0.253859	CYTH1	Cytohesin 1	NM_004762.2
Yellow	Ssc.6408.1.A1_at	8.03189	2.28383	0.575874	0.234859	SMARCD2	Swi/SNF related, matrix associated, actin dependent regulator of chromatin, subfamily D, member 2	NM_001098426
Yellow	Ssc.3811.2.S1_at	7.31013	2.24063	0.524125	0.230416	MRPL52	Mitochondrial ribosomal protein L52	NM_178336
Yellow	Ssc.3132.1.S1_at	7.8756	2.22463	0.564668	0.228771	C9orf7	Chromosome 9 open reading frame 7	NM_017586
Yellow	Ssc.5005.1.S1_at	8.21221	2.1339	0.588803	0.219441	LOC100153202	Similar to chromosome 9 open reading frame 127	XM_001925628
Yellow	Ssc.21739.1.A1_at	9.56638	2.13355	0.685894	0.219405	C12orf61	Chromosome 12 open reading frame 61	NM_175895.3
Yellow	Ssc.25149.1.S1_at	9.36369	2.07112	0.671361	0.212985	MAGI3	Membrane associated guanylate kinase, WW and PDZ domain containing 3	NM_152900
Yellow	Ssc.12455.1.S1_at	8.31471	2.01233	0.596152	0.206939	ADAM9	ADAM metallopeptidase domain 9 (meltrin gamma)	NM_001005845
Yellow	Ssc.14272.1.A1_at	6.85834	1.88975	0.491732	0.194334	FBXW7	F-box and WD-40 domain protein 7 (archipelago homolog, Drosophila)	NM_001013415
Yellow	Ssc.12777.1.A1_at	5.99721	1.85057	0.429991	0.190304	DIP2B	DIP2 disco-interacting protein 2 homolog B (Drosophila)	NM_173602
Yellow	Ssc.13446.1.A1_at	3.47495	1.70242	0.249148	0.175069	NBEA	Neurobeachin	NM_015678
Yellow	Ssc.21735.1.S1_at	7.57401	1.55249	0.543045	0.159652	NPHP1	Nephronophthisis 1 (juvenile)	NM_000272
Yellow	Ssc.2094.1.S1_at	7.38394	1.54998	0.529417	0.159393	CNTN5	Contactin 5	NM_014361
Yellow	Ssc.7964.1.S1_at	5.60339	1.26091	0.401754	0.129667	FOXJ3	Forkhead box j3	NM_014947
Yellow	Ssc.1624.1.S1_at	5.65714	1.10718	0.405608	0.113857	RAD54L	RAD54-like (S. Cerevisiae)	NM_003579

## Sheet: Green
Module	Probe ID	posiK	negaK	scaled positive K	scaled negative K	Gene Symbol	Gene Title	RefSeq ID
Green	Ssc.20730.1.S1_at	4.3775	7.30087	0.312165	1	NOLA2	NHP2 ribonucleoprotein homolog (Yeast)	NM_017838.3
Green	Ssc.2505.2.S1_at	4.61945	7.19943	0.329419	0.986106	AKAP11	A kinase (PRKA) anchor protein 11	NM_016248
Green	Ssc.15249.1.S1_at	3.45398	6.38413	0.246307	0.874435	BBS4	Bardet-Biedl syndrome 4	NM_033028
Green	Ssc.24028.1.A1_at	3.78101	5.99932	0.269628	0.821727	SLC2A4RG	SLC2A4 regulator	NM_020062
Green	Ssc.5706.1.S1_at	2.51945	5.96075	0.179665	0.816444	ZER1	Zer-1 homolog (C. elegans)	NM_006336
Green	Ssc.19009.1.S1_at	3.81004	5.91025	0.271698	0.809527	IGF1R	Insulin-like growth factor 1 receptor	NM_000875
Green	Ssc.2163.2.A1_at	4.0525	5.62284	0.288989	0.770161	CIRBP	Cold inducible RNA binding protein	NM_001280
Green	Ssc.8733.1.A1_at	4.95992	5.52614	0.353698	0.756916	CYTIP	Cytohesin 1 interacting protein	NM_004288.4
Green	Ssc.3751.1.A1_at	4.02007	5.3233	0.286676	0.729133	KIAA0174	KIAA0174	NM_014761
Green	Ssc.13654.1.A1_at	4.11386	5.07201	0.293364	0.694714	EXOSC1	Exosome component 1	NM_016046
Green	Ssc.20751.1.S1_at	3.58152	5.00144	0.255402	0.685048	WDR47	WD repeat domain 47	NM_014969
Green	Ssc.5746.1.S1_at	9.30019	4.61009	0.663207	0.631444	IMPAD1	Inositol monophosphatase domain containing 1	NM_017813
Green	Ssc.24114.1.A1_at	3.74784	4.5219	0.267263	0.619365	COL4A5	Collagen, type IV, alpha 5 (Alport syndrome)	NM_000495
Green	Ssc.2353.1.S1_at	2.7239	4.01822	0.194245	0.550376	Null	372162 MARC 2PIG Sus scrofa cDNA 5	BI343867
Green	Ssc.11668.1.A1_at	12.6232	3.78296	0.900175	0.518152	KPNA2	Karyopherin alpha 2 (rag cohort 1, importin alpha 1)	NM_002266
Green	Ssc.5401.1.S1_at	14.023	3.71764	1	0.509205	GINS1	GINS complex subunit 1 (Psf1 homolog)	NM_021067
Green	Ssc.24358.1.S1_at	8.70439	3.65394	0.620721	0.50048	TK1	Thymidine kinase 1, soluble	NM_003258
Green	Ssc.18198.1.S1_at	12.5402	3.4481	0.894259	0.472286	CDCA3	Cell division cycle associated 3	NM_031299
Green	Ssc.14373.1.A1_at	3.36313	3.39616	0.239829	0.465173	SCD5	Stearoyl-CoA desaturase 5	NM_001037582
Green	Ssc.9387.1.A1_at	11.1025	3.36591	0.791736	0.461028	PCNA	Proliferating cell nuclear antigen	DQ473295.1
Green	Ssc.17540.1.S1_at	5.0447	3.35592	0.359744	0.459661	CCDC114	Coiled-coil domain containing 114	NM_144577
Green	Ssc.20939.1.S1_at	2.87872	3.33461	0.205285	0.456742	PPDPF	Pancreatic progenitor cell differentiation and proliferation factor homolog (Zebrafish)	NM_024299
Green	Ssc.873.1.S1_at	13.2629	3.17742	0.945791	0.435211	CDC2	Cell division cycle 2, G1 to S and G2 to M	NM_001159304
Green	Ssc.29094.1.A1_at	9.03708	3.16551	0.644445	0.433581	ECT2	Epithelial cell transforming sequence 2 oncogene	NM_018098
Green	Ssc.13876.1.S1_at	9.92893	3.03505	0.708044	0.415711	NEK2	NIMA (never in mitosis gene a)-related kinase 2	NM_002497
Green	Ssc.22512.1.S1_at	4.67142	3.01364	0.333125	0.412779	NUCB2	Nucleobindin 2	NM_005013
Green	Ssc.21659.1.S1_at	6.87469	3.0031	0.490242	0.411335	ZNF593	Zinc finger protein 593	NM_015871
Green	AFFX.Ssc.gapdh.5_at	9.38878	2.83233	0.669526	0.387944	GAPDH	Glyceraldehyde-3-phosphate dehydrogenase	AF017079.1
Green	Ssc.14243.1.S1_at	12.45	2.81982	0.887821	0.386231	CCNB1	Cyclin B	NM_001170768.1
Green	Ssc.5595.1.S1_a_at	9.61954	2.71071	0.685981	0.371287	TCF19	Transcription factor 19	XM_001928664
Green	Ssc.24424.1.A1_at	6.10743	2.68291	0.435528	0.367478	SUV39H2	Suppressor of variegation 3-9 homolog 2 (Drosophila)	NM_001039747
Green	Ssc.7218.1.A1_at	12.144	2.67419	0.866007	0.366284	KIAA0101	KIAA0101	NM_001029989
Green	Ssc.27302.1.S1_at	7.49772	2.6419	0.534672	0.361861	PPIC	Peptidylprolyl isomerase C (cyclophilin C)	NM_000943
Green	Ssc.7367.1.S1_at	10.0071	2.61577	0.713617	0.358282	NDC80	NDC80 homolog, kinetochore complex component (S. cerevisiae)	NM_006101
Green	Ssc.23936.2.S1_a_at	5.42006	2.6153	0.386511	0.358217	ATP5I	ATP synthase, H+ transporting, mitochondrial F0 complex, subunit E	NM_007100
Green	Ssc.17001.1.S1_at	8.77663	2.49688	0.625872	0.341998	CDC20	Cell division cycle 20 homolog (S. Cerevisiae)	NM_001123094
Green	Ssc.14506.1.S1_at	10.8923	2.48272	0.776746	0.340058	TOPOII	Topoisomersae II	NM_213884
Green	Ssc.27540.2.S1_at	9.96723	2.44879	0.710775	0.335411	UBE2C	Ubiquitin-conjugating enzyme E2C	NM_007019
Green	Ssc.15824.1.S1_at	11.0677	2.23452	0.78925	0.306063	KPNA2	Karyopherin alpha 2 (RAG cohort 1, importin alpha 1)	NM_001163404
Green	AFFX.Ssc.gapdh.M_at	7.34525	2.12236	0.523799	0.290699	GAPDH	Glyceraldehyde-3-phosphate dehydrogenase	AF017079.1
Green	AFFX.Ss_Gapdh_5_at	7.83478	2.11282	0.558708	0.289393	GAPDH	Glyceraldehyde-3-phosphate dehydrogenase	AF017079.1
Green	Ssc.5129.1.S1_at	8.60735	1.95015	0.6138	0.267112	MAD2L1	MAD2 mitotic arrest deficient-like 1 (Yeast)	NM_002358
Green	AFFX.Ssc.gapdh.5_s_at	7.51221	1.80094	0.535705	0.246675	GAPDH	Glyceraldehyde-3-phosphate dehydrogenase	AF017079.1

## Sheet: Brown
Module	Probe ID	posiK	negaK	scaled positive K	scaled negative K	Gene Symbol	Gene Title	RefSeq ID
Brown	Ssc.800.1.S1_at	18.7047	43.5782	0.334551	1	ATP1A1	ATPase, Na+/K+ transporting, alpha 1 polypeptide	NM_214249
Brown	Ssc.8882.1.A1_at	12.7243	36.971	0.227587	0.848383	KIAA1324	KIAA1324	NM_020775
Brown	Ssc.8203.1.S1_at	16.4887	36.3081	0.294917	0.833172	EPHX1	Epoxide hydrolase	NM_214355
Brown	Ssc.2298.1.S1_at	15.9011	35.9097	0.284407	0.824028	ELMO2	Engulfment and cell motility 2	XM_001926634
Brown	Ssc.20945.1.S1_at	12.8643	32.2846	0.23009	0.740844	BAZ2A	Bromodomain adjacent to zinc finger domain, 2A	XM_001927752
Brown	Ssc.27393.1.S1_at	10.6274	32.1804	0.190081	0.738452	FMR1	Fragile X mental retardation 1	XM_001925732
Brown	Ssc.5254.1.A1_at	11.5589	32.086	0.206743	0.736285	ZFYVE1	Zinc finger, FYVE domain containing 1	NM_021260
Brown	Ssc.7146.1.A1_at	13.3162	31.0308	0.238172	0.712072	ABCA1	ATP-binding cassette, sub-family A (ABC1), member 1	XM_001924760
Brown	Ssc.2463.2.A1_at	14.2479	30.7104	0.254838	0.704718	FOXJ2	Forkhead box J2	NM_018416
Brown	Ssc.2537.1.A1_at	13.9153	30.6823	0.248888	0.704074	BRD4	Bromodomain containing 4	NM_014299
Brown	Ssc.17613.1.S1_at	12.5539	29.9893	0.224539	0.688171	B3GAT3	Beta-1,3-glucuronyltransferase 3 (glucuronosyltransferase I)	AJ567374.1
Brown	Ssc.6225.1.S1_at	9.99939	29.9607	0.178849	0.687515	UBQLN1	Ubiquilin 1	NM_013438
Brown	Ssc.6915.1.A1_at	13.0163	29.8844	0.232809	0.685764	UBR2	Ubiquitin protein ligase E3 component n-recognin 2	NM_015255.1
Brown	Ssc.24958.1.A1_at	14.908	29.7359	0.266645	0.682356	CAV1	Caveolin 1, caveolae protein, 22kda	NM_001753
Brown	Ssc.8729.1.A1_at	15.2368	29.2643	0.272525	0.671536	COL24A1	Collagen, type XXIV, alpha 1	NM_152890
Brown	Ssc.2451.1.A1_at	13.5871	28.484	0.243019	0.653629	PAN3	PABP1-dependent poly A-specific ribonuclease subunit PAN3	XM_001927223
Brown	Ssc.12470.1.A1_at	15.2922	28.4641	0.273517	0.653172	HMGB1	High-mobility group box 1	NM_002128.4
Brown	Ssc.21820.1.A1_at	13.4865	28.1119	0.24122	0.64509	NFYC	Nuclear transcription factor y, gamma	NM_014223
Brown	Ssc.17946.1.A1_at	13.7893	27.8785	0.246635	0.639735	SPAG9	Sperm associated antigen 9	NM_003971
Brown	Ssc.18449.1.S1_at	11.7599	27.716	0.210337	0.636005	UNC84B	Unc-84 homolog B (C. Elegans)	NM_015374
Brown	Ssc.20184.1.S1_at	13.5507	26.0564	0.242368	0.597924	ARHGEF12	Rho guanine nucleotide exchange factor (GEF) 12	NM_015313
Brown	Ssc.14247.1.S1_at	11.4001	26.0186	0.203902	0.597054	FRYL	Hypothetical protein loc285527	NM_015030
Brown	Ssc.1882.1.S1_at	11.4754	25.9586	0.205249	0.595679	FGFR2	Fibroblast growth factor receptor 2	NM_000141
Brown	Ssc.4213.1.S1_at	13.0717	24.1779	0.2338	0.554817	COQ4	Coenzyme Q4 homolog (Yeast)	XM_001925521
Brown	Ssc.29749.1.A1_at	11.401	23.9835	0.203918	0.550354	AKAP7	A kinase (PRKA) anchor protein 7	NM_004842
Brown	Ssc.6920.1.S1_at	10.4435	23.726	0.186793	0.544446	UNC45A	Unc-45 homolog A (C. Elegans)	XM_001929373
Brown	Ssc.12187.1.S1_at	13.89	23.6634	0.248437	0.543009	TNRC6A	Trinucleotide repeat containing 6A	NM_014494
Brown	Ssc.8718.1.A1_at	14.6806	23.6208	0.262577	0.542033	ELP4	Elongation protein 4 homolog (S. Cerevisiae)	NM_019040
Brown	Ssc.12984.1.A1_s_at	13.6272	22.8636	0.243736	0.524656	VPS36	Vacuolar protein sorting 36 (Yeast)	NM_016075
Brown	Ssc.19811.1.S1_at	10.7919	22.4587	0.193023	0.515366	MGRN1	Mahogunin, ring finger 1	NM_015246
Brown	Ssc.27959.1.S1_s_at	9.78619	22.2057	0.175036	0.50956	C1orf35	Chromosome 1 open reading frame 35	NM_024319
Brown	Ssc.12451.1.A1_at	7.59024	21.7572	0.135759	0.499269	ETV6	Ets variant gene 6 (tel oncogene)	NM_001987
Brown	Ssc.10936.1.S1_at	8.27664	21.4178	0.148036	0.491479	KIAA0232	KIAA0232	NM_001100590
Brown	Ssc.3271.1.A1_at	10.2265	20.7168	0.182912	0.475394	ABCA1	ATP-binding cassette, sub-family A (ABC1), member 1	NM_005502
Brown	Ssc.23503.1.S1_at	55.9097	20.4285	1	0.468777	MYD88	Myeloid differentiation primary response gene (88)	NM_001099923
Brown	Ssc.16521.1.S1_at	12.0592	20.2929	0.21569	0.465667	FLNB	Filamin B, beta (actin binding protein 278)	NM_001457
Brown	Ssc.18281.1.S1_at	45.0297	19.7768	0.805401	0.453824	MRPS34	Mitochondrial ribosomal protein S34	NM_023936
Brown	Ssc.7483.1.A1_at	9.71028	19.2757	0.173678	0.442325	C1orf77	Chromosome 1 open reading frame 77	XM_001929572
Brown	Ssc.22534.1.S1_at	6.5773	18.9245	0.117641	0.434265	FRAS1	KIAA1500 protein	NM_025074
Brown	Ssc.26169.1.S1_at	9.82552	18.7661	0.175739	0.43063	NOTCH1	Notch homolog 1, translocation-associated (Drosophila)	NM_017617
Brown	Ssc.5789.2.S1_at	54.0634	18.4962	0.966977	0.424436	SEC22L1	SEC22 vesicle trafficking protein homolog B (S. cerevisiae) (gene/pseudogene)	XM_001928686
Brown	Ssc.2762.1.S1_at	46.4912	18.3072	0.83154	0.4201	SSR4	Signal sequence receptor, delta (translocon-associated protein delta)	NM_006280
Brown	Ssc.7516.1.A1_at	9.01036	17.7814	0.161159	0.408035	FGFR2	Fibroblast growth factor receptor 2	NM_000141
Brown	Ssc.11046.2.S1_at	54.4324	17.6029	0.973576	0.403937	SEC22L1	SEC22 vesicle trafficking protein homolog B (S. cerevisiae) (gene/pseudogene)	XM_001928686
Brown	Ssc.26354.1.S1_at	7.51755	17.595	0.134459	0.403758	RIMKLB	Ribosomal modification protein rimK-like family member B	NM_020734.2
Brown	Ssc.1537.1.S1_at	42.3563	17.4921	0.757584	0.401395	YKT6	YKT6 v-SNARE homolog (S. cerevisiae)	NM_006555
Brown	Ssc.5675.1.S1_at	8.46854	17.0218	0.151468	0.390604	SEPT2	Septin 2	NM_001008491.1
Brown	Ssc.22119.1.S1_at	42.7229	16.8745	0.764141	0.387224	MAPK9	Mitogen-activated protein kinase 9	AJ583708.1
Brown	Ssc.11552.1.A1_at	11.5254	16.7997	0.206143	0.385507	TTF1	Transcription termination factor, RNA polymerase I	NM_007344
Brown	Ssc.7279.1.A1_at	8.56409	16.6499	0.153177	0.38207	BRD8	Bromodomain containing 8	NM_006696
Brown	Ssc.64.1.S1_at	7.4647	16.5927	0.133514	0.380757	ABCG2	ATP-binding cassette, sub-family G (WHITE), member 2	NM_214010
Brown	Ssc.8714.1.S1_at	50.1809	16.5544	0.897535	0.379877	FKBP11	FK506 binding protein 11, 19 kDa	NM_016594
Brown	Ssc.13481.1.A1_at	9.12767	16.4483	0.163257	0.377444	SGSM1	RUN and TBC1 domain containing 2	NM_001039948
Brown	Ssc.3941.2.S1_at	34.3736	16.1719	0.614805	0.371102	MAPK9	Mitogen-activated protein kinase 9	NM_002752
Brown	Ssc.21701.1.S1_at	34.1122	16.1565	0.610129	0.370747	FEN1	Flap structure-specific endonuclease 1	NM_004111
Brown	Ssc.27928.1.S1_at	8.33027	16.0221	0.148995	0.367663	OGFR	Opioid growth factor receptor	NM_007346
Brown	Ssc.12693.1.S1_at	8.26767	15.9979	0.147875	0.367109	PTPLB	Protein tyrosine phosphatase-like (proline instead of catalytic arginine), member B	NM_198402.3
Brown	Ssc.1662.1.S1_at	42.0477	15.9337	0.752064	0.365635	PRDX4	Peroxiredoxin 4	XM_001927369
Brown	Ssc.28930.1.S1_at	10.502	15.7965	0.187839	0.362485	PSTPIP2	Proline-serine-threonine phosphatase interacting protein 2	NM_024430
Brown	Ssc.21403.1.S1_at	40.2906	15.7459	0.720637	0.361325	ALG5	Asparagine-linked glycosylation 5 homolog (Yeast, dolichyl-phosphate beta-glucosyltransferase)	XM_001926914
Brown	Ssc.14184.1.A1_at	40.034	15.7141	0.716047	0.360596	NUDCD1	NudC domain containing 1	XM_001925125
Brown	Ssc.21649.1.S1_at	34.4294	15.65	0.615804	0.359124	TMEM167A	Transmembrane protein 167A	NM_174909
Brown	Ssc.22248.1.A1_at	9.5039	15.5513	0.169987	0.356861	GNAS	Gnas complex locus	NM_000516
Brown	Ssc.30730.1.S1_at	48.5647	15.3121	0.868627	0.351371	UBA5	Ubiquitin-activating enzyme E1-domain containing 1	XM_001924854
Brown	Ssc.17048.1.A1_at	5.66606	15.2151	0.101343	0.349144	TMEM85	Transmembrane protein 85	XM_001926229
Brown	Ssc.13262.1.S1_at	39.1216	15.1791	0.699728	0.34832	EIF4EBP1	Eukaryotic translation initiation factor 4E binding protein 1	AF337389.1
Brown	Ssc.6941.1.A1_at	6.22822	15.1327	0.111398	0.347254	HPSE2	Heparanase 2	NM_021828
Brown	Ssc.12191.2.A1_at	6.26639	14.9005	0.11208	0.341925	GHITM	Growth hormone inducible transmembrane protein	NM_014394.2
Brown	Ssc.7067.1.A1_at	48.2502	14.8216	0.863002	0.340115	TSPAN6	Tetraspanin 6	XM_001924446
Brown	Ssc.25237.1.S1_at	37.2365	14.7573	0.666011	0.338639	DNAJC21	DnaJ homology subfamily a member 5	NM_001012339
Brown	Ssc.10341.1.S1_at	50.088	14.7248	0.895874	0.337894	HELZ	Helicase with zinc finger	NM_014877
Brown	Ssc.4603.1.A1_at	45.9323	14.708	0.821544	0.337507	YIPF5	Yip1 domain family, member 5	NM_001077225
Brown	Ssc.21595.1.S1_at	9.09601	14.6493	0.162691	0.33616	GNAS	GNAS complex locus	NM_000516
Brown	Ssc.1600.1.A1_a_at	6.87929	14.4608	0.123043	0.331836	RIMKLB	Ribosomal modification protein rimK-like family member B	NM_020734.2
Brown	Ssc.22256.1.S1_at	29.7958	14.2217	0.532928	0.326349	ENTPD4	Ectonucleoside triphosphate diphosphohydrolase 4	XM_001926801
Brown	Ssc.25021.1.S1_at	35.5738	14.2058	0.636272	0.325985	UBA5	Ubiquitin-activating enzyme E1-domain containing 1	NM_024818
Brown	Ssc.16324.1.S1_at	37.545	13.9481	0.671529	0.320071	SDC4	Syndecan 4	NM_214284
Brown	Ssc.21033.1.S1_at	36.1457	13.942	0.646501	0.31993	CDIPT	CDP-diacylglycerol--inositol 3-phosphatidyltransferase (phosphatidylinositol synthase)	NM_006319
Brown	Ssc.31101.1.S1_at	5.35756	13.8382	0.0958252	0.317548	UPF2	UPF2 regulator of nonsense transcripts homolog (Yeast)	NM_015542
Brown	Ssc.11046.1.S1_at	44.9622	13.7352	0.804194	0.315184	SEC22L1	SEC22 vesicle trafficking protein homolog B (S. cerevisiae) (gene/pseudogene)	XM_001928686
Brown	Ssc.5016.1.A1_at	9.918	13.7124	0.177393	0.314661	FHIT	Fragile histidine triad gene	NM_002012
Brown	Ssc.29033.3.A1_at	8.46194	13.6362	0.15135	0.312913	NUP188	Nucleoporin 188kDa	NM_015354
Brown	Ssc.20538.1.A1_at	31.6143	13.6074	0.565454	0.312252	C6orf125	Chromosome 6 open reading frame 125	XM_001928263
Brown	Ssc.21701.2.S1_at	35.0703	13.6005	0.627268	0.312094	FEN1	Flap structure-specific endonuclease 1	NM_004111
Brown	Ssc.27285.1.A1_at	8.10388	13.5309	0.144946	0.310497	HS3ST4	Heparan sulfate (glucosamine) 3-O-sulfotransferase 4	NM_006040
Brown	Ssc.13219.1.S1_at	40.2782	13.426	0.720416	0.308091	C1GALT1C1	C1GALT1-specific chaperone 1	NM_001011551
Brown	Ssc.13837.1.S1_at	38.9143	13.4229	0.69602	0.308019	ATOX1	ATX1 antioxidant protein 1 homolog (Yeast)	NM_004045
Brown	Ssc.10810.1.A1_at	38.772	13.1493	0.693476	0.30174	STT3A	STT3, subunit of the oligosaccharyltransferase complex, homolog A (S. Cerevisiae)	NM_152713
Brown	Ssc.21033.2.S1_at	39.26	13.1486	0.702204	0.301723	CDIPT	CDP-diacylglycerol--inositol 3-phosphatidyltransferase (phosphatidylinositol synthase)	NM_006319
Brown	Ssc.26076.1.S1_at	8.08139	13.14	0.144544	0.301526	TBL1X	Transducin (beta)-like 1X-linked	NM_005647
Brown	Ssc.1795.3.A1_at	7.15401	13.1279	0.127957	0.301249	FAM113A	Family with sequence similarity 113, member A	NM_022760
Brown	Ssc.8148.2.S1_a_at	6.40382	13.097	0.114539	0.300541	KCNMA1	Potassium large conductance calcium-activated channel, subfamily M, alpha member 1	NM_001014797
Brown	Ssc.9761.1.S1_at	38.5823	13.086	0.690083	0.300287	TMED10P	Transmembrane EMP24-like trafficking protein 10 (Yeast) pseudogene	XM_001926711
Brown	Ssc.30704.1.S1_at	8.89654	13.0698	0.159123	0.299915	TSHZ1	Teashirt zinc finger homeobox 1	XM_001926750
Brown	Ssc.4147.1.S1_at	30.0554	13.0111	0.53757	0.298569	CCNYL2	Cyclin Y-like 2	XM_374787.6
Brown	Ssc.21644.1.S1_at	44.5408	12.9638	0.796657	0.297482	STT3A	STT3, subunit of the oligosaccharyltransferase complex, homolog A (S. Cerevisiae)	NM_152713
Brown	Ssc.30749.1.S1_at	39.8168	12.9254	0.712162	0.296603	SSR1	Signal sequence receptor, alpha (translocon-associated protein alpha)	XR_045626
Brown	Ssc.16459.1.S1_at	41.3719	12.9134	0.739978	0.296326	SAR1A	Sar1 gene homolog A (S. Cerevisiae)	NM_001031786
Brown	Ssc.1271.2.A1_at	35.9736	12.8465	0.643423	0.294792	PNAS-4	PNAS-4 protein	NM_001097419
Brown	Ssc.11467.1.A1_at	8.16464	12.8275	0.146033	0.294356	C16orf73	Hypothetical protein mgc35212	NM_152764
Brown	Ssc.7485.1.A1_at	27.8672	12.6466	0.498433	0.290205	GALK2	Galactokinase 2	XM_001925554
Brown	Ssc.1271.3.S1_at	36.5107	12.5783	0.65303	0.288638	PNAS-4	PNAS-4 protein	NM_001097419
Brown	Ssc.18197.1.A1_at	35.8453	12.5208	0.641129	0.287319	TUSC2	Tumor suppressor candidate 2	NM_007275
Brown	Ssc.14851.1.S1_at	6.11517	12.4717	0.109376	0.286191	APPL2	Adaptor protein, phosphotyrosine interaction, PH domain and leucine zipper containing 2	NM_018171
Brown	Ssc.30995.1.A1_at	33.9347	12.362	0.606955	0.283675	UPF3A	UPF3 regulator of nonsense transcripts homolog a (Yeast)	NM_023011.2
Brown	Ssc.21447.1.S1_at	42.3627	12.2941	0.757699	0.282115	EPRS	Glutamyl-prolyl-tRNA synthetase	NM_004446
Brown	Ssc.31171.1.S1_at	10.4255	12.1692	0.186471	0.279249	CXorf36	Chromosome x open reading frame 36	NM_024689
Brown	Ssc.7000.1.S1_at	8.05277	12.1141	0.144032	0.277985	NUMA1	Nuclear mitotic apparatus protein 1	NM_006185
Brown	Ssc.1446.2.S1_at	38.7537	12.1059	0.693148	0.277798	MAPKAP1	Mitogen-activated protein kinase associated protein 1	NM_001006617
Brown	Ssc.28577.1.S1_at	37.6283	12.0109	0.67302	0.275618	FKTN	Fukuyama type congenital muscular dystrophy (fukutin)	NM_001079802
Brown	Ssc.13668.1.A1_a_at	21.9234	11.9317	0.392122	0.273799	UCHL3	Ubiquitin carboxyl-terminal esterase L3 (ubiquitin thiolesterase)	NM_001077227
Brown	Ssc.1917.1.S1_at	8.62332	11.8102	0.154237	0.271011	GTPBP1	GTP binding protein 1	NM_004286
Brown	Ssc.30863.1.S1_at	30.0089	11.7639	0.536738	0.269948	CCDC109B	Coiled-coil domain containing 109B	NM_017918
Brown	Ssc.21548.1.S1_at	37.3965	11.7073	0.668873	0.268651	KDELR3	KDEL (Lys-Asp-Glu-Leu) endoplasmic reticulum protein retention receptor 3	NM_006855
Brown	Ssc.12395.1.A1_at	5.81075	11.5058	0.103931	0.264027	PRO2832	Hypothetical protein PRO2832	AF119902.1
Brown	Ssc.18507.1.S1_at	7.38146	11.4597	0.132025	0.262969	RAC3	Ras-related C3 botulinum toxin substrate 3 (Rho family, small GTP binding protein RAC3)	NM_005052
Brown	Ssc.18012.2.S1_at	24.5143	11.447	0.438463	0.262677	ZNF281	Zinc finger protein 281	NM_012482
Brown	Ssc.3875.1.S1_a_at	33.2546	11.1435	0.594792	0.255712	SNRPN	Small nuclear ribonucleoprotein polypeptide N	NM_003097
Brown	Ssc.30987.1.S1_at	3.89876	11.1112	0.0697332	0.254972	NHLRC2	NHL repeat containing 2	NM_198514
Brown	Ssc.2677.1.S1_at	40.3382	11.0897	0.721488	0.254478	SSR3	Signal sequence receptor, gamma (translocon-associated protein gamma)	NM_007107
Brown	Ssc.1360.1.S1_at	23.0828	11.0513	0.412858	0.253597	MRPL42	Mitochondrial ribosomal protein L42	NM_014050
Brown	Ssc.1957.1.A1_at	24.8551	10.895	0.444558	0.25001	MYO5A	Myosin VA	XM_001926768
Brown	Ssc.21153.1.S1_at	32.0993	10.8614	0.574127	0.249239	ICMT	Isoprenylcysteine carboxyl methyltransferase	NM_012405
Brown	Ssc.12462.1.A1_at	6.26266	10.8611	0.112014	0.249232	HTR2C	5-hydroxytryptamine (serotonin) receptor 2C	NM_000868
Brown	Ssc.28409.1.S1_at	39.8352	10.8458	0.712491	0.248882	FXC1	Fracture callus 1 homolog (Rat)	NM_012192
Brown	Ssc.9108.1.S1_at	28.3287	10.6582	0.506687	0.244576	WFDC1	Wap four-disulfide core domain 1	NM_021197
Brown	Ssc.26655.1.S1_at	5.94076	10.6201	0.106256	0.243702	SP2	SP2 transcription factor	NM_003110
Brown	Ssc.997.3.A1_at	34.2037	10.6078	0.611766	0.24342	KDELR2	KDEL (Lys-Asp-Glu-Leu) endoplasmic reticulum protein retention receptor 2	NM_001100603
Brown	Ssc.13581.1.S1_at	28.6903	10.6	0.513154	0.243241	TMEM183A	Transmembrane protein 183A	NM_001079809
Brown	Ssc.4092.1.S1_at	31.6969	10.5263	0.566931	0.241549	C19orf10	Chromosome 19 open reading frame 10	NM_019107
Brown	Ssc.5067.1.S1_at	7.77749	10.4904	0.139108	0.240726	LAMB2	Laminin, beta 2 (laminin S)	NM_002292
Brown	Ssc.8366.1.S1_at	40.281	10.4601	0.720466	0.240031	ARL1	ADP-ribosylation factor-like 1	NM_001031784
Brown	Ssc.18440.1.S1_at	18.2829	10.4226	0.327008	0.239171	MTP18	Mitochondrial protein 18 kD	XM_001929262
Brown	Ssc.9582.1.S1_at	33.5218	10.4157	0.59957	0.239012	C6orf129	Chromosome 6 open reading frame 129	XM_001924409
Brown	Ssc.12051.1.S1_at	35.4215	10.3955	0.633548	0.238549	MESDC2	Mesoderm development candidate 2	XM_001928863
Brown	Ssc.28834.1.A1_at	4.56473	10.3661	0.0816447	0.237874	KIAA1328	KIAA1328	NM_020776
Brown	Ssc.16759.1.S1_at	35.7706	10.2117	0.639793	0.234331	LMAN1	Lectin, mannose-binding, 1	XR_045648
Brown	Ssc.13659.1.A1_at	5.11861	10.1436	0.0915514	0.232767	FZD6	Frizzled homolog 6 (Drosophila)	NM_003506
Brown	Ssc.3768.1.S1_at	25.984	10.0179	0.464749	0.229884	C11orf48	Chromosome 11 open reading frame 48	NM_024099
Brown	Ssc.2123.1.S1_at	21.9101	9.955	0.391884	0.22844	GOSR1	Golgi SNAP receptor complex member 1	NM_001007024
Brown	Ssc.6534.2.S1_at	38.1242	9.91438	0.68189	0.227508	YIF1A	Yip1 interacting factor homolog A (S. Cerevisiae)	NM_020470
Brown	Ssc.11024.1.S1_at	31.6089	9.84864	0.565355	0.225999	RAB1A	RAB1A, member RAS oncogene family	NM_001031787
Brown	Ssc.15576.1.S1_at	39.8556	9.81174	0.712857	0.225152	CEBPG	CCAAT/enhancer binding protein (C/EBP), gamma	NM_001806
Brown	Ssc.11153.1.S1_at	31.1185	9.80436	0.556585	0.224983	RPN2	Ribophorin II	NM_213941
Brown	Ssc.13746.2.S1_at	22.9324	9.80036	0.410169	0.224891	SFXN1	Sideroflexin 1	NM_001098602
Brown	Ssc.30690.1.A1_at	30.412	9.78806	0.543949	0.224609	PPRC1	Peroxisome proliferative activated receptor, gamma, coactivator-related 1	NM_015062
Brown	Ssc.30675.1.A1_at	7.33018	9.75253	0.131108	0.223794	SPAG16	Sperm associated antigen 16	NM_001025436
Brown	Ssc.6560.2.S1_at	28.774	9.71802	0.51465	0.223002	ARFGAP3	ADP-ribosylation factor GTPase activating protein 3	NM_014570
Brown	Ssc.14022.1.S1_at	38.1965	9.68569	0.683182	0.22226	BET1	BET1 homolog (S. Cerevisiae)	NM_005868
Brown	Ssc.9108.2.S1_at	29.8126	9.67521	0.533228	0.222019	WFDC1	Wap four-disulfide core domain 1	NM_021197
Brown	Ssc.30729.3.A1_at	23.0875	9.61862	0.412943	0.220721	ZNF281	Zinc finger protein 281	NM_012482
Brown	Ssc.7184.1.A1_at	38.0337	9.53997	0.680271	0.218916	C1orf27	Chromosome 1 open reading frame 27	NM_017847
Brown	Ssc.5550.1.S1_at	34.5085	9.52303	0.617219	0.218527	OST48	Oligosaccharyltransferase OST48	NM_214188
Brown	Ssc.5789.1.A1_at	40.5266	9.46323	0.724858	0.217155	SEC22L1	SEC22 vesicle trafficking protein homolog B (S. cerevisiae) (gene/pseudogene)	XM_001928686
Brown	Ssc.22694.1.S1_at	21.8562	9.43768	0.39092	0.216569	NDUFB6	NADH dehydrogenase (ubiquinone) 1 beta subcomplex, 6, 17kDa	NM_001044554
Brown	Ssc.17245.1.S1_at	19.5295	9.40477	0.349305	0.215814	IL13RA1	Interleukin 13 receptor, alpha 1	NM_214341
Brown	Ssc.27541.1.S1_at	25.9311	9.29644	0.463803	0.213328	MOCS2	Molybdenum cofactor synthesis 2	NM_004531
Brown	Ssc.11440.1.A1_at	4.41752	9.28235	0.0790117	0.213004	RCOR3	Rest corepressor 3	NM_018254
Brown	Ssc.18231.1.S1_at	5.99905	9.26587	0.107299	0.212626	RNF144A	Ring finger protein 144	NM_014746
Brown	Ssc.4120.1.A1_at	40.983	9.1198	0.733021	0.209274	TMED10P	Transmembrane EMP24-like trafficking protein 10 (Yeast) pseudogene	XM_001926711
Brown	Ssc.2699.2.S1_at	16.7274	9.11483	0.299186	0.20916	ALG3	Asparagine-linked glycosylation 3 homolog (yeast, alpha-1,3-mannosyltransferase)	NM_020734.2
Brown	Ssc.13387.1.S1_at	22.0484	9.04601	0.394357	0.207581	CYP19A3	Cytochrome P450 19A3	NM_214431
Brown	Ssc.4554.1.S1_at	35.532	9.01799	0.635525	0.206938	TMED2	Transmembrane EMP24 domain trafficking protein 2	XM_001927712
Brown	Ssc.29056.1.S1_at	23.456	8.98715	0.419533	0.20623	WDR43	WD repeat domain 43	NM_015131
Brown	Ssc.24331.1.S1_at	29.403	8.95374	0.525901	0.205464	RNFT1	Ring finger protein, transmembrane 1	NM_016125
Brown	Ssc.21644.1.S1_a_at	27.8294	8.91507	0.497756	0.204576	STT3A	STT3, subunit of the oligosaccharyltransferase complex, homolog A (S. Cerevisiae)	NM_152713
Brown	Ssc.12209.1.A1_at	28.0818	8.90432	0.502271	0.20433	PDK1	Pyruvate dehydrogenase kinase, isozyme 1	NM_002610
Brown	Ssc.17842.1.S1_at	23.6943	8.8619	0.423796	0.203356	STX8	Syntaxin 8	NM_004853
Brown	Ssc.15749.1.S1_at	18.745	8.85669	0.335273	0.203237	CCND2	Cyclin D2	NM_214088
Brown	Ssc.23901.1.S1_at	25.8433	8.77287	0.462233	0.201313	SLC35A2	Solute carrier family 35 (UDP-galactose transporter), member A2	NM_001032289
Brown	Ssc.28272.1.A1_at	24.3914	8.77048	0.436264	0.201258	NANP	N-acetylneuraminic acid phosphatase	NM_152667
Brown	Ssc.7298.1.A1_at	19.7455	8.71798	0.353167	0.200054	AMD1	Adenosylmethionine decarboxylase 1	NM_001033059
Brown	Ssc.5319.2.S1_at	21.5436	8.68342	0.385328	0.199261	C22orf28	Similar to C. Elegens hypothetical 55.2 kd protein f16a11.2	NM_001122986
Brown	Ssc.23522.1.S1_at	32.9213	8.55361	0.58883	0.196282	TRAM1	Translocation associated membrane protein 1	XM_001924618
Brown	Ssc.27254.1.S1_at	27.2376	8.44895	0.487171	0.19388	SEC13	SEC13-like 1 (S. Cerevisiae)	NM_183352
Brown	Ssc.18798.2.S1_at	25.05	8.4379	0.448045	0.193627	SLC10A3	Solute carrier family 10 (sodium/bile acid cotransporter family), member 3	NM_019848
Brown	Ssc.13472.1.A1_at	28.612	8.40578	0.511754	0.19289	TXNDC9	Thioredoxin domain containing 9	NM_005783
Brown	Ssc.28005.1.S1_at	23.9562	8.38651	0.428481	0.192447	SRP14P1	Signal recognition particle 14kDa (homologous Alu RNA binding protein) pseudogene 1	NM_003134
Brown	Ssc.23553.1.S1_at	32.3026	8.33651	0.577764	0.1913	SEC61A1	SEC61 alpha 1 subunit (S. Cerevisiae)	XM_001924481
Brown	Ssc.30756.1.S1_at	21.538	8.17027	0.385229	0.187485	RNF170	Ring finger protein 170	NM_030954
Brown	Ssc.15431.1.S1_at	31.5702	7.96306	0.564664	0.18273	COPB1	Coatomer protein complex, subunit beta	NM_016451
Brown	Ssc.25103.1.S1_at	7.61582	7.9548	0.136216	0.182541	ABCG2	ATP-binding cassette, sub-family G (white), member 2	NM_004827
Brown	Ssc.8970.1.S1_at	22.3784	7.72532	0.40026	0.177275	PDIA4	Protein disulfide isomerase family A, member 4	NM_004911
Brown	Ssc.12078.2.S1_at	29.0091	7.6677	0.518857	0.175953	SRP72	Signal recognition particle 72kDa	NM_006947
Brown	Ssc.15283.1.A1_at	25.556	7.62221	0.457095	0.174909	USH2A	Usher syndrome 2A (autosomal recessive, mild)	NM_007123
Brown	Ssc.5362.1.S1_at	15.1928	7.61966	0.271738	0.17485	NEK6	NIMA (never in mitosis gene A)-related kinase 6	NM_014397
Brown	Ssc.23829.1.S1_at	23.8857	7.48652	0.427219	0.171795	TM2D1	TM2 domain containing 1	NM_032027
Brown	Ssc.21918.1.S1_at	21.489	7.44684	0.384353	0.170885	UBAC1	Ubiquitin associated domain containing 1	NM_016172
Brown	Ssc.22256.2.A1_at	21.0383	7.44575	0.37629	0.17086	ENTPD4	Ectonucleoside triphosphate diphosphohydrolase 4	XM_001926801
Brown	Ssc.22942.1.S1_at	24.4886	7.35877	0.438002	0.168863	ALDH1L1	Aldehyde dehydrogenase 1 family, member L1	NM_012190
Brown	Ssc.11423.2.A1_at	17.698	7.34502	0.316546	0.168548	ORMDL1	ORM1-like 1	XM_001926349
Brown	Ssc.19323.2.S1_at	26.5291	7.29124	0.474499	0.167314	FAM114A1	Hypothetical protein bc001096	NM_138389
Brown	Ssc.12197.1.S1_at	30.3221	7.20019	0.542341	0.165225	CMTM6	CKLF-like marvel transmembrane domain containing 6	NM_017801
Brown	Ssc.12070.1.A1_at	20.8501	7.1373	0.372924	0.163781	RANBP6	Ran binding protein 6	NM_012416
Brown	Ssc.22386.1.S1_at	18.2883	6.96135	0.327104	0.159744	NDUFA5	NADH dehydrogenase (ubiquinone) 1 alpha subcomplex, 5, 13kDa	NM_005000
Brown	Ssc.21753.1.S1_at	18.6775	6.95526	0.334066	0.159604	UXT	Ubiquitously-expressed transcript	NM_004182
Brown	Ssc.2201.2.S1_at	30.7612	6.92873	0.550193	0.158995	TICAM2	Toll-like receptor adaptor molecule 2	NM_021649
Brown	Ssc.23553.2.A1_at	25.8336	6.87138	0.46206	0.157679	SEC61A1	SEC61 alpha 1 subunit (S. Cerevisiae)	XM_001924481
Brown	Ssc.15867.1.S1_at	15.1455	6.79942	0.270893	0.156028	KPNA1	Karyopherin alpha 1 (importin alpha 5)	NM_001163405
Brown	Ssc.25044.3.A1_a_at	16.5352	6.78289	0.295749	0.155649	CHD4	Chromodomain helicase DNA binding protein 4	NM_001273
Brown	Ssc.7747.2.S1_at	16.9482	6.5775	0.303135	0.150936	EYA3	Eyes absent homolog 3 (Drosophila)	NM_001990
Brown	Ssc.12412.1.A1_at	28.6419	6.56495	0.512288	0.150648	SDF2L1	Stromal cell-derived factor 2-like 1	XM_001929542
Brown	Ssc.25099.1.S1_a_at	30.9138	6.5499	0.552924	0.150302	SPCS3	Signal peptidase complex subunit 3 homolog (S. Cerevisiae)	NM_021928
Brown	Ssc.16339.1.S1_at	14.3545	6.52376	0.256745	0.149702	KPNA6	Karyopherin alpha 6	AY010068.2
Brown	Ssc.3185.1.S1_at	23.2194	6.43063	0.415302	0.147565	MUTED	Muted homolog (mouse)	XM_001925785
Brown	Ssc.30747.1.A1_at	30.3882	6.26062	0.543522	0.143664	ARCN1	Archain 1	NM_001655
Brown	Ssc.21808.1.S1_at	25.7267	6.05807	0.460147	0.139016	PRDXDD1P	PrdX deacylase domain containing 1 (pseudogene)	NR_027258.1
Brown	Ssc.23947.1.A1_at	20.1556	6.02854	0.360502	0.138338	ASNSD1	Asparagine synthetase domain containing 1	NM_019048
Brown	Ssc.26392.1.A1_at	26.1176	5.98451	0.467138	0.137328	KIAA0776	KIAA0776	XM_001924395
Brown	Ssc.5400.1.S1_at	22.2107	5.81143	0.397259	0.133356	CGRRF1	Cell growth regulator with ring finger domain 1	NM_006568
Brown	Ssc.13222.1.A1_at	20.7093	5.77283	0.370407	0.132471	C14orf104	Chromosome 14 open reading frame 104	NM_001083908
Brown	Ssc.3226.1.A1_at	17.7263	5.73822	0.317052	0.131676	DAP	Death-associated protein	NM_004394
Brown	Ssc.2680.1.S1_at	16.0582	5.69947	0.287217	0.130787	LRRC59	Leucine rich repeat containing 59	NM_018509
Brown	Ssc.18191.1.S1_at	17.1045	5.5831	0.305931	0.128117	MRPL20	Mitochondrial ribosomal protein L20	NM_017971
Brown	Ssc.6768.2.S1_at	22.2501	5.57911	0.397965	0.128025	UBE2J1	Ubiquitin-conjugating enzyme E2, J1	NM_001077219
Brown	Ssc.11430.2.S1_at	16.1068	5.57326	0.288085	0.127891	TCEB3	Transcription elongation factor B (SIII), polypeptide 3 (110kDa, elongin A)	NM_003198
Brown	Ssc.24322.1.S1_at	13.266	5.53211	0.237276	0.126947	KCND3	Potassium voltage-gated channel, Shal-related subfamily, member 3	NM_004980
Brown	Ssc.2271.1.S1_at	19.9109	5.51226	0.356126	0.126491	SURF4	Surfeit 4	NM_033161
Brown	Ssc.3449.1.S1_at	24.1401	5.42836	0.431769	0.124566	DERL1	Der1-like domain family, member 1	XM_001928830
Brown	Ssc.20071.1.S1_at	20.4636	5.36908	0.366012	0.123206	ARMET	Arginine-rich, mutated in early stage tumors	NM_006010
Brown	Ssc.21408.2.S1_at	24.7342	5.35886	0.442395	0.122971	DNAJC3	Dnaj (Hsp40) homolog, subfamily C, member 3	XR_045435
Brown	Ssc.27087.1.S1_at	17.6933	5.30224	0.316462	0.121672	GOLT1B	Golgi transport 1 homolog b (S. Cerevisiae)	NM_016072
Brown	Ssc.22567.1.S1_at	14.0618	5.28278	0.251509	0.121225	ENTPD7	Ectonucleoside triphosphate diphosphohydrolase 7	XM_001929319
Brown	Ssc.30729.2.S1_at	13.3603	5.21955	0.238961	0.119774	ZNF281	Zinc finger protein 281	NM_012482
Brown	Ssc.7258.1.S1_at	21.6517	5.19493	0.387261	0.119209	P4HA1	Procollagen-proline, 2-oxoglutarate 4-dioxygenase (proline 4-hydroxylase), alpha polypeptide I	NM_001097435
Brown	Ssc.13072.1.A1_at	22.1468	5.18202	0.396117	0.118913	YIPF5	Yip1 domain family, member 5	NM_001024947
Brown	Ssc.19546.1.S1_at	17.6664	5.1348	0.31598	0.117829	NME1	Non-metastatic cells 1, protein (NM23A) expressed in	NM_000269
Brown	Ssc.31200.1.S1_at	15.621	5.08914	0.279397	0.116782	SMAP1	Stromal membrane-associated protein 1	NM_001044305
Brown	Ssc.1436.1.S1_at	14.5319	5.04482	0.259917	0.115765	SEC13	SEC13 homolog (S. cerevisiae)	NM_183352
Brown	Ssc.28488.1.S1_at	28.8217	4.97552	0.515504	0.114174	C4orf34	Chromosome 4 open reading frame 34	NM_174921
Brown	Ssc.29631.1.A1_at	17.5058	4.97203	0.313108	0.114094	ALDH1L1	Aldehyde dehydrogenase 1 family, member L1	NM_012190
Brown	Ssc.16563.1.S1_at	16.724	4.94221	0.299126	0.11341	OSTC	Oligosaccharyltransferase complex subunit	NM_021227.2
Brown	Ssc.19133.1.A1_at	14.676	4.81004	0.262495	0.110377	BIVM	Basic, immunoglobulin-like variable motif containing	NM_017693
Brown	Ssc.13167.1.A1_at	14.8773	4.74457	0.266095	0.108875	FSTL4	Follistatin-like 4	NM_015082
Brown	Ssc.26846.1.S1_at	14.2769	4.60246	0.255356	0.105614	CYFIP1	Cytoplasmic fmr1 interacting protein 1	NM_014608
Brown	Ssc.19323.1.S1_at	16.9037	4.52021	0.302339	0.103726	FAM114A1	Hypothetical protein bc001096	NM_138389
Brown	Ssc.7450.1.A1_at	12.3517	4.4595	0.220923	0.102333	MRPL35	Mitochondrial ribosomal protein L35	NM_016622
Brown	Ssc.30161.1.A1_at	11.3841	4.41014	0.203615	0.1012	C10orf104	Chromosome 10 open reading frame 104	XM_001924736
Brown	Ssc.22557.1.A1_at	22.5279	4.09887	0.402934	0.0940577	C4orf34	Hypothetical protein loc201895	NM_174921
Brown	Ssc.25842.1.S1_at	13.4498	4.02854	0.240562	0.0924439	USP10	Ubiquitin specific peptidase 10	NM_005153
Brown	Ssc.13112.1.S1_at	17.9647	3.81723	0.321317	0.0875948	FOXRED1	Fad-dependent oxidoreductase domain containing 1	NM_017547
Brown	Ssc.10040.2.A1_at	12.2094	3.77463	0.218378	0.0866173	RAB2A	RAB2, member ras oncogene family	XM_001926704
Brown	Ssc.30555.1.A1_at	12.3741	3.7135	0.221322	0.0852146	NDUFC2	NADH dehydrogenase (ubiquinone) 1, subcomplex unknown, 2, 14.5kDa	NM_004549
Brown	Ssc.38.1.S1_at	8.82491	3.39714	0.157842	0.0779551	TFRC	Transferrin receptor	NM_214001
Brown	Ssc.1806.1.S1_at	15.3254	3.09446	0.27411	0.0710092	SEC61G	SEC61 gamma subunit	NM_001012456
Brown	Ssc.27245.2.S1_at	12.887	2.85215	0.230496	0.065449	RTN3	Reticulon 3	NM_006054

## Sheet: Blue
Module	Probe ID	posiK	negaK	scaled positive K	scaled negative K	Gene Symbol	Gene Title	RefSeq ID
Blue	Ssc.101.1.S1_at	16.8955	81.5597	0.173712	1	SPP1	Secreted phosphoprotein 1	NM_214023
Blue	Ssc.9061.1.A1_at	24.8072	75.9112	0.255057	0.930744	CST6	Cystatin E/M	NM_001323
Blue	Ssc.68.1.A1_at	22.4894	73.01	0.231226	0.895173	SUCLA2	Succinate-coa ligase, ADP-forming, beta subunit	AF061966.1
Blue	Ssc.6080.1.S1_at	12.9951	68.6918	0.13361	0.842227	SLPI	Secretory leukocyte peptidase inhibitor	NM_213870
Blue	Ssc.22310.1.S1_at	18.0196	65.2881	0.18527	0.800494	MPZL2	Myelin protein zero-like 2	NM_005797
Blue	Ssc.22310.2.A1_at	18.87	63.3856	0.194012	0.777168	MPZL2	Myelin protein zero-like 2	NM_005797
Blue	Ssc.7608.1.A1_at	26.9578	61.1803	0.277169	0.750129	ARL8B	ADP-ribosylation factor-like 8B	NM_018184
Blue	Ssc.16515.1.A1_at	13.4364	61.1682	0.138147	0.749981	FOXN2	Forkhead box N2	NM_002158
Blue	Ssc.809.1.S1_at	25.7658	60.1628	0.264912	0.737653	IFI30	Interferon, gamma-inducible protein 30	NM_001131046
Blue	Ssc.1870.1.S1_at	29.646	59.8322	0.304807	0.7336	C1GALT1	Core 1 synthase, glycoprotein-N-acetylgalactosamine 3-beta-galactosyltransferase, 1	NM_020156
Blue	Ssc.30817.1.A1_at	20.289	57.8266	0.208603	0.709009	ADAM9	ADAM metallopeptidase domain 9 (meltrin gamma)	NM_001005845
Blue	Ssc.6924.1.S1_at	16.4032	57.2372	0.168651	0.701782	YWHAH	Tyrosine 3-monooxygenase/tryptophan 5-monooxygenase activation protein, eta polypeptide	NM_003405
Blue	Ssc.17325.1.S1_at	10.4674	57.0441	0.107621	0.699416	CD24L4	CD24 molecule; CD24 molecule-like 4	NM_013230
Blue	Ssc.28944.1.S1_at	21.7135	56.5797	0.223249	0.693722	PIWIL1	PIWI-like 1 (Drosophila)	NM_004764.3
Blue	Ssc.18072.1.A1_at	20.2089	56.3834	0.207779	0.691315	OSMR	Oncostatin M receptor	NM_003999.2
Blue	Ssc.8305.1.A1_at	13.5461	56.2138	0.139275	0.689235	ENTPD4	Ectonucleoside triphosphate diphosphohydrolase 4	NM_001128930
Blue	Ssc.5153.1.S1_at	20.1565	53.8437	0.20724	0.660176	LAPTM4A	Lysosomal protein transmembrane 4 alpha	NM_014713
Blue	Ssc.16051.1.S1_at	24.5358	52.7485	0.252266	0.646747	ADAM-9	Cellular disintegrin precursor	XM_001925664
Blue	Ssc.3285.1.S1_at	15.339	51.4903	0.157709	0.631321	ST14	Suppression of tumorigenicity 14 (colon carcinoma)	NM_021978
Blue	Ssc.18314.1.S1_at	15.0086	50.8047	0.154312	0.622914	KDSR	3-ketodihydrosphingosine reductase	NM_002035
Blue	Ssc.12341.1.S1_at	9.64768	50.4687	0.0991932	0.618795	UFBP	Uteroferrin-associated protein	NM_001129848
Blue	Ssc.4487.1.S1_at	22.6087	49.9573	0.232453	0.612525	MAP2K3	Mitogen-activated protein kinase kinase 3	NM_002756
Blue	Ssc.9351.1.A1_at	16.777	49.1344	0.172494	0.602435	OSR1	Odd-skipped related 1 (Drosophila)	NM_145260
Blue	Ssc.960.1.S1_at	19.8221	47.1929	0.203802	0.57863	CANX	Calnexin	NM_001024649
Blue	Ssc.13656.1.S1_at	21.0915	46.8776	0.216853	0.574764	SMYD2	SET and MYND domain containing 2	NM_001160091
Blue	Ssc.29157.1.A1_at	18.4259	46.4389	0.189447	0.569386	ADAM9	ADAM metallopeptidase domain 9 (meltrin gamma)	NM_001005845
Blue	Ssc.16434.1.A1_at	26.6258	46.0272	0.273755	0.564337	NOV	Nephroblastoma overexpressed gene	NM_002514
Blue	Ssc.4529.1.S1_at	21.1995	45.9648	0.217964	0.563572	SLC36A2	Solute carrier family 36 (proton/amino acid symporter), member 2	NM_181776
Blue	Ssc.4155.1.S1_at	23.4003	44.7846	0.240591	0.549102	EEA1	Early endosome antigen 1	NM_003566
Blue	Ssc.118.1.S1_at	22.6947	43.5771	0.233337	0.534297	ATP6V1A	Atpase, H+ transporting, lysosomal 70kDa, V1 subunit A	NM_001004042
Blue	Ssc.3070.2.A1_at	16.9379	43.4935	0.174148	0.533271	GAPVD1	GTPase activating protein and VPS9 domains 1	NM_015635
Blue	Ssc.47.1.S1_at	22.9248	43.2519	0.235702	0.530309	IGFBP2	Insulin-like growth factor binding protein 2	NM_214003
Blue	Ssc.1170.1.A1_at	25.5653	42.8818	0.262851	0.525771	MSRB3	Methionine sulfoxide reductase B3	NM_001031679
Blue	Ssc.7839.1.A1_at	12.3238	42.8254	0.126707	0.52508	EPB41L3	Erythrocyte membrane protein band 4.1-like 3	NM_012307
Blue	Ssc.3394.1.A1_at	25.0493	42.0731	0.257546	0.515857	CDR2	Cerebellar degeneration-related protein 2, 62kDa	NM_001802
Blue	Ssc.18314.2.A1_at	15.6779	41.9675	0.161193	0.514562	KDSR	3-ketodihydrosphingosine reductase	NM_002035
Blue	Ssc.27137.1.A1_at	27.9676	41.3925	0.28755	0.507512	EEA1	Early endosome antigen 1	NM_003566
Blue	Ssc.3394.3.A1_at	24.1542	41.3219	0.248343	0.506646	CDR2	Cerebellar degeneration-related protein 2, 62kDa	NM_001802
Blue	Ssc.6783.1.S1_at	21.3999	41.1343	0.220024	0.504346	TSPAN12	Tetraspanin 12	NM_012338
Blue	Ssc.1049.1.S1_at	18.9894	40.3705	0.19524	0.49498	COL12A1	Collagen, type XII, alpha 1	NM_004370
Blue	Ssc.1743.1.S1_at	23.7188	40.2384	0.243866	0.493361	MAP17	Membrane-associated protein 17	NM_001001769
Blue	Ssc.14364.1.A1_at	20.1773	39.8021	0.207454	0.488012	PPP4R4	Protein phosphatase 4, regulatory subunit 4	NM_058237.1
Blue	Ssc.13763.3.A1_at	17.9422	39.5039	0.184474	0.484355	MAT2B	Methionine adenosyltransferase II, beta	NM_001142832
Blue	Ssc.5105.2.S1_a_at	8.57792	39.1953	0.0881943	0.480572	GPRC5B	G protein-coupled receptor	AF319662.1
Blue	Ssc.14211.1.A1_at	16.0579	39.1819	0.165101	0.480408	SLC36A2	Solute carrier family 36 (proton/amino acid symporter), member 2	NM_181776
Blue	Ssc.15397.2.S1_at	18.741	38.7766	0.192687	0.475438	LMCD1	LIM and cysteine-rich domains 1	NM_001008692
Blue	Ssc.3393.2.A1_a_at	23.0917	38.6724	0.237418	0.474161	PHCA	Phytoceramidase, alkaline	NM_018367
Blue	Ssc.7063.1.A1_at	12.744	38.4666	0.131028	0.471637	TMEM32	Transmembrane protein 32	NM_018247
Blue	Ssc.26726.1.S1_a_at	21.8213	38.0366	0.224357	0.466366	PLA2G15	Phospholipase A2, group XV	NM_012320.3
Blue	Ssc.12937.1.S1_at	13.8271	37.5019	0.142164	0.459809	PSEN1	Presenilin 1	NM_001078667
Blue	Ssc.10086.1.S1_at	12.7038	37.1412	0.130614	0.455387	SNX7	Sorting nexin 7	NM_015976
Blue	Ssc.15306.3.S1_at	21.9929	36.8149	0.226121	0.451386	GGH	Gamma-glutamyl hydrolase (conjugase, folylpolygammaglutamyl hydrolase)	NM_003878
Blue	Ssc.810.1.S1_at	9.62368	35.9765	0.0989464	0.441106	Scarb2	Scavenger receptor class B member 2	AY550058.1
Blue	Ssc.23854.1.S1_at	22.5522	35.8647	0.231872	0.439736	EEA1	Early endosome antigen 1	NM_003566
Blue	Ssc.14340.1.S1_at	15.5855	35.8514	0.160244	0.439573	LITAF	Lipopolysaccharide-induced TNF factor	NM_004862
Blue	Ssc.15306.2.S1_at	21.9068	35.3925	0.225236	0.433946	GGH	Gamma-glutamyl hydrolase (conjugase, folylpolygammaglutamyl hydrolase)	NM_003878
Blue	Ssc.4271.1.S1_at	14.0283	34.8018	0.144233	0.426704	HTATIP2	HIV-1 Tat interactive protein 2, 30kda	NM_001098520
Blue	Ssc.6034.1.S1_at	24.7624	34.5261	0.254596	0.423324	SLC45A3	Solute carrier family 45, member 3	NM_033102
Blue	Ssc.27699.1.A1_at	18.3129	34.2294	0.188285	0.419685	NUDT4P1	Nudix (nucleoside diphosphate linked moiety X)-type motif 4; nudix (nucleoside diphosphate linked moiety X)-type motif 4 pseudogene 1	NM_019094
Blue	Ssc.9498.1.S1_at	4.3891	32.7612	0.0451267	0.401683	TAX1BP3	Tax1 (human T-cell leukemia virus type I) binding protein 3	NM_001079864
Blue	Ssc.16726.1.A1_at	19.8613	32.4094	0.204205	0.39737	GLB1	Galactosidase, beta 1	NM_000404
Blue	Ssc.27717.1.S1_at	16.2665	31.9935	0.167245	0.392271	CDC2L6	Cell division cycle 2-like 6 (CDK8-like)	NM_015076
Blue	Ssc.6771.1.S1_a_at	14.1986	30.7607	0.145983	0.377155	SRI	Sorcin	NM_003130
Blue	Ssc.24974.1.S1_at	23.0161	30.5289	0.236642	0.374314	PEX13	Peroxisomal biogenesis factor 13	NM_002618
Blue	Ssc.29063.1.A1_at	22.5513	30.1467	0.231863	0.369627	EEA1	Early endosome antigen 1	NM_003566
Blue	Ssc.18206.1.S1_at	16.5071	30.14	0.169719	0.369545	BACE2	Beta-site APP-cleaving enzyme 2	NM_012105
Blue	Ssc.24996.1.S1_at	17.7955	30.0077	0.182966	0.367923	CHMP2B	Chromatin modifying protein 2B	NM_014043
Blue	Ssc.1332.1.S1_at	6.85292	29.1425	0.0704587	0.357314	SULT2A1	Sulfotransferase family, cytosolic, 2A, dehydroepiandrosterone (DHEA)-preferring, member 1	NM_001037150
Blue	Ssc.15695.1.S1_at	2.55644	28.5715	0.0262842	0.350314	RBP4	Retinol binding protein 4, plasma	NM_214057
Blue	Ssc.26044.1.S1_at	62.5693	28.3778	0.64331	0.347939	WWOX	WW domain containing oxidoreductase	NM_130791
Blue	Ssc.10143.1.A1_at	13.6803	28.1551	0.140655	0.345209	BACE2	Beta-site APP-cleaving enzyme 2	NM_012105
Blue	Ssc.28951.1.S1_at	91.7521	27.9609	0.943355	0.342828	NFIB	Nuclear factor I/B	NM_005596
Blue	Ssc.3079.1.S1_at	10.5663	27.4959	0.108638	0.337126	PHLDA3	Pleckstrin homology-like domain, family A, member 3	NM_012396
Blue	Ssc.7182.1.A1_at	13.6131	27.4233	0.139964	0.336236	ROBO2	Roundabout, axon guidance receptor, homolog 2 (Drosophila)	NM_001128929
Blue	Ssc.2600.1.S1_at	13.1	27.3168	0.134689	0.334931	KIAA1486	KIAA1486	NM_020864.1
Blue	Ssc.6382.1.A1_at	79.6765	27.2988	0.819199	0.33471	PPP1R3B	Protein phosphatase 1, regulatory (inhibitor) subunit 3B	NM_024607
Blue	Ssc.19964.1.A1_a_at	7.92318	26.7023	0.0814627	0.327396	NFU1	NFU1 iron-sulfur cluster scaffold homolog (S. Cerevisiae)	NM_001002755
Blue	Ssc.19982.1.S1_at	3.27476	26.1928	0.0336697	0.321149	CCDC47	Coiled-coil domain containing 47	NM_020198
Blue	Ssc.6034.3.S1_at	23.0697	25.97	0.237193	0.318417	SLC45A3	Solute carrier family 45, member 3	NM_033102
Blue	Ssc.29108.1.S1_at	87.3966	25.7788	0.898573	0.316073	CBFB	Core-binding factor, beta subunit	NM_001755
Blue	Ssc.2628.1.S1_at	11.4012	25.5556	0.117222	0.313336	SNX12	Sorting nexin 12	NM_013346
Blue	Ssc.777.1.S1_at	8.45363	25.5193	0.0869165	0.31289	HSD11B1	11-beta hydroxysteroid dehydrogenase isoform 1	NM_214248
Blue	Ssc.6522.1.A1_at	12.2299	25.1064	0.125743	0.307829	OSTM1	Osteopetrosis associated transmembrane protein 1	NM_014028
Blue	Ssc.8805.1.A1_at	86.4608	24.7932	0.888952	0.303988	NFIB	Nuclear factor I/B	NM_005596
Blue	Ssc.8276.1.A1_at	20.1729	24.5247	0.207409	0.300696	PSMD10	Proteasome (prosome, macropain) 26S subunit, non-ATPase, 10	NM_002814
Blue	Ssc.12680.1.A1_at	59.2874	24.009	0.609567	0.294374	LRIG1	Leucine-rich repeats and immunoglobulin-like domains 1	NM_015541
Blue	Ssc.2478.1.S1_at	82.0929	23.8973	0.844043	0.293003	PPP1R3B	Protein phosphatase 1, regulatory (inhibitor) subunit 3B	NM_024607
Blue	Ssc.25255.2.S1_a_at	5.53267	23.7837	0.0568844	0.291611	ASRGL1	Asparaginase like 1	NM_001083926
Blue	Ssc.24882.1.S1_at	18.2053	23.6743	0.187179	0.290269	HSD17B12	Hydroxysteroid (17-beta) dehydrogenase 12	NM_016142
Blue	Ssc.30575.1.A1_at	19.8921	23.4804	0.204522	0.287892	ADAMTS3	ADAM metallopeptidase with thrombospondin type 1 motif, 3	NM_014243
Blue	Ssc.26610.1.A1_at	8.92915	23.3775	0.0918056	0.28663	GPR110	G protein-coupled receptor 110	NM_153840.2
Blue	Ssc.6034.2.S1_a_at	21.5075	23.3425	0.22113	0.286201	SLC45A3	Solute carrier family 45, member 3	NM_033102
Blue	Ssc.2860.2.S1_a_at	79.4066	23.1625	0.816423	0.283994	FAF2	Fas associated factor family member 2	NM_014613
Blue	Ssc.13529.1.A1_at	59.0463	23.0747	0.607088	0.282918	ZNF711	Zinc finger protein 711	NM_021998
Blue	Ssc.23889.1.A1_s_at	67.9221	22.965	0.698345	0.281573	SMEK2	SMEK homolog 2, suppressor of mek1 (Dictyostelium)	NM_001122964
Blue	Ssc.19242.1.A1_at	11.4291	22.8031	0.117509	0.279588	TMEM133	Transmembrane protein 133	NM_032021
Blue	Ssc.4791.1.S1_at	8.73945	22.439	0.0898552	0.275123	TMEM229A	Transmembrane protein 229A	NM_001136002.1
Blue	Ssc.5058.1.A1_at	64.9509	22.2907	0.667796	0.273305	ZSCAN29	Zinc finger and SCAN domain containing 29	NM_152455
Blue	Ssc.20932.1.S1_a_at	62.4296	22.22	0.641873	0.272438	RPAIN	RPA interacting protein	NM_001033002
Blue	Ssc.6155.1.S1_at	11.5166	22.1933	0.118409	0.272111	CTSC	Cathepsin C	NM_001114173
Blue	Ssc.17712.2.S1_at	59.9343	21.966	0.616218	0.269324	JARID1B	Jumonji, AT rich interactive domain 1B (RBP2-like)	NM_006618
Blue	Ssc.23965.1.A1_at	9.26427	21.9576	0.0952511	0.269221	CRTC3	CREB regulated transcription coactivator 3	NM_001042574
Blue	Ssc.3942.1.S1_at	43.5324	21.9465	0.447581	0.269086	SNRP70	Small nuclear ribonucleoprotein 70kDa polypeptide (RNP antigen)	NM_003089.4
Blue	Ssc.4154.1.A1_at	94.0697	21.8605	0.967183	0.26803	RANBP17	RAN binding protein 17	NM_022897
Blue	Ssc.2247.1.S1_at	4.03251	21.7339	0.0414605	0.266479	INPP1	Inositol polyphosphate-1-phosphatase	NM_001128928
Blue	Ssc.22795.1.A1_at	46.8581	21.5106	0.481774	0.26374	RHOBTB3	Rho-related BTB domain containing 3	NM_014899
Blue	Ssc.27833.1.A1_at	82.6281	21.3878	0.849545	0.262235	MTMR10	Myotubularin related protein 10	NM_017762
Blue	Ssc.5868.1.S1_at	57.4816	21.3818	0.591	0.262162	ZNF862	Zinc finger protein 862	NM_001099220.1
Blue	Ssc.13218.1.A1_at	48.0044	21.3262	0.49356	0.26148	WDR63	WD repeat domain 63	NM_145172
Blue	Ssc.19770.1.S1_at	7.07846	21.3142	0.0727776	0.261333	Null	Sus scrofa cDNA clone scac0030.a.23 3prim	BX675274
Blue	Ssc.1012.1.S1_at	48.1355	21.1437	0.494908	0.259242	ZNF277	Zinc finger protein 277	NM_021994
Blue	Ssc.8572.1.A1_at	16.3115	21.1296	0.167708	0.259069	CHSY3	Chondroitin sulfate synthase 3	NM_175856
Blue	Ssc.5410.1.S1_at	63.3516	21.129	0.651353	0.259062	TADA3L	Transcriptional adaptor 3 (NGG1 homolog, Yeast)-like	NM_006354
Blue	Ssc.13360.1.A1_at	66.8753	21.0135	0.687582	0.257646	GMDS	GDP-mannose 4,6-dehydratase	NM_001500
Blue	Ssc.21691.3.S1_at	9.82533	20.904	0.10102	0.256303	FADS6	Fatty acid desaturase domain family, member 6	NM_178128
Blue	Ssc.9533.1.A1_at	97.2615	20.8985	1	0.256235	ALPPL2	Alkaline phosphatase, placental-like 2	NM_031313
Blue	Ssc.8422.1.A1_at	8.27797	20.5467	0.0851105	0.251923	ZFHX3	Zinc finger homeobox 3; hypothetical LOC100132068	NM_006885
Blue	Ssc.27173.1.S1_at	63.4321	20.4768	0.652181	0.251065	RPS20	Ribosomal protein S20	NM_001129954
Blue	Ssc.8322.1.A1_at	63.001	20.4459	0.647748	0.250687	C1orf173	Chromosome 1 open reading frame 173	NM_001002912
Blue	Ssc.5620.1.A1_at	53.5746	20.3682	0.550831	0.249734	TOB1	Transducer of ERBB2, 1	NM_001123205
Blue	Ssc.13913.1.S1_at	37.5798	20.3112	0.386378	0.249034	ZMYND8	Zinc finger, MYND-type containing 8	NM_012408
Blue	Ssc.11902.1.A1_s_at	64.5527	20.13	0.663703	0.246813	TADA3L	Transcriptional adaptor 3 (NGG1 homolog, Yeast)-like	NM_006354
Blue	Ssc.938.1.S1_at	64.0469	20.0852	0.658502	0.246264	TWSG1	Twisted gastrulation homolog 1 (Drosophila)	NM_020648
Blue	Ssc.4187.2.S1_a_at	63.4034	20.0192	0.651886	0.245455	ZNF513	Zinc finger protein 513	NM_144631
Blue	Ssc.24262.1.A1_at	9.03581	19.8659	0.0929022	0.243575	CCNA1	Cyclin A1	NM_001111045
Blue	Ssc.1131.1.S1_at	9.49609	19.8464	0.0976346	0.243336	SLC9A6	Solute carrier family 9 (sodium/hydrogen exchanger), member 6	NM_001042537
Blue	Ssc.6886.1.A1_at	78.635	19.7463	0.808491	0.242108	C1orf9	Chromosome 1 open reading frame 9	NM_014283
Blue	Ssc.1885.1.S1_at	11.776	19.4695	0.121076	0.238715	ERC2	ELKS/RAB6-interacting/CAST family member 2	NM_015576
Blue	Ssc.8071.1.S1_at	43.5613	19.4276	0.447878	0.238202	CCDC53	Coiled-coil domain containing 53	NM_016053
Blue	Ssc.27893.1.S1_a_at	48.7932	19.3549	0.501671	0.237309	TZP	Transcription factor TZP	AY706384.1
Blue	Ssc.25271.1.S1_at	75.9015	19.3345	0.780386	0.237059	NFIB	Nuclear factor I/B	NM_005596
Blue	Ssc.3180.1.S1_at	59.9112	19.1747	0.615981	0.235101	TP53BP1	Tumor protein p53 binding protein 1	NM_005657
Blue	Ssc.6723.1.A1_at	14.0463	19.0602	0.144418	0.233697	ATP5O	ATP synthase, H+ transporting, mitochondrial F1 complex, O subunit	NM_001697
Blue	Ssc.5869.1.S1_at	31.5164	19.0228	0.324037	0.233238	SART1	Squamous cell carcinoma antigen recognized by T cells	NM_005146
Blue	Ssc.3046.2.S1_a_at	85.538	18.9848	0.879464	0.232772	ACTR3B	ARP3 actin-related protein 3 homolog B (Yeast)	NM_001040135
Blue	Ssc.30327.1.A1_at	88.0598	18.9478	0.905392	0.232318	TEX9	Testis expressed 9	NM_198524
Blue	Ssc.1639.2.S1_a_at	81.0576	18.7808	0.833399	0.230271	GALT	Galactose-1-phosphate uridylyltransferase	NM_000155.2
Blue	Ssc.30144.1.S1_at	83.5783	18.6436	0.859315	0.228588	AGBL2	ATP/GTP binding protein-like 2	NM_024783
Blue	Ssc.30904.1.S1_at	52.6905	18.6246	0.541741	0.228356	CPNE4	Copine IV	NM_130808
Blue	Ssc.11284.1.A1_at	57.2799	18.5446	0.588927	0.227374	PRRG1	Proline rich Gla (G-carboxyglutamic acid) 1	NM_000950
Blue	Ssc.1131.2.A1_at	10.8444	18.4858	0.111498	0.226654	SLC9A6	Solute carrier family 9 (sodium/hydrogen exchanger), member 6	NM_001042537
Blue	Ssc.28432.1.A1_at	30.691	18.4536	0.315552	0.226258	SLC28A3	Solute carrier family 28 (sodium-coupled nucleoside transporter), member 3	NM_022127
Blue	Ssc.7826.1.A1_at	6.44594	18.349	0.0662743	0.224976	AJAP1	Adherens junctions associated protein 1	NM_001042478
Blue	Ssc.27509.1.A1_at	51.2562	18.3152	0.526993	0.224562	QKI	Quaking homolog, KH domain RNA binding (Mouse)	NM_006775
Blue	Ssc.20409.1.S1_at	14.0167	18.2703	0.144114	0.224011	ARMC10	Armadillo repeat containing 10	NM_031905
Blue	Ssc.5494.1.A1_at	35.5428	18.1454	0.365435	0.222479	ANGEL2	Angel homolog 2 (Drosophila)	NM_144567
Blue	Ssc.5600.3.S1_a_at	38.8838	18.0489	0.399786	0.221296	PPFIBP2	PTPRF interacting protein, binding protein 2 (liprin beta 2)	NM_003621
Blue	Ssc.30162.1.A1_at	70.0989	18.0423	0.720726	0.221216	ESR1	Estrogen receptor 1	NM_000125
Blue	Ssc.15993.1.S1_at	16.5767	18.0233	0.170435	0.220983	HTR1D	5-hydroxytryptamine (serotonin) receptor 1D	NM_214158
Blue	Ssc.6969.1.A1_at	55.9568	17.9734	0.575323	0.220371	MDM1	MDM1 nuclear protein homolog (Mouse)	NM_017440
Blue	Ssc.10940.1.S1_at	67.8856	17.8856	0.69797	0.219295	H3F3A	Histone H3.3A	NM_213930
Blue	Ssc.18027.1.S1_at	15.2568	17.8499	0.156864	0.218856	BTBD3	BTB (POZ) domain containing 3	NM_014962
Blue	Ssc.5600.1.S1_at	35.3907	17.817	0.363872	0.218454	PPFIBP2	PTPRF interacting protein, binding protein 2 (liprin beta 2)	NM_003621
Blue	Ssc.266.1.S1_at	62.877	17.8081	0.646473	0.218345	SAL1	Salivary lipocalin	NM_213814
Blue	Ssc.30810.1.S1_at	56.5689	17.8026	0.581617	0.218276	MITF	Microphthalmia-associated transcription factor	NM_000248
Blue	Ssc.30115.1.S1_a_at	62.3689	17.6857	0.641249	0.216844	IFT122	Intraflagellar transport 122 homolog (Chlamydomonas)	NM_018262
Blue	Ssc.24047.1.S1_at	17.8227	17.6762	0.183245	0.216727	ADAMTS3	ADAM metallopeptidase with thrombospondin type 1 motif, 3	NM_014243
Blue	Ssc.26649.1.A1_at	85.5366	17.6435	0.87945	0.216327	RAP1GDS1	RAP1, GTP-GDP dissociation stimulator 1	NM_001100426
Blue	Ssc.11069.1.A1_at	54.8249	17.599	0.563686	0.21578	SMEK2	SMEK homolog 2, suppressor of mek1 (Dictyostelium)	NM_001122964
Blue	Ssc.25196.1.S1_at	13.2682	17.5417	0.136417	0.215078	CKMT1A	Creatine kinase, mitochondrial 1A; creatine kinase, mitochondrial 1B	NM_001015001
Blue	Ssc.22441.2.S1_at	15.7954	17.4785	0.162401	0.214303	LOC441956	Similar to cDNA sequence BC021523	NM_001013729.1
Blue	Ssc.12977.2.S1_at	53.4609	17.4375	0.549661	0.2138	PDLIM4	PDZ and LIM domain 4	NM_003687
Blue	Ssc.17482.1.S1_at	35.1698	17.4354	0.3616	0.213775	MFN1	Mitofusin 1	NM_033540
Blue	Ssc.5113.2.A1_at	47.8299	17.4175	0.491765	0.213556	C2orf67	Chromosome 2 open reading frame 67	NM_152519
Blue	Ssc.5447.1.A1_at	39.8912	17.3381	0.410144	0.212581	ZMYND8	Zinc finger, MYND-type containing 8	NM_012408
Blue	Ssc.3669.1.A1_a_at	30.7517	17.272	0.316175	0.211772	TRNAU1AP	tRNA selenocysteine 1 associated protein 1	NM_017846.4
Blue	Ssc.1639.1.A1_at	63.0394	17.2667	0.648143	0.211706	GALT	Galactose-1-phosphate uridylyltransferase	NM_000155.2
Blue	Ssc.30340.1.A1_at	60.2318	17.2552	0.619277	0.211566	RPGR	Retinitis pigmentosa GTPase regulator	NM_000328
Blue	Ssc.29264.1.A1_at	11.2597	17.164	0.115767	0.210447	CDH8	Cadherin 8, type 2	NM_001796
Blue	Ssc.3180.1.S1_a_at	49.2029	17.099	0.505883	0.20965	TP53BP1	Tumor protein p53 binding protein 1	NM_005657
Blue	Ssc.12463.1.A1_at	36.7619	17.0947	0.37797	0.209597	TRIM16	Tripartite motif-containing 16	NM_006470
Blue	Ssc.12290.1.A1_at	62.5792	17.0563	0.643412	0.209127	ESR1	Estrogen receptor 1	NM_000125
Blue	Ssc.4812.2.S1_a_at	61.4527	16.9595	0.63183	0.20794	HAUS8	HAUS augmin-like complex, subunit 8	NM_033417.1
Blue	Ssc.16506.1.A1_at	54.8937	16.9328	0.564393	0.207612	IGJ	Immunoglobulin J polypeptide, linker protein for immunoglobulin alpha and mu polypeptides	NM_144646
Blue	Ssc.17718.1.S1_at	46.6837	16.8881	0.479982	0.207064	IGH@	Immunoglobulin heavy locus	NM_001718220.1
Blue	Ssc.17326.1.A1_at	12.3323	16.8621	0.126795	0.206745	MAGT1	Magnesium transporter 1	NM_032121
Blue	Ssc.29788.1.A1_at	56.0698	16.6778	0.576484	0.204485	SCAPER	S-phase cyclin A-associated protein in the ER	NM_020843
Blue	Ssc.4987.1.A1_at	77.2935	16.6084	0.794698	0.203634	IFT122	Intraflagellar transport 122 homolog (Chlamydomonas)	NM_018262
Blue	Ssc.13576.1.S1_at	59.6287	16.458	0.613076	0.201791	IFT57	Intraflagellar transport 57 homolog (Chlamydomonas)	NM_018010
Blue	Ssc.8959.1.A1_at	35.7817	16.4216	0.367892	0.201345	SFRS11	Splicing factor, arginine/serine-rich 11	NM_004768
Blue	Ssc.25689.1.S1_at	78.544	16.318	0.807555	0.200075	ZNF263	Zinc finger protein 263	NM_005741
Blue	Ssc.26248.1.A1_at	64.5811	16.289	0.663994	0.199718	SPA17	Sperm autoantigenic protein 17	NM_017425
Blue	Ssc.1523.1.S1_at	28.7117	16.264	0.295201	0.199412	LSM10	LSM10, U7 small nuclear RNA associated	NM_032881
Blue	Ssc.1982.1.S1_at	42.3818	16.1905	0.435751	0.198511	EP400	E1A binding protein p400	NM_015409
Blue	Ssc.6902.1.A1_at	41.8493	16.1748	0.430276	0.198319	SAP130	Sin3A-associated protein, 130kda	NM_024545
Blue	Ssc.18264.1.S1_at	80.2469	16.1433	0.825063	0.197932	GLT25D2	Glycosyltransferase 25 domain containing 2	NM_015101
Blue	Ssc.22306.1.A1_at	10.7165	16.1085	0.110182	0.197506	CD164	CD164 molecule, sialomucin	NM_006016
Blue	Ssc.13276.1.A1_at	61.1598	15.9884	0.628818	0.196034	CHRDL1	Chordin-like 1	NM_145234
Blue	Ssc.12664.2.S1_at	91.6627	15.8172	0.942436	0.193934	SLCO3A1	Solute carrier organic anion transporter family, member 3A1	NM_013272
Blue	Ssc.3337.1.A1_at	46.9049	15.6982	0.482256	0.192475	ZC3H11A	Zinc finger CCCH-type containing 11A	NM_014827
Blue	Ssc.16669.1.S1_at	36.7969	15.6961	0.378329	0.192449	RABGAP1L	RAB GTPase activating protein 1-like	NM_001035230
Blue	Ssc.2038.1.S1_at	76.9851	15.6162	0.791527	0.191469	RAB40B	RAB40B, member RAS oncogene family	NM_006822
Blue	Ssc.23980.1.A1_at	42.757	15.6123	0.439608	0.191422	PHF20	PHD finger protein 20	NM_016436
Blue	Ssc.3750.1.S1_at	80.6474	15.4005	0.829181	0.188825	MTCH1	Mitochondrial carrier homolog 1 (C. Elegans)	NM_014341
Blue	Ssc.4601.1.A1_at	49.7608	15.331	0.511619	0.187973	RBM5	RNA binding motif protein 5	NM_005778
Blue	Ssc.2158.1.A1_at	37.9815	15.3296	0.390509	0.187955	MLLT3	Myeloid/lymphoid or mixed-lineage leukemia (trithorax homolog, Drosophila); translocated to, 3	NM_004529
Blue	Ssc.16430.1.S1_at	9.96837	15.2731	0.10249	0.187263	CD164	CD164 molecule, sialomucin	NM_006016
Blue	Ssc.9069.2.S1_at	13.4264	15.207	0.138044	0.186453	GPRC5A	G protein-coupled receptor, family C, group 5, member A	NM_003979
Blue	Ssc.3446.1.S1_at	76.4473	15.1999	0.785997	0.186365	SNX1	Sorting nexin 1	NM_003099
Blue	Ssc.27601.1.S1_at	47.9122	14.9836	0.492612	0.183713	MITF	Microphthalmia-associated transcription factor	NM_001038001
Blue	Ssc.9522.1.A1_at	30.9496	14.9752	0.31821	0.18361	RNF144B	Ring finger protein 144B	NM_182757
Blue	Ssc.29410.1.A1_at	43.0516	14.9219	0.442637	0.182956	PLCB4	Phospholipase C, beta 4	NM_000933
Blue	Ssc.25320.1.S1_at	65.2241	14.8843	0.670605	0.182496	CCDC65	Coiled-coil domain containing 65	NM_033124
Blue	Ssc.3550.1.S1_at	7.54778	14.8629	0.0776029	0.182234	TM4SF1	Transmembrane 4 L six family member 1	NM_014220
Blue	Ssc.25709.1.A1_at	38.1542	14.8327	0.392285	0.181863	FAM105B	Family with sequence similarity 105, member B	NM_138348
Blue	Ssc.5800.1.A1_at	48.8503	14.8124	0.502258	0.181614	BEND7	BEN domain containing 7	NM_001100912.1
Blue	Ssc.18840.2.S1_at	67.0781	14.7516	0.689668	0.180868	C11orf49	Chromosome 11 open reading frame 49	NM_001003676
Blue	Ssc.12977.1.A1_at	62.324	14.7491	0.640787	0.180838	PDLIM4	PDZ and LIM domain 4	NM_003687
Blue	Ssc.3633.1.S1_at	6.89161	14.6286	0.0708564	0.17936	CPOX	Coproporphyrinogen oxidase	NM_000097
Blue	Ssc.18433.1.S1_at	34.1473	14.6033	0.351087	0.17905	ANAPC4	Anaphase promoting complex subunit 4	NM_013367
Blue	Ssc.12664.1.S1_a_at	84.461	14.5902	0.868391	0.17889	SLCO3A1	Solute carrier organic anion transporter family, member 3A1	NM_013272
Blue	Ssc.3447.1.S1_at	51.0541	14.5139	0.524916	0.177954	ULK3	Unc-51-like kinase 3 (C. Elegans)	NM_001099436
Blue	Ssc.20785.1.A1_at	13.3923	14.4611	0.137694	0.177307	HSD17B12	Hydroxysteroid (17-beta) dehydrogenase 12	NM_016142
Blue	Ssc.21275.1.A1_at	62.4249	14.4432	0.641825	0.177087	RABEP1	Rabaptin, RAB GTPase binding effector protein 1	NM_004703
Blue	Ssc.8617.1.A1_at	71.4524	14.4401	0.734642	0.17705	SNTB1	Syntrophin, beta 1 (dystrophin-associated protein A1, 59kDa, basic component 1)	NM_021021
Blue	Ssc.16846.1.S1_a_at	72.5075	14.3382	0.74549	0.175801	DCP1A	DCP1 decapping enzyme homolog A (S. Cerevisiae)	NM_018403
Blue	Ssc.22385.1.A1_at	70.4475	14.3018	0.724311	0.175353	CDC14A	CDC14 cell division cycle 14 homolog A (S. Cerevisiae)	NM_003672
Blue	Ssc.29532.1.A1_at	75.0151	14.1581	0.771272	0.173592	PRR16	Proline rich 16	NM_016644
Blue	Ssc.11310.2.A1_at	57.1516	14.1101	0.587607	0.173004	CHRDL1	Chordin-like 1	NM_145234
Blue	Ssc.19804.1.S1_at	51.9818	14.0286	0.534454	0.172005	SCAND1	SCAN domain containing 1	NM_016558
Blue	Ssc.13640.1.A1_at	77.8127	13.968	0.800035	0.171261	STOX1	Storkhead box 1	NM_001130159
Blue	Ssc.5504.1.A1_at	50.079	13.9304	0.51489	0.1708	TRIM37	Tripartite motif-containing 37	NM_001005207
Blue	Ssc.30625.1.S1_at	64.2772	13.8211	0.66087	0.16946	MYH4	Myosin, heavy chain 4, skeletal muscle	NM_017533
Blue	Ssc.15372.1.A1_at	47.5111	13.796	0.488488	0.169153	HTR2C	5-hydroxytryptamine (serotonin) receptor 2C	NM_000868
Blue	Ssc.1639.3.S1_a_at	64.4033	13.7267	0.662166	0.168302	GALT	Galactose-1-phosphate uridylyltransferase	NM_000155.2
Blue	Ssc.15602.1.S1_at	23.1546	13.726	0.238065	0.168293	MAEA	Macrophage erythroblast attacher	NM_001017405
Blue	Ssc.7465.1.A1_at	39.5457	13.66	0.406591	0.167484	IFT80	Intraflagellar transport 80 homolog (Chlamydomonas)	NM_020800
Blue	Ssc.29100.1.S1_at	86.6836	13.5437	0.891242	0.166059	CCL28	Chemokine (C-C motif) ligand 28	NM_001024695
Blue	Ssc.6367.1.A1_at	55.2844	13.4727	0.568409	0.165188	C19orf15	Chromosome 19 open reading frame 15	NM_021185
Blue	Ssc.30902.1.A1_at	43.2688	13.4714	0.444871	0.165172	C12orf56	Chromosome 12 open reading frame 56	NM_001099676
Blue	Ssc.19203.1.A1_at	39.8937	13.4113	0.41017	0.164436	CMTM4	CKLF-like MARVEL transmembrane domain containing 4	NM_178818
Blue	Ssc.13042.1.A1_at	74.6561	13.35	0.767581	0.163684	DNAH7	Dynein, axonemal, heavy chain 7	NM_018897
Blue	Ssc.1075.1.A1_at	49.7821	13.3469	0.511837	0.163646	DHDPSL	Dihydrodipicolinate synthase-like, mitochondrial	NM_138413
Blue	Ssc.5967.1.A1_at	30.2927	13.3039	0.311456	0.163119	RING1	Ring finger protein 1	NM_002931.3
Blue	Ssc.5402.1.S1_at	64.2054	13.075	0.660132	0.160312	DNM3	Dynamin 3	NM_015569
Blue	Ssc.11883.1.A1_at	35.1102	13.0383	0.360987	0.159862	DNAH14	Dynein, axonemal, heavy chain 14	NM_001373.1
Blue	Ssc.29075.1.S1_at	30.7924	12.9871	0.316594	0.159234	PTCHD3	Patched domain containing 3	NM_001034842
Blue	Ssc.7451.1.S1_at	29.5026	12.878	0.303332	0.157896	RHOU	Ras homolog gene family, member U	NM_021205
Blue	Ssc.6242.1.A1_at	37.8933	12.8602	0.389602	0.157679	TIAL1	TIA1 cytotoxic granule-associated RNA binding protein-like 1	NM_001033925
Blue	Ssc.14379.1.A1_at	80.0774	12.7111	0.82332	0.15585	SLC8A1	Solute carrier family 8 (sodium/calcium exchanger), member 1	NM_001112800
Blue	Ssc.2084.1.S1_at	28.5819	12.6751	0.293866	0.155408	EDAR	Ectodysplasin A receptor	NM_022336
Blue	Ssc.19195.2.A1_at	64.1375	12.6508	0.659433	0.155111	PPP1R3E	Protein phosphatase 1, regulatory (inhibitor) subunit 3E	NR_026862.1
Blue	Ssc.22345.1.S1_at	55.2846	12.6143	0.568412	0.154664	SPIN1	Spindlin 1	NM_006717
Blue	Ssc.4482.1.A1_at	57.2022	12.6117	0.588128	0.154632	PPP2R5C	Protein phosphatase 2, regulatory subunit B', gamma isoform	NM_002719
Blue	Ssc.5250.1.S1_at	64.3576	12.6003	0.661696	0.154491	STX18	Syntaxin 18	NM_016930
Blue	Ssc.3669.1.A1_at	26.0782	12.5777	0.268124	0.154215	TRNAU1AP	tRNA selenocysteine 1 associated protein 1	NM_017846.4
Blue	Ssc.20096.1.S1_at	42.2715	12.5439	0.434616	0.1538	LMBR1L	Limb region 1 homolog (Mouse)-like	NM_018113
Blue	Ssc.18222.1.S1_at	50.1476	12.5257	0.515596	0.153577	BTBD6	BTB (POZ) domain containing 6	NM_033271
Blue	Ssc.14313.1.A1_at	27.8088	12.5087	0.285917	0.153369	TP53BP2	Tumor protein p53 binding protein, 2	NM_001031685
Blue	Ssc.2554.2.S1_at	41.354	12.4853	0.425183	0.153082	SEC16B	SEC16 homolog B (S. Cerevisiae)	NM_033127
Blue	Ssc.14530.1.S1_at	60.5993	12.2178	0.623055	0.149802	ACADL	Acyl-Coenzyme A dehydrogenase, long chain	NM_213897
Blue	Ssc.19431.1.S1_at	52.1169	12.1935	0.535842	0.149504	ENPP3	Ectonucleotide pyrophosphatase/phosphodiesterase 3	NM_005021
Blue	Ssc.13026.1.S1_at	52.5381	12.1523	0.540174	0.148999	ESR1	Estrogen receptor 1	NM_000125
Blue	Ssc.2187.1.S1_at	38.4761	12.112	0.395594	0.148505	CUX2	Cut-like homeobox 2	NM_015267
Blue	Ssc.31099.1.A1_at	52.2113	12.0727	0.536814	0.148023	CDH2	Cadherin 2, type 1, N-cadherin (neuronal)	NM_001792
Blue	Ssc.30498.1.A1_at	80.7496	12.0046	0.830232	0.147188	DNAJC24	DnaJ (Hsp40) homolog, subfamily C, member 24	NM_181706
Blue	Ssc.3575.1.S1_at	17.084	11.9882	0.17565	0.146987	ZSWIM6	Zinc finger, SWIM-type containing 6	NM_020928.1
Blue	Ssc.30965.1.A1_at	73.9327	11.926	0.760143	0.146224	DNAH14	Dynein, axonemal, heavy chain 14	NM_001145154.1
Blue	Ssc.17759.1.A1_at	55.4895	11.8887	0.570519	0.145766	MTHFD1L	Methylenetetrahydrofolate dehydrogenase (NADP+ dependent) 1-like	NM_015440
Blue	Ssc.27417.1.S1_at	37.3921	11.8631	0.384449	0.145453	OGT	O-linked N-acetylglucosamine (GlcNac) transferase (UDP-N-acetylglucosamine:polypeptide-N-acetylglucosaminyl transferase)	NM_181672
Blue	Ssc.29953.1.A1_at	51.7975	11.8626	0.532559	0.145447	RASAL2	RAS protein activator like 2	NM_004841
Blue	Ssc.30124.1.A1_at	47.2197	11.8218	0.485492	0.144947	HECW2	HECT, C2 and WW domain containing E3 ubiquitin protein ligase 2	NM_020760
Blue	Ssc.11134.1.S1_at	19.3226	11.7899	0.198667	0.144556	PRPF4	PRP4 pre-mrna processing factor 4 homolog (yeast)	NM_004697
Blue	Ssc.30692.1.A1_at	30.6735	11.7746	0.315371	0.144368	RHOU	Ras homolog gene family, member U	NM_021205
Blue	Ssc.946.1.S1_at	58.653	11.7103	0.603045	0.143579	NUP88	Nucleoporin 88kda	NM_002532
Blue	Ssc.12929.1.A1_at	66.9884	11.6471	0.688745	0.142805	MCCC1	Methylcrotonoyl-Coenzyme A carboxylase 1 (alpha)	NM_020166
Blue	Ssc.19763.1.S1_at	40.4159	11.6263	0.415538	0.14255	SPHKAP	SPHK1 interactor, AKAP domain containing	NM_030623
Blue	Ssc.8104.1.A1_at	31.2714	11.5889	0.321519	0.142091	C4orf14	Chromosome 4 open reading frame 28	NM_032313.2
Blue	Ssc.27165.1.S1_at	15.6369	11.5789	0.160772	0.141969	CHD8	Chromodomain helicase DNA binding protein 8	NM_020920
Blue	Ssc.13258.1.A1_at	28.8809	11.5607	0.296941	0.141745	TEX10	Testis expressed 10	NM_017746
Blue	Ssc.23810.3.A1_at	46.0871	11.4648	0.473847	0.140569	NFIA	Nuclear factor I/A	NM_005595
Blue	Ssc.2515.2.S1_at	48.8129	11.4641	0.501872	0.14056	TSC2	Tuberous sclerosis 2	NM_000548
Blue	Ssc.6280.1.A1_at	59.7623	11.3962	0.61445	0.139728	BIN1	Bridging integrator 1	NM_004305
Blue	Ssc.5963.1.A1_at	54.359	11.382	0.558895	0.139555	FAM107A	Family with sequence similarity 107, member A	NM_001076778
Blue	Ssc.7055.1.A1_at	59.8718	11.249	0.615575	0.137924	SFTPB	Surfactant protein B	NM_000542
Blue	Ssc.21842.1.S1_a_at	64.8115	11.2122	0.666363	0.137472	DDEF1
Blue	Ssc.12664.1.S1_at	74.6065	11.11	0.767071	0.13622	SLCO3A1	Solute carrier organic anion transporter family, member 3A1	NM_013272
Blue	Ssc.9601.1.S1_at	33.7025	11.1056	0.346515	0.136165	LRCH1	Leucine-rich repeats and calponin homology (CH) domain containing 1	NM_015116
Blue	Ssc.4618.1.A1_at	47.7303	11.1007	0.490742	0.136105	CNTNAP5	Contactin associated protein-like 5	NM_130773
Blue	Ssc.27680.1.S1_at	65.7508	11.0849	0.67602	0.135912	GRIA1	Glutamate receptor, ionotropic, AMPA 1	NM_000827
Blue	Ssc.1080.1.A1_at	10.2289	11.0231	0.105169	0.135154	RTN3	Reticulon 3	NM_006054
Blue	Ssc.13662.1.A1_at	39.5497	10.9725	0.406633	0.134533	CYTH1	Cytohesin 1	NM_004762.2
Blue	Ssc.27241.1.S1_at	56.7478	10.8891	0.583456	0.13351	RASAL2	RAS protein activator like 2	NM_004841
Blue	Ssc.10991.1.A1_at	44.124	10.8508	0.453664	0.133042	BAT5	HLA-B associated transcript 5	XM_001929102
Blue	Ssc.30070.1.A1_at	25.3757	10.6954	0.260902	0.131136	CCDC150	Coiled-coil domain containing 150	XM_001925868
Blue	Ssc.12828.1.A1_at	48.5231	10.6425	0.498893	0.130487	FGF1	Fibroblast growth factor 1 (acidic)	NM_000800
Blue	Ssc.12022.1.S1_at	55.9698	10.6312	0.575457	0.130349	TH1L	TH1-like (Drosophila)	NM_198976.1
Blue	Ssc.6316.1.S1_at	13.0246	10.5935	0.133913	0.129886	NDST2	N-deacetylase/N-sulfotransferase (heparan glucosaminyl) 2	NM_003635
Blue	Ssc.16896.1.A1_at	48.6138	10.565	0.499825	0.129537	ARL6IP1	ADP-ribosylation factor-like 6 interacting protein 1	NM_015161
Blue	Ssc.20642.1.S1_at	57.0084	10.5573	0.586135	0.129443	CES3	Carboxylesterase 3	NM_024922
Blue	Ssc.30891.1.A1_at	38.6972	10.5109	0.397867	0.128874	CCDC17	Coiled-coil domain containing 17	NM_001114938
Blue	Ssc.30448.1.A1_at	41.8731	10.4708	0.430521	0.128382	C3orf25	Chromosome 3 open reading frame 25	NM_207307
Blue	Ssc.30552.1.A1_at	73.618	10.4331	0.756908	0.12792	IQWD1	IQ motif and wd repeats 1	NM_001017977
Blue	Ssc.1905.1.A1_at	67.7103	10.4107	0.696167	0.127645	LMTK3	Lemur tyrosine kinase 3	NM_001080434
Blue	Ssc.30474.1.A1_at	48.4527	10.3456	0.498169	0.126847	C15orf26	Chromosome 15 open reading frame 26	NM_173528
Blue	Ssc.30885.1.A1_at	60.3486	10.2542	0.620477	0.125726	CHM	Choroideremia (Rab escort protein 1)	NM_000390
Blue	Ssc.7179.1.A1_at	25.5113	10.2248	0.262295	0.125365	C6orf89	Chromosome 6 open reading frame 89	NM_152734
Blue	Ssc.24645.2.A1_at	40.4116	10.1495	0.415494	0.124442	CHD6	Chromodomain helicase DNA binding protein 6	NM_032221
Blue	Ssc.6085.1.A1_at	42.5847	10.1403	0.437837	0.12433	KIAA0556	KIAA0556	NM_015202
Blue	Ssc.21018.1.S1_at	31.0799	10.1114	0.319549	0.123975	SUV420H1	Suppressor of variegation 4-20 homolog 1 (Drosophila)	NM_016028
Blue	Ssc.10748.1.A1_at	35.3352	10.0706	0.363301	0.123476	FRS2	Fibroblast growth factor receptor substrate 2	NM_001042555
Blue	Ssc.22470.1.S1_at	25.9576	10.0625	0.266885	0.123376	PER3	Period homolog 3 (Drosophila)	NM_016831
Blue	Ssc.26955.1.S1_at	66.3357	9.9848	0.682034	0.122423	Null	Novel protein	ENSG00000198345
Blue	Ssc.12355.1.A1_at	81.2247	9.95563	0.835116	0.122066	CTNNA3	Catenin (cadherin-associated protein), alpha 3	NM_001127384
Blue	Ssc.14025.1.A1_at	37.0599	9.92329	0.381034	0.121669	LEF1	Lymphoid enhancer-binding factor 1	NM_001129967
Blue	Ssc.20218.1.S1_at	37.6952	9.8604	0.387565	0.120898	DLGAP4	Discs, large (Drosophila) homolog-associated protein 4	NM_001042486
Blue	Ssc.18492.1.A1_at	52.7075	9.82502	0.541916	0.120464	FBXW9	F-box and WD repeat domain containing 9	NM_032301
Blue	Ssc.10207.1.A1_at	27.8073	9.82284	0.285902	0.120437	NR2C1	Nuclear receptor subfamily 2, group C, member 1	NM_001032287
Blue	Ssc.21253.1.S1_at	69.7646	9.59647	0.717289	0.117662	SPDEF	SAM pointed domain containing ets transcription factor	NM_012391
Blue	Ssc.20228.1.S1_a_at	20.3531	9.57108	0.209261	0.117351	PRPF31	PRP31 pre-mrna processing factor 31 homolog (S. Cerevisiae)	NM_015629
Blue	Ssc.30359.1.A1_at	32.6407	9.55727	0.335598	0.117181	PTPRN2	Protein tyrosine phosphatase, receptor type, N polypeptide 2	NM_002847
Blue	Ssc.10483.2.S1_at	26.8417	9.5493	0.275974	0.117084	SAFB2	Scaffold attachment factor B2	NM_014649
Blue	Ssc.8117.1.A1_at	55.8428	9.54446	0.574151	0.117024	PADI2	Peptidyl arginine deiminase, type II	NM_007365
Blue	Ssc.30324.1.A1_at	74.0171	9.43518	0.761011	0.115684	FUBP1	Far upstream element (FUSE) binding protein 1	NM_003902
Blue	Ssc.2492.1.A1_at	35.6665	9.42218	0.366707	0.115525	Null	125486 MARC 1PIG Sus scrofa cDNA 5	BE013949
Blue	Ssc.23545.2.A1_at	18.064	9.40283	0.185726	0.115288	PIP5K1P1	Phosphatidylinositol-4-phosphate 5-kinase, type I, pseudogene 1	NR_027712.1
Blue	Ssc.19203.3.S1_at	27.8342	9.40264	0.286179	0.115285	CMTM4	CKLF-like MARVEL transmembrane domain containing 4	NM_178818
Blue	Ssc.10657.1.A1_at	36.8387	9.38277	0.378759	0.115042	CNIH4	Cornichon homolog 4 (Drosophila)	NM_014184
Blue	Ssc.5646.1.S1_at	55.2653	9.34423	0.568214	0.114569	TNPO2	Transportin 2	NM_013433
Blue	Ssc.19552.1.S1_at	38.9311	9.33511	0.400273	0.114457	GNG7	Guanine nucleotide binding protein (G protein), gamma 7	NM_052847.2
Blue	Ssc.30519.1.A1_at	46.7907	9.30917	0.481081	0.114139	C20orf85	Chromosome 20 open reading frame 85	NM_178456.2
Blue	Ssc.11123.1.A1_at	50.8587	9.25969	0.522906	0.113533	LDHB	Lactate dehydrogenase B	NM_001113287
Blue	Ssc.12491.1.A1_at	28.4057	9.18445	0.292055	0.11261	HOXB4	Homeobox B4	NM_024015
Blue	Ssc.10612.1.A1_at	72.1602	9.15891	0.74192	0.112297	ZNF280D	Zinc finger protein 280D	NM_001002843
Blue	Ssc.8512.3.A1_a_at	30.3449	9.08314	0.311993	0.111368	METTL3	Methyltransferase like 3	NM_019852
Blue	Ssc.24607.1.S1_at	29.2378	9.00986	0.30061	0.110469	TRIM44	Tripartite motif-containing 44	NM_017583
Blue	Ssc.2263.1.S1_at	12.5356	9.00571	0.128885	0.110419	LARGE	Like-glycosyltransferase	NM_004737
Blue	Ssc.10483.1.S1_at	37.6713	8.99129	0.38732	0.110242	SAFB2	Scaffold attachment factor B2	NM_014649
Blue	Ssc.19428.1.A1_at	14.8925	8.98711	0.153118	0.110191	MEOX2	Mesenchyme homeobox 2	NM_005924
Blue	Ssc.10133.1.A1_at	32.9773	8.9758	0.339058	0.110052	SNX5	Sorting nexin 5	NM_014426
Blue	Ssc.7917.1.A1_at	78.8236	8.95241	0.81043	0.109765	CCDC53	Coiled-coil domain containing 53	NM_016053.2
Blue	Ssc.21219.1.S1_at	22.7233	8.94132	0.233631	0.109629	PABPN1	Poly(A) binding protein, nuclear 1	NM_004643
Blue	Ssc.26609.1.A1_at	37.6491	8.93981	0.387092	0.109611	THAP6	THAP domain containing 6	NM_144721
Blue	Ssc.19946.1.S1_at	31.2315	8.90308	0.321109	0.10916	IGLC1	Immunoglobulin lambda constant 1 (Mcg marker)	BC007782.2
Blue	Ssc.11310.1.A1_at	38.3335	8.71799	0.394128	0.106891	ANK3	Ankyrin 3, node of Ranvier (ankyrin G)	NM_001149
Blue	Ssc.31108.1.A1_at	23.5699	8.63886	0.242335	0.105921	GSPT2	G1 to S phase transition 2	NM_018094
Blue	Ssc.19203.2.S1_at	27.8695	8.61204	0.286542	0.105592	CMTM4	CKLF-like MARVEL transmembrane domain containing 4	NM_178818
Blue	Ssc.8512.1.S1_a_at	37.4547	8.56768	0.385093	0.105048	METTL3	Methyltransferase like 3	NM_019852
Blue	Ssc.29491.1.A1_at	46.9514	8.56196	0.482733	0.104978	ADAMTS20	ADAM metallopeptidase with thrombospondin type 1 motif, 20	NM_025003
Blue	Ssc.29989.1.A1_at	54.9254	8.49411	0.564719	0.104146	MPZL1	Myelin protein zero-like 1	NM_003953
Blue	Ssc.6745.2.A1_a_at	15.8407	8.38084	0.162868	0.102757	PPP1R3E	Protein phosphatase 1, regulatory (inhibitor) subunit 3E	NR_026862.1
Blue	Ssc.18472.1.S1_at	18.5088	8.31159	0.190299	0.101908	ZNF629	Zinc finger protein 629	NM_001080417.1
Blue	Ssc.18991.1.A1_at	21.5785	8.30741	0.221861	0.101857	AUTS2	Autism susceptibility candidate 2	NM_001127231
Blue	Ssc.2492.2.S1_at	34.0128	8.23642	0.349704	0.100986	Null	125486 MARC 1PIG Sus scrofa cDNA 5	BE013949
Blue	Ssc.30369.1.A1_at	30.2157	8.21918	0.310664	0.100775	CCDC65	Coiled-coil domain containing 65	NM_033124
Blue	Ssc.9425.1.A1_at	22.0421	8.11226	0.226627	0.0994641	PARP6	Poly (ADP-ribose) polymerase family, member 6	NM_020214
Blue	Ssc.24906.1.S1_at	33.8789	8.03302	0.348328	0.0984925	RAB36	RAB36, member RAS oncogene family	NM_004914
Blue	Ssc.2288.1.A1_at	44.5379	8.01258	0.457919	0.0982419	WDR6	WD repeat domain 6	NM_018031
Blue	Ssc.5176.1.A1_at	28.4504	8.00152	0.292514	0.0981063	EFHA2	EF-hand domain family, member A2	NM_181723
Blue	Ssc.958.1.S1_at	51.7971	7.95475	0.532555	0.0975328	ALDOB	Aldolase B, fructose-bisphosphate	NM_000035
Blue	Ssc.14323.1.A1_at	31.1043	7.88805	0.3198	0.0967151	C1orf192	Chromosome 1 open reading frame 192	NM_001013625
Blue	Ssc.30940.1.A1_at	34.997	7.87314	0.359824	0.0965322	TXNDC6	Thioredoxin domain containing 6	NM_178130
Blue	Ssc.6156.1.A1_at	55.186	7.79656	0.567398	0.0955933	NBL1	Neuroblastoma, suppression of tumorigenicity 1	NM_005380
Blue	Ssc.30455.1.A1_at	27.5699	7.7816	0.283462	0.0954098	CCNJ	Cyclin J	NM_019084
Blue	Ssc.18840.1.S1_at	25.7388	7.76569	0.264635	0.0952148	C11orf49	Chromosome 11 open reading frame 49	NM_001003676
Blue	Ssc.5282.1.S1_at	70.3145	7.73921	0.722942	0.0948901	CREB3L4	CAMP responsive element binding protein 3-like 4	NM_001123102
Blue	Ssc.16033.1.S1_at	8.40109	7.69795	0.0863763	0.0943842	CAR	Coxsackie-adenovirus-receptor homolog	XM_001924554
Blue	Ssc.20118.1.S1_at	43.1486	7.65906	0.443635	0.0939075	VEZF1	Vascular endothelial zinc finger 1	NM_007146
Blue	Ssc.4090.1.A1_at	23.235	7.6553	0.238892	0.0938613	ZNF692	Zinc finger protein 692	NM_017865
Blue	Ssc.10851.1.S1_at	34.5834	7.65281	0.355572	0.0938308	WFDC3	WAP four-disulfide core domain 3	NM_080614
Blue	Ssc.13092.1.A1_at	56.9697	7.64936	0.585737	0.0937885	DGKG	Diacylglycerol kinase, gamma 90kDa	NM_001080744
Blue	Ssc.12502.1.S1_at	38.1934	7.61333	0.392688	0.0933467	ZSCAN21	Zinc finger and SCAN domain containing 21	NM_145914
Blue	Ssc.6916.1.S1_at	23.3052	7.55147	0.239614	0.0925882	LAS1L	LAS1-like (S. Cerevisiae)	NM_031206
Blue	Ssc.11357.2.S1_at	29.6082	7.40032	0.304418	0.090735	NMRAL1	NMRA-like family domain containing 1	NM_020677
Blue	Ssc.30612.1.S1_at	58.2975	7.33727	0.599389	0.089962	JPH4	Junctophilin 4	NM_032452
Blue	Ssc.5553.1.S1_at	15.3702	7.30173	0.158029	0.0895262	CCDC52	Coiled-coil domain containing 52	NM_144718
Blue	Ssc.4272.1.A1_at	32.7341	7.28977	0.336558	0.0893795	ACSL3	Acyl-CoA synthetase long-chain family member 3	NM_004457
Blue	Ssc.13996.1.S1_at	53.6083	7.28968	0.551177	0.0893784	RANBP3	RAN binding protein 3	NM_003624
Blue	Ssc.30726.1.S1_at	56.2076	7.28672	0.577902	0.0893422	SH2B3	SH2B adaptor protein 3	NM_005475
Blue	Ssc.9003.1.A1_at	33.9271	7.27668	0.348824	0.0892191	TP53BP2	Tumor protein p53 binding protein, 2	NM_001031685
Blue	Ssc.11620.3.S1_a_at	26.2686	7.25713	0.270082	0.0889794	RBM9	RNA binding motif protein 9	NM_001031695
Blue	Ssc.4896.1.A1_at	40.2843	7.24779	0.414186	0.0888648	FAM127A	Family with sequence similarity 127, member A	NM_001078171
Blue	Ssc.17559.1.A1_at	73.4143	7.24491	0.754814	0.0888296	JPH4	Junctophilin 4	NM_032452
Blue	Ssc.4004.1.A1_at	32.6792	7.24173	0.335994	0.0887905	SYNE2	Spectrin repeat containing, nuclear envelope 2	NM_015180
Blue	Ssc.22164.1.S1_at	38.5849	7.17615	0.396713	0.0879865	ATP6V0D2	ATPase, H+ transporting, lysosomal 38kDa, V0 subunit D2	NM_152565
Blue	Ssc.15843.1.S1_at	12.2999	7.16762	0.126462	0.0878819	FUCT1	Golgi GDP-fucose translocator-like	AJ440724.1
Blue	Ssc.8220.1.A2_at	33.2552	7.14947	0.341915	0.0876593	RBM39	RNA binding motif protein 39	XM_001925222
Blue	Ssc.3367.1.S1_at	42.4055	7.12461	0.435995	0.0873545	C6orf89	Chromosome 6 open reading frame 89	NM_152734
Blue	Ssc.13105.1.A1_at	55.935	7.08623	0.575099	0.0868839	TTC37	Tetratricopeptide repeat domain 37	NM_014639
Blue	Ssc.19433.1.S1_at	38.9578	7.00392	0.400547	0.0858747	SIRT3	Sirtuin (silent mating type information regulation 2 homolog) 3 (S. Cerevisiae)	NM_001110057
Blue	Ssc.1025.1.S1_at	30.5977	6.99665	0.314592	0.0857856	SETD5	SET domain containing 5	NM_001080517
Blue	Ssc.6824.1.A1_at	18.8137	6.9581	0.193434	0.0853129	C1orf114	Chromosome 1 open reading frame 114	NM_021179
Blue	Ssc.9464.1.A1_a_at	23.8109	6.94414	0.244813	0.0851418	BRD9	Bromodomain containing 9	NM_001009877
Blue	Ssc.5303.1.S1_at	38.9763	6.91893	0.400737	0.0848327	DNAL4	Dynein, axonemal, light chain 4	NM_005740
Blue	Ssc.30888.1.S1_at	11.0646	6.90928	0.113762	0.0847143	CACNA1D	Calcium channel, voltage-dependent, L type, alpha 1D subunit	NM_000720
Blue	Ssc.14332.1.A1_at	57.218	6.87169	0.58829	0.0842535	MRPS36	Mitochondrial ribosomal protein S36	NM_033281
Blue	Ssc.29434.1.A1_at	19.5289	6.76409	0.200788	0.0829343	UBXN11	UBX domain protein 11	NM_001077262
Blue	Ssc.1704.1.S1_at	34.4332	6.62629	0.354026	0.0812446	DNMT3A	DNA (cytosine-5-)-methyltransferase 3 alpha	NM_001097437
Blue	Ssc.31085.1.A1_at	39.6455	6.55386	0.407617	0.0803566	RSPH4A	Radial spoke head 4 homolog A (Chlamydomonas)	NM_001010892
Blue	Ssc.13485.1.A1_at	41.4724	6.47126	0.426401	0.0793438	SCN2A	Sodium channel, voltage-gated, type II, alpha subunit	NM_001040142
Blue	Ssc.7263.1.A1_at	32.4725	6.46029	0.333867	0.0792093	TTC18	Tetratricopeptide repeat domain 18	NM_145170
Blue	Ssc.12664.3.S1_at	41.4739	6.45844	0.426416	0.0791867	SLCO3A1	Solute carrier organic anion transporter family, member 3A1	NM_013272
Blue	Ssc.2980.1.S1_at	35.2158	6.38783	0.362074	0.078321	KTN1	Kinectin 1 (kinesin receptor)	NM_001079521
Blue	Ssc.26692.1.A1_at	34.8434	6.36992	0.358245	0.0781013	TRPM1	Transient receptor potential cation channel, subfamily M, member 1	NM_002420
Blue	Ssc.25512.1.A1_at	50.7612	6.25417	0.521904	0.0766821	REC8	REC8 homolog (Yeast)	NM_001048205
Blue	Ssc.1434.1.A1_at	42.0343	6.16721	0.432179	0.0756159	DDAH2	Dimethylarginine dimethylaminohydrolase 2	NM_013974.1
Blue	Ssc.30520.1.S1_at	53.3157	6.14109	0.548169	0.0752956	NTRK3	Neurotrophic tyrosine kinase, receptor, type 3	NM_001007156
Blue	Ssc.21708.2.A1_at	45.5697	6.13625	0.468527	0.0752363	TXNDC13	Thioredoxin domain containing 13	NM_021156
Blue	Ssc.12346.1.A1_at	64.813	6.1033	0.666379	0.0748323	THEM5	Thioesterase superfamily member 5	NM_182578
Blue	Ssc.14374.1.A1_at	59.8467	6.05666	0.615318	0.0742605	GLRA2	Glycine receptor, alpha 2	NM_001118885
Blue	Ssc.5041.1.A1_at	23.6984	5.95556	0.243657	0.0730209	NSUN5	NOP2/Sun domain family, member 5	NM_148956.2
Blue	Ssc.30814.1.S1_at	22.9524	5.67696	0.235986	0.069605	CMTM4	CKLF-like MARVEL transmembrane domain containing 4	NM_178818
Blue	Ssc.7219.1.A1_at	63.485	5.66911	0.652725	0.0695087	ERC2	ELKS/RAB6-interacting/CAST family member 2	NM_015576
Blue	Ssc.16895.1.S1_at	35.8298	5.65025	0.368386	0.0692775	EFS	Embryonal Fyn-associated substrate	NM_005864
Blue	Ssc.20611.1.S1_at	19.6567	5.64557	0.202102	0.06922	TCF3	Transcription factor 3 (E2A immunoglobulin enhancer binding factors E12/E47)	NM_003200
Blue	Ssc.8361.1.A1_at	51.2477	5.62807	0.526906	0.0690056	DCLK1	Doublecortin-like kinase 1	NM_004734
Blue	Ssc.26500.1.A1_at	24.8056	5.61378	0.25504	0.0688303	C6orf103	Chromosome 6 open reading frame 103	NM_024694
Blue	Ssc.1104.1.S1_at	62.4972	5.58899	0.642568	0.0685264	PYGL	Phosphorylase, glycogen, liver	NM_001123172
Blue	Ssc.5894.1.S1_at	59.2164	5.58266	0.608837	0.0684487	RASSF4	Ras association (ralgds/AF-6) domain family member 4	NM_032023
Blue	Ssc.30495.1.A1_at	58.6432	5.52521	0.602944	0.0677444	DNAJC1	DnaJ (Hsp40) homolog, subfamily C, member 1	NM_022365
Blue	Ssc.25224.1.A1_at	52.152	5.51948	0.536204	0.0676742	CPN1	Carboxypeptidase N, polypeptide 1	NM_001308
Blue	Ssc.11357.1.A1_at	11.9803	5.51653	0.123176	0.067638	NMRAL1	NMRA-like family domain containing 1	NM_020677
Blue	Ssc.5528.1.A1_at	45.288	5.47551	0.465631	0.0671349	NKAP	NFKB activating protein	NM_024528
Blue	Ssc.13047.1.A1_at	34.0084	5.43509	0.34966	0.0666394	MLPH	Melanophilin	NM_001098594
Blue	Ssc.31126.1.A1_at	37.2368	5.41112	0.382853	0.0663455	NLGN1	Neuroligin 1	NM_014932
Blue	Ssc.14079.1.A1_at	21.7402	5.40528	0.223524	0.0662739	ZNF571	Zinc finger protein 571	NM_016536
Blue	Ssc.12667.1.A1_at	35.9798	5.38901	0.369929	0.0660745	SLC16A10	Solute carrier family 16, member 10 (aromatic amino acid transporter)	NM_018593
Blue	Ssc.25987.1.S1_at	59.469	5.37884	0.611434	0.0659497	RLBP1	Retinaldehyde binding protein 1	NM_000326
Blue	Ssc.24299.1.S1_at	24.0252	5.32797	0.247016	0.065326	NCOA1	Nuclear receptor coactivator 1	NM_001025228
Blue	Ssc.30499.1.A1_at	47.099	5.29627	0.484251	0.0649374	KIAA1632	KIAA1632	NM_020964
Blue	Ssc.8207.1.A1_at	23.565	5.26496	0.242285	0.0645535	GALK2	Galactokinase 2	NM_001001556
Blue	Ssc.11562.1.S1_s_at	27.7757	5.23093	0.285578	0.0641362	NFIC	Nuclear factor I/C (CCAAT-binding transcription factor)	NM_005597
Blue	Ssc.29445.1.A1_at	45.3588	5.1885	0.46636	0.063616	C5orf28	Chromosome 5 open reading frame 28	NM_022483
Blue	Ssc.28416.1.A1_at	42.3226	5.16431	0.435142	0.0633194	ABLIM1	Actin binding LIM protein 1	NM_002313
Blue	Ssc.29081.1.S1_at	51.162	5.14926	0.526025	0.0631349	YIPF4	Yip1 domain family, member 4	NM_032312
Blue	Ssc.24701.1.A1_at	23.2326	5.14702	0.238867	0.0631074	CHST3	Carbohydrate (chondroitin 6) sulfotransferase 3	NM_004273
Blue	Ssc.28470.1.S1_at	33.6453	5.14672	0.345926	0.0631037	C9orf9	Chromosome 9 open reading frame 9	NM_018956
Blue	Ssc.9986.1.A1_at	30.7851	5.07338	0.316518	0.0622045	NFIA	Nuclear factor I/A	NM_005595
Blue	Ssc.6846.1.A1_at	22.2959	5.07067	0.229236	0.0621713	KPNA5	Karyopherin alpha 5 (importin alpha 6)	NM_002269
Blue	Ssc.4665.1.S1_at	32.766	5.0148	0.336886	0.0614863	THNSL2	Threonine synthase-like 2 (S. Cerevisiae)	NM_018271
Blue	Ssc.6013.1.A1_at	33.4784	4.96174	0.34421	0.0608357	NT5E	5'-nucleotidase, ecto (CD73)	NM_002526
Blue	Ssc.23328.1.S1_at	23.8097	4.8781	0.244801	0.0598101	ABHD14A	Abhydrolase domain containing 14A	NM_015407
Blue	Ssc.30118.1.A1_at	46.6638	4.80062	0.479776	0.0588602	RHAG	Rh-associated glycoprotein	NM_000324
Blue	Ssc.29568.2.A1_at	32.5426	4.77189	0.334588	0.058508	TYMP	Thymidine phosphorylase	NM_001113755
Blue	Ssc.25144.1.S1_at	29.3174	4.73613	0.301428	0.0580695	HOXA3	Homeobox A3	NM_030661
Blue	Ssc.1650.1.A1_at	20.3649	4.71762	0.209383	0.0578425	GTF2I	General transcription factor II, I; general transcription factor II, I, pseudogene	NM_001518
Blue	Ssc.21275.3.S1_at	41.3344	4.63662	0.424982	0.0568494	RABEP1	Rabaptin, RAB GTPase binding effector protein 1	NM_004703
Blue	Ssc.12419.1.A1_at	37.887	4.63562	0.389538	0.0568371	MORN4	MORN repeat containing 4	NM_001098831
Blue	Ssc.23305.1.S1_at	25.712	4.62336	0.264359	0.0566868	TMEM144	Transmembrane protein 144	NM_018342
Blue	Ssc.28782.1.A1_at	38.7545	4.53098	0.398456	0.0555542	SLC38A1	Solute carrier family 38, member 1	NM_001077484
Blue	Ssc.17439.1.A1_at	29.6741	4.50342	0.305096	0.0552163	ADARB1	Adenosine deaminase, RNA-specific, B1 (RED1 homolog rat)	NM_001033049
Blue	Ssc.7139.1.S1_at	27.3975	4.50014	0.281689	0.055176	DHFR	Dihydrofolate reductase	NM_000791.3
Blue	Ssc.30492.1.A1_at	29.9452	4.47319	0.307883	0.0548456	HOXA2	Homeobox A2	NM_006735
Blue	Ssc.10533.1.A1_at	48.8777	4.46966	0.502539	0.0548024	DGKG	Diacylglycerol kinase, gamma 90kDa	NM_001080744
Blue	Ssc.22934.1.S1_at	40.4876	4.46606	0.416275	0.0547581	BTRC	Beta-transducin repeat containing	NM_003939
Blue	Ssc.22399.1.A1_at	49.6513	4.36317	0.510492	0.0534966	DYNC1I2	Similar to dynein cytoplasmic 1 intermediate chain 2; dynein, cytoplasmic 1, intermediate chain 2	NM_001378
Blue	Ssc.25077.1.S1_at	21.3814	4.36098	0.219835	0.0534698	SLC20A2	Solute carrier family 20 (phosphate transporter), member 2	NM_006749
Blue	Ssc.3820.2.S1_a_at	25.0078	4.34363	0.257119	0.0532571	DECR2	2,4-dienoyl coa reductase 2, peroxisomal	NM_020664
Blue	Ssc.10494.1.S1_at	42.3394	4.28452	0.435315	0.0525323	AHCYL1	Adenosylhomocysteinase-like 1	NM_006621
Blue	Ssc.9198.1.S1_at	22.8326	4.27858	0.234755	0.0524595	AHCYL2	Adenosylhomocysteinase-like 2	NM_015328
Blue	Ssc.26479.1.A1_at	24.6345	4.20601	0.253281	0.0515697	WWOX	WW domain containing oxidoreductase	NM_130791
Blue	Ssc.19466.1.A1_at	40.6168	4.18328	0.417604	0.0512911	HOMER1	Homer homolog 1 (Drosophila)	NM_004272
Blue	Ssc.17559.2.S1_at	58.5231	4.15377	0.601709	0.0509293	JPH4	Junctophilin 4	NM_032452
Blue	Ssc.3344.2.S1_at	18.1995	4.08038	0.187119	0.0500294	SEP8	Septin 8	NM_001098811.1
Blue	Ssc.5408.1.S1_at	31.3605	4.00271	0.322435	0.049077	PLA2G3	Phospholipase A2, group III	NM_015715
Blue	Ssc.18895.1.A1_at	44.1974	3.95765	0.454418	0.0485246	FAM40B	Family with sequence similarity 40, member B	NM_020704
Blue	Ssc.1238.1.S1_at	52.5051	3.91015	0.539835	0.0479422	CYB5R1	Cytochrome b5 reductase 1	NM_016243
Blue	Ssc.7891.1.A1_at	21.442	3.87005	0.220457	0.0474505	KIAA0467	KIAA0467; chromosome 1 open reading frame 84	NM_001012961
Blue	Ssc.31197.1.A1_at	52.1121	3.8253	0.535794	0.0469019	ZBTB34	Zinc finger and BTB domain containing 34	NM_001099270
Blue	Ssc.29504.1.A1_at	23.8072	3.81943	0.244775	0.0468298	HYDIN	Hydrocephalus inducing homolog 2 (Mouse); hydrocephalus inducing homolog (mouse)	NM_032821.2
Blue	Ssc.28842.1.A1_at	41.2189	3.81653	0.423794	0.0467943	CCDC113	Coiled-coil domain containing 113	NM_014157
Blue	Ssc.18335.1.S1_at	22.0869	3.81596	0.227088	0.0467873	PCNP	PEST proteolytic signal containing nuclear protein	NM_020357
Blue	Ssc.3721.1.S1_at	51.8702	3.76447	0.533306	0.0461559	WWP2	WW domain containing E3 ubiquitin protein ligase 2	NM_007014
Blue	Ssc.11363.1.S1_at	29.4264	3.68944	0.302549	0.0452361	MIXL1	Mix1 homeobox-like 1 (Xenopus laevis)	NM_031944
Blue	Ssc.12801.1.A1_at	32.1462	3.66413	0.330513	0.0449257	ZNF407	Zinc finger protein 407	NM_017757.2
Blue	Ssc.30628.1.S1_at	23.2735	3.66009	0.239288	0.0448761	PECR	Peroxisomal trans-2-enoyl-coa reductase	NM_018441
Blue	Ssc.29291.1.A1_at	46.2586	3.65932	0.475611	0.0448668	CDH6	Cadherin 6, type 2, K-cadherin (fetal kidney)	NM_004932
Blue	Ssc.5122.1.A1_at	31.8114	3.62055	0.327071	0.0443915	PIM2	Pim-2 oncogene	NM_006875
Blue	Ssc.26824.1.A1_at	35.2391	3.6019	0.362313	0.0441627	MTMR7	Myotubularin related protein 7	NM_004686
Blue	Ssc.22945.1.S1_at	31.1943	3.55565	0.320726	0.0435957	AMPD1	Adenosine monophosphate deaminase 1	NM_001123076
Blue	Ssc.23658.1.S1_at	25.8182	3.53335	0.265451	0.0433223	MGC29506	Plasma cell-induced ER protein 1	NM_016459.3
Blue	Ssc.7658.1.A1_at	37.6036	3.49858	0.386623	0.0428959	PTPRG	Protein tyrosine phosphatase, receptor type, G	NM_002841
Blue	Ssc.1988.2.A1_a_at	43.0777	3.48829	0.442906	0.0427698	SH2B3	SH2B adaptor protein 3	NM_005475
Blue	Ssc.12965.1.A1_at	41.4167	3.45708	0.425828	0.0423871	SPRY3	Sprouty homolog 3 (Drosophila)	NM_005840
Blue	Ssc.12884.1.A1_at	24.2726	3.45539	0.24956	0.0423664	AK7	Adenylate kinase 7	NM_152327
Blue	Ssc.60.1.A1_at	47.3378	3.45329	0.486706	0.0423407	OPTC	Opticin	NM_214008
Blue	Ssc.2345.1.S1_at	35.1872	3.43468	0.361779	0.0421125	OGDH	Oxoglutarate (alpha-ketoglutarate) dehydrogenase (lipoamide)	NM_001003941
Blue	Ssc.5657.1.S1_at	23.8022	3.37378	0.244724	0.0413658	GPD1	Glycerol-3-phosphate dehydrogenase 1 (soluble)	NM_005276
Blue	Ssc.3144.1.A1_at	31.0481	3.34009	0.319223	0.0409527	CDC42SE2	CDC42 small effector 2	NM_001038702
Blue	Ssc.22988.1.S1_at	44.5695	3.26968	0.458244	0.0400894	PCTP	Phosphatidylcholine transfer protein	NM_001102402
Blue	Ssc.30444.1.A1_at	42.4168	3.25578	0.43611	0.0399189	NEK10	NIMA (never in mitosis gene a)- related kinase 10	NM_001031741
Blue	Ssc.14436.1.S1_at	46.6475	3.20079	0.479609	0.0392448	USP14	Ubiquitin specific peptidase 14 (tRNA-guanine transglycosylase)	NM_001037334
Blue	Ssc.23095.1.A1_at	23.1728	3.19572	0.238252	0.0391826	CMIP	c-Maf-inducing protein	NM_198390.2
Blue	Ssc.10203.1.S1_at	32.6836	3.0824	0.336038	0.0377932	SLMAP	Sarcolemma associated protein	NM_007159
Blue	Ssc.3472.1.S1_at	27.3878	3.04098	0.28159	0.0372853	FLJ22184	Hypothetical protein FLJ22184	XM_001719282.2
Blue	Ssc.12404.1.S1_at	32.4216	3.00539	0.333345	0.036849	PDIA5	Protein disulfide isomerase family A, member 5	NM_006810
Blue	Ssc.7486.1.A1_at	23.498	2.99752	0.241596	0.0367525	CYP26A1	Cytochrome P450, family 26, subfamily A, polypeptide 1	XM_001928119
Blue	Ssc.24625.1.A1_at	45.253	2.79898	0.465271	0.0343181	THOC1	THO complex 1	NM_005131
Blue	Ssc.10002.1.A1_at	31.7706	2.7986	0.326651	0.0343135	CDH18	Cadherin 18, type 2	NM_004934
Blue	Ssc.4941.1.A1_at	16.5096	2.68296	0.169745	0.0328956	C6orf130	Chromosome 6 open reading frame 130	NM_145063
Blue	Ssc.30321.1.A1_at	16.6284	2.64802	0.170966	0.0324673	C11orf88	Chromosome 11 open reading frame 88	NM_001100388
Blue	Ssc.3258.1.S1_at	24.9907	2.49191	0.256943	0.0305532	PSMD9	Proteasome (prosome, macropain) 26S subunit, non-ATPase, 9	NM_002813
Blue	Ssc.2022.1.S1_at	19.9785	2.42617	0.20541	0.0297472	GPSM2	G-protein signaling modulator 2 (AGS3-like, C. Elegans)	NM_013296
Blue	Ssc.18136.1.A1_at	29.5368	2.38538	0.303684	0.029247	SPEF2	Sperm flagellar 2	NM_024867
Blue	Ssc.19138.2.S1_at	29.1493	2.36434	0.2997	0.0289891	ZNF773	Zinc finger protein 773	NM_198542
Blue	Ssc.21594.1.S1_at	27.8092	2.3572	0.285922	0.0289016	STXBP6	Syntaxin binding protein 6 (amisyn)	NM_014178
Blue	Ssc.12700.1.S1_at	36.4726	2.22368	0.374995	0.0272644	DGKI	Diacylglycerol kinase, iota	NM_004717
Blue	Ssc.13104.1.S1_at	25.106	2.11916	0.258129	0.025983	NUDT13	Nudix (nucleoside diphosphate linked moiety X)-type motif 13	NM_015901
Blue	Ssc.19138.1.A1_at	30.314	1.95935	0.311675	0.0240236	ZFHX4	Zinc finger homeobox 4	NM_024721.4
Blue	Ssc.7043.1.A1_at	24.2243	1.91037	0.249064	0.023423	C20orf12	Chromosome 20 open reading frame 12	NM_001099407.1
Blue	Ssc.30264.1.A1_at	21.8213	1.84807	0.224357	0.0226591	NMNAT2	Nicotinamide nucleotide adenylyltransferase 2	NM_015039
Blue	Ssc.30085.1.A1_at	29.3926	1.81358	0.302202	0.0222362	C4orf50	Chromosome 4 open reading frame 50	NM_207405.1
Blue	Ssc.15482.1.S1_at	18.75	1.70864	0.192779	0.0209496	ENKUR	Enkurin, TRPC channel interacting protein	NM_145010
Blue	Ssc.19060.1.A1_at	21.2807	1.63742	0.218798	0.0200763	MAGI1	Membrane associated guanylate kinase, WW and PDZ domain containing 1; CNKSR family member 3	NM_173515
Blue	Ssc.25224.2.S1_at	23.5811	1.60554	0.24245	0.0196855	CPN1	Carboxypeptidase N, polypeptide 1	NM_001308
Blue	Ssc.4886.1.S1_at	18.1369	1.51807	0.186475	0.018613	GFRA1	GDNF family receptor alpha 1	NM_005264

## Sheet: Turquoise
Module	Probe ID	posiK	negaK	scaled positive K	scaled negative K	Gene Symbol	Gene Title	RefSeq ID
Turquoise	Ssc.9133.1.A1_at	35.971	175.047	0.201584	1	REXO2	REX2, RNA exonuclease 2 homolog (S. Cerevisiae)	NM_015523
Turquoise	Ssc.18377.3.S1_a_at	33.8674	166.559	0.189795	0.951514	P2RX4	Purinergic receptor P2X, ligand-gated ion channel, 4	NM_002560
Turquoise	Ssc.18377.1.S1_at	34.1762	161.488	0.191526	0.922541	P2RX4	Purinergic receptor P2X, ligand-gated ion channel, 4	NM_002560
Turquoise	Ssc.2264.1.S1_at	35.0335	148.296	0.196331	0.847179	SLC1A5	Solute carrier family 1 (neutral amino acid transporter), member 5	DQ231578.1
Turquoise	Ssc.18377.3.S1_at	32.6904	144.41	0.1832	0.82498	P2RX4	Purinergic receptor P2X, ligand-gated ion channel, 4	NM_002560
Turquoise	Ssc.18422.1.S1_at	32.0482	133.536	0.1796	0.762863	DNASE1L1	Deoxyribonuclease I-like 1	NM_001009932
Turquoise	Ssc.18377.2.S1_at	23.7287	131.149	0.132978	0.749225	P2RX4	Purinergic receptor P2X, ligand-gated ion channel, 4	NM_002560
Turquoise	Ssc.18585.2.S1_at	25.455	123.525	0.142652	0.705671	GUSB	Glucuronidase, beta	NM_001123121
Turquoise	Ssc.21408.1.S1_at	28.4033	123.049	0.159174	0.70295	DNAJC3	Dnaj (Hsp40) homolog, subfamily C, member 3	NM_006260
Turquoise	Ssc.9118.1.S1_at	27.6331	121.792	0.154858	0.695771	DAB2	Disabled homolog 2, mitogen-responsive phosphoprotein (Drosophila)	NM_001343
Turquoise	Ssc.4097.1.S1_at	26.7302	116.917	0.149798	0.667919	SLC12A4	Solute carrier family 12 (potassium/chloride transporters), member 4	NM_213949
Turquoise	Ssc.2807.2.A1_at	24.8312	111.988	0.139156	0.639762	DAB2	Disabled homolog 2, mitogen-responsive phosphoprotein (Drosophila)	NM_001343
Turquoise	Ssc.935.1.S1_at	26.7665	111.823	0.150001	0.638817	PGK1	Phosphoglycerate kinase 1	NM_001099932
Turquoise	Ssc.19143.1.A1_at	29.5273	110.879	0.165473	0.633427	SLC39A14	Solute carrier family 39 (zinc transporter), member 14	NM_001128431
Turquoise	Ssc.23363.1.S1_at	22.669	108.889	0.127039	0.622055	GLA	Galactosidase, alpha	NM_000169
Turquoise	Ssc.12927.1.S1_at	26.1598	107.767	0.146601	0.615646	HIGD1A	Similar to HIG1 domain family, member 1A; HIG1 hypoxia inducible domain family, member 1A; HIG1 hypoxia inducible domain family, member 1D	NM_001099668
Turquoise	Ssc.6888.3.A1_at	25.2781	107.548	0.14166	0.614396	MAGT1	Magnesium transporter 1	NM_032121
Turquoise	Ssc.8153.1.A1_at	26.614	105.846	0.149147	0.604674	AKTIP	AKT interacting protein; similar to AKT interacting protein	NM_001012398
Turquoise	Ssc.18585.1.S1_at	20.1062	104.73	0.112677	0.598296	GUSB	Glucuronidase, beta	NM_001123121
Turquoise	Ssc.4389.1.A1_at	26.8666	102.025	0.150562	0.582845	FKBP1B	FK506 binding protein 1B, 12.6 kDa	NM_004116
Turquoise	Ssc.25217.1.S1_a_at	30.3828	101.56	0.170268	0.580188	SELM	Selenoprotein M	NM_001161648
Turquoise	Ssc.18802.1.A1_at	28.0202	101.017	0.157027	0.577085	STX11	Syntaxin 11	NM_003764
Turquoise	Ssc.28162.1.A1_at	22.0224	100.985	0.123415	0.576901	GNG12	Guanine nucleotide binding protein (G protein), gamma 12	NM_001145387
Turquoise	Ssc.1165.2.A1_at	21.9735	98.8048	0.123141	0.564449	PDIA3	Protein disulfide isomerase family A, member 3	NM_005313
Turquoise	Ssc.13527.1.A1_at	24.6402	96.4142	0.138086	0.550792	GALNT3	UDP-N-acetyl-alpha-D-galactosamine:polypeptide N-acetylgalactosaminyltransferase 3 (GalNac-T3)	NM_004482
Turquoise	Ssc.670.1.S1_at	19.9366	96.3656	0.111726	0.550514	LYZ	Lysozyme (renal amyloidosis)	NM_214392
Turquoise	Ssc.2052.1.S1_at	18.3901	95.5948	0.103059	0.546111	RAB11FIP5	RAB11 family interacting protein 5 (class I)	NM_015470
Turquoise	Ssc.19257.1.S1_at	22.7365	95.3341	0.127417	0.544621	APOA1BP	Apolipoprotein A-I binding protein	NM_144772
Turquoise	Ssc.20231.1.S1_at	24.1457	94.6615	0.135314	0.540779	TMED9	Transmembrane emp24 protein transport domain containing 9	NM_017510
Turquoise	Ssc.20352.1.S1_at	22.6043	94.1486	0.126676	0.537849	RAB3GAP2	RAB3 GTPase activating protein subunit 2 (non-catalytic)	NM_012414
Turquoise	Ssc.12898.1.A1_at	26.8097	94.1287	0.150244	0.537735	STX12	Syntaxin 12	NM_177424
Turquoise	Ssc.26596.1.A1_at	24.3615	91.457	0.136524	0.522473	MYO1C	Myosin IC	NM_001080779
Turquoise	Ssc.6709.1.S1_at	22.6096	90.5153	0.126706	0.517093	LGMN	Legumain	NM_001008530
Turquoise	Ssc.21256.1.S2_at	22.0717	90.247	0.123691	0.51556	LIF	Leukemia inhibitory factor	NM_214402
Turquoise	Ssc.12817.1.S1_at	21.4555	88.2645	0.120238	0.504235	PLXNA2	Plexin A2	NM_025179
Turquoise	Ssc.15469.1.A1_at	19.9682	87.5352	0.111903	0.500068	PTPLAD1	Protein tyrosine phosphatase-like A domain containing 1	NM_016395
Turquoise	Ssc.4389.2.S1_at	24.5889	87.0824	0.137798	0.497482	FKBP1B	FK506 binding protein 1B, 12.6 kDa	NM_004116
Turquoise	Ssc.8859.1.A1_s_at	18.3068	85.8599	0.102592	0.490498	Null	Sus scrofa cDNA clone scan0012.k.01 5prim	BX921935
Turquoise	Ssc.14518.1.S1_at	22.0913	84.8097	0.123801	0.484498	CD46	CD46 molecule, complement regulatory protein	NM_213888
Turquoise	Ssc.17359.2.A1_at	20.9829	83.2847	0.11759	0.475786	MED4	Mediator complex subunit 4	NM_014166
Turquoise	Ssc.28502.1.S1_at	20.9835	83.1385	0.117593	0.474951	C11orf24	Chromosome 11 open reading frame 24	NM_022338
Turquoise	Ssc.7366.1.A1_at	22.0953	80.4913	0.123824	0.459828	MCFD2	Multiple coagulation factor deficiency 2	NM_139279
Turquoise	Ssc.8859.1.A1_at	17.3633	80.475	0.0973054	0.459735	Null	Sus scrofa cDNA clone scan0012.k.01 5prim	BX921935
Turquoise	Ssc.7598.1.A1_at	14.6322	78.2228	0.0820001	0.446869	PPAP2A	Phosphatidic acid phosphatase type 2A	NM_003711
Turquoise	Ssc.18505.1.A1_at	19.5144	78.0535	0.10936	0.445901	CCDC93	Coiled-coil domain containing 93	NM_019044
Turquoise	Ssc.1579.1.S1_at	23.802	77.1526	0.133388	0.440755	SLC29A1	Solute carrier family 29 (nucleoside transporters), member 1	NM_001078174
Turquoise	Ssc.31133.1.A1_at	16.452	76.7692	0.0921984	0.438564	PDIA3	Protein disulfide isomerase family A, member 3	NM_005313
Turquoise	Ssc.9244.1.A1_at	17.7599	76.2847	0.0995278	0.435797	NCKAP1	NCK-associated protein 1	NM_013436
Turquoise	Ssc.10793.1.A1_at	13.6991	76.2124	0.0767708	0.435384	SDC2	Syndecan 2	NM_002998
Turquoise	Ssc.5682.1.A1_at	20.3388	76.1251	0.11398	0.434885	RAP1GDS1	RAP1, GTP-GDP dissociation stimulator 1	NM_001100426
Turquoise	Ssc.21251.1.A1_a_at	19.7772	74.8898	0.110833	0.427828	CENPT	Centromere protein T	NM_025082
Turquoise	Ssc.13173.1.A1_at	19.5748	74.0915	0.109699	0.423267	RAP1GDS1	RAP1, GTP-GDP dissociation stimulator 1	NM_001100426
Turquoise	Ssc.2099.1.S1_at	13.7343	72.9576	0.0769683	0.41679	KIF23	Kinesin family member 23	NM_004856
Turquoise	Ssc.10003.1.S1_at	20.6425	72.0543	0.115682	0.411629	TMEM30A	Transmembrane protein 30A	NM_018247
Turquoise	Ssc.13826.1.S1_at	15.5846	70.8907	0.087337	0.404982	LDHA	Lactate dehydrogenase A	NM_005566
Turquoise	Ssc.22631.1.S1_at	19.7229	70.3674	0.110529	0.401992	GFPT1	Glutamine-fructose-6-phosphate transaminase 1	NM_002056
Turquoise	Ssc.5264.1.A1_at	21.1359	70.2494	0.118447	0.401318	UGP2	UDP-glucose pyrophosphorylase 2	NM_213980
Turquoise	Ssc.13453.2.S1_at	15.7586	68.6318	0.0883124	0.392078	NUDT15	Nudix (nucleoside diphosphate linked moiety X)-type motif 15	NM_018283
Turquoise	Ssc.16809.1.S1_at	17.3165	67.4861	0.0970428	0.385532	PTPN11	Protein tyrosine phosphatase, non-receptor type 11; similar to protein tyrosine phosphatase, non-receptor type 11	NM_002834
Turquoise	Ssc.9835.1.A1_at	14.221	66.7039	0.0796958	0.381064	MON2	MON2 homolog (S. Cerevisiae)	NM_015026
Turquoise	Ssc.16097.1.S1_at	11.6341	66.5287	0.0651982	0.380063	SLC23A2	Solute carrier family 23 (nucleobase transporters), member 2	NM_214178
Turquoise	Ssc.24360.1.S1_a_at	17.839	65.9245	0.099971	0.376611	SLC17A5	Solute carrier family 17 (anion/sugar transporter), member 5	NM_012434
Turquoise	Ssc.6534.1.S1_at	22.6593	65.9176	0.126984	0.376572	YIF1A	Yip1 interacting factor homolog A (S. Cerevisiae)	NM_020470
Turquoise	Ssc.28910.1.S1_at	11.8445	65.6124	0.0663773	0.374828	CENPF	Centromere protein F, 350/400ka (mitosin)	NM_016343
Turquoise	Ssc.18393.1.S1_a_at	16.3784	65.6116	0.0917856	0.374824	TMEM160	Transmembrane protein 160	NM_017854
Turquoise	Ssc.5104.1.S1_at	15.5482	64.5622	0.0871333	0.368829	NUPR1	Nuclear protein, transcriptional regulator, 1	NM_001042483.1
Turquoise	Ssc.11609.1.A1_at	16.0958	64.3424	0.0902019	0.367573	ASNS	Asparagine synthetase	NM_001673
Turquoise	Ssc.8577.1.A1_at	15.2669	64.1642	0.0855566	0.366555	BTF3L4	Basic transcription factor 3-like 4; similar to hcg2008008	NM_152265
Turquoise	Ssc.8908.1.A1_at	15.6933	64.082	0.0879466	0.366086	DNAJB14	DnaJ (Hsp40) homolog, subfamily B, member 14	NM_001031723
Turquoise	Ssc.8526.1.S1_at	17.1492	61.4312	0.0961055	0.350942	GOLT1B	Golgi transport 1 homolog B (S. Cerevisiae)	NM_016072
Turquoise	Ssc.2699.1.S1_at	12.7427	60.9663	0.0714109	0.348286	ALG3	Asparagine-linked glycosylation 3, alpha-1,3- mannosyltransferase homolog (S. Cerevisiae)	NM_005787.5
Turquoise	Ssc.5744.2.S1_at	11.2881	59.4935	0.0632592	0.339872	FUCA1	Fucosidase, alpha-L- 1, tissue	NM_000147
Turquoise	Ssc.1273.2.S1_at	12.5588	59.3469	0.0703802	0.339035	ATPAF2	ATP synthase mitochondrial F1 complex assembly factor 2	NM_145691
Turquoise	Ssc.17916.1.S1_at	16.9366	57.6034	0.0949141	0.329075	FAM173A	Family with sequence similarity 173, member A	NM_023933
Turquoise	Ssc.11499.1.A1_at	8.70722	57.3964	0.0487959	0.327892	LAMB3	Laminin, beta 3	NM_000228
Turquoise	Ssc.24672.1.A1_at	12.981	56.9107	0.0727463	0.325118	PSEN1	Presenilin 1	NM_001078667
Turquoise	Ssc.10427.1.S1_at	14.2621	56.8583	0.0799259	0.324818	TMED5	Transmembrane emp24 protein transport domain containing 5	NM_016040
Turquoise	Ssc.11697.1.A1_at	15.3972	56.3556	0.0862872	0.321946	THOC2	THO complex 2	NM_001081550
Turquoise	Ssc.8283.1.A1_at	14.3192	55.6778	0.0802459	0.318074	PTPN11	Protein tyrosine phosphatase, non-receptor type 11; similar to protein tyrosine phosphatase, non-receptor type 11	NM_002834
Turquoise	Ssc.27911.1.S1_at	10.0334	55.0828	0.056228	0.314675	NAV2	Neuron navigator 2	NM_001111018
Turquoise	Ssc.30728.1.S1_at	9.08201	54.9026	0.0508963	0.313646	ZC3H13	Zinc finger CCCH-type containing 13	NM_015070
Turquoise	Ssc.3187.1.S1_at	19.5126	54.7067	0.10935	0.312526	EAF1	ELL associated factor 1	NM_033083
Turquoise	Ssc.6768.1.A1_at	18.2679	53.3115	0.102375	0.304556	UBE2J1	Ubiquitin-conjugating enzyme E2, J1	NM_001077219
Turquoise	Ssc.24974.2.S1_at	12.1412	52.7736	0.0680404	0.301483	PEX13	Peroxisomal biogenesis factor 13	NM_002618
Turquoise	Ssc.9187.3.S1_a_at	10.6257	51.9872	0.0595473	0.29699	OAZ2	Ornithine decarboxylase antizyme 2	NM_001122995
Turquoise	Ssc.384.2.S1_at	19.0008	50.9055	0.106482	0.290811	GFPT1	Glutamine-fructose-6-phosphate transaminase 1	AF441244.1
Turquoise	Ssc.2919.1.S1_at	15.7697	50.4729	0.0883746	0.28834	CD63	CD63 molecule	NM_001040034
Turquoise	Ssc.15748.3.S1_a_at	13.8197	50.3675	0.0774465	0.287738	CD80	CD80 molecule	NM_214087
Turquoise	Ssc.17339.1.S1_at	9.33381	50.1826	0.0523074	0.286681	SLC15A1	Solute carrier family 15 (oligopeptide transporter), member 1	NM_214347
Turquoise	Ssc.24629.1.S1_at	9.52712	49.3848	0.0533907	0.282124	INPP1	Inositol polyphosphate-1-phosphatase	NM_001128928
Turquoise	Ssc.7040.1.A1_at	13.7002	49.3434	0.076777	0.281887	SLC30A9	Solute carrier family 30 (zinc transporter), member 9	NM_006345
Turquoise	Ssc.6520.1.A1_at	11.6855	49.2811	0.0654864	0.281531	PCBD2	Pterin-4 alpha-carbinolamine dehydratase/dimerization cofactor of hepatocyte nuclear factor 1 alpha (TCF1) 2	NM_032151
Turquoise	Ssc.2873.1.S1_at	12.4378	48.7319	0.0697026	0.278394	PDZK1IP1	PDZK1 interacting protein 1	NM_005764
Turquoise	Ssc.17540.3.S1_at	12.4277	48.6203	0.0696456	0.277756	PRKAR2A	Protein kinase, camp-dependent, regulatory, type II, alpha	NM_004157
Turquoise	Ssc.12457.1.S1_at	11.0734	48.3618	0.0620564	0.27628	HN1	Hematological and neurological expressed 1	NM_001048069
Turquoise	Ssc.9187.2.S1_a_at	10.2098	48.0753	0.0572163	0.274643	OAZ2	Ornithine decarboxylase antizyme 2	NM_001122995
Turquoise	Ssc.23786.1.S1_at	9.31171	46.066	0.0521835	0.263164	LRRFIP2	Leucine rich repeat (in FLII) interacting protein 2	NM_006309
Turquoise	Ssc.26104.1.S1_at	12.5788	45.3795	0.0704926	0.259243	SLC9A9	Solute carrier family 9 (sodium/hydrogen exchanger), member 9	NM_173653
Turquoise	Ssc.26437.1.A1_at	9.15096	44.3666	0.0512827	0.253456	MARVELD1	MARVEL domain containing 1	NM_031484.3
Turquoise	Ssc.23808.2.S1_a_at	8.23882	43.4335	0.0461709	0.248125	CLIC4	Chloride intracellular channel 4	NM_013943
Turquoise	Ssc.4978.1.S1_at	12.7638	42.9501	0.0715293	0.245364	CD14	CD14 molecule	NM_001097445
Turquoise	Ssc.934.1.S1_at	8.16126	42.5645	0.0457363	0.243161	NEXN	Nexilin (F actin binding protein)	NM_144573
Turquoise	Ssc.13453.3.A1_at	10.6131	41.5518	0.0594764	0.237376	NUDT15	Nudix (nucleoside diphosphate linked moiety X)-type motif 15	NM_018283
Turquoise	Ssc.24171.1.S1_at	9.48622	41.5188	0.0531615	0.237187	EDEM1	ER degradation enhancer, mannosidase alpha-like 1	NM_014674
Turquoise	Ssc.17904.1.A1_at	10.5837	41.2154	0.0593116	0.235454	TEAD4	TEA domain family member 4	NM_001142666
Turquoise	Ssc.22009.1.S1_at	9.81804	38.9948	0.0550211	0.222768	C14orf109	Chromosome 14 open reading frame 109	NM_001098621
Turquoise	Ssc.7621.1.A1_at	9.77248	38.44	0.0547657	0.219599	ANLN	Anillin, actin binding protein	NM_018685
Turquoise	Ssc.3548.1.S1_at	10.9524	38.2372	0.0613783	0.21844	CDKAL1	CDK5 regulatory subunit associated protein 1-like 1	NM_017774
Turquoise	Ssc.770.1.S1_at	8.29147	38.1307	0.046466	0.217832	Null	Homo sapiens chromosome 11, clone RP11-682B13	AC055845.150
Turquoise	Ssc.8970.1.S2_at	10.6937	37.7857	0.0599285	0.215861	PDIA4	Protein disulfide isomerase family A, member 4	NM_004911
Turquoise	Ssc.17343.1.S1_at	8.71223	37.6246	0.048824	0.214941	LYVE1	Lymphatic vessel endothelial hyaluronan receptor 1	AY304537.1
Turquoise	Ssc.22333.2.A1_at	10.8342	37.3929	0.0607156	0.213617	ALG2	Asparagine-linked glycosylation 2	NM_001101029
Turquoise	Ssc.9109.1.A1_at	7.82877	37.3615	0.043873	0.213438	IDE	Insulin-degrading enzyme	NM_004969
Turquoise	Ssc.30862.1.S1_at	15.0874	37.3385	0.0845511	0.213306	DNAJB9	DnaJ (Hsp40) homolog, subfamily B, member 9	NM_012328
Turquoise	Ssc.10036.1.A1_at	9.05119	36.9787	0.0507235	0.211251	ARSK	Arylsulfatase family, member K	NM_198150
Turquoise	Ssc.22715.1.S1_at	10.6331	36.5062	0.0595885	0.208552	OCIAD2	OCIA domain containing 2	NM_001014446
Turquoise	Ssc.24.1.S1_at	11.9492	36.4542	0.066964	0.208254	DES	Desmin	NM_001927
Turquoise	Ssc.30862.1.S1_a_at	14.3136	35.8143	0.0802143	0.204599	DNAJB9	DnaJ (Hsp40) homolog, subfamily B, member 9	NM_012328
Turquoise	Ssc.24276.1.S1_a_at	14.4102	35.2685	0.0807561	0.20148	CMPK1	Cytidine monophosphate (UMP-CMP) kinase 1, cytosolic	NM_016308
Turquoise	Ssc.6906.1.A1_at	10.2031	35.1958	0.0571792	0.201066	FNDC3A	Fibronectin type III domain containing 3A	NM_001079673
Turquoise	Ssc.22049.1.S1_at	13.6241	35.0459	0.0763504	0.200209	QSOX1	Quiescin Q6 sulfhydryl oxidase 1	NM_001004128
Turquoise	Ssc.8232.1.A1_at	5.88394	34.2743	0.032974	0.195801	ATP6V0A2	ATPase, H+ transporting, lysosomal V0 subunit a2	NM_012463
Turquoise	Ssc.26981.1.A1_at	11.1687	34.2324	0.06259	0.195562	TMEM185B	Transmembrane protein 185B (pseudogene)	NR_000034
Turquoise	Ssc.13784.1.A1_at	12.3069	33.7575	0.0689688	0.192849	CDC14A	CDC14 cell division cycle 14 homolog A (S. Cerevisiae)	NM_003672
Turquoise	Ssc.27885.1.S2_at	178.442	33.6621	1	0.192304	HNRNPA2B1	Heterogeneous nuclear ribonucleoprotein A2/B1	NM_002137
Turquoise	Ssc.30052.1.A1_at	164.01	33.6089	0.919127	0.192	ZNF613	Zinc finger protein 613	NM_001031721
Turquoise	Ssc.30782.1.S1_at	6.27486	33.1635	0.0351648	0.189456	ITGA5	Integrin, alpha 5 (fibronectin receptor, alpha polypeptide)	NM_002205
Turquoise	Ssc.17029.1.A1_at	141.682	32.3667	0.793998	0.184903	ABO	ABO blood group (transferase A, alpha 1-3-N-acetylgalactosaminyltransferase; transferase B, alpha 1-3-galactosyltransferase)	NM_020469
Turquoise	Ssc.19649.1.S1_at	7.85758	32.1736	0.0440345	0.183801	PSMD14	Proteasome (prosome, macropain) 26S subunit, non-atpase, 14	NM_005805
Turquoise	Ssc.7054.1.A1_at	6.55374	31.702	0.0367277	0.181106	RPL10A	Ribosomal protein l10a	NM_001097477
Turquoise	Ssc.21065.1.S1_a_at	9.98567	31.4385	0.0559605	0.179601	NMNAT1	Nicotinamide nucleotide adenylyltransferase 1	NM_022787
Turquoise	Ssc.4632.1.A1_at	153.953	31.2609	0.862766	0.178586	ARHGEF3	Rho guanine nucleotide exchange factor (GEF) 3	NM_001128615
Turquoise	Ssc.16962.1.S1_at	150.87	31.2368	0.845489	0.178449	NIPBL	Nipped-B homolog (Drosophila)	NM_015384
Turquoise	Ssc.2034.1.S1_at	8.4981	31.1068	0.047624	0.177706	GP36B	Glycoprotein GP36B	AF109647.1
Turquoise	Ssc.30284.1.A1_at	148.984	30.8024	0.83492	0.175967	USP34	Ubiquitin specific peptidase 34	NM_014709
Turquoise	Ssc.27893.1.S1_at	142.771	30.7302	0.800097	0.175555	TZP	Transcription factor TZP	AY706384.1
Turquoise	Ssc.29217.1.S1_at	159.064	30.6266	0.891409	0.174963	SPAST	Spastin	NM_014946
Turquoise	Ssc.28315.1.S1_at	145.094	30.445	0.813118	0.173925	FEM1C	Fem-1 homolog c (C. Elegans)	NM_020177
Turquoise	Ssc.16640.3.S1_at	7.35803	30.3555	0.0412349	0.173414	VSIG4	V-set and immunoglobulin domain containing 4	NM_007268
Turquoise	Ssc.14385.1.A1_at	148.938	30.3394	0.834659	0.173322	COG5	Component of oligomeric golgi complex 5	NM_006348
Turquoise	Ssc.1622.1.S1_at	7.44578	30.3182	0.0417267	0.173201	CALU	Calumenin	AF257660.1
Turquoise	Ssc.4787.1.A1_at	143.674	30.2999	0.805161	0.173097	CCNL2	Cyclin L2; chemokine (C-C motif) receptor 6	NM_030937.4
Turquoise	Ssc.4376.1.S1_at	145.611	30.2985	0.816017	0.173088	FUBP1	Far upstream element (FUSE) binding protein 1	NM_003902
Turquoise	Ssc.5332.1.S1_at	141.968	30.2336	0.795599	0.172718	APOBEC3F	Apolipoprotein B mrna editing enzyme, catalytic polypeptide-like 3F	NM_001097446
Turquoise	Ssc.6485.6.A1_a_at	124.398	30.2312	0.697138	0.172704	RALY	RNA binding protein, autoantigenic (hnrnp-associated with lethal yellow homolog (mouse))	XM_001929104
Turquoise	Ssc.26055.1.S1_at	129.36	30.2221	0.724943	0.172652	C9orf43	Chromosome 9 open reading frame 43	NM_152786
Turquoise	Ssc.19581.1.S1_at	132.184	30.1886	0.740767	0.17246	CHD2	Chromodomain helicase DNA binding protein 2 0	NG_012826.10
Turquoise	Ssc.11785.2.A1_at	7.08644	30.1531	0.0397129	0.172258	HADHB	Hydroxyacyl-Coenzyme A dehydrogenase/3-ketoacyl-Coenzyme A thiolase/enoyl-Coenzyme A hydratase (trifunctional protein), beta subunit	NM_000183
Turquoise	Ssc.26786.1.S1_at	9.26887	29.8588	0.0519434	0.170577	EIF4EBP2	Eukaryotic translation initiation factor 4E binding protein 2	NM_004096
Turquoise	Ssc.30220.1.A1_at	140.061	29.6904	0.784914	0.169614	TCP11L2	T-complex 11 (Mouse)-like 2	NM_152772
Turquoise	Ssc.13541.1.A1_at	144.84	29.2653	0.811692	0.167186	PCDH21	Protocadherin 21	NM_033100
Turquoise	Ssc.12528.1.S1_at	9.68607	29.2178	0.0542815	0.166914	RPN1	Ribophorin I	NM_214333
Turquoise	Ssc.28514.1.S1_at	5.82145	29.0622	0.0326238	0.166026	CSPG4	Chondroitin sulfate proteoglycan 4	NM_001897
Turquoise	Ssc.8007.1.A1_at	157.886	29.0009	0.884807	0.165675	Null	Pig DNA sequence from clone CH242-175A14 on chromosome X	CU856326.4
Turquoise	Ssc.16432.1.S1_at	104.206	28.8756	0.583976	0.16496	RBBP6	Retinoblastoma binding protein 6	NM_006910
Turquoise	Ssc.21537.1.A1_at	6.00704	28.6448	0.0336639	0.163641	PARVB	Parvin, beta	NM_001003828
Turquoise	Ssc.30506.1.A1_at	155.279	28.5849	0.870196	0.163299	MAP3K5	Mitogen-activated protein kinase kinase kinase 5	NM_005923
Turquoise	Ssc.20400.1.S1_at	119.078	28.4828	0.66732	0.162716	CTBP2	C-terminal binding protein 2	NM_001083914
Turquoise	Ssc.4295.1.S1_at	110.257	28.2863	0.617887	0.161593	C11orf30	Chromosome 11 open reading frame 30	NM_020193
Turquoise	Ssc.8163.1.A1_at	132.751	28.2284	0.743949	0.161263	HDDC2	HD domain containing 2	NM_016063
Turquoise	Ssc.11995.1.A1_at	8.84159	28.1243	0.0495489	0.160668	MTHFD2	Methylenetetrahydrofolate dehydrogenase (NADP+ dependent) 2, methenyltetrahydrofolate cyclohydrolase	NM_001040409
Turquoise	Ssc.19312.1.S1_at	8.11977	28.0749	0.0455038	0.160385	AIM1	Absent in melanoma 1	NM_001624
Turquoise	Ssc.17615.1.S1_at	120.845	28.0014	0.677223	0.159966	ATP1B1	Atpase, Na+/K+ transporting, beta 1 polypeptide	NM_001001542
Turquoise	Ssc.19483.2.S1_a_at	8.08943	27.9845	0.0453338	0.159869	MPV17	Mpv17 mitochondrial inner membrane protein	NM_002437
Turquoise	Ssc.29929.1.S1_at	5.74588	27.9746	0.0322003	0.159812	ANGPTL2	Angiopoietin-like 2	NM_001109946
Turquoise	Ssc.12508.1.A1_at	129.099	27.9717	0.723482	0.159796	NMU	Neuromedin U	NM_006681
Turquoise	Ssc.5676.1.S1_at	119.646	27.9519	0.670504	0.159683	SERBP1	SERPINE1 mrna binding protein 1	NM_001018067
Turquoise	Ssc.8934.1.A1_at	10.6948	27.897	0.0599342	0.159369	ACTR3	ARP3 actin-related protein 3 homolog (Yeast)	NM_005721
Turquoise	Ssc.27579.1.S1_at	5.94271	27.8628	0.0333034	0.159174	MAPK1IP1L	Mitogen-activated protein kinase 1 interacting protein 1-like	NM_144578
Turquoise	Ssc.8220.1.A1_at	141.341	27.8385	0.792083	0.159035	RBM39	RNA binding motif protein 39	XM_001925222
Turquoise	Ssc.1385.1.S1_at	135.717	27.8373	0.760569	0.159028	BPTF	Bromodomain PHD finger transcription factor	NM_004459
Turquoise	Ssc.8169.1.A1_at	133.222	27.7985	0.746584	0.158807	MPPED2	Metallophosphoesterase domain containing 2	NM_001584
Turquoise	Ssc.16404.1.S1_at	8.21515	27.6842	0.0460383	0.158154	TMEM125	Transmembrane protein 125	NM_144626
Turquoise	Ssc.6871.1.S1_at	132.968	27.6707	0.745164	0.158076	CHD6	Chromodomain helicase DNA binding protein 6	NM_032221
Turquoise	Ssc.12933.1.A1_at	134.779	27.6591	0.755309	0.15801	CADPS2	Ca++-dependent secretion activator 2	NM_001009571
Turquoise	Ssc.26487.1.A1_at	144.367	27.5258	0.809045	0.157249	ZNF568	Zinc finger protein 568	NM_198539
Turquoise	Ssc.2801.1.S1_at	132.161	27.49	0.740638	0.157044	RALGPS2	Ral GEF with PH domain and SH3 binding motif 2	NM_018037
Turquoise	Ssc.12613.1.A1_at	139.48	27.4447	0.781655	0.156785	FNBP4	Formin binding protein 4	NM_015308
Turquoise	Ssc.16948.1.A1_at	148.721	27.4069	0.833444	0.156569	KIF3A	Kinesin family member 3A	NM_007054
Turquoise	Ssc.1162.1.S1_at	134.561	27.2551	0.75409	0.155702	ECSIT	ECSIT homolog (Drosophila)	NM_016581
Turquoise	Ssc.5083.1.S1_at	12.1001	27.2432	0.06781	0.155634	DNAJB9	DnaJ (Hsp40) homolog, subfamily B, member 9	NM_012328
Turquoise	Ssc.11782.1.S1_at	11.2414	27.1985	0.0629978	0.155379	RCN1	Reticulocalbin 1, EF-hand calcium binding domain	NM_002901
Turquoise	Ssc.22894.1.S1_at	114.338	27.1921	0.640759	0.155342	PBX1	Pre-B-cell leukemia homeobox 1	NM_002585
Turquoise	Ssc.6339.1.A1_at	152.808	27.1501	0.856347	0.155102	DHTKD1	Dehydrogenase E1 and transketolase domain containing 1	NM_018706
Turquoise	Ssc.8254.1.A1_at	11.3667	27.1237	0.0637	0.154951	CMPK1	Cytidine monophosphate (UMP-CMP) kinase 1, cytosolic	NM_016308
Turquoise	Ssc.3309.1.A1_at	136.455	26.9784	0.764705	0.154121	PLEKHA5	Pleckstrin homology domain containing, family A member 5	NM_019012
Turquoise	Ssc.30626.1.A1_at	136.227	26.9563	0.763428	0.153995	CHD6	Chromodomain helicase DNA binding protein 6	NM_032221
Turquoise	Ssc.8872.3.S1_a_at	140.787	26.8961	0.788982	0.153651	PLD5	Phospholipase D family, member 5	NM_152666
Turquoise	Ssc.8264.1.A1_at	129.716	26.8059	0.72694	0.153136	DUSP11	Dual specificity phosphatase 11 (RNA/RNP complex 1-interacting)	NM_003584
Turquoise	Ssc.26316.1.S1_at	123.039	26.6743	0.68952	0.152384	KTN1	Kinectin 1 (kinesin receptor)	NM_001079521
Turquoise	Ssc.7697.1.A1_at	122.359	26.6108	0.685711	0.152021	EFNA5	Ephrin-A5	NM_001962
Turquoise	Ssc.3338.1.A1_at	144.476	26.522	0.809657	0.151514	SFRS12	Splicing factor, arginine/serine-rich 12	NM_001077199
Turquoise	Ssc.10124.1.A1_at	112.544	26.5128	0.630707	0.151461	SEC61A2	Sec61 alpha 2 subunit (S. Cerevisiae)	NM_018144
Turquoise	Ssc.12941.3.S1_a_at	139.243	26.4023	0.780327	0.15083	NCALD	Neurocalcin delta	NM_001040624
Turquoise	Ssc.8000.1.A1_at	155.992	26.396	0.874188	0.150794	OGT	O-linked N-acetylglucosamine (glcnac) transferase (UDP-N-acetylglucosamine:polypeptide-N-acetylglucosaminyl transferase)	NM_001039748
Turquoise	Ssc.9260.1.A1_at	150.363	26.3314	0.842646	0.150425	NEK1	NIMA (never in mitosis gene a)-related kinase 1	NM_012224
Turquoise	Ssc.6368.1.A1_at	149.622	26.2615	0.838495	0.150026	SLC25A29	Solute carrier family 25, member 29	NM_001039355
Turquoise	Ssc.12941.2.S1_a_at	141.144	26.2251	0.790979	0.149818	NCALD	Neurocalcin delta	NM_001040624
Turquoise	Ssc.22204.2.A1_at	98.4361	26.178	0.551644	0.149549	MTMR12	Myotubularin related protein 12	NM_001040446
Turquoise	Ssc.29071.1.A1_at	116.76	26.1553	0.654331	0.149419	CHD8	Chromodomain helicase DNA binding protein 8	NM_020920
Turquoise	Ssc.28443.2.S1_at	128.097	25.987	0.717863	0.148457	ZNF618	Zinc finger protein 618	NM_133374
Turquoise	Ssc.2743.1.S1_at	142.59	25.9324	0.799084	0.148146	ZMYND17	Zinc finger, MYND-type containing 17	NM_001024593
Turquoise	Ssc.26919.1.S1_at	101.79	25.6942	0.570441	0.146785	DDX6	DEAD (Asp-Glu-Ala-Asp) box polypeptide 6	NM_004397
Turquoise	Ssc.10619.1.A1_at	123.752	25.685	0.693515	0.146732	ZNF677	Zinc finger protein 677	NM_182609
Turquoise	Ssc.5429.1.A1_at	127.205	25.6236	0.712865	0.146382	PATZ1	POZ (BTB) and AT hook containing zinc finger 1	NM_014323
Turquoise	Ssc.11774.1.A1_at	137.665	25.5974	0.771486	0.146232	ZFYVE1	Zinc finger, FYVE domain containing 1	NM_021260
Turquoise	Ssc.6064.1.S1_at	108.659	25.5593	0.608932	0.146014	GNB1	Guanine nucleotide binding protein (G protein), beta polypeptide 1	NM_002074
Turquoise	Ssc.30752.3.S1_at	142.621	25.4425	0.799258	0.145347	IFIT1	Interferon-induced protein with tetratricopeptide repeats 1	NM_001001887
Turquoise	Ssc.3590.1.A1_at	122.912	25.4407	0.688809	0.145337	FZD1	Frizzled homolog 1 (Drosophila)	NM_003505
Turquoise	Ssc.27751.1.S1_at	110.816	25.4386	0.62102	0.145325	PPM1B	Protein phosphatase 1B (formerly 2C), magnesium-dependent, beta isoform	NM_001033556
Turquoise	Ssc.22306.2.S1_at	9.55861	25.3985	0.0535671	0.145096	CD164	CD164 molecule, sialomucin	NM_006016
Turquoise	Ssc.12941.1.S1_at	139.228	25.3651	0.780246	0.144905	NCALD	Neurocalcin delta	NM_001040624
Turquoise	Ssc.3340.1.A1_at	145.727	25.3101	0.816665	0.144591	LUC7L3	LUC7-like 3 (S. cerevisiae)	NM_016424.4
Turquoise	Ssc.21074.1.A1_at	96.1485	25.3017	0.538823	0.144543	SAT1	Spermidine/spermine N1-acetyltransferase 1	NM_214358
Turquoise	Ssc.8145.1.A1_at	128.885	25.2455	0.722282	0.144222	USP34	Ubiquitin specific peptidase 34	NM_014709
Turquoise	Ssc.7156.1.A1_at	140.621	25.1795	0.788048	0.143844	PLD1	Phospholipase D1, phosphatidylcholine-specific	NM_001130081
Turquoise	Ssc.31005.1.A1_at	140.542	25.1667	0.787605	0.143771	BAZ2B	Bromodomain adjacent to zinc finger domain, 2B	NM_013450
Turquoise	Ssc.29512.1.A1_at	133.942	25.1538	0.750619	0.143698	CDK15	Cyclin-dependent kinase 15	NM_139158
Turquoise	Ssc.16407.2.S1_at	96.8661	25.1465	0.542845	0.143656	MYO9B	Myosin IXB	NM_001130065
Turquoise	Ssc.23817.1.S1_at	143.79	25.1198	0.80581	0.143503	FNBP1	Formin binding protein 1	NM_015033
Turquoise	Ssc.20161.1.S1_at	5.45447	25.1029	0.0305673	0.143407	WTIP	Wilms tumor 1 interacting protein	NM_001080436
Turquoise	Ssc.23964.2.A1_at	123.871	25.0568	0.694181	0.143144	KRIT1	KRIT1, ankyrin repeat containing	NM_001013406
Turquoise	Ssc.21236.1.S1_at	129.276	25.0259	0.72447	0.142967	RALGPS2	Ral GEF with PH domain and SH3 binding motif 2	NM_018037
Turquoise	Ssc.7951.1.A1_at	92.5243	24.9826	0.518513	0.14272	CCBL2	Cysteine conjugate-beta lyase 2	NM_001008661
Turquoise	Ssc.29973.1.S1_at	137.798	24.9461	0.772231	0.142511	PHF17	PHD finger protein 17	NM_024900
Turquoise	Ssc.26238.1.S1_at	142.187	24.9291	0.796825	0.142414	ADM	Adrenomedullin	NM_001124
Turquoise	Ssc.7937.1.A1_at	146.452	24.9247	0.820727	0.142389	FCF1	FCF1 small subunit (SSU) processome component homolog (S. Cerevisiae)	NM_015962
Turquoise	Ssc.8948.1.A1_at	150.223	24.9176	0.841862	0.142348	RECQL	Recq protein-like (DNA helicase Q1-like)	NM_002907
Turquoise	Ssc.8277.1.A1_at	128.464	24.8555	0.719922	0.141994	EYA4	Eyes absent homolog 4 (Drosophila)	NM_004100
Turquoise	Ssc.13101.1.A1_at	150.28	24.8266	0.842181	0.141829	PKHD1	Polycystic kidney and hepatic disease 1 (autosomal recessive)	NM_138694
Turquoise	Ssc.30366.1.A1_at	121.449	24.826	0.680611	0.141825	ATXN7L1	Ataxin 7-like 1	NM_020725
Turquoise	Ssc.7061.1.A1_at	112.25	24.5447	0.629059	0.140218	C2orf34	Chromosome 2 open reading frame 34	NM_024766
Turquoise	Ssc.6418.1.S1_at	105.466	24.442	0.59104	0.139631	FDFT1	Farnesyl-diphosphate farnesyltransferase 1	NM_004462
Turquoise	Ssc.5256.1.A1_at	125.22	24.3773	0.701741	0.139262	NXF1	Nuclear RNA export factor 1	NM_001081491
Turquoise	Ssc.19076.1.S1_at	134.67	24.316	0.754703	0.138912	KIF16B	Kinesin family member 16B	NM_024704
Turquoise	Ssc.6526.3.A1_a_at	110.898	24.2406	0.621478	0.138481	LRBA	LPS-responsive vesicle trafficking, beach and anchor containing	NM_006726
Turquoise	Ssc.26946.1.A1_s_at	143.097	24.1588	0.801928	0.138014	TET2	Tet oncogene family member 2	NM_001127208
Turquoise	Ssc.9314.2.S1_at	5.84946	24.0876	0.0327808	0.137607	TP53RK	TP53 regulating kinase	NM_033550
Turquoise	Ssc.25337.1.S1_at	127.99	24.0808	0.717266	0.137568	BAZ2B	Bromodomain adjacent to zinc finger domain, 2B	NM_013450
Turquoise	Ssc.1801.2.S1_at	137.463	24.0428	0.770354	0.137351	FNBP1	Formin binding protein 1	NM_015033
Turquoise	Ssc.12777.2.A1_at	98.6532	23.9872	0.55286	0.137033	DIP2B	DIP2 disco-interacting protein 2 homolog B (Drosophila)	NM_173602
Turquoise	Ssc.29110.1.S1_at	7.97285	23.9366	0.0446804	0.136744	PSMG1	Proteasome (prosome, macropain) assembly chaperone 1	NM_003720
Turquoise	Ssc.25089.1.S1_at	108.862	23.9082	0.610073	0.136582	LPAR2	lysophosphatidic acid receptor 2	NM_001162401
Turquoise	Ssc.26573.1.S1_at	108.466	23.7782	0.607849	0.135839	RALGPS2	Ral GEF with PH domain and SH3 binding motif 2	NM_018037
Turquoise	Ssc.12397.1.A1_at	130.712	23.7077	0.732521	0.135437	DPP8	Dipeptidyl-peptidase 8	NM_017743
Turquoise	Ssc.5902.1.A1_at	9.0282	23.6706	0.0505947	0.135225	COX11	COX11 homolog, cytochrome c oxidase assembly protein (Yeast)	NM_004375
Turquoise	Ssc.20060.1.A1_at	109.08	23.6516	0.611293	0.135116	TRIP12	Thyroid hormone receptor interactor 12	NM_004238
Turquoise	Ssc.17462.1.S1_at	109.208	23.5983	0.612012	0.134812	AQP11	Aquaporin 11	NM_173039
Turquoise	Ssc.21892.1.S1_at	89.8743	23.5068	0.503663	0.134289	SNRNP200	Small nuclear ribonucleoprotein 200kDa (U5)	NM_014014.3
Turquoise	Ssc.4374.1.A1_at	114.488	23.4802	0.641599	0.134137	DIP2A	DIP2 disco-interacting protein 2 homolog A (Drosophila)	NM_015151
Turquoise	Ssc.30230.1.A1_at	108.988	23.4659	0.610777	0.134055	NEK5	NIMA (never in mitosis gene a)-related kinase 5	NM_199289
Turquoise	Ssc.29019.1.S1_at	8.57978	23.4527	0.0480817	0.13398	CDC73	Cadherin 4, type 1, R-cadherin (retinal)	NM_024529
Turquoise	Ssc.2113.1.S1_at	140.562	23.3664	0.787722	0.133487	GIT2	G protein-coupled receptor kinase interacting arfgap 2	NM_014776
Turquoise	Ssc.4773.1.A1_at	112.627	23.361	0.63117	0.133456	KANK1	KN motif and ankyrin repeat domains 1; similar to ankyrin repeat domain protein 15 isoform b	NM_015158
Turquoise	Ssc.16850.1.S1_at	96.7484	23.2683	0.542185	0.132926	BIN1	Bridging integrator 1	NM_001097440
Turquoise	Ssc.29374.1.A1_at	102.654	23.2649	0.575279	0.132907	PCDH21	Protocadherin 21	NM_033100
Turquoise	Ssc.30502.1.A1_at	121.416	23.2124	0.680426	0.132607	DBN1	Drebrin 1	NM_004395
Turquoise	Ssc.4050.1.S1_at	81.4952	23.1795	0.456705	0.132419	MLL4	Myeloid/lymphoid or mixed-lineage leukemia 4	NM_014727.1
Turquoise	Ssc.27227.1.S1_at	118.316	23.1614	0.663052	0.132316	TDRD7	Tudor domain containing 7	NM_014290
Turquoise	Ssc.14209.1.A1_at	108.215	23.0586	0.606447	0.131728	EFNA5	Ephrin-A5	NM_001962
Turquoise	Ssc.24643.1.A1_at	138.149	23.0233	0.774197	0.131527	GNAQ	Guanine nucleotide binding protein (G protein), Q polypeptide	NM_002072
Turquoise	Ssc.2616.1.A1_at	115.41	23.0029	0.646766	0.13141	EMP2	Epithelial membrane protein 2	NM_213764
Turquoise	Ssc.19676.1.S1_at	6.12695	22.9402	0.0343359	0.131052	IER3IP1	Immediate early response 3 interacting protein 1	NM_016097
Turquoise	Ssc.11539.1.A1_at	109.34	22.9276	0.61275	0.13098	MKRN1	Makorin ring finger protein pseudogene 6; makorin ring finger protein 1	NM_013446
Turquoise	Ssc.1801.2.S1_a_at	121.941	22.9054	0.683365	0.130853	FNBP1	Formin binding protein 1	NM_015033
Turquoise	Ssc.4168.1.A1_at	106.469	22.895	0.596662	0.130794	GBAS	Glioblastoma amplified sequence	NM_001483
Turquoise	Ssc.19008.1.A1_at	107.384	22.8892	0.601789	0.130761	NAALADL2	N-acetylated alpha-linked acidic dipeptidase-like 2	NM_207015
Turquoise	Ssc.8052.1.A1_at	119.028	22.8507	0.667044	0.13054	MGEA5	Meningioma expressed antigen 5 (hyaluronidase)	NM_012215
Turquoise	Ssc.11190.1.S1_at	116.849	22.8419	0.654831	0.130491	IGHM	Immunoglobulin heavy constant mu	NW_001838121.1
Turquoise	Ssc.18508.1.A1_at	140.067	22.8358	0.784944	0.130456	C1orf14	Chromosome 1 open reading frame 14	NM_030933
Turquoise	Ssc.9819.1.S1_at	105.445	22.8268	0.590922	0.130404	PGRMC1	Progesterone receptor membrane component 1	NM_213911
Turquoise	Ssc.8354.1.A1_at	118.449	22.8177	0.663799	0.130352	ATOH8	Atonal homolog 8 (Drosophila)	NM_032827
Turquoise	Ssc.11128.1.A1_at	133.176	22.8022	0.746328	0.130263	SFRS4	Splicing factor, arginine/serine-rich 4	NM_005626
Turquoise	Ssc.27674.1.S1_at	88.026	22.6935	0.493304	0.129643	CAB39	Calcium binding protein 39	NM_016289
Turquoise	Ssc.3427.1.S1_at	102.52	22.6518	0.574532	0.129404	PPP1R13B	Protein phosphatase 1, regulatory (inhibitor) subunit 13B	NM_015316
Turquoise	Ssc.5540.1.S1_at	111.111	22.6052	0.622672	0.129138	IFI35	Interferon-induced protein 35	NM_005533
Turquoise	Ssc.27180.1.S1_at	136.137	22.5339	0.762921	0.128731	DNAH14	Dynein, axonemal, heavy chain 14	NM_001373.1
Turquoise	Ssc.28337.1.A1_at	126.418	22.4848	0.708454	0.128451	KIF22	Kinesin family member 22	NM_007317
Turquoise	Ssc.16929.1.S1_at	100.551	22.4715	0.563497	0.128375	ALDH8A1	Aldehyde dehydrogenase 8 family, member A1	NM_022568
Turquoise	Ssc.16686.1.A1_at	119.018	22.4121	0.666988	0.128035	FAM48A	Family with sequence similarity 48, member A	NM_001014286
Turquoise	Ssc.30010.1.A1_at	131.955	22.4018	0.739485	0.127977	HNRNPA2B1	Heterogeneous nuclear ribonucleoprotein A2/B1	NM_002137
Turquoise	Ssc.8003.1.S1_at	106.215	22.3963	0.595238	0.127945	MTMR4	Myotubularin related protein 4	NM_004687
Turquoise	Ssc.31123.1.A1_at	111.951	22.3467	0.627381	0.127661	PAPD4	PAP associated domain containing 4	NM_001114393
Turquoise	Ssc.12711.1.S1_at	115.945	22.3141	0.649765	0.127476	SSFA2	Sperm specific antigen 2	NM_001130445
Turquoise	Ssc.10765.1.A1_at	110.964	22.2889	0.621848	0.127331	PTBP2	Polypyrimidine tract binding protein 2	NM_021190
Turquoise	Ssc.11610.1.A1_at	126.358	22.2421	0.708121	0.127064	FAM179B	Family with sequence similarity 179, member B	NM_015091
Turquoise	Ssc.12630.1.A1_at	116.533	22.2101	0.653057	0.126881	ATP1A1	Atpase, Na+/K+ transporting, alpha 1 polypeptide	NM_000701
Turquoise	Ssc.24984.1.S1_at	92.1499	22.189	0.516415	0.126761	NAAA	N-acylethanolamine acid amidase	NM_001042402
Turquoise	Ssc.19011.1.S1_at	7.98691	22.1874	0.0447593	0.126751	SLC7A6OS	Solute carrier family 7, member 6 opposite strand	NM_032178
Turquoise	Ssc.25591.1.S1_at	107.069	22.0417	0.600024	0.125919	ZCCHC11	Zinc finger, CCHC domain containing 11	NM_001009881
Turquoise	Ssc.24707.1.S1_at	140.879	21.9837	0.789499	0.125588	OGT	O-linked N-acetylglucosamine (glcnac) transferase (UDP-N-acetylglucosamine:polypeptide-N-acetylglucosaminyl transferase)	NM_001039748
Turquoise	Ssc.7224.1.A1_at	92.2356	21.8602	0.516895	0.124883	TRANK1	Tetratricopeptide repeat and ankyrin repeat containing 1	NM_014831.2
Turquoise	Ssc.3112.1.A1_at	122.498	21.8207	0.686489	0.124657	COBL	Cordon-bleu homolog (Mouse)	NM_015198
Turquoise	Ssc.19459.1.A1_at	98.7208	21.703	0.553239	0.123984	GLRA2	Glycine receptor, alpha 2	NM_001118885
Turquoise	Ssc.15973.1.S1_at	98.9042	21.68	0.554266	0.123853	ENTPD1	Ectonucleoside triphosphate diphosphohydrolase 1	NM_214153
Turquoise	Ssc.2431.1.S1_at	99.2545	21.6265	0.55623	0.123547	ARHGAP17	Rho GTPase activating protein 17	NM_001006634
Turquoise	Ssc.24187.1.S1_at	103.827	21.611	0.581853	0.123459	CPEB4	Cytoplasmic polyadenylation element binding protein 4	NM_030627
Turquoise	Ssc.14064.1.A1_at	121.532	21.5919	0.681073	0.123349	CLDN10	Claudin 10	NM_006984
Turquoise	Ssc.1414.1.A1_a_at	116.995	21.5445	0.655649	0.123079	NCOA1	Nuclear receptor coactivator 1	NM_001025228
Turquoise	Ssc.4607.1.A1_at	95.6619	21.5251	0.536096	0.122968	RNF31	Ring finger protein 31	NM_017999
Turquoise	Ssc.7192.1.S1_at	126.171	21.4532	0.707072	0.122557	MATR3	Matrin 3	NM_018834
Turquoise	Ssc.12162.1.A1_at	109.069	21.4135	0.611233	0.12233	CHD6	Chromodomain helicase DNA binding protein 6	NM_032221
Turquoise	Ssc.13895.1.A1_at	123.394	21.4041	0.691509	0.122277	PECR	Peroxisomal trans-2-enoyl-CoA reductase	NM_018441
Turquoise	Ssc.31145.1.A1_at	84.0519	21.402	0.471033	0.122265	KLHL24	Kelch-like 24 (Drosophila)	NM_017644
Turquoise	Ssc.773.1.S1_at	105.533	21.3814	0.591416	0.122147	HIST1H2BK	Histone cluster 1, H2BK	NM_080593
Turquoise	Ssc.25894.1.S1_at	134.724	21.2916	0.755004	0.121634	ASH1L	Ash1 (absent, small, or homeotic)-like (Drosophila)	NM_018489
Turquoise	Ssc.23996.2.A1_at	122.189	21.1393	0.684757	0.120764	RPGR	Retinitis pigmentosa GTPase regulator	NM_000328
Turquoise	Ssc.1781.2.A1_at	114.252	21.1158	0.640274	0.120629	RBM25	RNA binding motif protein 25	NM_021239
Turquoise	Ssc.15736.1.S1_at	8.57488	21.0745	0.0480543	0.120393	TMBIM6	Transmembrane BAX inhibitor motif containing 6	NM_001005348
Turquoise	Ssc.11589.1.A1_at	87.6714	20.8334	0.491317	0.119016	C1orf114	Chromosome 1 open reading frame 114	NM_021179
Turquoise	Ssc.30763.1.S1_at	111.798	20.7833	0.626522	0.11873	TTC21A	Tetratricopeptide repeat domain 21A	NM_001105513
Turquoise	Ssc.27414.1.A1_at	87.1133	20.6949	0.488189	0.118225	FAM55A	Family with sequence similarity 55, member A	NM_152315
Turquoise	Ssc.3000.1.S1_at	115.774	20.6508	0.648804	0.117973	SF3B1	Splicing factor 3b, subunit 1, 155kDa	NM_001005526
Turquoise	Ssc.10883.1.S1_at	123.726	20.6463	0.693371	0.117947	TNRC6A	Trinucleotide repeat containing 6A	NM_014494
Turquoise	Ssc.8596.1.A1_at	118.098	20.6417	0.661829	0.117921	CEP70	Centrosomal protein 70kDa	NM_024491
Turquoise	Ssc.2933.1.S1_at	98.764	20.6249	0.553481	0.117825	TOB2	Transducer of ERBB2, 2	NM_016272
Turquoise	Ssc.24211.1.S1_at	119.345	20.5828	0.668816	0.117584	LMAN2L	Lectin, mannose-binding 2-like	NM_030805
Turquoise	Ssc.22268.1.A1_at	110.784	20.5692	0.62084	0.117507	HSPG2	Heparan sulfate proteoglycan 2	NM_005529
Turquoise	Ssc.13034.1.S1_a_at	84.0931	20.4895	0.471264	0.117052	RBM10	RNA binding motif protein 10	NM_005676
Turquoise	Ssc.30095.1.A1_at	93.4639	20.4361	0.523778	0.116746	KCNJ3	Potassium inwardly-rectifying channel, subfamily J, member 3	NM_002239
Turquoise	Ssc.4997.1.A1_at	96.5091	20.4253	0.540844	0.116685	ASPSCR1	Alveolar soft part sarcoma chromosome region, candidate 1	NM_024083
Turquoise	Ssc.11684.1.A1_at	104.103	20.3302	0.583402	0.116142	MYO1F	Myosin IF	NM_012335
Turquoise	Ssc.2155.1.S1_at	89.5744	20.3215	0.501981	0.116092	DIRAS3	DIRAS family, GTP-binding RAS-like 3	NM_001044598
Turquoise	Ssc.19596.1.A1_at	104.123	20.3015	0.583516	0.115978	LPCAT2	Lysophosphatidylcholine acyltransferase 2	NM_017839
Turquoise	Ssc.12437.1.A1_at	121.936	20.2393	0.68334	0.115622	NLGN1	Neuroligin 1	NM_014932
Turquoise	Ssc.6896.1.A1_at	108.348	20.2287	0.607188	0.115562	ADCY10	Adenylate cyclase 10 (soluble)	NM_018417
Turquoise	Ssc.7916.1.A1_at	105.849	20.2088	0.593186	0.115448	MBIP	MAP3K12 binding inhibitory protein 1	NM_016586
Turquoise	Ssc.13323.1.A1_at	84.9213	20.1404	0.475905	0.115057	NRG3	Neuregulin 3	NM_001010848
Turquoise	Ssc.12416.2.S1_at	106.99	20.1032	0.59958	0.114845	FNBP4	Formin binding protein 4	NM_015308
Turquoise	Ssc.11164.2.S1_a_at	78.0225	20.0987	0.437244	0.114819	FANCI	Fanconi anemia, complementation group I	NM_001113378
Turquoise	Ssc.2132.1.S1_a_at	100.031	20.0257	0.560581	0.114402	RPS6KA5	Ribosomal protein S6 kinase, 90kDa, polypeptide 5	NM_004755
Turquoise	Ssc.6788.1.A1_at	75.1123	20.0086	0.420935	0.114305	SORBS2	Sorbin and SH3 domain containing 2	NM_003603
Turquoise	Ssc.27154.1.S1_at	118.006	19.9201	0.661315	0.113799	NTRK3	Neurotrophic tyrosine kinase, receptor, type 3	NM_001007156
Turquoise	Ssc.6526.1.S1_a_at	101.511	19.8944	0.568877	0.113652	LRBA	LPS-responsive vesicle trafficking, beach and anchor containing	NM_006726
Turquoise	Ssc.30463.1.A1_at	103.136	19.8442	0.577981	0.113365	KIAA1409	KIAA1409	NM_020818
Turquoise	Ssc.12611.1.A1_at	111.944	19.844	0.627342	0.113364	AEBP1	AE binding protein 1	NM_001129
Turquoise	Ssc.9609.1.S1_at	120.946	19.8328	0.677788	0.1133	MYSM1	Myb-like, SWIRM and MPN domains 1	NM_001085487
Turquoise	Ssc.27636.1.S1_at	5.68746	19.7828	0.031873	0.113015	CCDC93	Coiled-coil domain containing 93	NM_019044
Turquoise	Ssc.12727.1.A1_at	95.5896	19.7785	0.535691	0.11299	SLC24A4	Solute carrier family 24 (sodium/potassium/calcium exchanger), member 4	NM_153646
Turquoise	Ssc.15559.1.A1_s_at	72.9133	19.7516	0.408611	0.112836	MED13	Mediator complex subunit 13	NM_005121
Turquoise	Ssc.30240.1.A1_at	119.255	19.5427	0.668313	0.111643	FNBP1	Formin binding protein 1	NM_015033
Turquoise	Ssc.20706.1.S1_at	107.412	19.4357	0.601945	0.111032	HOXB6	Homeobox B6	NM_018952
Turquoise	Ssc.4140.1.A1_at	65.4448	19.4213	0.366758	0.11095	DUSP14	Dual specificity phosphatase 14	NM_007026
Turquoise	Ssc.1660.1.A1_at	95.423	19.3777	0.534757	0.1107	C1orf176	Chromosome 1 open reading frame 176	BC021969.2
Turquoise	Ssc.13226.1.A1_at	76.7358	19.367	0.430033	0.110639	PARP9	Poly (ADP-ribose) polymerase family, member 9	NM_031458
Turquoise	Ssc.30650.1.A1_at	87.2835	19.3424	0.489143	0.110498	AGAP11	Ankyrin repeat and GTPase domain Arf GTPase activating protein 11	NM_133447.1
Turquoise	Ssc.16660.1.S1_at	83.3412	19.3021	0.467051	0.110269	VAT1	Vesicle amine transport protein 1 homolog (T. Californica)	NM_006373
Turquoise	Ssc.15357.1.S1_at	93.6392	19.2999	0.524761	0.110256	PRKD3	Protein kinase D3	NM_005813
Turquoise	Ssc.12727.2.A1_at	95.2623	19.274	0.533857	0.110108	SLC24A4	Solute carrier family 24 (sodium/potassium/calcium exchanger), member 4	NM_153646
Turquoise	Ssc.7290.1.A1_at	102.286	19.217	0.573221	0.109782	CAPRIN2	Caprin family member 2	NM_001002259
Turquoise	Ssc.12020.1.A1_at	94.9818	19.2074	0.532285	0.109727	CXorf38	Chromosome X open reading frame 38	NM_144970
Turquoise	Ssc.13701.2.A1_at	104.315	19.0787	0.58459	0.108992	INTS3	Integrator complex subunit 3	NM_023015
Turquoise	Ssc.6849.1.A1_at	109.091	18.9815	0.611356	0.108437	NARG2	NMDA receptor regulated 2	NM_001018089
Turquoise	Ssc.5531.1.S1_at	69.962	18.8985	0.392073	0.107963	OTUD5	OTU domain containing 5	NM_017602
Turquoise	Ssc.21150.3.A1_at	82.3648	18.831	0.461578	0.107577	SERHL2	Serine hydrolase-like 2	NM_014509
Turquoise	Ssc.24195.1.A1_at	99.4536	18.8029	0.557346	0.107416	SLIT1	Slit homolog 1 (Drosophila)	NM_003061
Turquoise	Ssc.7609.1.A1_at	85.6236	18.8019	0.479841	0.107411	MOBKL1A	MOB1, Mps One Binder kinase activator-like 1A (Yeast)	NM_173468
Turquoise	Ssc.5506.1.A1_at	103.606	18.7938	0.580617	0.107365	FAM168B	Family with sequence similarity 168, member B	NM_001009993
Turquoise	Ssc.8342.1.A1_at	123.959	18.7438	0.694673	0.107079	C12orf42	Chromosome 12 open reading frame 42	NM_001099336
Turquoise	Ssc.3068.1.S1_at	100.54	18.6672	0.563436	0.106641	IL11RA	Interleukin 11 receptor, alpha	NM_004512
Turquoise	Ssc.13355.1.A1_at	107.601	18.6499	0.603004	0.106542	RCOR3	REST corepressor 3	NM_018254
Turquoise	Ssc.13135.1.A1_a_at	116.546	18.6012	0.653132	0.106264	PGRMC1	Progesterone receptor membrane component 1	NM_006667
Turquoise	Ssc.1011.1.S1_at	79.3397	18.5874	0.444625	0.106186	RBM39	RNA binding motif protein 39	XM_001925222
Turquoise	Ssc.11239.1.A1_at	111.847	18.5236	0.626798	0.105821	MAK16	MAK16 homolog (S. Cerevisiae)	NM_032509
Turquoise	Ssc.27071.1.A1_at	84.6555	18.4623	0.474416	0.105471	BPTF	Bromodomain PHD finger transcription factor	NM_004459
Turquoise	Ssc.12802.1.A1_at	94.5736	18.4495	0.529998	0.105398	GOLGA1	Golgi autoantigen, golgin subfamily A, 1	NM_002077
Turquoise	Ssc.25301.1.S1_at	95.2778	18.4466	0.533944	0.105381	FAM81B	Family with sequence similarity 81, member B	NM_152548
Turquoise	Ssc.19209.1.S1_at	80.6826	18.4091	0.452151	0.105167	ANKRD30B	Ankyrin repeat domain 30B	NM_001145029.1
Turquoise	Ssc.12600.1.A1_at	113.046	18.4057	0.633521	0.105148	BCAS4	Breast carcinoma amplified sequence 4	NM_001010974
Turquoise	Ssc.5578.1.S1_at	60.1976	18.2844	0.337352	0.104455	KT3K	Ketosamine-3-kinase	NM_001165214.1
Turquoise	Ssc.23516.1.S1_at	94.7892	18.2621	0.531206	0.104327	SATB1	SATB homeobox 1	NM_002971
Turquoise	Ssc.11719.1.A1_at	79.0606	18.2202	0.443061	0.104088	BAT1	HLA-B associated transcript 1	NM_001005157
Turquoise	Ssc.8139.1.S1_at	83.587	18.1679	0.468428	0.103789	PHYH	Phytanoyl-coa 2-hydroxylase	NM_001113447
Turquoise	Ssc.10944.1.A1_at	77.6893	18.1041	0.435376	0.103424	BCLAF1	Similar to Bcl-2-associated transcription factor 1 (Btf); BCL2-associated transcription factor 1	NM_001077440
Turquoise	Ssc.22492.1.A1_at	100.636	18.1009	0.563972	0.103406	ZNF236	Zinc finger protein 236	NM_007345
Turquoise	Ssc.1801.1.A1_at	91.0316	18.0102	0.510148	0.102888	FNBP1	Formin binding protein 1	NM_015033
Turquoise	Ssc.20137.1.A1_at	88.4944	17.9912	0.495929	0.10278	RBBP5	Retinoblastoma binding protein 5	NM_005057
Turquoise	Ssc.4819.1.S1_at	102.078	17.9488	0.572051	0.102538	ABCA8	ATP-binding cassette, sub-family A (ABC1), member 8	NM_007168
Turquoise	Ssc.8383.1.A1_at	118.861	17.9001	0.666108	0.102259	ANKRD12	Ankyrin repeat domain 12	NM_001083625
Turquoise	Ssc.22345.2.A1_at	100.295	17.8874	0.562063	0.102187	SPIN1	Spindlin 1	NM_006717
Turquoise	Ssc.26782.1.S1_at	123.461	17.8802	0.691887	0.102146	ZNF382	Zinc finger protein 382	NM_032825
Turquoise	Ssc.29195.1.S1_at	84.3518	17.8541	0.472714	0.101997	AFF1	AF4/FMR2 family, member 1	NM_005935
Turquoise	Ssc.7374.1.S1_at	82.6093	17.8065	0.462948	0.101725	UCKL1	Uridine-cytidine kinase 1-like 1	NM_017859
Turquoise	Ssc.10202.1.A1_at	115.015	17.7301	0.644553	0.101288	BAZ2B	Bromodomain adjacent to zinc finger domain, 2B	NM_013450
Turquoise	Ssc.30763.2.A1_at	85.0161	17.7243	0.476437	0.101255	TTC21A	Tetratricopeptide repeat domain 21A	NM_001105513
Turquoise	Ssc.1528.1.A1_at	110.954	17.6856	0.621796	0.101034	TCEANC	Transcription elongation factor A (SII) N-terminal and central domain containing	NM_152634.2
Turquoise	Ssc.7358.1.A1_at	92.6629	17.6612	0.51929	0.100895	CNOT2	CCR4-NOT transcription complex, subunit 2	NM_014515
Turquoise	Ssc.13638.1.A1_a_at	99.9854	17.5864	0.560326	0.100467	PHF17	PHD finger protein 17	NM_024900
Turquoise	Ssc.5569.1.S1_at	87.5098	17.5366	0.490412	0.100182	THRA	Thyroid hormone receptor, alpha (erythroblastic leukemia viral (v-erb-a) oncogene homolog, avian)	NM_214190
Turquoise	Ssc.1897.1.A1_at	108.197	17.5111	0.606344	0.100037	ALG13	Asparagine-linked glycosylation 13 homolog (S. Cerevisiae)	NM_018466
Turquoise	Ssc.12423.1.A1_at	69.5796	17.5009	0.389929	0.0999786	PSMD14	Proteasome (prosome, macropain) 26S subunit, non-atpase, 14	NM_005805
Turquoise	Ssc.10505.1.A1_at	81.4984	17.3471	0.456723	0.0990997	EPC1	Enhancer of polycomb homolog 1 (Drosophila)	NM_025209
Turquoise	Ssc.29671.1.A1_at	80.9066	17.3246	0.453407	0.0989715	INTS8	Integrator complex subunit 8	NM_017864
Turquoise	Ssc.11502.1.A1_at	103.166	17.208	0.57815	0.0983052	SDK1	Sidekick homolog 1, cell adhesion molecule (chicken); hypothetical LOC730351	NM_001079653
Turquoise	Ssc.1893.1.S1_at	67.4223	17.1905	0.37784	0.0982052	NR2F6	Nuclear receptor subfamily 2, group F, member 6	NM_005234
Turquoise	Ssc.26650.1.A1_at	65.4306	17.1507	0.366678	0.097978	CLK2	CDC-like kinase 2	NM_003993
Turquoise	Ssc.10796.1.A1_at	94.0463	17.1136	0.527042	0.0977662	CNTNAP5	Contactin associated protein-like 5	NM_130773
Turquoise	Ssc.12202.2.S1_at	57.9072	17.0778	0.324516	0.0975616	FDPS	Farnesyl diphosphate synthase	NM_002004
Turquoise	Ssc.21557.1.S1_at	96.3058	17.0739	0.539705	0.0975393	IFT52	Intraflagellar transport 52 homolog (Chlamydomonas)	NM_016004
Turquoise	Ssc.21694.1.A1_at	85.6785	17.0081	0.480149	0.0971632	PDE6D	Phosphodiesterase 6D, cGMP-specific, rod, delta	NM_002601
Turquoise	Ssc.2749.1.S1_at	89.645	16.9672	0.502378	0.0969299	SEP8	Septin 8	NM_001098811.1
Turquoise	Ssc.10989.1.A1_at	73.7185	16.9626	0.413124	0.0969032	SON	SON DNA binding protein	NM_032195
Turquoise	Ssc.7988.1.A1_at	60.3797	16.9092	0.338372	0.0965981	CSRNP2	Cysteine-serine-rich nuclear protein 2	NM_030809
Turquoise	Ssc.7738.1.A1_at	91.8115	16.9048	0.514519	0.0965732	FUT8	Fucosyltransferase 8 (alpha (1,6) fucosyltransferase)	NM_004480
Turquoise	Ssc.27268.1.A1_at	69.5511	16.7785	0.38977	0.0958515	PREX2	Phosphatidylinositol-3,4,5-trisphosphate-dependent Rac exchange factor 2	NM_024870.2
Turquoise	Ssc.4367.1.S1_at	96.4032	16.771	0.54025	0.0958088	VPS54	Vacuolar protein sorting 54 homolog (S. Cerevisiae)	NM_001005739
Turquoise	Ssc.13638.2.A1_a_at	94.3569	16.7683	0.528783	0.0957935	PHF17	PHD finger protein 17	NM_024900
Turquoise	Ssc.29916.1.A1_at	63.5521	16.6909	0.356151	0.0953512	TCERG1	Transcription elongation regulator 1	NM_001040006
Turquoise	Ssc.8399.1.A1_at	92.419	16.6791	0.517923	0.0952838	NOL4	Nucleolar protein 4	NM_003787
Turquoise	Ssc.11804.1.A1_at	86.9842	16.6209	0.487466	0.0949511	KIAA1009	KIAA1009	NM_014895
Turquoise	Ssc.29853.1.A1_at	83.7613	16.6181	0.469405	0.0949355	TSC1	Tuberous sclerosis 1	NM_000368
Turquoise	Ssc.28443.1.A1_at	94.8622	16.6142	0.531615	0.0949131	ZNF618	Zinc finger protein 618	NM_133374
Turquoise	Ssc.12255.1.A1_at	89.8106	16.5587	0.503305	0.094596	FSTL5	Follistatin-like 5	NM_001128427
Turquoise	Ssc.29559.1.A1_at	91.0578	16.4759	0.510295	0.0941231	NEK5	NIMA (never in mitosis gene a)-related kinase 5	NM_199289
Turquoise	Ssc.27422.1.A1_at	110.66	16.4438	0.620148	0.0939393	ACBD5	Acyl-Coenzyme A binding domain containing 5	NM_001042473
Turquoise	Ssc.13874.1.S1_at	67.1415	16.4298	0.376266	0.0938597	ACTB	Actin, beta	AY550069.1
Turquoise	Ssc.31180.1.A1_at	97.7298	16.3964	0.547685	0.0936687	ZNF605	Similar to ZNF605 protein	NM_183238
Turquoise	Ssc.30766.1.A1_at	98.798	16.3944	0.553672	0.0936573	FNBP4	Formin binding protein 4	NM_015308
Turquoise	Ssc.10767.1.A1_at	92.0819	16.3923	0.516034	0.0936454	RBBP6	Retinoblastoma binding protein 6	NM_006910
Turquoise	Ssc.16253.1.S1_at	76.0238	16.3713	0.426043	0.0935256	POU2F1	POU class 2 homeobox 1	NM_214264
Turquoise	Ssc.11859.1.A1_at	70.2013	16.3632	0.393413	0.0934789	ADAM19	ADAM metallopeptidase domain 19 (meltrin beta)	NM_023038
Turquoise	Ssc.11952.1.S1_at	58.6028	16.3438	0.328414	0.0933685	TMEM117	Transmembrane protein 117	NM_032256
Turquoise	Ssc.4394.1.S1_at	108.707	16.2969	0.609201	0.0931003	SUV420H1	Suppressor of variegation 4-20 homolog 1 (Drosophila)	NM_016028
Turquoise	Ssc.13067.1.A1_at	73.9262	16.2731	0.414288	0.0929643	ABCC4	ATP-binding cassette, sub-family C (CFTR/MRP), member 4	NM_001105515
Turquoise	Ssc.3112.2.S1_at	85.9408	16.261	0.481619	0.0928956	COBL	Cordon-bleu homolog (Mouse)	NM_015198
Turquoise	Ssc.2093.1.A1_at	83.4843	16.2019	0.467852	0.0925579	GDI2	GDP dissociation inhibitor 2	NM_001115156
Turquoise	Ssc.23354.1.A1_at	83.1671	16.1777	0.466075	0.0924194	MED13L	Mediator complex subunit 13-like	NM_015335
Turquoise	Ssc.1414.2.S1_at	86.3021	16.0917	0.483643	0.0919284	NCOA1	Nuclear receptor coactivator 1	NM_001025228
Turquoise	Ssc.24517.1.A1_at	83.476	16.0724	0.467806	0.0918181	C14orf37	Chromosome 14 open reading frame 37	NM_001001872
Turquoise	Ssc.6908.1.A1_at	75.4307	16.0158	0.422719	0.0914946	IQCB1	IQ motif containing B1	NM_001023570
Turquoise	Ssc.13562.1.A1_at	82.3857	15.8795	0.461695	0.0907157	PANK1	Pantothenate kinase 1	NM_138316
Turquoise	Ssc.11884.1.A1_at	85.8627	15.8291	0.481181	0.0904281	CBFA2T2	Core-binding factor, runt domain, alpha subunit 2; translocated to, 2	NM_001032999
Turquoise	AFFX.Ssc.actin.3_at	57.0832	15.8258	0.319899	0.0904092	ACTB	Actin, beta	AY550069.1
Turquoise	Ssc.4366.1.S1_at	88.4479	15.8082	0.495668	0.0903083	MARCH6	Membrane-associated ring finger (C3HC4) 6	NM_001130535
Turquoise	Ssc.8228.1.S1_at	57.2736	15.6841	0.320966	0.0895993	C12orf41	Chromosome 12 open reading frame 41	NM_017822
Turquoise	Ssc.7761.1.A1_at	68.6806	15.6832	0.384891	0.0895945	EVI1	Ecotropic viral integration site 1	NM_001105077
Turquoise	Ssc.17712.1.S1_at	65.5122	15.6397	0.367135	0.089346	JARID1B	Jumonji, AT rich interactive domain 1B (RBP2-like)	NM_006618
Turquoise	Ssc.30105.1.A1_at	73.9957	15.6065	0.414678	0.0891561	LDHC	Lactate dehydrogenase C	NM_002301
Turquoise	Ssc.22204.1.A1_at	48.4656	15.6034	0.271605	0.0891388	MTMR12	Myotubularin related protein 12	NM_001040446
Turquoise	Ssc.7823.1.A1_at	82.9959	15.5366	0.465115	0.088757	FMN2	Formin 2	NM_020066
Turquoise	Ssc.25153.1.A1_at	68.5318	15.532	0.384058	0.0887305	PLXNC1	Plexin C1	NM_005761
Turquoise	Ssc.10145.1.S1_at	102.105	15.4871	0.572202	0.0884739	C1orf63	Chromosome 1 open reading frame 63	NM_020317
Turquoise	Ssc.23536.1.S1_at	83.0852	15.4548	0.465616	0.0882899	PATZ1	POZ (BTB) and AT hook containing zinc finger 1	NM_014323
Turquoise	Ssc.6871.2.A1_at	79.4616	15.3807	0.445309	0.0878666	CHD6	Chromodomain helicase DNA binding protein 6	NM_032221
Turquoise	Ssc.19165.1.S1_at	87.963	15.3379	0.492951	0.0876217	C17orf80	Chromosome 17 open reading frame 80	NM_001100621
Turquoise	Ssc.5832.1.S1_at	66.3563	15.3139	0.371866	0.0874846	JARID2	Jumonji, AT rich interactive domain 2	NM_004973
Turquoise	Ssc.1295.1.A1_at	79.4573	15.2912	0.445284	0.0873548	CDH4	Cyclin-dependent kinase 4	NM_001794
Turquoise	Ssc.11548.1.S2_at	57.811	15.2897	0.323977	0.0873463	H3F3B	H3 histone, family 3B (H3.3B); H3 histone, family 3A pseudogene; H3 histone, family 3A; similar to H3 histone, family 3B; similar to histone H3.3B	NM_005324
Turquoise	Ssc.11979.1.A1_at	71.5774	15.1592	0.401125	0.0866007	PLAUR	Plasminogen activator, urokinase receptor	NM_001005376
Turquoise	Ssc.3948.2.A1_at	78.457	15.1105	0.439679	0.086323	DMD	Dystrophin	NM_000109
Turquoise	Ssc.13232.2.A1_s_at	91.1994	15.0314	0.511088	0.0858707	HOXB6	Homeobox B6	NM_018952
Turquoise	Ssc.6271.1.S1_at	83.7513	14.9724	0.469348	0.085534	PAF1	Paf1, RNA polymerase II associated factor, homolog (S. Cerevisiae)	NM_019088
Turquoise	Ssc.29206.1.A1_at	75.6787	14.9171	0.424109	0.0852179	C19orf2	Chromosome 19 open reading frame 2	NM_003796
Turquoise	Ssc.2535.1.S1_at	79.4063	14.9123	0.444999	0.0851903	CABIN1	Calcineurin binding protein 1, Cabin-1	NM_012295.2
Turquoise	Ssc.9338.1.A1_at	91.0455	14.8196	0.510226	0.0846611	KLHL32	Kelch-like 32 (Drosophila)	NM_052904
Turquoise	Ssc.2690.1.S1_at	58.1314	14.7781	0.325773	0.0844238	OTUD4	OTU domain containing 4	NM_001102653
Turquoise	Ssc.9100.2.A1_at	101.47	14.7031	0.568647	0.0839953	TSN	Translin	NM_004622.2
Turquoise	Ssc.13224.1.A1_at	63.2746	14.7	0.354596	0.0839775	SH3BP4	SH3-domain binding protein 4	NM_014521
Turquoise	Ssc.29305.1.A1_at	88.5136	14.6807	0.496037	0.0838673	CARD14	Caspase recruitment domain family, member 14	NM_024110
Turquoise	Ssc.10234.1.A1_at	87.9331	14.6538	0.492783	0.0837136	PPP4C	Protein phosphatase 4 (formerly X), catalytic subunit	NM_002720
Turquoise	Ssc.6952.1.A1_at	77.8309	14.6504	0.43617	0.0836942	C5orf56	Chromosome 5 open reading frame 56	NM_133264.4
Turquoise	Ssc.17862.1.A1_at	77.292	14.605	0.43315	0.083435	SRPK2	SFRS protein kinase 2	NM_182691
Turquoise	Ssc.13564.1.S1_at	96.1501	14.5775	0.538832	0.0832778	ALCAM	Hypothetical protein LOC100133690; activated leukocyte cell adhesion molecule	NM_001627
Turquoise	Ssc.12864.1.S1_at	66.7309	14.5572	0.373965	0.083162	CIR1	Corepressor interacting with RBPJ, 1	NM_004882.3
Turquoise	Ssc.6595.1.A1_at	55.2805	14.5477	0.309796	0.0831075	GPR137B	G protein-coupled receptor 137B	NM_003272
Turquoise	Ssc.23415.1.A1_at	88.812	14.4986	0.497709	0.0828271	KLHL4	Kelch-like 4 (Drosophila)	NM_019117
Turquoise	Ssc.1347.1.S1_at	98.9592	14.451	0.554575	0.0825554	TMEM62	Transmembrane protein 62	NM_024956
Turquoise	Ssc.13549.1.A1_at	53.6306	14.3702	0.30055	0.0820938	STARD3NL	STARD3 N-terminal like	NM_032016
Turquoise	Ssc.17843.1.A1_at	61.9646	14.3513	0.347254	0.0819858	ANKRD32	Ankyrin repeat domain 32	NM_032290
Turquoise	Ssc.2777.1.S1_at	57.3827	14.3388	0.321577	0.0819142	MED24	Mediator complex subunit 24	NM_001079518
Turquoise	Ssc.7153.1.A1_at	58.299	14.3084	0.326712	0.0817407	NASP	Nuclear autoantigenic sperm protein (histone-binding)	NM_002482
Turquoise	Ssc.11355.1.A1_at	80.5638	14.3054	0.451485	0.0817236	RBM17	RNA binding motif protein 17	NM_032905
Turquoise	Ssc.29228.1.A1_at	83.1637	14.2845	0.466055	0.0816039	MEIS1	Meis homeobox 1	NM_002398
Turquoise	Ssc.6819.1.A1_at	53.1794	14.2604	0.298021	0.0814665	MTF2	Metal response element binding transcription factor 2	NM_007358
Turquoise	Ssc.1783.1.S1_at	65.5475	14.2309	0.367333	0.0812976	IRF3	Interferon regulatory factor 3	NM_213770
Turquoise	Ssc.12121.1.S1_at	62.4559	14.2221	0.350007	0.0812477	OSBPL9	Oxysterol binding protein-like 9	NM_024586
Turquoise	Ssc.6217.1.A1_at	66.8251	14.1968	0.374493	0.0811031	DDX5	DEAD (Asp-Glu-Ala-Asp) box polypeptide 5	NM_004396
Turquoise	Ssc.3228.1.A1_a_at	72.3047	14.194	0.405201	0.081087	IMMP2L	IMP2 inner mitochondrial membrane peptidase-like (S. Cerevisiae)	NM_032549
Turquoise	Ssc.6548.1.A1_at	76.7301	14.1832	0.430001	0.0810254	FAM194B	Family with sequence similarity 194, member B	NM_182542.2
Turquoise	Ssc.18247.1.A1_at	82.0856	14.1556	0.460014	0.0808678	IFT172	Intraflagellar transport 172 homolog (Chlamydomonas)	NM_015662
Turquoise	Ssc.26658.1.A1_at	89.1969	14.1275	0.499866	0.080707	STX18	Syntaxin 18	NM_016930
Turquoise	Ssc.25312.1.S1_at	51.4929	14.0627	0.28857	0.0803371	BRD4	Bromodomain containing 4	NM_014299
Turquoise	Ssc.9355.2.A1_at	80.1738	14.0223	0.4493	0.0801063	MSX1	Msh homeobox 1	NM_001162887
Turquoise	Ssc.2114.1.S1_at	56.8696	13.9098	0.318702	0.0794637	TNRC6C	Trinucleotide repeat containing 6C	NM_018996
Turquoise	Ssc.5317.1.S1_at	73.0407	13.8951	0.409325	0.0793794	RNF40	Ring finger protein 40	NM_014771
Turquoise	Ssc.1680.1.S1_at	87.0701	13.8836	0.487948	0.079314	WWP1	WW domain containing E3 ubiquitin protein ligase 1	NM_007013
Turquoise	Ssc.24841.1.S1_at	80.1921	13.8665	0.449403	0.0792159	DPP10	Dipeptidyl-peptidase 10	NM_001004360
Turquoise	Ssc.24797.1.A1_at	85.3595	13.7963	0.478361	0.078815	VTI1A	Vesicle transport through interaction with t-snares homolog 1A (Yeast)	NM_145206
Turquoise	Ssc.3364.1.A1_at	61.0321	13.7641	0.342028	0.0786309	PUM1	Pumilio homolog 1 (Drosophila)	NM_001020658
Turquoise	Ssc.24720.1.S1_at	83.8084	13.7545	0.469669	0.0785765	KLHL14	Kelch-like 14 (Drosophila)	NM_020805
Turquoise	Ssc.3135.1.S1_at	76.1526	13.7232	0.426765	0.0783977	BEND7	BEN domain containing 7	NM_001100912.1
Turquoise	Ssc.19992.1.S1_at	54.6601	13.5734	0.306319	0.0775415	SIAHBP1	Fuse-binding protein-interacting repressor SIAHBP1	AY550063.1
Turquoise	Ssc.13533.1.A1_at	63.3854	13.5538	0.355217	0.0774296	RPOR	Regulatory associated protein of MTOR, complex 1	NM_020761.2
Turquoise	Ssc.11505.1.A1_at	85.3706	13.5209	0.478423	0.0772417	ATG7	ATG7 autophagy related 7 homolog (S. Cerevisiae)	NM_006395
Turquoise	Ssc.28092.1.A1_at	78.4164	13.4949	0.439452	0.0770931	C1orf194	Chromosome 1 open reading frame 194	NM_001122961
Turquoise	Ssc.4727.1.S1_a_at	94.2004	13.3913	0.527906	0.0765012	LUC7L2	LUC7-like 2 (S. Cerevisiae)	NM_016019
Turquoise	Ssc.27152.1.A1_at	92.6717	13.3787	0.519339	0.0764291	CCDC18	Coiled-coil domain containing 18	NM_206886
Turquoise	Ssc.6832.1.A1_at	78.093	13.3665	0.437639	0.0763596	TMEM30A	Transmembrane protein 30A	NM_018247
Turquoise	Ssc.21796.1.S1_at	75.3002	13.3534	0.421988	0.0762849	SORL1	Sortilin-related receptor, L(DLR class) A repeats-containing	NM_003105
Turquoise	Ssc.23943.1.S1_at	70.734	13.1938	0.396399	0.075373	JAZF1	JAZF zinc finger 1	NM_175061
Turquoise	Ssc.10628.1.A1_at	81.9633	13.1624	0.459328	0.0751936	Null	Pig DNA sequence from clone CH242-96L23 on chromosome 7	CR956433.5
Turquoise	Ssc.29104.1.S1_at	75.2758	13.1512	0.421851	0.0751296	ZC4H2	Zinc finger, C4H2 domain containing	NM_018684.1
Turquoise	Ssc.3420.1.S1_at	65.7494	13.1416	0.368465	0.0750747	FCF1	FCF1 small subunit (SSU) processome component homolog (S. Cerevisiae)	NM_015962
Turquoise	Ssc.26069.1.S1_at	39.1639	13.1402	0.219477	0.0750669	HDGFRP2	Hepatoma-derived growth factor-related protein 2	NM_001001520.1
Turquoise	Ssc.9574.1.A1_at	55.8998	13.1331	0.313267	0.0750261	ANKRA2	Ankyrin repeat, family A (RFXANK-like), 2	NM_023039
Turquoise	Ssc.4936.1.S1_at	72.7888	13.1057	0.407914	0.0748698	NECAP2	NECAP endocytosis associated 2	NM_018090
Turquoise	Ssc.2554.3.S1_at	70.9992	13.0654	0.397885	0.0746396	SEC16B	SEC16 homolog B (S. Cerevisiae)	NM_033127
Turquoise	Ssc.2518.1.S1_at	81.8594	13.0532	0.458746	0.07457	H3F3A	H3 histone, family 3B (H3.3B); H3 histone, family 3A pseudogene; H3 histone, family 3A; similar to H3 histone, family 3B; similar to histone H3.3B	NM_002107
Turquoise	Ssc.7669.1.A1_at	81.2995	13.0484	0.455608	0.0745424	ORM1	Orosomucoid 1	XM_001928727
Turquoise	Ssc.2337.1.S1_at	62.9635	12.9863	0.352852	0.0741876	PTPRF	Protein tyrosine phosphatase, receptor type, F	NM_002840
Turquoise	Ssc.10598.1.A1_at	72.073	12.9369	0.403903	0.0739052	ZFYVE16	Zinc finger, FYVE domain containing 16	NM_001105251
Turquoise	Ssc.13632.1.A1_at	85.0963	12.9296	0.476886	0.0738638	SND1	Staphylococcal nuclease and tudor domain containing 1	NM_014390
Turquoise	Ssc.8999.1.A1_at	75.7345	12.8854	0.424422	0.0736112	PUM1	Pumilio homolog 1 (Drosophila)	NM_001020658
Turquoise	Ssc.29259.1.A1_at	73.9713	12.8365	0.414541	0.0733319	ZNF567	Zinc finger protein 567	NM_152603
Turquoise	Ssc.27349.1.S1_at	43.0262	12.7697	0.241122	0.0729503	PHC1	Polyhomeotic homolog 1B (Drosophila); polyhomeotic homolog 1 (Drosophila)	NM_004426.2
Turquoise	Ssc.9449.1.A1_at	55.6722	12.7034	0.311991	0.0725718	PPFIBP1	PTPRF interacting protein, binding protein 1 (liprin beta 1)	NM_003622
Turquoise	Ssc.15069.1.S1_at	65.559	12.5791	0.367398	0.0718613	CYP4F3	Cytochrome P450, family 4, subfamily F, polypeptide 3	NM_000896
Turquoise	Ssc.25228.1.S1_at	62.936	12.5625	0.352698	0.0717666	PRPF40B	PRP40 pre-mrna processing factor 40 homolog B (S. Cerevisiae)	NM_001031698
Turquoise	Ssc.28028.1.A1_at	51.9878	12.5246	0.291344	0.0715499	SETBP1	SET binding protein 1	NM_001130110
Turquoise	Ssc.14359.1.A1_at	61.1516	12.4442	0.342698	0.0710909	CNNM1	Cyclin M1	NM_020348
Turquoise	Ssc.19636.1.S1_at	46.8259	12.3705	0.262416	0.07067	TBL1X	Transducin (beta)-like 1X-linked	NM_005647
Turquoise	Ssc.9606.1.A1_at	63.2505	12.3617	0.354461	0.0706198	OPHN1	Oligophrenin 1	NM_002547
Turquoise	Ssc.2328.1.S1_at	75.4532	12.2978	0.422845	0.0702545	OTUD3	OTU domain containing 3	NM_015207
Turquoise	Ssc.24079.1.A1_at	59.5721	12.2661	0.333847	0.0700735	CCDC97	Coiled-coil domain containing 97	NM_052848
Turquoise	Ssc.1002.1.A1_at	43.954	12.2321	0.246321	0.0698793	SFRS2	Splicing factor, arginine/serine-rich 2	NM_001077229
Turquoise	Ssc.29777.1.A1_at	43.5012	12.2255	0.243784	0.0698415	KPNA4	Karyopherin alpha 4 (importin alpha 3)	NM_002268
Turquoise	Ssc.30428.1.A1_at	69.7742	12.2068	0.39102	0.0697348	MLLT3	Myeloid/lymphoid or mixed-lineage leukemia (trithorax homolog, Drosophila); translocated to, 3	NM_004529
Turquoise	Ssc.5052.1.S1_at	47.2919	12.1986	0.265027	0.0696876	FKBP15	FK506 binding protein 15, 133kDa	NM_015258
Turquoise	Ssc.14360.1.A1_at	56.5618	12.1806	0.316977	0.0695849	HYI	Hydroxypyruvate isomerase homolog (E. Coli)	NM_031207
Turquoise	Ssc.8475.1.A1_at	50.848	12.1681	0.284956	0.0695135	ETV6	Ets variant 6	NM_001987
Turquoise	Ssc.13713.1.A1_at	69.4615	12.1602	0.389267	0.0694686	ASH1L	Ash1 (absent, small, or homeotic)-like (Drosophila)	NM_018489
Turquoise	Ssc.4194.1.S1_at	44.4203	12.1508	0.248934	0.0694149	PYGB	Phosphorylase, glycogen; brain	NM_002862
Turquoise	Ssc.21652.1.A1_at	57.1824	12.1495	0.320454	0.0694075	ZNF384	Zinc finger protein 384	NM_001039916
Turquoise	Ssc.27451.1.A1_at	41.6014	12.1126	0.233137	0.0691963	POLG2	Polymerase (DNA directed), gamma 2, accessory subunit	NM_007215
Turquoise	Ssc.3177.1.S1_at	56.9414	12.1015	0.319104	0.0691328	ALMS1	Alstrom syndrome 1	NM_015120
Turquoise	Ssc.7858.1.A1_at	70.9956	12.0968	0.397864	0.0691062	KIF5B	Kinesin family member 5B	NM_004521
Turquoise	Ssc.29167.1.A1_at	76.2943	12.0794	0.427559	0.0690066	ARHGAP5	Rho GTPase activating protein 5	NM_001030055
Turquoise	Ssc.27051.1.A1_at	52.9648	12.0245	0.296819	0.0686929	FNDC3B	Fibronectin type III domain containing 3B	NM_022763
Turquoise	Ssc.17036.1.A1_at	70.9603	12.0215	0.397667	0.0686763	TMC4	Transmembrane channel-like 4	NM_144686
Turquoise	Ssc.20633.1.S1_at	62.015	12.021	0.347536	0.0686732	ZNF333	Zinc finger protein 333	NM_032433
Turquoise	Ssc.31106.1.A1_at	62.7549	12.0196	0.351683	0.0686654	NVL	Nuclear VCP-like	NM_002533
Turquoise	Ssc.22111.1.S1_at	80.8459	11.9946	0.453066	0.0685221	PPP3CB	Protein phosphatase 3 (formerly 2B), catalytic subunit, beta isoform	NM_021132
Turquoise	Ssc.15373.1.S1_at	75.6373	11.9781	0.423877	0.0684284	ANKRD43	Ankyrin repeat domain 43	NM_175873
Turquoise	Ssc.14314.1.A1_at	65.9789	11.9521	0.369751	0.0682797	GHITM	Growth hormone inducible transmembrane protein	NM_014394
Turquoise	Ssc.24219.1.S1_at	55.323	11.9446	0.310034	0.0682368	WDR68	WD repeat domain 68	NM_005828
Turquoise	Ssc.2469.1.S1_at	55.4706	11.94	0.310861	0.0682102	NCOR1	Nuclear receptor co-repressor 1	NM_006311
Turquoise	Ssc.24077.1.S1_at	72.9191	11.9394	0.408644	0.0682068	CXorf22	Chromosome X open reading frame 22	NM_152632
Turquoise	Ssc.7334.1.A1_at	50.7173	11.9314	0.284224	0.0681616	ZNF518A	Zinc finger protein 518A	NM_014803.3
Turquoise	Ssc.24784.1.S1_at	60.036	11.8826	0.336446	0.0678828	SNX14	Sorting nexin 14	NM_020468
Turquoise	Ssc.6668.1.A1_at	60.214	11.8821	0.337444	0.0678795	LHFPL5	Lipoma HMGIC fusion partner-like 5	NM_182548
Turquoise	Ssc.1333.1.A1_at	78.1996	11.8572	0.438236	0.0677371	ZCCHC11	Zinc finger, CCHC domain containing 11	NM_001009881
Turquoise	Ssc.5509.2.S1_at	54.4656	11.8384	0.305229	0.0676301	ARL4A	ADP-ribosylation factor-like 4A	NM_001037164
Turquoise	Ssc.1990.1.S1_at	44.1487	11.802	0.247413	0.067422	RNF25	Ring finger protein 25	NM_022453
Turquoise	Ssc.13308.1.A1_at	63.0479	11.7729	0.353325	0.0672561	SRP19	Signal recognition particle 19kDa	NM_003135
Turquoise	Ssc.18509.1.S1_at	49.7581	11.7614	0.278848	0.0671902	TMEM42	Transmembrane protein 42	NM_144638
Turquoise	Ssc.10634.1.A1_at	54.2943	11.7534	0.30427	0.0671442	DOCK7	Dedicator of cytokinesis 7	NM_033407
Turquoise	Ssc.30742.1.A1_at	71.3455	11.7459	0.399826	0.0671015	EXOC1	Exocyst complex component 1	NM_001024924
Turquoise	Ssc.5092.1.S1_at	69.7688	11.7421	0.390989	0.0670798	NIN	Ninein (GSK3B interacting protein)	NM_016350
Turquoise	Ssc.14262.1.A1_at	52.8168	11.7021	0.29599	0.0668513	FAM78B	Family with sequence similarity 78, member B	NM_001017961
Turquoise	Ssc.19290.2.A1_at	65.389	11.699	0.366445	0.0668338	TSEN15	Trna splicing endonuclease 15 homolog (S. Cerevisiae)	NM_001127394
Turquoise	Ssc.14311.1.A1_at	48.8963	11.6927	0.274019	0.0667978	KIAA1407	KIAA1407	NM_020817
Turquoise	Ssc.26882.1.A1_at	87.755	11.6597	0.491786	0.0666094	CEP63	Centrosomal protein 63kDa	NM_001042383
Turquoise	Ssc.29169.1.A1_at	50.8539	11.6556	0.284989	0.0665855	ORC4L	Origin recognition complex, subunit 4-like (Yeast)	NM_002552
Turquoise	Ssc.13872.1.S1_at	53.2571	11.5827	0.298457	0.0661693	PRKACA	Protein kinase, camp-dependent, catalytic, alpha	X07617.1
Turquoise	Ssc.3463.1.S1_at	36.4999	11.5205	0.204548	0.0658138	CLK3	CDC-like kinase 3	NM_001130028
Turquoise	Ssc.3456.1.A1_at	79.1198	11.4828	0.443393	0.0655986	C3orf15	Chromosome 3 open reading frame 15	NM_033364
Turquoise	Ssc.12166.1.A1_at	51.6242	11.4818	0.289306	0.0655927	RPL36A	Ribosomal protein L36a pseudogene 51; ribosomal protein L36a pseudogene 37; ribosomal protein L36a pseudogene 49; heterogeneous nuclear ribonucleoprotein H2 (H'); ribosomal protein l36a	NM_001101383
Turquoise	Ssc.24063.1.S1_at	39.3734	11.4566	0.220652	0.0654492	MSH6	Muts homolog 6 (E. Coli)	NM_000179
Turquoise	Ssc.1849.1.A1_at	74.1214	11.4516	0.415382	0.0654203	TSEN34	Trna splicing endonuclease 34 homolog (S. Cerevisiae)	NM_001077446
Turquoise	Ssc.13179.1.A1_at	64.195	11.4341	0.359753	0.0653206	ZNF227	Zinc finger protein 227	NM_182490
Turquoise	Ssc.1852.1.S1_at	57.0527	11.3901	0.319727	0.0650692	TMEM87A	Transmembrane protein 87A	NM_001110503
Turquoise	Ssc.7529.1.S1_at	37.7495	11.355	0.211551	0.0648686	DIDO1	Death inducer-obliterator 1	NM_033081
Turquoise	Ssc.30468.1.A1_at	53.955	11.3473	0.302368	0.0648245	CDK4	Cyclin-dependent kinase 4	NM_000075
Turquoise	Ssc.5459.1.A1_at	49.5904	11.3215	0.277909	0.0646773	ASXL1	Additional sex combs like 1 (Drosophila)	NM_015338
Turquoise	Ssc.27424.1.A1_at	53.5358	11.3099	0.300019	0.0646111	VPS72	Vacuolar protein sorting 72 homolog (S. Cerevisiae)	NM_005997
Turquoise	Ssc.6162.2.S1_at	68.7697	11.2777	0.385391	0.0644266	FAM162B	Family with sequence similarity 162, member B	NM_001085480
Turquoise	Ssc.13791.1.A1_at	66.198	11.2717	0.370979	0.0643925	SATB1	SATB homeobox 1	NM_002971
Turquoise	Ssc.29103.1.S1_at	53.1698	11.1584	0.297967	0.0637455	RBBP6	Retinoblastoma binding protein 6	NM_006910
Turquoise	Ssc.46.1.S1_at	58.804	11.1437	0.329542	0.0636611	MUT	Methylmalonyl Coenzyme A mutase	NM_214405
Turquoise	Ssc.24394.1.S1_at	43.7331	11.1239	0.245084	0.0635483	ABCB10	ATP-binding cassette, sub-family B (MDR/TAP), member 10	NM_012089
Turquoise	Ssc.21049.1.S1_at	54.8476	11.1146	0.30737	0.0634953	ATRNL1	Attractin-like 1	NM_207303
Turquoise	Ssc.3743.1.S1_at	45.2381	11.1113	0.253518	0.0634764	ENO2	Enolase 2 (gamma, neuronal)	NM_001975
Turquoise	Ssc.13155.1.A1_at	45.3444	11.0624	0.254113	0.063197	MSI2	Musashi homolog 2 (Drosophila)	NM_138962
Turquoise	Ssc.30305.1.A1_at	70.0108	11.0557	0.392346	0.0631586	KIAA1841	KIAA1841	NM_001129993
Turquoise	Ssc.5927.1.S1_at	68.4445	11.047	0.383568	0.063109	ZNF350	Zinc finger protein 350	NM_021632
Turquoise	Ssc.27469.1.S1_at	73.9727	10.9754	0.414548	0.0626999	AFF3	AF4/FMR2 family, member 3	NM_001025108
Turquoise	Ssc.22177.1.S1_at	46.9633	10.868	0.263186	0.0620861	EP300	E1A binding protein p300	NM_001429
Turquoise	Ssc.8214.1.A1_at	71.7282	10.7758	0.40197	0.0615599	ATXN1	Ataxin 1	NM_000332
Turquoise	Ssc.7615.1.A1_at	72.1148	10.7437	0.404137	0.0613765	CADPS2	Ca++-dependent secretion activator 2	NM_001009571
Turquoise	Ssc.6162.1.A1_at	64.3083	10.725	0.360389	0.0612694	FAM162B	Family with sequence similarity 162, member B	NM_001085480
Turquoise	Ssc.30458.1.A1_at	73.51	10.6673	0.411956	0.0609399	TIAM2	T-cell lymphoma invasion and metastasis 2	NM_001010927
Turquoise	Ssc.19927.1.A1_at	41.299	10.6398	0.231443	0.060783	C1orf35	Chromosome 1 open reading frame 35	NM_024319
Turquoise	Ssc.15317.1.A1_at	55.6136	10.6374	0.311663	0.0607687	RYBP	RING1 and YY1 binding protein	NM_012234
Turquoise	Ssc.4013.1.A1_at	64.879	10.623	0.363587	0.0606866	ARGLU1	Arginine and glutamate rich 1	NM_018011
Turquoise	Ssc.25013.1.A1_at	64.6604	10.6227	0.362361	0.0606849	SPPL2B	Signal peptide peptidase-like 2B	NM_152988.2
Turquoise	Ssc.13212.1.A1_at	40.2844	10.6108	0.225757	0.0606171	PLEKHA6	Pleckstrin homology domain containing, family A member 6	NM_014935
Turquoise	Ssc.4346.1.A1_at	51.8312	10.5439	0.290466	0.0602347	C7orf61	Chromosome 7 open reading frame 61	NM_001004323
Turquoise	Ssc.5170.1.S1_at	36.7248	10.4978	0.205808	0.0599713	DHX37	DEAH (Asp-Glu-Ala-His) box polypeptide 37	NM_032656
Turquoise	Ssc.28706.1.S1_at	52.6545	10.3952	0.29508	0.0593856	CBX7	Chromobox homolog 7	NM_175709
Turquoise	Ssc.19836.1.S1_at	66.3988	10.3737	0.372104	0.0592625	SLC31A2	Solute carrier family 31 (copper transporters), member 2	NM_001860
Turquoise	Ssc.11474.1.A1_at	55.9504	10.3677	0.31355	0.059228	CCDC129	Coiled-coil domain containing 129	NM_194300
Turquoise	Ssc.865.1.A1_at	51.1488	10.3524	0.286642	0.059141	SETDB1	SET domain, bifurcated 1	XM_001929668
Turquoise	Ssc.10733.1.A1_at	64.2893	10.3439	0.360282	0.0590923	RGL1	Ral guanine nucleotide dissociation stimulator-like 1	NM_015149
Turquoise	Ssc.30083.1.A1_at	68.9651	10.336	0.386486	0.0590469	SCFD2	Sec1 family domain containing 2	NM_152540
Turquoise	Ssc.27893.2.S1_a_at	41.9266	10.3226	0.23496	0.0589708	TZP	Transcription factor TZP	AY706384.1
Turquoise	Ssc.29331.1.A1_at	40.0612	10.2675	0.224506	0.058656	NFYA	Nuclear transcription factor Y, alpha	NM_002505
Turquoise	Ssc.5522.1.S1_at	53.0683	10.1656	0.297399	0.0580735	ZNF142	Zinc finger protein 142	NM_001105537
Turquoise	Ssc.2192.2.A1_at	61.0861	10.0506	0.342331	0.0574165	UPF3B	UPF3 regulator of nonsense transcripts homolog B (Yeast)	NM_023010
Turquoise	Ssc.10595.1.A1_at	64.5245	10.0461	0.3616	0.0573909	ESRRG	Estrogen-related receptor gamma	NM_206594
Turquoise	Ssc.18961.1.A1_at	57.9705	10.0041	0.324871	0.0571513	EVI5	Ecotropic viral integration site 5	NM_005665
Turquoise	Ssc.923.1.A1_at	37.136	9.99075	0.208113	0.0570748	METAP2	Methionyl aminopeptidase 2	NM_006838
Turquoise	Ssc.19573.1.S1_at	35.6607	9.98961	0.199845	0.0570683	MOV10	Mov10, Moloney leukemia virus 10, homolog (Mouse)	NM_001130079
Turquoise	Ssc.20586.1.S1_at	54.067	9.97636	0.302996	0.0569926	CDC73	Cell division cycle 73, Paf1/RNA polymerase II complex component, homolog (S. Cerevisiae)	NM_024529
Turquoise	Ssc.29158.1.A1_at	41.3791	9.97495	0.231892	0.0569846	PIGN	Phosphatidylinositol glycan anchor biosynthesis, class N	NM_012327
Turquoise	Ssc.4240.1.S1_at	60.0218	9.85224	0.336367	0.0562836	UBE3B	Ubiquitin protein ligase E3B	NM_130466
Turquoise	Ssc.8563.1.A1_at	69.4696	9.76414	0.389313	0.0557802	RBM26	RNA binding motif protein 26	NM_022118
Turquoise	Ssc.14298.1.A1_at	45.0776	9.75686	0.252618	0.0557387	YLPM1	YLP motif containing 1	NM_019589.2
Turquoise	Ssc.7468.1.A1_at	31.7599	9.75634	0.177985	0.0557357	GTF2F1	General transcription factor IIF, polypeptide 1, 74kDa	NM_002096
Turquoise	Ssc.28293.1.A1_at	74.2572	9.73582	0.416143	0.0556185	STAG1	Stromal antigen 1	NM_005862
Turquoise	Ssc.3714.1.S1_a_at	52.5682	9.72181	0.294596	0.0555384	BEX2	Brain expressed X-linked 2	NM_032621
Turquoise	Ssc.13405.1.A1_at	65.0138	9.68929	0.364342	0.0553526	UBE2W	Ubiquitin-conjugating enzyme E2W (putative)	NM_001001481
Turquoise	Ssc.27323.1.A1_at	50.7517	9.62722	0.284417	0.054998	MTA1	Metastasis associated 1	NM_004689
Turquoise	Ssc.18110.1.A1_at	60.4259	9.60319	0.338631	0.0548608	TSPAN7	Tetraspanin 7	NM_004615
Turquoise	Ssc.25120.1.S1_at	60.4084	9.6003	0.338533	0.0548443	FBXO36	F-box protein 36	NM_174899
Turquoise	Ssc.25667.1.S1_at	42.1175	9.59725	0.236029	0.0548268	SMC3	Structural maintenance of chromosomes 3	NM_005445
Turquoise	Ssc.5509.1.S1_at	40.6197	9.56699	0.227636	0.054654	ARL4A	ADP-ribosylation factor-like 4A	NM_001037164
Turquoise	Ssc.113.1.S2_at	35.8876	9.55643	0.201117	0.0545936	IL1A	Interleukin 1, alpha	NM_214029
Turquoise	Ssc.6168.2.S1_at	58.6613	9.52304	0.328742	0.0544029	ETV7	Ets variant 7	NM_016135
Turquoise	Ssc.10883.2.A1_at	51.2638	9.45074	0.287286	0.0539899	TNRC6A	Trinucleotide repeat containing 6A	NM_014494
Turquoise	Ssc.5158.1.S1_at	51.9975	9.44319	0.291398	0.0539467	DCAKD	Dephospho-coa kinase domain containing	NM_001128631
Turquoise	Ssc.17507.1.S1_at	35.5887	9.40739	0.199442	0.0537423	TNRC6C	Trinucleotide repeat containing 6C	NM_018996
Turquoise	Ssc.1907.1.A1_at	46.2911	9.34267	0.259419	0.0533725	RGS3	Regulator of G-protein signaling 3	NM_017790
Turquoise	Ssc.27560.1.S1_at	58.4848	9.33928	0.327753	0.0533532	SERPINC1	Serpin peptidase inhibitor, clade C (antithrombin), member 1	NM_000488
Turquoise	Ssc.8454.1.A1_at	69.4242	9.32099	0.389059	0.0532486	ZMYM6	Hypothetical LOC100130633; zinc finger, MYM-type 6	NM_007167
Turquoise	Ssc.6857.1.A1_at	21.732	9.30566	0.121788	0.0531611	YEATS2	YEATS domain containing 2	NM_018023
Turquoise	Ssc.27213.1.A1_at	44.108	9.29751	0.247184	0.0531145	SCD5	Stearoyl-coa desaturase 5	NM_001114278
Turquoise	Ssc.29315.1.A1_at	54.0977	9.21585	0.303167	0.052648	OTOG	Otogelin	XM_002343051.1
Turquoise	Ssc.113.1.S1_at	36.4293	9.15503	0.204152	0.0523005	IL1A	Interleukin 1, alpha	NM_214029
Turquoise	Ssc.11316.1.A1_at	47.2384	9.13705	0.264727	0.0521978	ZFPM2	Zinc finger protein, multitype 2	NM_012082
Turquoise	Ssc.10556.1.S1_at	39.5376	9.12695	0.221571	0.0521401	BAZ2B	Bromodomain adjacent to zinc finger domain, 2B	NM_013450
Turquoise	Ssc.7781.1.A1_at	73.9939	9.12125	0.414667	0.0521076	OPA1	Optic atrophy 1 (autosomal dominant)	NM_015560
Turquoise	Ssc.7799.1.A1_at	53.4346	9.10807	0.299452	0.0520323	DACH2	Dachshund homolog 2 (Drosophila)	NM_053281
Turquoise	Ssc.2747.1.S1_at	58.6662	9.10137	0.32877	0.051994	HOXB5	Homeobox B5	NM_002147
Turquoise	Ssc.4234.1.S1_at	52.6264	9.0686	0.294922	0.0518068	MED22	Mediator complex subunit 22	NM_006752
Turquoise	Ssc.26993.1.S1_at	36.3002	9.0055	0.203429	0.0514463	SMARCA4	SWI/SNF related, matrix associated, actin dependent regulator of chromatin, subfamily a, member 4	NM_001128844
Turquoise	Ssc.11716.2.S1_at	32.722	8.97374	0.183376	0.0512649	COMMD7	COMM domain containing 7	NM_001099339
Turquoise	Ssc.4308.1.A1_at	51.8727	8.88331	0.290699	0.0507483	TTC21B	Tetratricopeptide repeat domain 21B	NM_024753
Turquoise	Ssc.19903.1.S1_at	48.7886	8.87205	0.273415	0.050684	EPHB3	EPH receptor B3	NM_004443
Turquoise	Ssc.13555.2.S1_at	67.3977	8.82309	0.377702	0.0504043	PCDH15	Protocadherin 15	NM_033056
Turquoise	Ssc.8616.1.A1_at	48.7733	8.80668	0.273329	0.0503105	UBA3	Ubiquitin-like modifier activating enzyme 3	NM_003968
Turquoise	Ssc.4482.2.S1_at	65.5534	8.78281	0.367366	0.0501741	PPP2R5C	Protein phosphatase 2, regulatory subunit B', gamma isoform	NM_002719
Turquoise	Ssc.15128.2.S1_at	56.2889	8.75932	0.315447	0.05004	ARID4B	AT rich interactive domain 4B (RBP1-like)	NM_016374
Turquoise	Ssc.1942.1.S1_at	43.8194	8.75391	0.245567	0.0500091	LPIN1	Lipin 1	NM_001130734
Turquoise	Ssc.30523.1.A1_at	55.4191	8.74695	0.310573	0.0499693	ZNF804B	Zinc finger protein 804B	NM_181646
Turquoise	Ssc.2922.1.A1_a_at	35.7958	8.7181	0.200602	0.0498044	AMY2B	Amylase, alpha 2B (pancreatic)	NM_020978
Turquoise	Ssc.6690.1.S1_at	52.9262	8.71236	0.296603	0.0497717	SF3A1	Splicing factor 3a, subunit 1, 120kDa	NM_001005409
Turquoise	Ssc.29566.1.A1_at	45.1638	8.68202	0.253102	0.0495984	KIAA1333	KIAA1333	NM_017769
Turquoise	Ssc.6837.1.A1_at	23.3727	8.66292	0.130983	0.0494892	ZNF131	Zinc finger protein 131	NM_003432
Turquoise	Ssc.6995.1.A1_at	56.1458	8.65408	0.314645	0.0494387	ZBTB20	Zinc finger and BTB domain containing 20	NM_015642
Turquoise	Ssc.12805.1.A1_at	47.8837	8.60771	0.268344	0.0491738	MTSS1	Metastasis suppressor 1	NM_014751
Turquoise	Ssc.7883.1.A1_at	33.3102	8.5953	0.186673	0.0491029	OXTR	Oxytocin receptor	NM_000916
Turquoise	Ssc.7950.1.A1_at	36.7453	8.56069	0.205923	0.0489053	C21orf66	Chromosome 21 open reading frame 66	NM_013329
Turquoise	Ssc.7958.1.A1_at	45.9254	8.51288	0.257369	0.0486321	FNBP1	Formin binding protein 1	NM_015033
Turquoise	Ssc.22818.1.S1_at	38.1005	8.47719	0.213518	0.0484282	PDCL3	Phosducin-like 3 pseudogene; phosducin-like 3	NM_024065
Turquoise	Ssc.3293.1.S1_at	69.3265	8.4596	0.388511	0.0483277	RPS6KC1	Ribosomal protein S6 kinase, 52kDa, polypeptide 1	NM_012424
Turquoise	Ssc.8611.2.S1_a_at	35.9014	8.40363	0.201194	0.048008	MLL5	Myeloid/lymphoid or mixed-lineage leukemia 5 (trithorax homolog, Drosophila)	NM_018682
Turquoise	Ssc.1107.1.A1_at	36.4572	8.38639	0.204309	0.0479095	FZD6	Frizzled homolog 6 (Drosophila)	NM_003506
Turquoise	Ssc.12472.1.A1_at	33.9107	8.36417	0.190038	0.0477825	SSPO	SCO-spondin homolog (Bos taurus)	NM_198455.2
Turquoise	Ssc.17447.1.A1_at	46.3922	8.35904	0.259985	0.0477533	GTF3C5	General transcription factor IIIC, polypeptide 5, 63kDa	NM_001122823
Turquoise	Ssc.6667.1.A1_at	45.1164	8.35474	0.252836	0.0477287	FAM5C	Family with sequence similarity 5, member C	NM_199051
Turquoise	Ssc.11627.1.A1_at	52.5012	8.34249	0.294221	0.0476587	RBM23	RNA binding motif protein 23	NM_001077351
Turquoise	Ssc.2543.1.S1_at	37.0045	8.31718	0.207376	0.0475141	SPOCK2	Sparc/osteonectin, cwcv and kazal-like domains proteoglycan (testican) 2	NM_014767
Turquoise	Ssc.29015.1.A1_at	40.6189	8.28835	0.227631	0.0473494	FES	Feline sarcoma oncogene	NM_002005
Turquoise	Ssc.2364.1.S1_at	33.4881	8.25636	0.18767	0.0471667	PER3	Period homolog 3 (Drosophila)	NM_016831
Turquoise	Ssc.3684.1.S1_at	53.3926	8.24537	0.299216	0.0471039	ZC3H7B	Zinc finger CCCH-type containing 7B	NM_017590
Turquoise	Ssc.16950.1.S1_at	20.2718	8.20741	0.113605	0.046887	BAT3	HLA-B associated transcript 3	NM_001145382
Turquoise	Ssc.10184.1.S1_at	53.2086	8.13984	0.298185	0.046501	S100PBP	S100P binding protein	NM_001017406
Turquoise	Ssc.6353.1.S1_at	43.1401	8.12594	0.24176	0.0464216	PSMF1	Proteasome (prosome, macropain) inhibitor subunit 1 (PI31)	NM_006814
Turquoise	Ssc.2547.1.S1_at	31.2993	8.12146	0.175403	0.046396	EYA3	Eyes absent homolog 3 (Drosophila)	NM_001990
Turquoise	Ssc.6864.1.A1_at	55.0687	8.08445	0.308609	0.0461846	CNTN4	Contactin 4	NM_175607
Turquoise	Ssc.21860.3.A1_at	37.2038	8.05414	0.208493	0.0460114	KIDINS220	Kinase D-interacting substrate, 220kDa	NM_020738.2
Turquoise	Ssc.27871.2.S1_at	50.1823	8.05159	0.281226	0.0459969	ACSS2	Acyl-coa synthetase short-chain family member 2	NM_001076552
Turquoise	Ssc.19603.1.S1_at	34.5492	8.03558	0.193617	0.0459054	MAP2K5	Mitogen-activated protein kinase kinase 5	NM_002757
Turquoise	Ssc.30157.1.A1_at	40.8501	8.02247	0.228927	0.0458305	CNOT4	CCR4-NOT transcription complex, subunit 4	NM_001008225
Turquoise	Ssc.13396.1.A1_at	51.4909	7.99465	0.288559	0.0456716	KCTD20	Potassium channel tetramerisation domain containing 20	NM_173562
Turquoise	Ssc.23333.1.S1_at	60.8248	7.98936	0.340867	0.0456413	KCNIP2	Kv channel interacting protein 2	NM_014591
Turquoise	Ssc.12812.1.A1_at	52.9745	7.97976	0.296873	0.0455865	RSPRY1	Ring finger and SPRY domain containing 1	NM_133368
Turquoise	Ssc.16423.1.S1_at	43.3569	7.96473	0.242975	0.0455007	TRA2A	Transformer 2 alpha homolog (Drosophila)	NM_001077223
Turquoise	Ssc.29164.1.A1_at	53.472	7.95016	0.299661	0.0454174	SEP8	Septin 8	NM_001098811.1
Turquoise	Ssc.1119.1.S1_at	61.17	7.86251	0.342801	0.0449167	MCCC1	Methylcrotonoyl-Coenzyme A carboxylase 1 (alpha)	NM_020166
Turquoise	Ssc.11023.1.A1_at	51.1438	7.8347	0.286613	0.0447578	ZRANB2	Zinc finger, RAN-binding domain containing 2	NM_005455
Turquoise	Ssc.30613.1.A1_at	32.257	7.80092	0.180771	0.0445648	ARL4A	ADP-ribosylation factor-like 4A	NM_001037164
Turquoise	Ssc.2346.1.S1_at	40.0794	7.76964	0.224608	0.0443861	INPPL1	Inositol polyphosphate phosphatase-like 1	NM_001567
Turquoise	Ssc.6649.1.S1_at	46.3392	7.75089	0.259688	0.044279	TPD52L2	Tumor protein D52-like 2	NM_003288
Turquoise	Ssc.7368.1.A1_at	65.8432	7.73397	0.36899	0.0441824	TTC7B	Tetratricopeptide repeat domain 7B	NM_001010854
Turquoise	Ssc.4897.1.A1_at	39.798	7.73244	0.223031	0.0441736	XIST	X (inactive)-specific transcript (non-protein coding)	NR_001564.1
Turquoise	Ssc.16022.1.S1_at	51.7924	7.72491	0.290249	0.0441306	TIGD4	Similar to tigger transposable element derived 4	NM_214164
Turquoise	Ssc.21700.1.A1_at	43.5414	7.6425	0.244009	0.0436598	C20orf56	Chromosome 20 open reading frame 56	NR_001558.3
Turquoise	Ssc.3130.1.S1_at	33.3833	7.64017	0.187083	0.0436465	SNX15	Sorting nexin 15	NM_013306
Turquoise	Ssc.9408.1.S1_at	41.0323	7.5765	0.229948	0.0432828	CC2D1B	Coiled-coil and C2 domain containing 1B	NM_032449
Turquoise	Ssc.2726.1.A1_at	53.0122	7.5674	0.297084	0.0432308	SFRS18	Splicing factor, arginine/serine-rich 18	NM_015491
Turquoise	Ssc.1741.1.S1_at	28.6897	7.53773	0.160779	0.0430613	ANKRD23	Ankyrin repeat domain 23	NM_144994
Turquoise	Ssc.1097.1.A1_at	28.391	7.51076	0.159105	0.0429072	IRF2BP2	Interferon regulatory factor 2 binding protein 2	NM_001077397
Turquoise	Ssc.10393.2.A1_at	32.9308	7.4958	0.184547	0.0428217	MKRN1	Makorin ring finger protein pseudogene 6; makorin ring finger protein 1	NM_013446
Turquoise	Ssc.5993.1.A1_at	60.5314	7.48081	0.339223	0.0427361	FGGY	FGGY carbohydrate kinase domain containing	NM_001113411
Turquoise	Ssc.14415.1.A1_at	47.7729	7.44011	0.267723	0.0425036	DTX3L	Deltex 3-like (Drosophila)	NM_138287
Turquoise	Ssc.26733.1.A1_a_at	29.3694	7.42575	0.164588	0.0424216	C19orf36	Chromosome 19 open reading frame 36	NM_001031735
Turquoise	Ssc.14197.1.A1_at	45.8241	7.39298	0.256802	0.0422344	DNAJC21	DnaJ (Hsp40) homolog, subfamily C, member 21	NM_001012339
Turquoise	Ssc.13555.1.A1_at	41.0207	7.38773	0.229883	0.0422044	SLC12A8	Solute carrier family 12 (potassium/chloride transporters), member 8	NM_021964
Turquoise	Ssc.11644.1.A1_at	47.1344	7.38334	0.264145	0.0421793	FAM120B	Family with sequence similarity 120B	NM_032448
Turquoise	Ssc.1625.1.S1_at	47.1566	7.33184	0.264269	0.0418851	RNF31	Ring finger protein 31	NM_017999
Turquoise	Ssc.8509.1.A1_at	32.9967	7.32771	0.184916	0.0418615	ZBTB20	Zinc finger and BTB domain containing 20	NM_015642
Turquoise	Ssc.15358.1.S1_at	34.2207	7.32493	0.191775	0.0418456	CCDC62	Coiled-coil domain containing 62	NM_032573
Turquoise	Ssc.21541.1.S1_at	40.2857	7.28423	0.225764	0.0416131	ACAD10	Acyl-Coenzyme A dehydrogenase family, member 10	NM_025247
Turquoise	Ssc.24138.1.A1_at	39.3139	7.27004	0.220318	0.0415321	RG9MTD2	RNA (guanine-9-) methyltransferase domain containing 2	NM_152292
Turquoise	Ssc.30919.1.A1_at	52.2759	7.26789	0.292958	0.0415197	MYST4	MYST histone acetyltransferase (monocytic leukemia) 4	NM_012330
Turquoise	Ssc.30293.1.A1_at	60.6173	7.18522	0.339704	0.0410475	GALC	Galactosylceramidase	NM_000153
Turquoise	Ssc.3755.1.A1_at	24.8928	7.18076	0.139501	0.041022	NDUFB5	NADH dehydrogenase (ubiquinone) 1 beta subcomplex, 5, 16kDa	NM_002492
Turquoise	Ssc.21904.1.A1_at	47.2989	7.17744	0.265067	0.041003	WDR59	WD repeat domain 59	NM_030581
Turquoise	Ssc.7802.1.A1_at	28.5638	7.05233	0.160074	0.0402883	AKAP12	A kinase (PRKA) anchor protein 12	NM_005100
Turquoise	Ssc.4696.1.S1_at	23.3351	6.98583	0.130772	0.0399084	UACA	Uveal autoantigen with coiled-coil domains and ankyrin repeats	NM_001008224
Turquoise	Ssc.4622.1.S1_at	36.6402	6.98331	0.205335	0.039894	SRGAP2	SLIT-ROBO Rho GTPase activating protein 2	NM_015326
Turquoise	Ssc.3945.2.S1_at	31.3434	6.98263	0.175651	0.0398901	OCRL	Oculocerebrorenal syndrome of Lowe	NM_000276
Turquoise	Ssc.1592.1.S1_at	28.0111	6.93149	0.156976	0.039598	DPYSL3	Dihydropyrimidinase-like 3	NM_001387
Turquoise	Ssc.21341.2.A1_at	48.0991	6.92919	0.269551	0.0395848	CDAN1	Congenital dyserythropoietic anemia, type I	NG_012491.1
Turquoise	Ssc.13068.1.A1_at	36.0206	6.83111	0.201862	0.0390245	PARP12	Poly (ADP-ribose) polymerase family, member 12	NM_022750
Turquoise	Ssc.25053.2.A1_at	52.9647	6.80469	0.296818	0.0388736	AVL9	AVL9 homolog (S. cerevisiase)	NM_015060.1
Turquoise	Ssc.6913.1.A1_at	46.5517	6.77266	0.260879	0.0386906	WDR47	WD repeat domain 47	NM_014969
Turquoise	Ssc.19878.3.S1_a_at	21.9591	6.74142	0.12306	0.0385122	HNRNPD	Heterogeneous nuclear ribonucleoprotein D (AU-rich element RNA binding protein 1, 37kDa)	NM_001003810
Turquoise	Ssc.12976.1.A1_at	41.7614	6.73439	0.234034	0.038472	CNTN6	Contactin 6	NM_014461
Turquoise	Ssc.7880.1.S1_at	40.5668	6.69372	0.227339	0.0382397	SLTM	SAFB-like, transcription modulator	NM_001013843
Turquoise	Ssc.15625.1.S1_at	33.5838	6.65571	0.188206	0.0380225	KAT5	K(lysine) acetyltransferase 5	NM_006388
Turquoise	Ssc.25706.1.S1_at	38.7231	6.64594	0.217007	0.0379667	AUTS2	Autism susceptibility candidate 2	NM_001127231
Turquoise	Ssc.17562.1.S1_at	39.3571	6.63915	0.22056	0.0379279	MBOAT7	Membrane bound O-acyltransferase domain containing 7	NM_024298
Turquoise	Ssc.16939.1.S1_at	27.7997	6.59394	0.155792	0.0376696	PLEKHJ1	Pleckstrin homology domain containing, family J member 1	NM_018049
Turquoise	Ssc.12021.1.S1_at	25.7735	6.58528	0.144437	0.0376202	SAPS3	SAPS domain family, member 3	NM_018312
Turquoise	Ssc.16591.1.S1_at	33.8321	6.56796	0.189598	0.0375212	LYST	Lysosomal trafficking regulator	NM_000081
Turquoise	Ssc.3424.1.S1_at	24.8078	6.55942	0.139025	0.0374724	UBIAD1	Ubia prenyltransferase domain containing 1	NM_013319
Turquoise	Ssc.13514.1.S1_at	34.4334	6.4994	0.192967	0.0371295	NUCKS1	Nuclear casein kinase and cyclin-dependent kinase substrate 1	NM_022731
Turquoise	Ssc.92.1.S1_at	24.8157	6.49867	0.139069	0.0371254	TGFB2	Transforming growth factor, beta 2	L08375.1
Turquoise	Ssc.9005.1.A1_at	41.2354	6.49297	0.231086	0.0370928	CUL2	Cullin 2	NM_003591
Turquoise	Ssc.29341.1.A1_at	46.2397	6.4467	0.259131	0.0368285	FBXL4	F-box and leucine-rich repeat protein 4	NM_012160
Turquoise	Ssc.12752.1.A1_at	38.5214	6.42571	0.215877	0.0367086	PROX2	Prospero homeobox 2	NM_001080408
Turquoise	Ssc.6072.1.S1_at	38.155	6.40698	0.213823	0.0366016	GIT2	G protein-coupled receptor kinase interacting arfgap 2	NM_014776
Turquoise	Ssc.8592.1.A1_at	35.5047	6.38501	0.198971	0.036476	PI4K2B	Phosphatidylinositol 4-kinase type 2 beta	NM_018323
Turquoise	Ssc.30616.1.S1_at	37.9671	6.38359	0.21277	0.036468	GPC1	Glypican 1	NM_002081
Turquoise	Ssc.5386.1.S1_at	37.1933	6.38228	0.208434	0.0364605	MKS1	Meckel syndrome, type 1	NM_017777
Turquoise	Ssc.23417.1.A1_at	33.0712	6.3809	0.185334	0.0364526	ACSF3	Acyl-coa synthetase family member 3	NM_001127214
Turquoise	Ssc.26550.1.A1_at	31.0986	6.37093	0.174279	0.0363956	MED14	Mediator complex subunit 14	NM_004229
Turquoise	Ssc.23516.2.S1_at	36.2216	6.36963	0.202988	0.0363882	SATB1	SATB homeobox 1	NM_002971
Turquoise	Ssc.3582.1.S1_at	35.263	6.35778	0.197617	0.0363205	CXorf22	Chromosome X open reading frame 22	NM_152632
Turquoise	Ssc.22188.1.A1_at	36.2806	6.31597	0.203319	0.0360817	BANP	BTG3 associated nuclear protein	NM_017869
Turquoise	Ssc.15694.1.S1_at	35.898	6.31002	0.201175	0.0360477	MT-III	Metallothionein-III	NM_214056
Turquoise	Ssc.1598.1.S1_at	36.7055	6.2007	0.205701	0.0354231	SBAB-279G2.3	Retinoid X receptor, beta	XM_001929613
Turquoise	Ssc.11230.1.A1_at	37.9449	6.19706	0.212646	0.0354024	TRIM37	Tripartite motif-containing 37	NM_001005207
Turquoise	Ssc.12793.1.A1_at	27.6356	6.17761	0.154872	0.0352912	DPEP2	Dipeptidase 2	NM_022355
Turquoise	Ssc.20705.1.A1_at	33.0401	6.14658	0.185159	0.035114	EXOC3	Exocyst complex component 3	NM_007277
Turquoise	Ssc.16903.1.S1_at	41.7699	6.14233	0.234082	0.0350897	DAXX	Death-domain associated protein	XR_045615
Turquoise	Ssc.2216.1.S1_at	34.5425	6.13596	0.193579	0.0350533	PHF2	PHD finger protein 2	NM_005392
Turquoise	Ssc.8601.1.A1_at	31.4039	6.0739	0.17599	0.0346988	DPYD	Dihydropyrimidine dehydrogenase	NM_000110
Turquoise	Ssc.6879.1.A1_at	29.419	6.05868	0.164866	0.0346118	ERCC5	Excision repair cross-complementing rodent repair deficiency, complementation group 5	NM_000123
Turquoise	Ssc.11070.1.S1_at	24.573	6.05619	0.137709	0.0345976	IGG2B	Ig gamma 2B chain constant region	NM_213828
Turquoise	Ssc.5853.1.S1_at	27.7735	6.04529	0.155645	0.0345353	NUDT16L1	Nudix (nucleoside diphosphate linked moiety X)-type motif 16-like 1	NM_032349
Turquoise	Ssc.25278.1.A1_at	21.7218	6.03465	0.121731	0.0344746	AXIN1	Axin 1	NM_003502
Turquoise	Ssc.20390.1.S1_at	21.4096	6.03204	0.119981	0.0344596	FBXL12	F-box and leucine-rich repeat protein 12	NM_017703
Turquoise	Ssc.15243.1.S1_at	45.8107	6.02109	0.256727	0.0343971	MLL2	Myeloid/lymphoid or mixed-lineage leukemia 2	NM_003482
Turquoise	Ssc.1334.1.A1_a_at	29.6247	5.99735	0.166019	0.0342615	GTPBP5	GTP binding protein 5 (putative)	NM_015666
Turquoise	Ssc.11331.1.A1_at	44.3366	5.99688	0.248466	0.0342588	NBAS	Neuroblastoma amplified sequence	NM_015909.2
Turquoise	Ssc.9860.1.A1_at	29.3428	5.88443	0.164439	0.0336164	ROR1	Receptor tyrosine kinase-like orphan receptor 1	NM_001083592
Turquoise	Ssc.19563.1.A1_at	36.5685	5.87787	0.204932	0.0335789	IQCG	IQ motif containing G	NM_032263
Turquoise	Ssc.10644.1.A1_at	38.612	5.82349	0.216385	0.0332682	HPSE2	Heparanase 2	NM_021828
Turquoise	Ssc.17861.1.A1_at	33.2082	5.79132	0.186101	0.0330844	MEIS1	Meis homeobox 1	NM_002398
Turquoise	Ssc.26938.2.A1_at	20.6202	5.69415	0.115557	0.0325294	KIF20A	Kinesin family member 20A	NM_005733
Turquoise	Ssc.13031.1.A1_at	32.9179	5.6587	0.184474	0.0323268	MTMR14	Myotubularin related protein 14	NM_001077525
Turquoise	Ssc.5824.2.S1_a_at	24.5589	5.62728	0.13763	0.0321473	NRD1	Nardilysin (N-arginine dibasic convertase)	NM_001101662
Turquoise	Ssc.28194.1.A1_at	40.1801	5.55197	0.225172	0.0317171	EP400	E1A binding protein p400	NM_015409
Turquoise	Ssc.28424.1.A1_at	24.007	5.4901	0.134537	0.0313637	MAP3K5	Mitogen-activated protein kinase kinase kinase 5	NM_005923
Turquoise	Ssc.4207.1.S1_at	22.3984	5.42754	0.125523	0.0310063	BRD3	Bromodomain containing 3	NM_007371
Turquoise	Ssc.31120.1.A1_at	35.5462	5.34738	0.199204	0.0305483	NCOA1	Nuclear receptor coactivator 1	NM_001025228
Turquoise	Ssc.24014.1.S1_at	21.2252	5.2568	0.118947	0.0300309	ARID3A	AT rich interactive domain 3A (BRIGHT-like)	NM_005224
Turquoise	Ssc.27627.1.S1_at	31.0219	5.16831	0.173849	0.0295253	PPP1R12B	Protein phosphatase 1, regulatory (inhibitor) subunit 12B	NM_002481
Turquoise	Ssc.27871.1.S1_at	38.2742	5.09477	0.214491	0.0291052	ACSS2	Acyl-CoA synthetase short-chain family member 2	NM_001143695
Turquoise	Ssc.30130.1.A1_at	35.2323	5.08671	0.197445	0.0290592	ME3	Malic enzyme 3, NADP(+)-dependent, mitochondrial	NM_001014811
Turquoise	Ssc.4409.1.A1_at	24.2056	5.08356	0.13565	0.0290412	CNOT1	CCR4-NOT transcription complex, subunit 1	NM_016284
Turquoise	Ssc.3041.1.S1_at	35.0297	5.06904	0.196309	0.0289583	FAM161A	Family with sequence similarity 161, member A	NM_032180
Turquoise	Ssc.2392.1.A1_at	27.4888	5.03564	0.154049	0.0287675	CCNL1	Cyclin L1	NM_020307
Turquoise	Ssc.11245.1.S1_at	30.0369	5.03386	0.168329	0.0287573	PPP1R7	Protein phosphatase 1, regulatory (inhibitor) subunit 7	NM_002712
Turquoise	Ssc.26565.1.A1_at	28.6357	4.99063	0.160476	0.0285103	C14orf145	Chromosome 14 open reading frame 145	NM_152446.3
Turquoise	Ssc.9318.1.S1_at	24.5789	4.9809	0.137742	0.0284547	CSNK1E	Casein kinase 1, epsilon	NM_001894.4
Turquoise	Ssc.13370.1.A1_at	28.7627	4.96013	0.161188	0.0283361	CNBD1	Cyclic nucleotide binding domain containing 1	NM_173538
Turquoise	Ssc.24384.1.S1_at	26.0176	4.92947	0.145805	0.0281609	TRIM41	Tripartite motif-containing 41	NM_033549
Turquoise	Ssc.30746.1.A1_at	34.6516	4.91982	0.19419	0.0281058	TDRD3	Tudor domain containing 3	NM_030794
Turquoise	Ssc.11932.1.A1_at	27.4525	4.90115	0.153846	0.0279991	AP1M1	Adaptor-related protein complex 1, mu 1 subunit	NM_001130524
Turquoise	Ssc.12060.1.A1_at	26.9015	4.8442	0.150758	0.0276738	ZNF192	Zinc finger protein 192	NM_006298
Turquoise	Ssc.25924.1.S1_at	30.9879	4.68296	0.173659	0.0267527	HIPK2	Homeodomain interacting protein kinase 2; similar to homeodomain interacting protein kinase 2	NM_022740
Turquoise	Ssc.11274.1.A1_at	29.7947	4.66843	0.166972	0.0266696	PLSCR2	Phospholipid scramblase 2	NM_020359
Turquoise	Ssc.26246.1.S1_at	25.8227	4.63405	0.144712	0.0264732	SPAG11A	Sperm associated antigen 11A; sperm associated antigen 11B	NM_001081552
Turquoise	Ssc.5610.1.S1_a_at	27.1586	4.5191	0.152199	0.0258166	RNF214	Ring finger protein 214	NM_001077239
Turquoise	Ssc.20734.1.S1_at	31.9573	4.38375	0.179091	0.0250433	TRIM26	Tripartite motif-containing 26	NM_003449
Turquoise	Ssc.23360.1.A1_at	30.0396	4.36754	0.168344	0.0249507	MRPL48	Mitochondrial ribosomal protein L48	NM_016055
Turquoise	Ssc.10218.1.S1_at	21.7778	4.32568	0.122045	0.0247116	VPS54	Vacuolar protein sorting 54 homolog (S. Cerevisiae)	NM_001005739
Turquoise	Ssc.13657.1.A1_at	25.6984	4.30835	0.144016	0.0246126	IKZF2	IKAROS family zinc finger 2 (Helios)	NM_016260.2
Turquoise	Ssc.21050.1.A1_at	28.3248	4.25289	0.158734	0.0242958	ZNF512	Zinc finger protein 512	NM_032434
Turquoise	Ssc.11736.1.A1_at	32.6098	4.18938	0.182748	0.0239329	MED26	Mediator complex subunit 26	NM_004831
Turquoise	Ssc.11082.1.A1_at	35.831	4.07471	0.200799	0.0232778	RBM44	RNA binding motif protein 44	NM_001080504
Turquoise	Ssc.3497.1.A1_at	23.0065	4.05263	0.12893	0.0231518	OPALIN	Oligodendrocytic myelin paranodal and inner loop protein	NM_001040102
Turquoise	Ssc.11410.1.A1_at	37.321	4.03642	0.20915	0.0230591	EPHB1	EPH receptor B1	NM_004441
Turquoise	Ssc.10552.1.A1_at	21.5504	3.88315	0.12077	0.0221836	PTPRG	Protein tyrosine phosphatase, receptor type, G	NM_002841
Turquoise	Ssc.19480.1.A1_at	26.4349	3.86848	0.148143	0.0220997	SHPRH	SNF2 histone linker PHD RING helicase	NM_001042683
Turquoise	Ssc.12917.1.A1_at	21.1951	3.78083	0.118779	0.021599	IL1RAPL1	Interleukin 1 receptor accessory protein-like 1	NM_014271
Turquoise	Ssc.24236.1.S1_at	16.8362	3.76657	0.0943511	0.0215175	MYST1	MYST histone acetyltransferase 1	NM_032188
Turquoise	Ssc.8289.1.A1_at	28.6922	3.74018	0.160793	0.0213668	RORA	RAR-related orphan receptor A	NM_002943
Turquoise	Ssc.11924.1.A1_at	30.3077	3.72722	0.169847	0.0212927	CDH4	Cyclin-dependent kinase 4	NM_001794
Turquoise	Ssc.22099.1.A1_at	26.3496	3.5868	0.147665	0.0204905	TPR	Translocated promoter region (to activated MET oncogene)	NM_003292
Turquoise	Ssc.15128.1.S1_at	22.5647	3.32486	0.126454	0.0189941	ARID4B	AT rich interactive domain 4B (RBP1-like)	NM_016374
Turquoise	Ssc.24161.2.S1_at	29.596	3.09896	0.165858	0.0177036	NUCKS1	Nuclear casein kinase and cyclin-dependent kinase substrate 1	NM_022731.3
Turquoise	Ssc.12091.1.A1_at	19.3961	2.58708	0.108697	0.0147794	SMARCA1	SWI/SNF related, matrix associated, actin dependent regulator of chromatin, subfamily a, member 1	NM_003069
